# Supplementary material for: Comparative transcriptomic profiles of Paulownia catalpifolia under different degrees of chilling stress during the seedling stage
Source: BMC Genomics. 2024 Jul 24;25:716. doi: 10.1186/s12864-024-10613-7 (PMC11270786; doi:10.1186/s12864-024-10613-7)
Supplement: Supplementary file 1 — Supplementary Material 1 [file 12864_2024_10613_MOESM1_ESM.xls]

## Sheet: 1-sugar metabolism
Differential expression trends of DEGs related to sugar metabolism in Paulownia catalpifolia under ELT and MLT stresses
Glycosyltransferases									Glycosyltransferases
MLT-Cluster 1 (n=27)									ELT-Cluster 4 (n=37)
GeneID	MLT0	MLT3	MLT12	MLT48	UniProt protein database annotation	Gene designation abbreviation			GeneID	ELT0	ELT3	ELT12	ELT48	UniProt protein database annotation	Gene designation abbreviation
TRINITY_DN22265_c0_g3	0.896333	0.456	0.076	0.202667	B3GTI_ARATH Hydroxyproline O-galactosyltransferase GALT5 {ECO:0000303|PubMed:25974423}	GALT5			TRINITY_DN16091_c0_g1	0.673667	0.161667	0.273667	0.177333	A4GAT_RAT Lactosylceramide 4-alpha-galactosyltransferase	A4GALT
TRINITY_DN22326_c1_g3	0.593333	0.631333	0.327333	0.412333	CALS2_ARATH Callose synthase 2	CALS2			TRINITY_DN17435_c0_g1	1.69967	1.23967	0.847667	1.21	ALG8_ARATH Probable dolichyl pyrophosphate Glc1Man9GlcNAc2 alpha-1,3-glucosyltransferase	ALG8
TRINITY_DN20825_c0_g1	0.264	0.239667	0.138333	0.18	CALS5_ARATH Callose synthase 5	CALS5			TRINITY_DN21552_c0_g1	0.437667	0.0923333	0.247667	0.144	B3GT3_ARATH Probable beta-1,3-galactosyltransferase 3; B3GT2_ARATH Probable beta-1,3-galactosyltransferase 2	B3GALT3
TRINITY_DN22650_c1_g1	1.16467	1.21767	0.438333	1.256	CESA2_ARATH Cellulose synthase A catalytic subunit 2 [UDP-forming]	CESA2			TRINITY_DN10176_c0_g1	1.64667	0.707333	0.712667	0.973	CALS3_ARATH Callose synthase 3	CALS3
TRINITY_DN23360_c0_g1	0.268667	0.116	0.086	0.0786667	CESA4_ORYSI Cellulose synthase A catalytic subunit 4 [UDP-forming]; CESA8_ARATH Cellulose synthase A catalytic subunit 8 [UDP-forming]	CESA4			TRINITY_DN22326_c0_g1	0.873	0.366	0.487667	0.709667	CALS3_ARATH Callose synthase 3	CALS3
TRINITY_DN14453_c0_g1	0.588	0.583333	0.425	0.493667	CSLC4_ARATH Xyloglucan glycosyltransferase 4	CSLC4			TRINITY_DN24165_c3_g1	8.52733	3.257	3.73067	5.23067	CALS3_ARATH Callose synthase 3; CALS1_ARATH Callose synthase 1	CALS1/3
TRINITY_DN24029_c2_g2	0.41	0.400667	0.273333	0.292667	CSLC4_ARATH Xyloglucan glycosyltransferase 4	CSLC4			TRINITY_DN24030_c1_g2	0.187667	0.0656667	0.135	0.117667	CALS7_ARATH Callose synthase 7	CALS7
TRINITY_DN15099_c0_g1	2.063	1.73733	1.193	1.88767	DGDG1_ARATH Digalactosyldiacylglycerol synthase 1, chloroplastic	DGD1			TRINITY_DN19199_c0_g1	10.6143	6.05633	5.871	6.689	CESA1_ARATH Cellulose synthase A catalytic subunit 1 [UDP-forming]; CESA2_ORYSI Probable cellulose synthase A catalytic subunit 2 [UDP-forming]	CESA1/2
TRINITY_DN18531_c0_g1	0.607667	0.784	0.321667	0.486667	F8H_ARATH Probable glucuronoxylan glucuronosyltransferase F8H	F8H			TRINITY_DN19479_c1_g1	13.0667	4.18667	3.60833	5.72867	CESA2_ARATH Cellulose synthase A catalytic subunit 2 [UDP-forming]	CESA2
TRINITY_DN18730_c0_g1	0.378667	0.453667	0.186	0.233333	GAUT1_ARATH Polygalacturonate 4-alpha-galacturonosyltransferase	GAUT1			TRINITY_DN22650_c1_g1	3.247	1.35467	1.75667	1.09833	CESA2_ARATH Cellulose synthase A catalytic subunit 2 [UDP-forming]	CESA2
TRINITY_DN22517_c0_g1	0.256667	0.301	0.162667	0.222667	GAUT3_ARATH Probable galacturonosyltransferase 3	GAUT3			TRINITY_DN22285_c0_g1	0.965	0.668667	0.178	0.486	CESA4_ARATH Cellulose synthase A catalytic subunit 4 [UDP-forming]	CESA4
TRINITY_DN23804_c0_g2	0.935	1.032	0.380667	0.486	GAUT8_ARATH Galacturonosyltransferase 8	GAUT8			TRINITY_DN23360_c0_g1	0.509667	0.462	0.138333	0.312667	CESA4_ORYSI Cellulose synthase A catalytic subunit 4 [UDP-forming]; CESA8_ARATH Cellulose synthase A catalytic subunit 8 [UDP-forming]	CESA4/8
TRINITY_DN15781_c1_g1	0.0396667	0.01	0.02	0.0196667	GUX2_ARATH UDP-glucuronate:xylan alpha-glucuronosyltransferase 2	GUX2			TRINITY_DN24100_c2_g1	8.44233	3.07167	2.27733	4.44433	CESA6_ARATH Cellulose synthase A catalytic subunit 6 [UDP-forming]; CESA2_ARATH Cellulose synthase A catalytic subunit 2 [UDP-forming]	CESA2/6
TRINITY_DN19721_c1_g1	3.87233	4.186	2.63167	4.42633	HPAT1_ARATH Hydroxyproline O-arabinosyltransferase 1 {ECO:0000303|PubMed:24036508}	HPAT1			TRINITY_DN17651_c1_g1	8.97233	1.605	0.572333	0.566333	CSLA2_ARATH Glucomannan 4-beta-mannosyltransferase 2	CSLA2
TRINITY_DN19721_c1_g2	4.65233	4.542	3.17033	5.338	HPAT1_ARATH Hydroxyproline O-arabinosyltransferase 1 {ECO:0000303|PubMed:24036508}	HPAT1			TRINITY_DN23277_c0_g2	10.703	1.51167	0.612333	0.442667	CSLA2_ARATH Glucomannan 4-beta-mannosyltransferase 2	CSLA2
TRINITY_DN22642_c0_g2	0.0986667	0.0333333	0.067	0.0706667	IRX7_ARATH Probable glucuronoxylan glucuronosyltransferase IRX7	IRX7			TRINITY_DN23277_c0_g1	1.94067	0.511667	0.383	1.322	CSLA2_ARATH Glucomannan 4-beta-mannosyltransferase 2; CSLA1_ORYSJ Glucomannan 4-beta-mannosyltransferase 1; CSLA9_ORYSJ Probable mannan synthase 9	CSLA1/2
TRINITY_DN18740_c1_g1	0.792667	0.462667	0.376333	0.448	MGP4_ARATH UDP-D-xylose:L-fucose alpha-1,3-D-xylosyltransferase MGP4 {ECO:0000305}	RGXT4			TRINITY_DN21975_c2_g1	1.4	0.266667	0.396333	0.229333	CSLA2_ARATH Glucomannan 4-beta-mannosyltransferase 2; CSLA9_ARATH Glucomannan 4-beta-mannosyltransferase 9	CSLA2/9
TRINITY_DN17029_c0_g1	1.70967	1.706	1.143	1.37067	RGP1_PEA Probable UDP-arabinopyranose mutase 1 {ECO:0000305}; RGP3_ORYSJ UDP-arabinopyranose mutase 3 {ECO:0000303|PubMed:17182701}	UTM1/3			TRINITY_DN22346_c1_g2	2.367	0.434667	0.079	0.273667	CSLA9_ARATH Glucomannan 4-beta-mannosyltransferase 9	CSLA9
TRINITY_DN21643_c0_g1	5.01933	3.835	1.596	2.08967	SSY2_SOLTU Granule-bound starch synthase 2, chloroplastic/amyloplastic	GBSS2			TRINITY_DN22346_c1_g1	7.82467	2.21467	0.844333	0.907333	CSLA9_ARATH Glucomannan 4-beta-mannosyltransferase 9; CSLA9_ORYSJ Probable mannan synthase 9	CSLA9
TRINITY_DN21666_c0_g1	3.295	2.169	1.27867	2.46233	SUS3_ARATH Sucrose synthase 3; SUS2_PEA Sucrose synthase 2; SUS4_ORYSJ Sucrose synthase 4; SUS_BETVU Sucrose synthase	SUS2/3/4			TRINITY_DN14453_c0_g1	2.516	1.10033	1.19133	0.672333	CSLC4_ARATH Xyloglucan glycosyltransferase 4	CSLC4
TRINITY_DN14043_c0_g1	0.288333	0.217667	0.063	0.0816667	SUS6_ARATH Sucrose synthase 6	SUS6			TRINITY_DN24029_c2_g2	1.38867	0.654667	0.704	0.577333	CSLC4_ARATH Xyloglucan glycosyltransferase 4	CSLC4
TRINITY_DN17925_c0_g1	0.624333	0.478	0.229667	0.275667	SUS7_ORYSJ Sucrose synthase 7	SUS7			TRINITY_DN19953_c0_g3	0.332	0.227	0.151667	0.325	CSLD5_ARATH Cellulose synthase-like protein D5	CSLD5
TRINITY_DN22411_c0_g1	1.27333	1.275	0.872333	0.954333	TPS7_ARATH Probable alpha,alpha-trehalose-phosphate synthase [UDP-forming] 7	TPS7			TRINITY_DN16546_c0_g2	0.870667	0.638667	0.180333	0.472333	GATL1_ARATH Probable galacturonosyltransferase-like 1	GATL1
TRINITY_DN16846_c0_g1	0.525667	0.552333	0.221333	0.386333	TUN_ARATH UDP-glycosyltransferase TURAN {ECO:0000303|PubMed:25919390}	ALG1			TRINITY_DN18730_c0_g1	1.02033	0.481333	0.642667	0.586333	GAUT1_ARATH Polygalacturonate 4-alpha-galacturonosyltransferase	GAUT1
TRINITY_DN18475_c0_g1	2.27233	1.62133	1.51667	2.12633	U73C3_ARATH UDP-glycosyltransferase 73C3	UGT73C3			TRINITY_DN20446_c1_g3	2.31633	1.35033	1.44	1.61067	GAUT9_ARATH Probable galacturonosyltransferase 9	GAUT9
TRINITY_DN18751_c0_g1	1.874	1.26533	1.12633	1.495	U73C3_ARATH UDP-glycosyltransferase 73C3	UGT73C3			TRINITY_DN20446_c1_g5	1.344	1.053	1.223	1.07667	GAUT9_ARATH Probable galacturonosyltransferase 9	GAUT9
TRINITY_DN12995_c0_g1	3.45	4.05533	1.59967	2.31633	U73C5_ARATH UDP-glycosyltransferase 73C5	UGT73C5			TRINITY_DN22754_c0_g1	1.59867	0.841667	1.39633	0.917667	GAUTF_ARATH Probable galacturonosyltransferase 15	GAUT15
									TRINITY_DN15781_c1_g1	0.219333	0.103667	0.00966667	0.0403333	GUX2_ARATH UDP-glucuronate:xylan alpha-glucuronosyltransferase 2	GUX2
									TRINITY_DN22642_c0_g1	0.533667	0.357667	0.115667	0.139333	IRX7_ARATH Probable glucuronoxylan glucuronosyltransferase IRX7	IRX7
									TRINITY_DN20761_c0_g1	0.861	0.265667	0.275667	0.139333	RCH2_ARATH Receptor-like protein kinase 2; RCH1_ARATH LRR receptor-like serine/threonine-protein kinase RCH1; ALG6_ARATH Probable dolichyl pyrophosphate Man9GlcNAc2 alpha-1,3-glucosyltransferase	ALG8
									TRINITY_DN18922_c0_g2	9.95633	5.65933	3.25333	6.265	RGP1_SOLTU Probable UDP-arabinopyranose mutase 1 {ECO:0000305}; RGP3_ORYSJ UDP-arabinopyranose mutase 3 {ECO:0000303|PubMed:17182701}	UTM1/3
									TRINITY_DN22696_c1_g1	4.56567	3.20933	3.06367	2.72067	SUS1_SOLTU Sucrose synthase; SUS2_SOLTU Sucrose synthase	SUS1/2
									TRINITY_DN14043_c0_g1	0.861	0.246667	0.283	0.34	SUS6_ARATH Sucrose synthase 6	SUS6
									TRINITY_DN17925_c0_g1	1.571	0.596333	0.527333	0.708667	SUS7_ORYSJ Sucrose synthase 7	SUS7
									TRINITY_DN21352_c0_g3	8.78667	7.48267	6.25833	6.96167	TAL_ACIC1 Transaldolase {ECO:0000255|HAMAP-Rule:MF_00493}; TAL_FRASN Transaldolase {ECO:0000255|HAMAP-Rule:MF_00493}; IRX10_ARATH Probable beta-1,4-xylosyltransferase IRX10	TALDO
									TRINITY_DN16846_c0_g1	0.559	0.576333	0.522333	0.560667	TUN_ARATH UDP-glycosyltransferase TURAN {ECO:0000303|PubMed:25919390}	ALG1
									TRINITY_DN18488_c0_g1	15.231	11.5793	7.72967	11.56	UBGAT_SCUBA Baicalein 7-O-glucuronosyltransferase	UBGAT
Galactose metabolism									Galactose metabolism
MLT-Cluster 2 (n=33)									ELT-Cluster 4 (n=30)
GeneID	MLT0	MLT3	MLT12	MLT48	UniProt protein database annotation	Gene designation abbreviation			GeneID	ELT0	ELT3	ELT12	ELT48	UniProt protein database annotation	Gene designation abbreviation
TRINITY_DN22848_c3_g1	1.37367	2.32	2.55767	3.98633	AGAL_ORYSJ Alpha-galactosidase; AGAL_COFAR Alpha-galactosidase; AGAL2_ARATH Alpha-galactosidase 2 {ECO:0000303|PubMed:15034167}	GLA			TRINITY_DN21459_c0_g1	0.61	0.481	0.27	0.128	PFKA5_ARATH ATP-dependent 6-phosphofructokinase 5, chloroplastic {ECO:0000255|HAMAP-Rule:MF_03186}	PFKA5
TRINITY_DN23818_c4_g1	28.8323	13.47	8.22467	99.3433	GOLS1_ARATH Galactinol synthase 1	GOLS1			TRINITY_DN13115_c1_g1	1.21233	0.953333	0.695667	0.438667	RFS1_ARATH Probable galactinol--sucrose galactosyltransferase 1	RafS1
TRINITY_DN23818_c0_g2	156.091	87.7147	56.5533	605.495	GOLS1_ARATH Galactinol synthase 1; GOLS2_SOLLC Galactinol synthase 2	GOLS1/2			TRINITY_DN13115_c1_g2	52.9267	69.761	27.0667	38.1513	RFS2_ARATH Probable galactinol--sucrose galactosyltransferase 2	RafS2
TRINITY_DN23818_c0_g1	117.43	64.63	36.5253	441.937	GOLS2_SOLLC Galactinol synthase 2	GOLS2			TRINITY_DN13115_c2_g1	266.594	351.848	149.014	122.149	RFS2_ARATH Probable galactinol--sucrose galactosyltransferase 2	RafS2
TRINITY_DN20202_c1_g1	0.857667	1.71767	1.24233	1.94967	PFKA7_ARATH ATP-dependent 6-phosphofructokinase 7 {ECO:0000255|HAMAP-Rule:MF_03186}; PFKA3_ARATH ATP-dependent 6-phosphofructokinase 3 {ECO:0000255|HAMAP-Rule:MF_03186}	PFKA3/7			TRINITY_DN13115_c3_g1	254.933	348.429	142.506	120.155	RFS2_ARATH Probable galactinol--sucrose galactosyltransferase 2	RafS2
TRINITY_DN13115_c1_g1	0.671	0.581333	0.574333	1.07733	RFS1_ARATH Probable galactinol--sucrose galactosyltransferase 1	RafS1			TRINITY_DN13122_c1_g2	89.4627	125.443	51.5243	60.475	RFS2_ARATH Probable galactinol--sucrose galactosyltransferase 2	RafS2
TRINITY_DN13115_c1_g2	58.3487	43.235	37.228	111.042	RFS2_ARATH Probable galactinol--sucrose galactosyltransferase 2	RafS2			TRINITY_DN13122_c2_g1	38.1213	56.594	22.739	29.6657	RFS2_ARATH Probable galactinol--sucrose galactosyltransferase 2	RafS2
TRINITY_DN13115_c2_g1	339.82	216.317	184.397	528.178	RFS2_ARATH Probable galactinol--sucrose galactosyltransferase 2	RafS2			TRINITY_DN23683_c15_g1	231.548	339.564	112.955	49.804	RFS2_ARATH Probable galactinol--sucrose galactosyltransferase 2	RafS2
TRINITY_DN13115_c3_g1	322.131	204.323	146.749	478.114	RFS2_ARATH Probable galactinol--sucrose galactosyltransferase 2	RafS2			TRINITY_DN23683_c17_g1	75.332	100.856	43.351	36.407	RFS2_ARATH Probable galactinol--sucrose galactosyltransferase 2	RafS2
TRINITY_DN13122_c1_g2	140.597	83.7163	94.1917	266.153	RFS2_ARATH Probable galactinol--sucrose galactosyltransferase 2	RafS2			TRINITY_DN23683_c19_g1	70.212	103.319	29.4263	18.0997	RFS2_ARATH Probable galactinol--sucrose galactosyltransferase 2	RafS2
TRINITY_DN13122_c2_g1	55.4293	30.9643	27.0757	82.146	RFS2_ARATH Probable galactinol--sucrose galactosyltransferase 2	RafS2			TRINITY_DN23683_c20_g1	136.053	163.509	69.582	44.7783	RFS2_ARATH Probable galactinol--sucrose galactosyltransferase 2	RafS2
TRINITY_DN23683_c15_g1	255.801	179.198	159.567	447.153	RFS2_ARATH Probable galactinol--sucrose galactosyltransferase 2	RafS2			TRINITY_DN23683_c22_g1	28.8987	36.729	12.8273	9.75567	RFS2_ARATH Probable galactinol--sucrose galactosyltransferase 2	RafS2
TRINITY_DN23683_c17_g1	104.218	61.387	47.79	163.599	RFS2_ARATH Probable galactinol--sucrose galactosyltransferase 2	RafS2			TRINITY_DN23683_c24_g1	73.4397	109.669	41.766	25.6103	RFS2_ARATH Probable galactinol--sucrose galactosyltransferase 2	RafS2
TRINITY_DN23683_c19_g1	72.5887	62.186	42.6607	158.867	RFS2_ARATH Probable galactinol--sucrose galactosyltransferase 2	RafS2			TRINITY_DN23683_c25_g1	54.8493	75.2443	27.891	17.116	RFS2_ARATH Probable galactinol--sucrose galactosyltransferase 2	RafS2
TRINITY_DN23683_c20_g1	146.81	113.818	113.2	308.213	RFS2_ARATH Probable galactinol--sucrose galactosyltransferase 2	RafS2			TRINITY_DN23683_c27_g1	58.0577	71.634	31.3643	14.8473	RFS2_ARATH Probable galactinol--sucrose galactosyltransferase 2	RafS2
TRINITY_DN23683_c22_g1	31.8593	21.4847	16.072	54.9363	RFS2_ARATH Probable galactinol--sucrose galactosyltransferase 2	RafS2			TRINITY_DN23683_c31_g1	29.5683	29.049	17.2407	13.231	RFS2_ARATH Probable galactinol--sucrose galactosyltransferase 2	RafS2
TRINITY_DN23683_c24_g1	103.447	56.1937	53.098	161.15	RFS2_ARATH Probable galactinol--sucrose galactosyltransferase 2	RafS2			TRINITY_DN23683_c35_g1	91.917	122.815	45.1087	31.9943	RFS2_ARATH Probable galactinol--sucrose galactosyltransferase 2	RafS2
TRINITY_DN23683_c25_g1	64.1817	42.3947	31.675	106.857	RFS2_ARATH Probable galactinol--sucrose galactosyltransferase 2	RafS2			TRINITY_DN23683_c37_g1	15.305	17.982	4.31367	5.19733	RFS2_ARATH Probable galactinol--sucrose galactosyltransferase 2	RafS2
TRINITY_DN23683_c27_g1	63.2163	40.9113	38.3483	113.723	RFS2_ARATH Probable galactinol--sucrose galactosyltransferase 2	RafS2			TRINITY_DN23683_c3_g1	126.512	182.02	79.1707	51.3607	RFS2_ARATH Probable galactinol--sucrose galactosyltransferase 2	RafS2
TRINITY_DN23683_c35_g1	18.068	9.20733	14.0927	22.826	RFS2_ARATH Probable galactinol--sucrose galactosyltransferase 2	RafS2			TRINITY_DN23683_c6_g1	81.0263	96.815	38.1203	27.7237	RFS2_ARATH Probable galactinol--sucrose galactosyltransferase 2	RafS2
TRINITY_DN23683_c37_g1	164.952	95.2577	57.544	237.42	RFS2_ARATH Probable galactinol--sucrose galactosyltransferase 2	RafS2			TRINITY_DN23683_c7_g1	4.131	6.69033	2.252	3.678	RFS2_ARATH Probable galactinol--sucrose galactosyltransferase 2	RafS2
TRINITY_DN23683_c6_g1	76.048	57.7673	45.2813	150.922	RFS2_ARATH Probable galactinol--sucrose galactosyltransferase 2	RafS2			TRINITY_DN23683_c7_g10	219.621	289.034	114.032	84.418	RFS2_ARATH Probable galactinol--sucrose galactosyltransferase 2	RafS2
TRINITY_DN23683_c7_g10	268.671	154.42	117.894	376.642	RFS2_ARATH Probable galactinol--sucrose galactosyltransferase 2	RafS2			TRINITY_DN23683_c7_g7	11.6207	21.046	6.03433	7.386	RFS2_ARATH Probable galactinol--sucrose galactosyltransferase 2	RafS2
TRINITY_DN23683_c7_g5	5.16433	4.859	3.56033	6.097	RFS2_ARATH Probable galactinol--sucrose galactosyltransferase 2	RafS2			TRINITY_DN23683_c8_g1	284.234	388.149	160.433	124.811	RFS2_ARATH Probable galactinol--sucrose galactosyltransferase 2	RafS2
TRINITY_DN23683_c7_g7	23.386	15.2163	10.0953	39.831	RFS2_ARATH Probable galactinol--sucrose galactosyltransferase 2	RafS2			TRINITY_DN23683_c8_g2	396.778	540.04	226.905	215.053	RFS2_ARATH Probable galactinol--sucrose galactosyltransferase 2	RafS2
TRINITY_DN23683_c8_g1	334.712	215.729	162.792	539.278	RFS2_ARATH Probable galactinol--sucrose galactosyltransferase 2	RafS2			TRINITY_DN23683_c8_g3	307.965	417.842	186.571	162.363	RFS2_ARATH Probable galactinol--sucrose galactosyltransferase 2	RafS2
TRINITY_DN23683_c8_g2	518.432	296.231	215.07	714.331	RFS2_ARATH Probable galactinol--sucrose galactosyltransferase 2	RafS2			TRINITY_DN23683_c8_g4	250.857	319.251	127.415	94.844	RFS2_ARATH Probable galactinol--sucrose galactosyltransferase 2	RafS2
TRINITY_DN23683_c8_g3	418.378	245.129	174.296	582.676	RFS2_ARATH Probable galactinol--sucrose galactosyltransferase 2	RafS2			TRINITY_DN23683_c8_g6	459.536	550.052	216.806	162.204	RFS2_ARATH Probable galactinol--sucrose galactosyltransferase 2	RafS2
TRINITY_DN23683_c8_g4	244.156	183.225	160.807	457.575	RFS2_ARATH Probable galactinol--sucrose galactosyltransferase 2	RafS2			TRINITY_DN23683_c8_g7	73.6493	115.735	51.219	49.3293	RFS2_ARATH Probable galactinol--sucrose galactosyltransferase 2	RafS2
TRINITY_DN23683_c8_g6	422.072	287.626	186.089	612.081	RFS2_ARATH Probable galactinol--sucrose galactosyltransferase 2	RafS2			TRINITY_DN23683_c9_g1	240.138	297.174	118.223	98.1097	RFS2_ARATH Probable galactinol--sucrose galactosyltransferase 2	RafS2
TRINITY_DN23683_c8_g7	121.638	63.9087	52.4347	162.876	RFS2_ARATH Probable galactinol--sucrose galactosyltransferase 2	RafS2
TRINITY_DN23683_c9_g1	231.712	154.436	108.224	385.292	RFS2_ARATH Probable galactinol--sucrose galactosyltransferase 2	RafS2
TRINITY_DN13854_c0_g1	0.154333	0.511333	0.446	0.489	RNS11_NICAL Ribonuclease S-F11; GALM_HUMAN Aldose 1-epimerase; GALM_PIG Aldose 1-epimerase	GALM
Starch and sucrose metabolism									Starch and sucrose metabolism
MLT-Cluster 5 (n=28)									ELT-Cluster 6 (n=23)
GeneID	MLT0	MLT3	MLT12	MLT48	UniProt protein database annotation	Gene designation abbreviation			GeneID	ELT0	ELT3	ELT12	ELT48	UniProt protein database annotation	Gene designation abbreviation
TRINITY_DN19455_c1_g1	5.29833	6.747	3.50533	2.95667	AA7GT_DELGR Cyanidin 3-O-glucoside 7-O-glucosyltransferase (acyl-glucose); AA5GT_DIACA Cyanidin 3-O-glucoside 5-O-glucosyltransferase (acyl-glucose); HIUH_SOYBN Hydroxyisourate hydrolase; BGL10_ARATH Beta-glucosidase 10; BGL11_ARATH Beta-glucosidase 11	AA7GT			TRINITY_DN20849_c1_g2	112.488	167.393	345.428	415.646	BAM1_ARATH Beta-amylase 1, chloroplastic	BAM1
TRINITY_DN14027_c0_g1	1.32567	1.55767	0.783333	0.576333	AMY2_ARATH Probable alpha-amylase 2	AMY2			TRINITY_DN20849_c1_g3	45.382	60.5003	149.878	237.732	BAM1_ARATH Beta-amylase 1, chloroplastic	BAM1
TRINITY_DN16472_c0_g1	0.596	0.832333	0.407667	0.279	AMY3_ARATH Alpha-amylase 3, chloroplastic {ECO:0000303|PubMed:15637061}; AMY1_HORVU Alpha-amylase type A isozyme	AMY1/3			TRINITY_DN20849_c1_g4	38.1793	59.2693	158.385	323.86	BAM1_ARATH Beta-amylase 1, chloroplastic	BAM1
TRINITY_DN20849_c1_g2	149.312	162.653	163.217	129.24	BAM1_ARATH Beta-amylase 1, chloroplastic	BAM1			TRINITY_DN20849_c1_g6	28.5887	50.1133	108.912	163.467	BAM1_ARATH Beta-amylase 1, chloroplastic	BAM1
TRINITY_DN20849_c1_g3	69.2347	64.8363	69.8687	48.67	BAM1_ARATH Beta-amylase 1, chloroplastic	BAM1			TRINITY_DN20849_c2_g1	54.9397	80.4083	169.64	184.545	BAM1_ARATH Beta-amylase 1, chloroplastic	BAM1
TRINITY_DN20849_c1_g4	62.203	74.08	60.4323	47.211	BAM1_ARATH Beta-amylase 1, chloroplastic	BAM1			TRINITY_DN20849_c4_g1	36.595	47.2043	100.886	111.221	BAM1_ARATH Beta-amylase 1, chloroplastic	BAM1
TRINITY_DN20849_c6_g1	45.4783	44.89	45.3097	33.8457	BAM1_ARATH Beta-amylase 1, chloroplastic	BAM1			TRINITY_DN20849_c5_g1	5.89467	9.80067	24.7973	44.0577	BAM1_ARATH Beta-amylase 1, chloroplastic	BAM1
TRINITY_DN20849_c8_g1	27.886	30.161	31.3453	22.7013	BAM1_ARATH Beta-amylase 1, chloroplastic	BAM1			TRINITY_DN20849_c6_g1	28.171	40.9807	98.882	144.232	BAM1_ARATH Beta-amylase 1, chloroplastic	BAM1
TRINITY_DN20849_c1_g1	253.695	260.733	287.651	203.036	BAM1_ARATH Beta-amylase 1, chloroplastic; BAMY2_ORYSJ Beta-amylase 2, chloroplastic {ECO:0000305}	BAM1/2			TRINITY_DN20849_c8_g1	19.7637	28.9257	65.5573	85.5347	BAM1_ARATH Beta-amylase 1, chloroplastic	BAM1
TRINITY_DN24038_c9_g1	235.354	206.934	113.422	113.732	BGL14_ORYSJ Probable inactive beta-glucosidase 14	BGLU14			TRINITY_DN20849_c1_g1	148.401	215.068	478.821	677.812	BAM1_ARATH Beta-amylase 1, chloroplastic; BAMY2_ORYSJ Beta-amylase 2, chloroplastic {ECO:0000305}	BAM1/2
TRINITY_DN18991_c4_g1	105.658	92.8773	35.698	35.7633	BGL27_ORYSJ Beta-glucosidase 27	BGLU27			TRINITY_DN20946_c0_g1	4.31667	4.50333	9.366	7.99267	BGL33_ORYSJ Probable inactive beta-glucosidase 33	BGLU33
TRINITY_DN24038_c8_g1	158.277	138.695	73.975	75.9097	BGL27_ORYSJ Beta-glucosidase 27	BGLU27			TRINITY_DN19295_c0_g2	1.393	1.36933	2.29267	2.17567	BGL42_ARATH Beta-glucosidase 42 {ECO:0000303|PubMed:15604686}	BGLU42
TRINITY_DN20946_c0_g1	4.93733	3.70967	1.29067	1.298	BGL33_ORYSJ Probable inactive beta-glucosidase 33	BGLU33			TRINITY_DN17724_c0_g1	1.831	1.93933	2.87	4.49167	E135_ARATH Glucan endo-1,3-beta-glucosidase 5; E136_ARATH Glucan endo-1,3-beta-glucosidase 6	GN5/6
TRINITY_DN19295_c0_g2	1.381	1.78433	0.863333	0.706333	BGL42_ARATH Beta-glucosidase 42 {ECO:0000303|PubMed:15604686}	BGLU42			TRINITY_DN22522_c1_g1	8.56367	9.387	12.695	13.426	GLGB1_ARATH 1,4-alpha-glucan-branching enzyme 2-1, chloroplastic/amyloplastic; GLGB1_PEA 1,4-alpha-glucan-branching enzyme 1, chloroplastic/amyloplastic; GLGB2_ARATH 1,4-alpha-glucan-branching enzyme 2-2, chloroplastic/amyloplastic	GBE1/2
TRINITY_DN17934_c1_g1	0.406	0.294333	0.295	0.117667	E1311_ARATH Glucan endo-1,3-beta-glucosidase 11; E134_ARATH Glucan endo-1,3-beta-glucosidase 4; E1312_ARATH Glucan endo-1,3-beta-glucosidase 12	GN4/11/12			TRINITY_DN15110_c0_g2	20.2193	19.9277	22.5697	27.1643	GLGS_BRANA Glucose-1-phosphate adenylyltransferase small subunit, chloroplastic	APS
TRINITY_DN22522_c1_g1	7.43133	6.598	3.191	2.209	GLGB1_ARATH 1,4-alpha-glucan-branching enzyme 2-1, chloroplastic/amyloplastic; GLGB1_PEA 1,4-alpha-glucan-branching enzyme 1, chloroplastic/amyloplastic; GLGB2_ARATH 1,4-alpha-glucan-branching enzyme 2-2, chloroplastic/amyloplastic	GBE1/2			TRINITY_DN24105_c0_g1	2.659	3.105	4.049	5.22233	GLUA_DICDI Lysosomal beta glucosidase	BGLX
TRINITY_DN23302_c0_g1	37.2707	41.169	7.783	8.503	GLGL1_SOLTU Glucose-1-phosphate adenylyltransferase large subunit 1	APL1			TRINITY_DN10341_c1_g1	1.135	2.19367	1.898	1.86	HXK2_ARATH Hexokinase-2	HK2
TRINITY_DN14005_c1_g1	0.280667	0.297	0.177667	0.18	GLGL2_SOLTU Glucose-1-phosphate adenylyltransferase large subunit 2, chloroplastic/amyloplastic	APL2			TRINITY_DN23884_c1_g1	5.02967	5.90033	14.543	13.5457	PHSH_VICFA Alpha-glucan phosphorylase, H isozyme; PHSH_SOLTU Alpha-glucan phosphorylase, H isozyme	PHOH
TRINITY_DN22730_c3_g1	8.48133	9.233	4.70067	3.184	GLGL3_SOLTU Glucose-1-phosphate adenylyltransferase large subunit 3, chloroplastic/amyloplastic; GLGL1_ARATH Glucose-1-phosphate adenylyltransferase large subunit 1, chloroplastic	APL3			TRINITY_DN23071_c0_g1	0.197667	0.304333	1.02833	2.09233	PHSL2_SOLTU Alpha-1,4 glucan phosphorylase L-2 isozyme, chloroplastic/amyloplastic	PHOL2
TRINITY_DN23796_c0_g2	32.481	32.562	23.21	12.3587	GLGS_BETVU Glucose-1-phosphate adenylyltransferase small subunit, chloroplastic/amyloplastic; GLGS1_VICFA Glucose-1-phosphate adenylyltransferase small subunit 1, chloroplastic	APS			TRINITY_DN22610_c0_g1	6.24333	6.507	9.02033	10.2593	RG1_RAUSE Raucaffricine-O-beta-D-glucosidase; BGLC_OLEEU Beta-glucosidase {ECO:0000303|PubMed:25697790}; BGL42_ARATH Beta-glucosidase 42 {ECO:0000303|PubMed:15604686}; BGL12_ORYSI Beta-glucosidase 12 {ECO:0000305}	BGLU12/42
TRINITY_DN15110_c0_g2	18.3843	19.2523	13.4897	7.80133	GLGS_BRANA Glucose-1-phosphate adenylyltransferase small subunit, chloroplastic	APS			TRINITY_DN22270_c1_g2	1.561	2.53567	7.74333	8.82667	SKI28_ARATH F-box protein SKIP28; SKI14_ARATH F-box protein SKIP14; E133_ARATH Glucan endo-1,3-beta-glucosidase 3; E132_ARATH Glucan endo-1,3-beta-glucosidase 2	GN2/3
TRINITY_DN15110_c0_g1	21.181	21.3293	14.7357	8.50133	GLGS_BRANA Glucose-1-phosphate adenylyltransferase small subunit, chloroplastic; GLGS_ARATH Glucose-1-phosphate adenylyltransferase small subunit, chloroplastic	APS			TRINITY_DN22287_c0_g1	0.320667	0.496333	1.10367	1.64467	SPSA4_ARATH Probable sucrose-phosphate synthase 4	SPS4
TRINITY_DN18050_c0_g1	0.362333	0.285	0.227333	0.179667	HXK4_ORYSJ Hexokinase-4, chloroplastic; HXK2_TOBAC Hexokinase-2, chloroplastic	HK2/4			TRINITY_DN16059_c0_g1	0.0503333	0.0693333	0.112	0.222	TPS1_ARATH Alpha,alpha-trehalose-phosphate synthase [UDP-forming] 1	TPS1
TRINITY_DN21627_c0_g2	1.32567	0.804	0.931333	0.836333	ISOA2_ARATH Isoamylase 2, chloroplastic	ISA2
TRINITY_DN23053_c1_g1	14.3333	11.9203	8.66667	4.88833	PGMP_ARATH Phosphoglucomutase, chloroplastic; PGMP_SOLTU Phosphoglucomutase, chloroplastic; PGMP_BRANA Phosphoglucomutase, chloroplastic; PGMP_PEA Phosphoglucomutase, chloroplastic	PGM
TRINITY_DN17541_c0_g1	0.201333	0.237667	0.0816667	0.0593333	PHS1_DICDI Glycogen phosphorylase 1; PHS1_ARATH Alpha-glucan phosphorylase 1	PHO1
TRINITY_DN15150_c1_g2	109.279	69.6167	38.6927	15.8197	SSG1_ARATH Granule-bound starch synthase 1, chloroplastic/amyloplastic {ECO:0000303|PubMed:15347792}; SSG1_ANTMA Granule-bound starch synthase 1, chloroplastic/amyloplastic	GBSS1
TRINITY_DN20670_c0_g1	1.357	0.923333	0.508	0.385333	TPS6_ARATH Alpha,alpha-trehalose-phosphate synthase [UDP-forming] 6	TPS6
Note: The expression level of each sample was calculated from the average of three biological replicates.

## Sheet: 2-aromatic aa metabolism
Differential expression trends of DEGs related to aromatic amino acid metabolism in Paulownia catalpifolia under ELT and MLT stresses
tyrosine decarboxylase activity /aromatic-L-amino-acid decarboxylase activity									tyrosine decarboxylase activity /aromatic-L-amino-acid decarboxylase activity
MLT-Cluster 2 (n=10)									ELT-Cluster 2 (n=11)
GeneID	MLT0	MLT3	MLT12	MLT48	UniProt protein database annotation	Gene designation abbreviation			GeneID	ELT0	ELT3	ELT12	ELT48	UniProt protein database annotation	Gene designation abbreviation
TRINITY_DN21405_c1_g1	20.778	76.278	73.923	154.694	TYDC5_PAPSO Tyrosine/DOPA decarboxylase 5	TYDC5			TRINITY_DN21405_c1_g1	68.969	40.015	62.6383	512.874	TYDC5_PAPSO Tyrosine/DOPA decarboxylase 5	TYDC5
TRINITY_DN21405_c1_g2	21.1827	61.1807	65.611	127.744	TYDC5_PAPSO Tyrosine/DOPA decarboxylase 5; TYDC1_PAPSO Tyrosine/DOPA decarboxylase 1	TYDC1/5			TRINITY_DN21405_c1_g2	60.0163	38.796	56.15	413.182	TYDC5_PAPSO Tyrosine/DOPA decarboxylase 5; TYDC1_PAPSO Tyrosine/DOPA decarboxylase 1	TYDC1/5
TRINITY_DN21405_c1_g3	23.9307	61.2703	82.4437	142.268	TYDC2_PAPSO Tyrosine/DOPA decarboxylase 2; TYDC1_PAPSO Tyrosine/DOPA decarboxylase 1	TYDC1/2			TRINITY_DN21405_c1_g3	49.9043	39.5467	53.2157	357.421	TYDC2_PAPSO Tyrosine/DOPA decarboxylase 2; TYDC1_PAPSO Tyrosine/DOPA decarboxylase 1	TYDC1/2
TRINITY_DN21405_c1_g4	46.212	124.828	131.281	242.988	TYDC1_PAPSO Tyrosine/DOPA decarboxylase 1	TYDC1			TRINITY_DN21405_c1_g4	131.213	79.7153	107.277	717.937	TYDC1_PAPSO Tyrosine/DOPA decarboxylase 1	TYDC1
TRINITY_DN21405_c1_g5	47.117	137.377	136.266	279.27	TYDC2_PAPSO Tyrosine/DOPA decarboxylase 2; TYDC5_PAPSO Tyrosine/DOPA decarboxylase 5	TYDC2/5			TRINITY_DN21405_c1_g5	113.928	75.123	120.886	833.911	TYDC2_PAPSO Tyrosine/DOPA decarboxylase 2; TYDC5_PAPSO Tyrosine/DOPA decarboxylase 5	TYDC2/5
TRINITY_DN21405_c1_g6	3.28567	7.80333	7.9	18.1263	TYDC1_PAPSO Tyrosine/DOPA decarboxylase 1	TYDC1			TRINITY_DN21405_c1_g6	10.1567	5.596	8.88933	67.569	TYDC1_PAPSO Tyrosine/DOPA decarboxylase 1	TYDC1
TRINITY_DN21405_c2_g1	18.8747	56.3183	63.4263	133.56	TYDC2_PAPSO Tyrosine/DOPA decarboxylase 2	TYDC2			TRINITY_DN21405_c2_g1	57.2693	32.2023	45.7923	353.002	TYDC2_PAPSO Tyrosine/DOPA decarboxylase 2	TYDC2
TRINITY_DN21405_c5_g1	16.8337	45.7467	49.591	95.7323	TYDC2_PAPSO Tyrosine/DOPA decarboxylase 2	TYDC2			TRINITY_DN21405_c3_g1	4.94933	4.217	4.512	33.0017	TYDC5_PAPSO Tyrosine/DOPA decarboxylase 5	TYDC5
TRINITY_DN21405_c7_g1	5.77433	13.0463	14.8377	29.962	TYDC1_PAPSO Tyrosine/DOPA decarboxylase 1	TYDC1			TRINITY_DN21405_c5_g1	33.8077	25.3717	29.8767	200.949	TYDC2_PAPSO Tyrosine/DOPA decarboxylase 2	TYDC2
TRINITY_DN21405_c8_g1	5.30533	14.302	15.4503	30.744	TYDC1_PAPSO Tyrosine/DOPA decarboxylase 1	TYDC1			TRINITY_DN21405_c7_g1	12.5957	9.876	11.0673	73.8217	TYDC1_PAPSO Tyrosine/DOPA decarboxylase 1	TYDC1
									TRINITY_DN21405_c8_g1	11.05	8.49833	10.945	74.414	TYDC1_PAPSO Tyrosine/DOPA decarboxylase 1	TYDC1
Note: The expression level of each sample was calculated from the average of three biological replicates.
