# Supplementary material for: Comparative transcriptomic profiles of Paulownia catalpifolia under different degrees of chilling stress during the seedling stage
Source: BMC Genomics. 2024 Jul 24;25:716. doi: 10.1186/s12864-024-10613-7 (PMC11270786; doi:10.1186/s12864-024-10613-7)
Supplement: Supplementary file 3 — Supplementary Material 3 [file 12864_2024_10613_MOESM3_ESM.xls]

## Sheet: 1-MLT3_12_48_vs_MLT0
KEGG pathways significantly enriched in DEGs of Paulownia catalpifolia under MLT treatment
MLT3_vs_MLT0.DEG_down.KEGGEnrich									MLT3_vs_MLT0.DEG_up.KEGGEnrich
ID	Description	GeneRatio	BgRatio	pvalue	p.adjust	geneID	Count		ID	Description	GeneRatio	BgRatio	pvalue	p.adjust	geneID	Count
902	Monoterpenoid biosynthesis	77/333	184/17726	2.72222e-85	3.21222e-83	TRINITY_DN14126_c0_g1/TRINITY_DN14126_c9_g1/TRINITY_DN14126_c8_g1/TRINITY_DN14126_c2_g1/TRINITY_DN14126_c1_g3/TRINITY_DN17280_c3_g2/TRINITY_DN17280_c6_g1/TRINITY_DN14126_c10_g1/TRINITY_DN17280_c3_g4/TRINITY_DN14126_c1_g4/TRINITY_DN14126_c3_g1/TRINITY_DN14126_c1_g2/TRINITY_DN13824_c2_g2/TRINITY_DN13824_c29_g1/TRINITY_DN17280_c5_g1/TRINITY_DN13824_c27_g1/TRINITY_DN17280_c3_g3/TRINITY_DN13824_c13_g1…	77		3009	Ribosome biogenesis	68/589	513/17726	7.56434e-23	1.38427e-20	TRINITY_DN13970_c0_g1/TRINITY_DN21902_c0_g1/TRINITY_DN23784_c1_g2/TRINITY_DN23608_c2_g1/TRINITY_DN23374_c2_g1/TRINITY_DN17596_c3_g1/TRINITY_DN13009_c0_g1/TRINITY_DN15522_c0_g1/TRINITY_DN15055_c1_g1/TRINITY_DN16366_c0_g1/TRINITY_DN21818_c0_g1/TRINITY_DN23784_c2_g2/TRINITY_DN23374_c2_g2/TRINITY_DN20861_c0_g1/TRINITY_DN22058_c1_g1/TRINITY_DN19722_c1_g1/TRINITY_DN23338_c0_g1/TRINITY_DN15371_c0_g1/TRI…	68
196	Photosynthesis - antenna proteins	47/333	239/17726	2.2125e-34	1.30537e-32	TRINITY_DN16555_c18_g1/TRINITY_DN13956_c10_g1/TRINITY_DN13956_c2_g1/TRINITY_DN13956_c12_g1/TRINITY_DN16555_c10_g1/TRINITY_DN13956_c6_g1/TRINITY_DN12533_c5_g1/TRINITY_DN12533_c12_g1/TRINITY_DN12828_c8_g1/TRINITY_DN16555_c10_g2/TRINITY_DN16555_c46_g1/TRINITY_DN23928_c12_g1/TRINITY_DN24160_c15_g1/TRINITY_DN14049_c5_g1/TRINITY_DN13956_c1_g1/TRINITY_DN12533_c4_g1/TRINITY_DN12533_c9_g1/TRINITY_DN23928_…	47		730	Thiamine metabolism	22/589	109/17726	8.24589e-12	7.54499e-10	TRINITY_DN15563_c5_g3/TRINITY_DN15563_c5_g6/TRINITY_DN19896_c0_g2/TRINITY_DN19896_c0_g1/TRINITY_DN15563_c36_g1/TRINITY_DN31145_c0_g1/TRINITY_DN15563_c6_g1/TRINITY_DN15563_c32_g1/TRINITY_DN31145_c3_g1/TRINITY_DN15563_c46_g1/TRINITY_DN15563_c19_g1/TRINITY_DN20781_c2_g1/TRINITY_DN15563_c40_g1/TRINITY_DN231_c0_g1/TRINITY_DN15563_c4_g1/TRINITY_DN15563_c8_g1/TRINITY_DN15563_c37_g1/TRINITY_DN15563_c42_g…	22
194	Photosynthesis proteins	60/333	484/17726	4.73171e-32	1.86114e-30	TRINITY_DN16555_c18_g1/TRINITY_DN13956_c10_g1/TRINITY_DN13956_c2_g1/TRINITY_DN13956_c12_g1/TRINITY_DN13269_c0_g2/TRINITY_DN16555_c10_g1/TRINITY_DN13956_c6_g1/TRINITY_DN12533_c5_g1/TRINITY_DN12533_c12_g1/TRINITY_DN12828_c8_g1/TRINITY_DN16555_c10_g2/TRINITY_DN16555_c46_g1/TRINITY_DN23928_c12_g1/TRINITY_DN24160_c15_g1/TRINITY_DN14049_c5_g1/TRINITY_DN13956_c1_g1/TRINITY_DN12533_c4_g1/TRINITY_DN12533_…	60		3000	Transcription factors	43/589	518/17726	3.52686e-08	2.15139e-06	TRINITY_DN21924_c1_g1/TRINITY_DN15997_c0_g1/TRINITY_DN17215_c0_g1/TRINITY_DN14698_c0_g2/TRINITY_DN19692_c0_g2/TRINITY_DN14698_c0_g1/TRINITY_DN23549_c0_g2/TRINITY_DN17298_c1_g2/TRINITY_DN14106_c0_g1/TRINITY_DN19655_c0_g2/TRINITY_DN17302_c0_g1/TRINITY_DN23306_c0_g5/TRINITY_DN19655_c0_g1/TRINITY_DN17298_c0_g1/TRINITY_DN21946_c3_g4/TRINITY_DN19551_c2_g1/TRINITY_DN20107_c1_g4/TRINITY_DN18078_c0_g1/TRI…	43
199	Cytochrome P450	43/333	307/17726	3.36366e-25	9.9228e-24	TRINITY_DN19401_c0_g1/TRINITY_DN20809_c0_g1/TRINITY_DN13824_c2_g2/TRINITY_DN13824_c29_g1/TRINITY_DN13824_c27_g1/TRINITY_DN13824_c13_g1/TRINITY_DN13824_c25_g1/TRINITY_DN13824_c9_g1/TRINITY_DN17584_c0_g1/TRINITY_DN13824_c8_g1/TRINITY_DN13824_c2_g1/TRINITY_DN13824_c18_g1/TRINITY_DN13824_c3_g5/TRINITY_DN13824_c7_g1/TRINITY_DN13824_c3_g1/TRINITY_DN13824_c12_g1/TRINITY_DN13824_c21_g1/TRINITY_DN13824_c3…	43		3008	Ribosome biogenesis in eukaryotes	18/589	139/17726	8.30992e-07	3.80179e-05	TRINITY_DN21902_c0_g1/TRINITY_DN23608_c2_g1/TRINITY_DN15522_c0_g1/TRINITY_DN21818_c0_g1/TRINITY_DN19722_c1_g1/TRINITY_DN21777_c0_g1/TRINITY_DN21499_c0_g1/TRINITY_DN21051_c0_g1/TRINITY_DN21231_c1_g1/TRINITY_DN15413_c0_g1/TRINITY_DN22624_c0_g2/TRINITY_DN20391_c0_g1/TRINITY_DN20855_c0_g1/TRINITY_DN18763_c0_g1/TRINITY_DN17759_c0_g1/TRINITY_DN13250_c0_g1/TRINITY_DN15548_c1_g1/TRINITY_DN20339_c0_g2	18
626	Naphthalene degradation	13/333	39/17726	1.50476e-13	3.55124e-12	TRINITY_DN16155_c11_g1/TRINITY_DN16155_c10_g1/TRINITY_DN16155_c3_g1/TRINITY_DN16155_c9_g1/TRINITY_DN16155_c15_g1/TRINITY_DN16155_c16_g1/TRINITY_DN16233_c0_g1/TRINITY_DN16155_c13_g1/TRINITY_DN16155_c8_g1/TRINITY_DN16155_c7_g1/TRINITY_DN16155_c1_g3/TRINITY_DN12753_c0_g1/TRINITY_DN16155_c1_g2	13		4016	MAPK signaling pathway - plant	25/589	262/17726	2.35759e-06	7.634e-05	TRINITY_DN16804_c0_g1/TRINITY_DN21924_c1_g1/TRINITY_DN18227_c0_g1/TRINITY_DN17215_c0_g1/TRINITY_DN13800_c1_g2/TRINITY_DN13800_c4_g1/TRINITY_DN16744_c1_g3/TRINITY_DN13800_c0_g1/TRINITY_DN16744_c1_g1/TRINITY_DN13800_c1_g1/TRINITY_DN14106_c0_g1/TRINITY_DN13576_c0_g1/TRINITY_DN13800_c0_g2/TRINITY_DN18398_c0_g1/TRINITY_DN23306_c0_g5/TRINITY_DN16804_c0_g2/TRINITY_DN15274_c0_g1/TRINITY_DN16744_c1_g2/TRI…	25
830	Retinol metabolism	13/333	58/17726	4.24084e-11	8.34032e-10	TRINITY_DN16155_c11_g1/TRINITY_DN16155_c10_g1/TRINITY_DN16155_c3_g1/TRINITY_DN16155_c9_g1/TRINITY_DN16155_c15_g1/TRINITY_DN16155_c16_g1/TRINITY_DN16233_c0_g1/TRINITY_DN16155_c13_g1/TRINITY_DN16155_c8_g1/TRINITY_DN16155_c7_g1/TRINITY_DN16155_c1_g3/TRINITY_DN12753_c0_g1/TRINITY_DN16155_c1_g2	13		99980	Enzymes with EC numbers	41/589	565/17726	2.50295e-06	7.634e-05	TRINITY_DN24118_c2_g2/TRINITY_DN17019_c1_g1/TRINITY_DN11675_c0_g1/TRINITY_DN15910_c0_g1/TRINITY_DN24118_c9_g1/TRINITY_DN22992_c0_g1/TRINITY_DN23549_c0_g2/TRINITY_DN22053_c0_g1/TRINITY_DN20987_c1_g4/TRINITY_DN22888_c1_g3/TRINITY_DN24157_c2_g1/TRINITY_DN20538_c0_g2/TRINITY_DN24118_c11_g1/TRINITY_DN22750_c0_g1/TRINITY_DN14741_c0_g1/TRINITY_DN21287_c0_g1/TRINITY_DN15403_c0_g1/TRINITY_DN17464_c0_g1/TR…	41
625	Chloroalkane and chloroalkene degradation	13/333	69/17726	4.31393e-10	7.27205e-09	TRINITY_DN16155_c11_g1/TRINITY_DN16155_c10_g1/TRINITY_DN16155_c3_g1/TRINITY_DN16155_c9_g1/TRINITY_DN16155_c15_g1/TRINITY_DN16155_c16_g1/TRINITY_DN16233_c0_g1/TRINITY_DN16155_c13_g1/TRINITY_DN16155_c8_g1/TRINITY_DN16155_c7_g1/TRINITY_DN16155_c1_g3/TRINITY_DN12753_c0_g1/TRINITY_DN16155_c1_g2	13		4075	Plant hormone signal transduction	27/589	318/17726	8.50779e-06	0.000222418	TRINITY_DN19028_c0_g1/TRINITY_DN19906_c2_g2/TRINITY_DN21487_c1_g2/TRINITY_DN13800_c1_g2/TRINITY_DN13800_c4_g1/TRINITY_DN23178_c0_g1/TRINITY_DN16744_c1_g3/TRINITY_DN21713_c1_g2/TRINITY_DN13800_c0_g1/TRINITY_DN16744_c1_g1/TRINITY_DN13800_c1_g1/TRINITY_DN19906_c2_g1/TRINITY_DN14106_c0_g1/TRINITY_DN19028_c0_g2/TRINITY_DN13800_c0_g2/TRINITY_DN23306_c0_g5/TRINITY_DN22076_c1_g1/TRINITY_DN19474_c0_g1/TRI…	27
350	Tyrosine metabolism	14/333	105/17726	1.0211e-08	1.50612e-07	TRINITY_DN16155_c11_g1/TRINITY_DN16155_c10_g1/TRINITY_DN16155_c3_g1/TRINITY_DN16155_c9_g1/TRINITY_DN16155_c15_g1/TRINITY_DN16155_c16_g1/TRINITY_DN22778_c0_g1/TRINITY_DN16233_c0_g1/TRINITY_DN16155_c13_g1/TRINITY_DN16155_c8_g1/TRINITY_DN16155_c7_g1/TRINITY_DN16155_c1_g3/TRINITY_DN12753_c0_g1/TRINITY_DN16155_c1_g2	14		909	Sesquiterpenoid and triterpenoid biosynthesis	8/589	38/17726	2.86988e-05	0.000656486	TRINITY_DN14308_c1_g1/TRINITY_DN23606_c0_g1/TRINITY_DN23206_c1_g3/TRINITY_DN21518_c0_g2/TRINITY_DN15491_c0_g1/TRINITY_DN23363_c1_g1/TRINITY_DN23363_c1_g3/TRINITY_DN22982_c4_g1	8
680	Methane metabolism	20/333	264/17726	1.42125e-07	1.86341e-06	TRINITY_DN16155_c11_g1/TRINITY_DN16155_c10_g1/TRINITY_DN16155_c3_g1/TRINITY_DN16155_c9_g1/TRINITY_DN16155_c15_g1/TRINITY_DN16155_c16_g1/TRINITY_DN22191_c6_g1/TRINITY_DN16155_c13_g1/TRINITY_DN16155_c8_g1/TRINITY_DN16155_c7_g1/TRINITY_DN16155_c1_g3/TRINITY_DN22350_c2_g4/TRINITY_DN12753_c0_g1/TRINITY_DN16155_c1_g2/TRINITY_DN22191_c7_g1/TRINITY_DN13524_c2_g2/TRINITY_DN22191_c9_g1/TRINITY_DN22191_c15_…	20		99977	Transport	5/589	13/17726	4.10646e-05	0.000834981	TRINITY_DN11867_c0_g1/TRINITY_DN24089_c1_g2/TRINITY_DN24089_c1_g3/TRINITY_DN14375_c0_g1/TRINITY_DN11083_c0_g1	5
980	Metabolism of xenobiotics by cytochrome P450	13/333	116/17726	2.78059e-07	3.2811e-06	TRINITY_DN16155_c11_g1/TRINITY_DN16155_c10_g1/TRINITY_DN16155_c3_g1/TRINITY_DN16155_c9_g1/TRINITY_DN16155_c15_g1/TRINITY_DN16155_c16_g1/TRINITY_DN16233_c0_g1/TRINITY_DN16155_c13_g1/TRINITY_DN16155_c8_g1/TRINITY_DN16155_c7_g1/TRINITY_DN16155_c1_g3/TRINITY_DN12753_c0_g1/TRINITY_DN16155_c1_g2	13
982	Drug metabolism - cytochrome P450	13/333	122/17726	5.01705e-07	5.38192e-06	TRINITY_DN16155_c11_g1/TRINITY_DN16155_c10_g1/TRINITY_DN16155_c3_g1/TRINITY_DN16155_c9_g1/TRINITY_DN16155_c15_g1/TRINITY_DN16155_c16_g1/TRINITY_DN16233_c0_g1/TRINITY_DN16155_c13_g1/TRINITY_DN16155_c8_g1/TRINITY_DN16155_c7_g1/TRINITY_DN16155_c1_g3/TRINITY_DN12753_c0_g1/TRINITY_DN16155_c1_g2	13
71	Fatty acid degradation	14/333	154/17726	1.28094e-06	1.25959e-05	TRINITY_DN16155_c11_g1/TRINITY_DN16155_c10_g1/TRINITY_DN16155_c3_g1/TRINITY_DN16155_c9_g1/TRINITY_DN16155_c15_g1/TRINITY_DN16155_c16_g1/TRINITY_DN16233_c0_g1/TRINITY_DN16155_c13_g1/TRINITY_DN16155_c8_g1/TRINITY_DN16155_c7_g1/TRINITY_DN16155_c1_g3/TRINITY_DN12753_c0_g1/TRINITY_DN16155_c1_g2/TRINITY_DN12525_c0_g1	14
906	Carotenoid biosynthesis	7/333	64/17726	0.000192227	0.00174483	TRINITY_DN22071_c3_g1/TRINITY_DN22071_c3_g4/TRINITY_DN22071_c3_g5/TRINITY_DN22071_c6_g1/TRINITY_DN22071_c5_g1/TRINITY_DN22071_c3_g3/TRINITY_DN22177_c1_g2	7
901	Indole alkaloid biosynthesis	6/333	53/17726	0.000458625	0.00386555	TRINITY_DN20174_c1_g2/TRINITY_DN12792_c0_g1/TRINITY_DN23451_c6_g1/TRINITY_DN17832_c2_g3/TRINITY_DN10746_c0_g1/TRINITY_DN22030_c0_g1	6
195	Photosynthesis	13/333	245/17726	0.000774009	0.00608887	TRINITY_DN13269_c0_g2/TRINITY_DN19255_c4_g1/TRINITY_DN21969_c2_g3/TRINITY_DN15751_c11_g1/TRINITY_DN21947_c5_g1/TRINITY_DN19255_c3_g1/TRINITY_DN15277_c2_g5/TRINITY_DN15277_c2_g4/TRINITY_DN21947_c2_g1/TRINITY_DN21947_c7_g1/TRINITY_DN17436_c4_g2/TRINITY_DN18412_c1_g1/TRINITY_DN15277_c9_g1	13
1003	Glycosyltransferases	18/333	414/17726	0.000887511	0.00654539	TRINITY_DN17280_c3_g2/TRINITY_DN17280_c6_g1/TRINITY_DN17280_c3_g4/TRINITY_DN17280_c5_g1/TRINITY_DN17280_c3_g3/TRINITY_DN17280_c4_g1/TRINITY_DN17280_c14_g1/TRINITY_DN16546_c0_g2/TRINITY_DN17280_c3_g5/TRINITY_DN23360_c0_g1/TRINITY_DN17280_c13_g1/TRINITY_DN17280_c12_g1/TRINITY_DN17280_c9_g1/TRINITY_DN22642_c0_g1/TRINITY_DN17280_c8_g1/TRINITY_DN22642_c0_g2/TRINITY_DN22346_c1_g2/TRINITY_DN17280_c11_g1	18
52	Galactose metabolism	9/333	165/17726	0.00405075	0.0277876	TRINITY_DN23683_c31_g1/TRINITY_DN23683_c24_g1/TRINITY_DN23683_c3_g1/TRINITY_DN23818_c0_g1/TRINITY_DN23683_c37_g1/TRINITY_DN23683_c8_g7/TRINITY_DN23683_c7_g1/TRINITY_DN23818_c4_g1/TRINITY_DN23683_c35_g1	9
10	Glycolysis / Gluconeogenesis	16/333	404/17726	0.00423879	0.0277876	TRINITY_DN16155_c11_g1/TRINITY_DN16155_c10_g1/TRINITY_DN16155_c3_g1/TRINITY_DN16155_c9_g1/TRINITY_DN16155_c15_g1/TRINITY_DN16155_c16_g1/TRINITY_DN16233_c0_g1/TRINITY_DN16155_c13_g1/TRINITY_DN16155_c8_g1/TRINITY_DN16155_c7_g1/TRINITY_DN16155_c1_g3/TRINITY_DN22350_c2_g4/TRINITY_DN12753_c0_g1/TRINITY_DN16155_c1_g2/TRINITY_DN16643_c0_g1/TRINITY_DN13954_c3_g1	16
942	Anthocyanin biosynthesis	3/333	19/17726	0.00509246	0.0316269	TRINITY_DN13527_c0_g1/TRINITY_DN22591_c0_g2/TRINITY_DN4648_c0_g1	3
MLT12_vs_MLT0.DEG_down.KEGGEnrich									MLT12_vs_MLT0.DEG_up.KEGGEnrich
ID	Description	GeneRatio	BgRatio	pvalue	p.adjust	geneID	Count		ID	Description	GeneRatio	BgRatio	pvalue	p.adjust	geneID	Count
194	Photosynthesis proteins	246/1136	484/17726	3.68047e-167	7.50815e-165	TRINITY_DN16555_c10_g1/TRINITY_DN12635_c0_g1/TRINITY_DN13956_c10_g1/TRINITY_DN13956_c1_g2/TRINITY_DN13956_c2_g1/TRINITY_DN13956_c1_g1/TRINITY_DN13956_c12_g1/TRINITY_DN13859_c0_g1/TRINITY_DN13956_c6_g1/TRINITY_DN16555_c10_g2/TRINITY_DN16555_c18_g1/TRINITY_DN11461_c0_g1/TRINITY_DN11071_c4_g1/TRINITY_DN13859_c0_g2/TRINITY_DN16555_c47_g1/TRINITY_DN12533_c2_g1/TRINITY_DN13269_c0_g2/TRINITY_DN13956_c15…	246		3009	Ribosome biogenesis	114/1272	513/17726	2.00065e-28	4.80156e-26	TRINITY_DN23784_c1_g2/TRINITY_DN17596_c3_g1/TRINITY_DN20861_c0_g1/TRINITY_DN21902_c0_g1/TRINITY_DN23784_c2_g2/TRINITY_DN22624_c0_g2/TRINITY_DN13772_c0_g1/TRINITY_DN17637_c0_g1/TRINITY_DN13009_c0_g1/TRINITY_DN23908_c0_g1/TRINITY_DN12071_c0_g1/TRINITY_DN15522_c0_g1/TRINITY_DN20887_c0_g1/TRINITY_DN22054_c2_g1/TRINITY_DN17844_c0_g2/TRINITY_DN23784_c1_g3/TRINITY_DN22058_c1_g1/TRINITY_DN21600_c2_g1/TRI…	114
196	Photosynthesis - antenna proteins	143/1136	239/17726	6.25942e-109	6.38461e-107	TRINITY_DN16555_c10_g1/TRINITY_DN12635_c0_g1/TRINITY_DN13956_c10_g1/TRINITY_DN13956_c1_g2/TRINITY_DN13956_c2_g1/TRINITY_DN13956_c1_g1/TRINITY_DN13956_c12_g1/TRINITY_DN13859_c0_g1/TRINITY_DN13956_c6_g1/TRINITY_DN16555_c10_g2/TRINITY_DN16555_c18_g1/TRINITY_DN11461_c0_g1/TRINITY_DN11071_c4_g1/TRINITY_DN13859_c0_g2/TRINITY_DN16555_c47_g1/TRINITY_DN12533_c2_g1/TRINITY_DN13956_c15_g1/TRINITY_DN12533_c5…	143		730	Thiamine metabolism	47/1272	109/17726	1.71745e-25	2.06094e-23	TRINITY_DN19896_c0_g1/TRINITY_DN15563_c5_g3/TRINITY_DN15563_c32_g1/TRINITY_DN15563_c46_g1/TRINITY_DN15563_c19_g1/TRINITY_DN15563_c6_g1/TRINITY_DN31145_c3_g1/TRINITY_DN15563_c5_g6/TRINITY_DN15563_c36_g1/TRINITY_DN31145_c0_g1/TRINITY_DN15563_c28_g1/TRINITY_DN19896_c0_g2/TRINITY_DN15563_c4_g1/TRINITY_DN15563_c12_g1/TRINITY_DN15563_c5_g1/TRINITY_DN15563_c23_g1/TRINITY_DN15563_c37_g1/TRINITY_DN15563_c…	47
902	Monoterpenoid biosynthesis	108/1136	184/17726	9.36723e-81	6.36971e-79	TRINITY_DN22960_c0_g5/TRINITY_DN14126_c3_g1/TRINITY_DN14126_c8_g1/TRINITY_DN14126_c1_g4/TRINITY_DN14126_c1_g1/TRINITY_DN14126_c1_g2/TRINITY_DN14126_c10_g1/TRINITY_DN14126_c14_g1/TRINITY_DN14126_c0_g1/TRINITY_DN14126_c1_g5/TRINITY_DN14126_c1_g3/TRINITY_DN19266_c3_g4/TRINITY_DN14126_c9_g1/TRINITY_DN14126_c2_g1/TRINITY_DN22960_c2_g3/TRINITY_DN20863_c6_g2/TRINITY_DN20863_c45_g1/TRINITY_DN19266_c3_g5/…	108		3008	Ribosome biogenesis in eukaryotes	37/1272	139/17726	1.57512e-12	1.2601e-10	TRINITY_DN21902_c0_g1/TRINITY_DN22624_c0_g2/TRINITY_DN13772_c0_g1/TRINITY_DN15522_c0_g1/TRINITY_DN20887_c0_g1/TRINITY_DN17844_c0_g2/TRINITY_DN14971_c1_g2/TRINITY_DN20736_c0_g2/TRINITY_DN17449_c0_g1/TRINITY_DN22221_c0_g1/TRINITY_DN20736_c0_g1/TRINITY_DN19119_c0_g1/TRINITY_DN21051_c0_g1/TRINITY_DN20855_c0_g1/TRINITY_DN14971_c1_g1/TRINITY_DN17155_c0_g1/TRINITY_DN21499_c0_g1/TRINITY_DN22252_c2_g1/TRI…	37
195	Photosynthesis	103/1136	245/17726	3.66228e-58	1.86776e-56	TRINITY_DN13269_c0_g2/TRINITY_DN16473_c3_g1/TRINITY_DN24104_c1_g2/TRINITY_DN24104_c1_g4/TRINITY_DN24104_c2_g1/TRINITY_DN14175_c3_g1/TRINITY_DN15751_c7_g1/TRINITY_DN19255_c1_g1/TRINITY_DN24047_c2_g1/TRINITY_DN15277_c2_g5/TRINITY_DN15277_c2_g4/TRINITY_DN20089_c1_g1/TRINITY_DN19255_c4_g1/TRINITY_DN16473_c0_g1/TRINITY_DN15751_c1_g1/TRINITY_DN17436_c6_g1/TRINITY_DN17436_c4_g4/TRINITY_DN17436_c4_g2/TRI…	103		920	Sulfur metabolism	21/1272	93/17726	1.99772e-06	0.000119863	TRINITY_DN23440_c0_g3/TRINITY_DN19731_c0_g1/TRINITY_DN23606_c0_g2/TRINITY_DN23440_c0_g4/TRINITY_DN24130_c3_g7/TRINITY_DN20643_c3_g1/TRINITY_DN24130_c3_g2/TRINITY_DN14664_c2_g2/TRINITY_DN24130_c3_g1/TRINITY_DN20236_c0_g1/TRINITY_DN14664_c2_g3/TRINITY_DN21776_c0_g2/TRINITY_DN14664_c0_g1/TRINITY_DN14664_c2_g1/TRINITY_DN24130_c3_g3/TRINITY_DN21776_c0_g4/TRINITY_DN14664_c3_g1/TRINITY_DN21776_c0_g3/TRI…	21
199	Cytochrome P450	76/1136	307/17726	2.78307e-25	1.13549e-23	TRINITY_DN19418_c0_g1/TRINITY_DN18705_c0_g3/TRINITY_DN22960_c0_g5/TRINITY_DN20863_c6_g3/TRINITY_DN19401_c0_g1/TRINITY_DN19031_c0_g1/TRINITY_DN22960_c2_g3/TRINITY_DN20863_c6_g2/TRINITY_DN22960_c2_g1/TRINITY_DN20863_c45_g1/TRINITY_DN20863_c6_g4/TRINITY_DN20863_c6_g1/TRINITY_DN20863_c11_g1/TRINITY_DN20863_c31_g1/TRINITY_DN13502_c0_g1/TRINITY_DN20863_c9_g1/TRINITY_DN20863_c3_g1/TRINITY_DN13824_c39_g1…	76		3032	DNA replication proteins	35/1272	218/17726	5.73626e-06	0.00027534	TRINITY_DN16755_c1_g1/TRINITY_DN14971_c1_g2/TRINITY_DN20736_c0_g2/TRINITY_DN15980_c0_g1/TRINITY_DN20736_c0_g1/TRINITY_DN16480_c0_g1/TRINITY_DN17446_c0_g1/TRINITY_DN23555_c1_g3/TRINITY_DN16837_c0_g1/TRINITY_DN14971_c1_g1/TRINITY_DN13890_c0_g1/TRINITY_DN14757_c1_g1/TRINITY_DN22452_c0_g2/TRINITY_DN22452_c0_g3/TRINITY_DN15054_c0_g3/TRINITY_DN12936_c0_g1/TRINITY_DN19070_c0_g1/TRINITY_DN6540_c0_g1/TRIN…	35
630	Glyoxylate and dicarboxylate metabolism	81/1136	378/17726	1.76496e-22	6.00087e-21	TRINITY_DN23688_c3_g1/TRINITY_DN2949_c0_g1/TRINITY_DN23182_c4_g2/TRINITY_DN23495_c3_g1/TRINITY_DN15561_c2_g1/TRINITY_DN17787_c13_g1/TRINITY_DN23705_c7_g1/TRINITY_DN12952_c0_g1/TRINITY_DN15561_c7_g1/TRINITY_DN23495_c3_g5/TRINITY_DN23495_c5_g1/TRINITY_DN23495_c7_g1/TRINITY_DN23705_c2_g2/TRINITY_DN23336_c1_g1/TRINITY_DN17787_c19_g1/TRINITY_DN24062_c4_g3/TRINITY_DN13688_c3_g1/TRINITY_DN23495_c3_g2/TR…	81		2000	Transporters	113/1272	1058/17726	1.08078e-05	0.000432312	TRINITY_DN15468_c1_g1/TRINITY_DN23231_c1_g1/TRINITY_DN20392_c0_g2/TRINITY_DN17316_c0_g1/TRINITY_DN17601_c0_g1/TRINITY_DN17211_c1_g1/TRINITY_DN22967_c2_g2/TRINITY_DN75366_c0_g1/TRINITY_DN21891_c2_g1/TRINITY_DN10686_c0_g1/TRINITY_DN16088_c0_g2/TRINITY_DN20648_c2_g1/TRINITY_DN17642_c0_g2/TRINITY_DN16088_c0_g1/TRINITY_DN12840_c1_g2/TRINITY_DN21319_c0_g1/TRINITY_DN11671_c0_g1/TRINITY_DN18042_c4_g1/TRI…	113
260	Glycine, serine and threonine metabolism	56/1136	258/17726	3.67176e-16	1.07006e-14	TRINITY_DN23495_c3_g1/TRINITY_DN15561_c2_g1/TRINITY_DN23705_c7_g1/TRINITY_DN12952_c0_g1/TRINITY_DN15561_c7_g1/TRINITY_DN23495_c3_g5/TRINITY_DN23495_c5_g1/TRINITY_DN23495_c7_g1/TRINITY_DN23705_c2_g2/TRINITY_DN23336_c1_g1/TRINITY_DN24062_c4_g3/TRINITY_DN13688_c3_g1/TRINITY_DN23495_c3_g2/TRINITY_DN23336_c1_g2/TRINITY_DN13999_c0_g1/TRINITY_DN23495_c3_g3/TRINITY_DN24062_c4_g2/TRINITY_DN22191_c2_g1/TRI…	56		3029	Mitochondrial biogenesis	86/1272	779/17726	3.893e-05	0.00133474	TRINITY_DN20273_c1_g1/TRINITY_DN8704_c0_g2/TRINITY_DN20938_c1_g1/TRINITY_DN19095_c0_g2/TRINITY_DN75366_c0_g1/TRINITY_DN17570_c0_g1/TRINITY_DN23862_c0_g1/TRINITY_DN10686_c0_g1/TRINITY_DN12905_c0_g1/TRINITY_DN17998_c0_g1/TRINITY_DN16088_c0_g2/TRINITY_DN17642_c0_g2/TRINITY_DN16088_c0_g1/TRINITY_DN12840_c1_g2/TRINITY_DN22221_c0_g1/TRINITY_DN19993_c0_g1/TRINITY_DN23449_c0_g2/TRINITY_DN15130_c0_g2/TRIN…	86
680	Methane metabolism	53/1136	264/17726	6.84167e-14	1.74463e-12	TRINITY_DN24030_c9_g1/TRINITY_DN24030_c7_g1/TRINITY_DN16155_c11_g1/TRINITY_DN16155_c10_g1/TRINITY_DN24030_c1_g4/TRINITY_DN10993_c0_g1/TRINITY_DN16155_c1_g3/TRINITY_DN16155_c16_g1/TRINITY_DN12753_c0_g1/TRINITY_DN7215_c0_g1/TRINITY_DN16155_c1_g2/TRINITY_DN16155_c3_g1/TRINITY_DN16155_c13_g1/TRINITY_DN16155_c15_g1/TRINITY_DN16155_c7_g1/TRINITY_DN16155_c9_g1/TRINITY_DN21193_c7_g3/TRINITY_DN16155_c8_g1…	53		410	beta-Alanine metabolism	18/1272	92/17726	8.12214e-05	0.00243664	TRINITY_DN19166_c0_g1/TRINITY_DN19636_c2_g2/TRINITY_DN24069_c4_g3/TRINITY_DN24069_c4_g2/TRINITY_DN23867_c1_g1/TRINITY_DN16158_c2_g2/TRINITY_DN16158_c2_g1/TRINITY_DN24069_c4_g4/TRINITY_DN19636_c2_g1/TRINITY_DN14282_c0_g1/TRINITY_DN19997_c0_g1/TRINITY_DN16158_c2_g4/TRINITY_DN16158_c2_g3/TRINITY_DN20498_c0_g1/TRINITY_DN30934_c0_g1/TRINITY_DN16158_c4_g1/TRINITY_DN18327_c1_g1/TRINITY_DN11904_c0_g1	18
710	Carbon fixation in photosynthetic organisms	55/1136	298/17726	8.63307e-13	1.95683e-11	TRINITY_DN24030_c9_g1/TRINITY_DN24030_c7_g1/TRINITY_DN24030_c1_g4/TRINITY_DN10993_c0_g1/TRINITY_DN7215_c0_g1/TRINITY_DN21273_c0_g1/TRINITY_DN2949_c0_g1/TRINITY_DN21193_c7_g3/TRINITY_DN8723_c0_g2/TRINITY_DN21193_c28_g1/TRINITY_DN21193_c6_g4/TRINITY_DN23182_c4_g2/TRINITY_DN13954_c1_g2/TRINITY_DN23778_c2_g3/TRINITY_DN13954_c1_g1/TRINITY_DN21193_c9_g1/TRINITY_DN23336_c1_g1/TRINITY_DN23336_c1_g2/TRINI…	55		1006	Prenyltransferases	11/1272	48/17726	0.000475201	0.012672	TRINITY_DN17634_c0_g2/TRINITY_DN19038_c0_g2/TRINITY_DN21785_c0_g1/TRINITY_DN14308_c1_g1/TRINITY_DN16971_c0_g2/TRINITY_DN19038_c0_g1/TRINITY_DN18598_c0_g1/TRINITY_DN23363_c1_g1/TRINITY_DN19236_c0_g2/TRINITY_DN19236_c0_g3/TRINITY_DN17634_c0_g1	11
910	Nitrogen metabolism	30/1136	106/17726	2.23068e-12	4.55059e-11	TRINITY_DN17006_c2_g5/TRINITY_DN14290_c0_g2/TRINITY_DN17006_c3_g1/TRINITY_DN17006_c18_g1/TRINITY_DN17006_c10_g1/TRINITY_DN17006_c2_g4/TRINITY_DN17006_c12_g1/TRINITY_DN17787_c13_g1/TRINITY_DN17006_c15_g1/TRINITY_DN17006_c8_g1/TRINITY_DN11339_c0_g1/TRINITY_DN18992_c1_g2/TRINITY_DN17787_c19_g1/TRINITY_DN17787_c0_g1/TRINITY_DN17006_c17_g1/TRINITY_DN17787_c6_g1/TRINITY_DN17787_c15_g1/TRINITY_DN17787_c…	30		450	Selenocompound metabolism	14/1272	73/17726	0.00060338	0.0144811	TRINITY_DN24130_c3_g7/TRINITY_DN24130_c3_g2/TRINITY_DN14664_c2_g2/TRINITY_DN24130_c3_g1/TRINITY_DN14664_c2_g3/TRINITY_DN21776_c0_g2/TRINITY_DN14664_c0_g1/TRINITY_DN14664_c2_g1/TRINITY_DN24130_c3_g3/TRINITY_DN21776_c0_g4/TRINITY_DN14664_c3_g1/TRINITY_DN21776_c0_g3/TRINITY_DN24130_c3_g8/TRINITY_DN14664_c2_g4	14
900	Terpenoid backbone biosynthesis	31/1136	128/17726	8.00254e-11	1.48411e-09	TRINITY_DN23791_c1_g1/TRINITY_DN23969_c0_g1/TRINITY_DN20954_c1_g1/TRINITY_DN19833_c0_g2/TRINITY_DN16299_c0_g3/TRINITY_DN18011_c2_g1/TRINITY_DN23844_c2_g4/TRINITY_DN16299_c0_g4/TRINITY_DN16299_c0_g2/TRINITY_DN16299_c1_g1/TRINITY_DN16299_c5_g1/TRINITY_DN16299_c0_g1/TRINITY_DN16299_c4_g1/TRINITY_DN16299_c2_g1/TRINITY_DN23551_c3_g3/TRINITY_DN14866_c0_g1/TRINITY_DN23844_c2_g1/TRINITY_DN16299_c7_g1/TRI…	31		53	Ascorbate and aldarate metabolism	20/1272	132/17726	0.00115781	0.0252614	TRINITY_DN24069_c4_g3/TRINITY_DN24069_c4_g2/TRINITY_DN23867_c1_g1/TRINITY_DN20709_c0_g1/TRINITY_DN24069_c4_g4/TRINITY_DN18214_c0_g1/TRINITY_DN22248_c4_g1/TRINITY_DN11069_c0_g1/TRINITY_DN14282_c0_g1/TRINITY_DN22248_c4_g4/TRINITY_DN15087_c2_g1/TRINITY_DN22437_c2_g2/TRINITY_DN22248_c4_g2/TRINITY_DN20498_c0_g1/TRINITY_DN22248_c2_g1/TRINITY_DN15087_c0_g1/TRINITY_DN11575_c0_g1/TRINITY_DN7173_c0_g1/TRIN…	20
52	Galactose metabolism	35/1136	165/17726	2.55913e-10	4.24307e-09	TRINITY_DN23683_c31_g1/TRINITY_DN23683_c8_g2/TRINITY_DN15073_c0_g1/TRINITY_DN23818_c0_g1/TRINITY_DN23683_c3_g1/TRINITY_DN23683_c12_g1/TRINITY_DN23683_c6_g3/TRINITY_DN23683_c7_g10/TRINITY_DN23818_c0_g4/TRINITY_DN23683_c17_g1/TRINITY_DN23818_c0_g2/TRINITY_DN23683_c8_g3/TRINITY_DN13115_c3_g1/TRINITY_DN23683_c8_g6/TRINITY_DN13115_c2_g1/TRINITY_DN23683_c37_g1/TRINITY_DN20973_c0_g1/TRINITY_DN23683_c9_g…	35		99977	Transport	5/1272	13/17726	0.00149194	0.0298388	TRINITY_DN24089_c1_g2/TRINITY_DN24089_c1_g3/TRINITY_DN14375_c0_g1/TRINITY_DN11867_c0_g1/TRINITY_DN11083_c0_g1	5
901	Indole alkaloid biosynthesis	19/1136	53/17726	2.70391e-10	4.24307e-09	TRINITY_DN23451_c6_g1/TRINITY_DN20174_c1_g2/TRINITY_DN8777_c1_g1/TRINITY_DN10746_c0_g1/TRINITY_DN21158_c0_g2/TRINITY_DN23459_c0_g1/TRINITY_DN18991_c2_g3/TRINITY_DN22030_c0_g1/TRINITY_DN19687_c0_g5/TRINITY_DN17832_c2_g3/TRINITY_DN23534_c1_g1/TRINITY_DN15744_c0_g1/TRINITY_DN19687_c0_g3/TRINITY_DN20004_c0_g1/TRINITY_DN22610_c0_g1/TRINITY_DN12792_c0_g1/TRINITY_DN17832_c2_g1/TRINITY_DN22030_c0_g2/TRIN…	19		983	Drug metabolism - other enzymes	20/1272	137/17726	0.00183612	0.0323387	TRINITY_DN19934_c1_g1/TRINITY_DN13259_c0_g1/TRINITY_DN17211_c1_g1/TRINITY_DN21891_c2_g1/TRINITY_DN18114_c1_g1/TRINITY_DN11671_c0_g1/TRINITY_DN18042_c4_g1/TRINITY_DN19369_c1_g2/TRINITY_DN18573_c0_g5/TRINITY_DN17684_c2_g1/TRINITY_DN23166_c0_g5/TRINITY_DN19369_c1_g1/TRINITY_DN22489_c0_g1/TRINITY_DN22705_c1_g1/TRINITY_DN23166_c0_g1/TRINITY_DN17808_c1_g1/TRINITY_DN13312_c0_g1/TRINITY_DN12293_c0_g1/TRI…	20
860	Porphyrin and chlorophyll metabolism	27/1136	127/17726	2.67363e-08	3.89585e-07	TRINITY_DN18653_c0_g1/TRINITY_DN20019_c0_g1/TRINITY_DN21602_c0_g1/TRINITY_DN23191_c3_g3/TRINITY_DN16299_c0_g3/TRINITY_DN11390_c0_g1/TRINITY_DN20082_c0_g1/TRINITY_DN22153_c1_g1/TRINITY_DN16299_c0_g4/TRINITY_DN16299_c0_g2/TRINITY_DN16299_c1_g1/TRINITY_DN23191_c3_g1/TRINITY_DN16299_c5_g1/TRINITY_DN16299_c0_g1/TRINITY_DN16299_c4_g1/TRINITY_DN16299_c2_g1/TRINITY_DN12182_c0_g1/TRINITY_DN20082_c0_g2/TRI…	27		750	Vitamin B6 metabolism	7/1272	26/17726	0.00188642	0.0323387	TRINITY_DN18238_c1_g2/TRINITY_DN18238_c1_g1/TRINITY_DN15173_c0_g1/TRINITY_DN21461_c0_g1/TRINITY_DN21461_c0_g5/TRINITY_DN12931_c1_g1/TRINITY_DN12931_c8_g1	7
626	Naphthalene degradation	14/1136	39/17726	6.03794e-08	8.2116e-07	TRINITY_DN16155_c11_g1/TRINITY_DN16155_c10_g1/TRINITY_DN16155_c1_g3/TRINITY_DN16155_c16_g1/TRINITY_DN12753_c0_g1/TRINITY_DN16155_c1_g2/TRINITY_DN16155_c3_g1/TRINITY_DN16155_c13_g1/TRINITY_DN16155_c15_g1/TRINITY_DN16155_c7_g1/TRINITY_DN16155_c9_g1/TRINITY_DN16155_c8_g1/TRINITY_DN16155_c4_g1/TRINITY_DN18568_c0_g2	14		230	Purine metabolism	26/1272	199/17726	0.0021798	0.0348768	TRINITY_DN19549_c1_g1/TRINITY_DN19675_c3_g2/TRINITY_DN20781_c2_g1/TRINITY_DN19934_c1_g1/TRINITY_DN18114_c1_g1/TRINITY_DN20643_c3_g1/TRINITY_DN17602_c0_g1/TRINITY_DN22462_c1_g4/TRINITY_DN18636_c0_g1/TRINITY_DN14496_c0_g1/TRINITY_DN21776_c0_g2/TRINITY_DN19979_c0_g1/TRINITY_DN17902_c0_g1/TRINITY_DN22705_c1_g1/TRINITY_DN22462_c1_g2/TRINITY_DN13736_c0_g1/TRINITY_DN13312_c0_g1/TRINITY_DN14518_c0_g1/TRI…	26
250	Alanine, aspartate and glutamate metabolism	31/1136	171/17726	1.26854e-07	1.61739e-06	TRINITY_DN23704_c0_g3/TRINITY_DN17787_c13_g1/TRINITY_DN14890_c1_g3/TRINITY_DN23336_c1_g1/TRINITY_DN17787_c19_g1/TRINITY_DN23336_c1_g2/TRINITY_DN13999_c0_g1/TRINITY_DN17787_c0_g1/TRINITY_DN22191_c2_g1/TRINITY_DN17787_c6_g1/TRINITY_DN22191_c2_g4/TRINITY_DN17787_c15_g1/TRINITY_DN22191_c9_g1/TRINITY_DN17787_c21_g1/TRINITY_DN23336_c1_g3/TRINITY_DN22191_c4_g1/TRINITY_DN17787_c8_g1/TRINITY_DN13524_c2_g1…	31		950	Isoquinoline alkaloid biosynthesis	10/1272	50/17726	0.00255425	0.0383137	TRINITY_DN18209_c0_g1/TRINITY_DN16158_c2_g2/TRINITY_DN16158_c2_g1/TRINITY_DN16158_c2_g4/TRINITY_DN16158_c2_g3/TRINITY_DN30934_c0_g1/TRINITY_DN15022_c0_g1/TRINITY_DN16158_c4_g1/TRINITY_DN15342_c0_g2/TRINITY_DN14371_c0_g1	10
625	Chloroalkane and chloroalkene degradation	16/1136	69/17726	5.51743e-06	6.62091e-05	TRINITY_DN16155_c11_g1/TRINITY_DN16155_c10_g1/TRINITY_DN16155_c1_g3/TRINITY_DN16155_c16_g1/TRINITY_DN12753_c0_g1/TRINITY_DN16155_c1_g2/TRINITY_DN16155_c3_g1/TRINITY_DN16155_c13_g1/TRINITY_DN16155_c15_g1/TRINITY_DN16155_c7_g1/TRINITY_DN16155_c9_g1/TRINITY_DN16155_c8_g1/TRINITY_DN16155_c4_g1/TRINITY_DN18447_c0_g1/TRINITY_DN14282_c1_g1/TRINITY_DN18568_c0_g2	16		3011	Ribosome	90/1272	942/17726	0.00307698	0.0434398	TRINITY_DN16184_c0_g3/TRINITY_DN20829_c1_g1/TRINITY_DN20781_c1_g1/TRINITY_DN20240_c1_g1/TRINITY_DN11018_c0_g1/TRINITY_DN19584_c0_g1/TRINITY_DN18964_c1_g1/TRINITY_DN21604_c0_g3/TRINITY_DN14285_c0_g1/TRINITY_DN21604_c0_g1/TRINITY_DN18538_c0_g2/TRINITY_DN14736_c1_g1/TRINITY_DN1084_c0_g1/TRINITY_DN23428_c0_g1/TRINITY_DN12501_c1_g1/TRINITY_DN22431_c2_g1/TRINITY_DN22352_c2_g2/TRINITY_DN19843_c0_g1/TRIN…	90
830	Retinol metabolism	14/1136	58/17726	1.28919e-05	0.000146108	TRINITY_DN16155_c11_g1/TRINITY_DN16155_c10_g1/TRINITY_DN16155_c1_g3/TRINITY_DN16155_c16_g1/TRINITY_DN12753_c0_g1/TRINITY_DN16155_c1_g2/TRINITY_DN16155_c3_g1/TRINITY_DN16155_c13_g1/TRINITY_DN16155_c15_g1/TRINITY_DN16155_c7_g1/TRINITY_DN16155_c9_g1/TRINITY_DN16155_c8_g1/TRINITY_DN16155_c4_g1/TRINITY_DN18568_c0_g2	14		240	Pyrimidine metabolism	16/1272	106/17726	0.00358906	0.0478541	TRINITY_DN19549_c1_g1/TRINITY_DN19675_c3_g2/TRINITY_DN13259_c0_g1/TRINITY_DN18114_c1_g1/TRINITY_DN20150_c0_g1/TRINITY_DN15773_c0_g1/TRINITY_DN15145_c0_g1/TRINITY_DN22705_c1_g1/TRINITY_DN17808_c1_g1/TRINITY_DN13736_c0_g1/TRINITY_DN13312_c0_g1/TRINITY_DN15299_c0_g1/TRINITY_DN11062_c0_g1/TRINITY_DN17808_c0_g2/TRINITY_DN11298_c0_g1/TRINITY_DN13736_c0_g2	16
10	Glycolysis / Gluconeogenesis	48/1136	404/17726	2.64135e-05	0.000283598	TRINITY_DN24030_c9_g1/TRINITY_DN24030_c7_g1/TRINITY_DN16155_c11_g1/TRINITY_DN16155_c10_g1/TRINITY_DN24030_c1_g4/TRINITY_DN10993_c0_g1/TRINITY_DN16155_c1_g3/TRINITY_DN16155_c16_g1/TRINITY_DN12753_c0_g1/TRINITY_DN7215_c0_g1/TRINITY_DN16155_c1_g2/TRINITY_DN16155_c3_g1/TRINITY_DN16155_c13_g1/TRINITY_DN16155_c15_g1/TRINITY_DN16155_c7_g1/TRINITY_DN16155_c9_g1/TRINITY_DN21193_c7_g3/TRINITY_DN16155_c8_g1…	48
670	One carbon pool by folate	12/1136	56/17726	0.000182123	0.00185765	TRINITY_DN24062_c4_g3/TRINITY_DN24062_c4_g2/TRINITY_DN24062_c4_g4/TRINITY_DN22935_c3_g3/TRINITY_DN11442_c0_g1/TRINITY_DN22935_c3_g2/TRINITY_DN24062_c1_g1/TRINITY_DN22935_c3_g1/TRINITY_DN24062_c4_g5/TRINITY_DN24062_c3_g1/TRINITY_DN24062_c6_g1/TRINITY_DN13181_c0_g1	12
30	Pentose phosphate pathway	27/1136	213/17726	0.000538763	0.00523369	TRINITY_DN24030_c9_g1/TRINITY_DN24030_c7_g1/TRINITY_DN24030_c1_g4/TRINITY_DN10993_c0_g1/TRINITY_DN7215_c0_g1/TRINITY_DN21193_c7_g3/TRINITY_DN8723_c0_g2/TRINITY_DN21193_c28_g1/TRINITY_DN21193_c6_g4/TRINITY_DN23038_c1_g6/TRINITY_DN13954_c1_g2/TRINITY_DN13954_c1_g1/TRINITY_DN16756_c0_g1/TRINITY_DN21193_c9_g1/TRINITY_DN23038_c2_g1/TRINITY_DN22350_c2_g4/TRINITY_DN21193_c6_g3/TRINITY_DN21193_c7_g1/TRIN…	27
2000	Transporters	94/1136	1058/17726	0.000727417	0.00674514	TRINITY_DN20684_c3_g1/TRINITY_DN17915_c3_g1/TRINITY_DN21169_c1_g3/TRINITY_DN24017_c1_g1/TRINITY_DN23286_c2_g2/TRINITY_DN24017_c1_g2/TRINITY_DN21169_c1_g5/TRINITY_DN17915_c3_g2/TRINITY_DN20943_c0_g3/TRINITY_DN23196_c1_g1/TRINITY_DN20943_c1_g4/TRINITY_DN22575_c2_g1/TRINITY_DN14372_c0_g1/TRINITY_DN23789_c2_g1/TRINITY_DN21169_c1_g1/TRINITY_DN24151_c1_g1/TRINITY_DN18544_c0_g1/TRINITY_DN19801_c4_g1/TRI…	94
71	Fatty acid degradation	20/1136	154/17726	0.00200743	0.0178051	TRINITY_DN16155_c11_g1/TRINITY_DN16155_c10_g1/TRINITY_DN16155_c1_g3/TRINITY_DN16155_c16_g1/TRINITY_DN12753_c0_g1/TRINITY_DN16155_c1_g2/TRINITY_DN16155_c3_g1/TRINITY_DN16155_c13_g1/TRINITY_DN16155_c15_g1/TRINITY_DN16155_c7_g1/TRINITY_DN16155_c9_g1/TRINITY_DN16155_c8_g1/TRINITY_DN16155_c4_g1/TRINITY_DN18447_c0_g1/TRINITY_DN14550_c0_g1/TRINITY_DN19187_c0_g3/TRINITY_DN21129_c0_g1/TRINITY_DN14282_c1_g…	20
906	Carotenoid biosynthesis	11/1136	64/17726	0.00230217	0.0195684	TRINITY_DN22071_c3_g4/TRINITY_DN22071_c3_g5/TRINITY_DN22071_c6_g1/TRINITY_DN22071_c5_g1/TRINITY_DN22071_c3_g3/TRINITY_DN22071_c3_g1/TRINITY_DN21357_c2_g2/TRINITY_DN23328_c2_g2/TRINITY_DN22177_c1_g2/TRINITY_DN24185_c0_g2/TRINITY_DN22177_c0_g1	11
980	Metabolism of xenobiotics by cytochrome P450	16/1136	116/17726	0.00295521	0.0241145	TRINITY_DN16155_c11_g1/TRINITY_DN16155_c10_g1/TRINITY_DN16155_c1_g3/TRINITY_DN16155_c16_g1/TRINITY_DN12753_c0_g1/TRINITY_DN16155_c1_g2/TRINITY_DN16155_c3_g1/TRINITY_DN16155_c13_g1/TRINITY_DN16155_c15_g1/TRINITY_DN16155_c7_g1/TRINITY_DN16155_c9_g1/TRINITY_DN16155_c8_g1/TRINITY_DN16155_c4_g1/TRINITY_DN19369_c0_g2/TRINITY_DN19369_c0_g1/TRINITY_DN18568_c0_g2	16
220	Arginine biosynthesis	15/1136	108/17726	0.00367782	0.0288568	TRINITY_DN17787_c13_g1/TRINITY_DN23336_c1_g1/TRINITY_DN17787_c19_g1/TRINITY_DN23336_c1_g2/TRINITY_DN13999_c0_g1/TRINITY_DN17787_c0_g1/TRINITY_DN17787_c6_g1/TRINITY_DN17787_c15_g1/TRINITY_DN17787_c21_g1/TRINITY_DN23336_c1_g3/TRINITY_DN17787_c8_g1/TRINITY_DN17787_c9_g1/TRINITY_DN12857_c0_g1/TRINITY_DN17787_c14_g1/TRINITY_DN21955_c2_g4	15
982	Drug metabolism - cytochrome P450	16/1136	122/17726	0.00489572	0.0369899	TRINITY_DN16155_c11_g1/TRINITY_DN16155_c10_g1/TRINITY_DN16155_c1_g3/TRINITY_DN16155_c16_g1/TRINITY_DN12753_c0_g1/TRINITY_DN16155_c1_g2/TRINITY_DN16155_c3_g1/TRINITY_DN16155_c13_g1/TRINITY_DN16155_c15_g1/TRINITY_DN16155_c7_g1/TRINITY_DN16155_c9_g1/TRINITY_DN16155_c8_g1/TRINITY_DN16155_c4_g1/TRINITY_DN19369_c0_g2/TRINITY_DN19369_c0_g1/TRINITY_DN18568_c0_g2	16
MLT48_vs_MLT0.DEG_down.KEGGEnrich									MLT48_vs_MLT0.DEG_up.KEGGEnrich
ID	Description	GeneRatio	BgRatio	pvalue	p.adjust	geneID	Count		ID	Description	GeneRatio	BgRatio	pvalue	p.adjust	geneID	Count
194	Photosynthesis proteins	288/1175	484/17726	7.59671e-220	1.51174e-217	TRINITY_DN12828_c14_g1/TRINITY_DN12828_c16_g1/TRINITY_DN12828_c7_g1/TRINITY_DN12828_c2_g1/TRINITY_DN16555_c18_g1/TRINITY_DN12635_c0_g1/TRINITY_DN23928_c12_g1/TRINITY_DN12828_c5_g1/TRINITY_DN13956_c12_g1/TRINITY_DN13956_c1_g1/TRINITY_DN16555_c10_g1/TRINITY_DN13956_c2_g1/TRINITY_DN13956_c10_g1/TRINITY_DN13269_c0_g2/TRINITY_DN16072_c15_g1/TRINITY_DN16473_c2_g1/TRINITY_DN12489_c7_g1/TRINITY_DN19562_c…	288		730	Thiamine metabolism	25/949	109/17726	4.54768e-10	6.60998e-08	TRINITY_DN19896_c0_g1/TRINITY_DN19896_c0_g2/TRINITY_DN15563_c5_g6/TRINITY_DN15563_c8_g1/TRINITY_DN15563_c5_g3/TRINITY_DN20781_c2_g1/TRINITY_DN15563_c16_g1/TRINITY_DN15563_c12_g1/TRINITY_DN15563_c28_g1/TRINITY_DN31145_c3_g1/TRINITY_DN15563_c7_g1/TRINITY_DN15563_c32_g1/TRINITY_DN15636_c0_g2/TRINITY_DN15563_c19_g1/TRINITY_DN15563_c6_g1/TRINITY_DN15563_c46_g1/TRINITY_DN17602_c0_g1/TRINITY_DN15563_c36…	25
196	Photosynthesis - antenna proteins	159/1175	239/17726	7.81274e-130	7.77367e-128	TRINITY_DN12828_c14_g1/TRINITY_DN12828_c16_g1/TRINITY_DN12828_c7_g1/TRINITY_DN12828_c2_g1/TRINITY_DN16555_c18_g1/TRINITY_DN12635_c0_g1/TRINITY_DN23928_c12_g1/TRINITY_DN12828_c5_g1/TRINITY_DN13956_c12_g1/TRINITY_DN13956_c1_g1/TRINITY_DN16555_c10_g1/TRINITY_DN13956_c2_g1/TRINITY_DN13956_c10_g1/TRINITY_DN16072_c15_g1/TRINITY_DN12489_c7_g1/TRINITY_DN23928_c1_g1/TRINITY_DN13956_c1_g2/TRINITY_DN16072_c…	159		3009	Ribosome biogenesis	63/949	513/17726	5.87553e-10	6.60998e-08	TRINITY_DN21902_c0_g1/TRINITY_DN19409_c0_g1/TRINITY_DN23784_c1_g2/TRINITY_DN22058_c1_g1/TRINITY_DN13970_c0_g1/TRINITY_DN17596_c3_g1/TRINITY_DN22624_c0_g2/TRINITY_DN13772_c0_g1/TRINITY_DN20887_c0_g1/TRINITY_DN23784_c2_g2/TRINITY_DN13009_c0_g1/TRINITY_DN15522_c0_g1/TRINITY_DN23908_c0_g1/TRINITY_DN20861_c0_g1/TRINITY_DN17637_c0_g1/TRINITY_DN22054_c2_g1/TRINITY_DN16135_c0_g1/TRINITY_DN17449_c0_g1/TRI…	63
195	Photosynthesis	129/1175	245/17726	1.7189e-86	1.1402e-84	TRINITY_DN13269_c0_g2/TRINITY_DN16473_c2_g1/TRINITY_DN19562_c0_g1/TRINITY_DN24104_c2_g1/TRINITY_DN16473_c3_g1/TRINITY_DN15751_c1_g1/TRINITY_DN15751_c7_g1/TRINITY_DN15751_c10_g1/TRINITY_DN16473_c0_g1/TRINITY_DN24104_c1_g2/TRINITY_DN20406_c3_g1/TRINITY_DN20406_c10_g1/TRINITY_DN15751_c2_g1/TRINITY_DN24104_c1_g4/TRINITY_DN14175_c3_g1/TRINITY_DN15751_c6_g1/TRINITY_DN15751_c11_g1/TRINITY_DN15751_c5_g1/…	129		2000	Transporters	90/949	1058/17726	7.64413e-06	0.000573309	TRINITY_DN15468_c1_g1/TRINITY_DN17211_c1_g1/TRINITY_DN22967_c2_g2/TRINITY_DN16019_c0_g2/TRINITY_DN9002_c0_g1/TRINITY_DN18533_c0_g1/TRINITY_DN17601_c0_g1/TRINITY_DN24075_c1_g2/TRINITY_DN20392_c0_g2/TRINITY_DN17316_c0_g1/TRINITY_DN23231_c1_g1/TRINITY_DN22967_c2_g1/TRINITY_DN23080_c0_g1/TRINITY_DN19369_c1_g2/TRINITY_DN22223_c2_g2/TRINITY_DN16088_c0_g2/TRINITY_DN13075_c0_g1/TRINITY_DN10686_c0_g1/TRIN…	90
902	Monoterpenoid biosynthesis	112/1175	184/17726	1.2938e-84	6.43663e-83	TRINITY_DN22960_c2_g3/TRINITY_DN15764_c2_g1/TRINITY_DN13824_c39_g1/TRINITY_DN14126_c9_g1/TRINITY_DN14126_c1_g2/TRINITY_DN14126_c1_g3/TRINITY_DN14126_c1_g4/TRINITY_DN14126_c2_g1/TRINITY_DN13824_c29_g1/TRINITY_DN20863_c45_g1/TRINITY_DN14126_c3_g1/TRINITY_DN14126_c8_g1/TRINITY_DN13824_c2_g2/TRINITY_DN14126_c0_g1/TRINITY_DN13824_c2_g1/TRINITY_DN14126_c1_g1/TRINITY_DN22960_c0_g5/TRINITY_DN13824_c28_g1…	112		983	Drug metabolism - other enzymes	21/949	137/17726	1.25101e-05	0.000703693	TRINITY_DN17211_c1_g1/TRINITY_DN9002_c0_g1/TRINITY_DN19369_c1_g2/TRINITY_DN23166_c0_g5/TRINITY_DN18114_c1_g1/TRINITY_DN10058_c0_g1/TRINITY_DN19369_c1_g1/TRINITY_DN19934_c1_g1/TRINITY_DN13259_c0_g1/TRINITY_DN18042_c4_g1/TRINITY_DN22489_c0_g1/TRINITY_DN17684_c2_g1/TRINITY_DN23166_c0_g1/TRINITY_DN18371_c0_g1/TRINITY_DN11671_c0_g1/TRINITY_DN14551_c1_g1/TRINITY_DN13312_c0_g1/TRINITY_DN12095_c0_g1/TRIN…	21
199	Cytochrome P450	80/1175	307/17726	3.38524e-27	1.34733e-25	TRINITY_DN22960_c2_g3/TRINITY_DN15764_c2_g1/TRINITY_DN13824_c39_g1/TRINITY_DN13824_c29_g1/TRINITY_DN20863_c45_g1/TRINITY_DN13824_c2_g2/TRINITY_DN13824_c2_g1/TRINITY_DN22960_c0_g5/TRINITY_DN13824_c28_g1/TRINITY_DN13824_c9_g1/TRINITY_DN13824_c25_g1/TRINITY_DN23959_c3_g1/TRINITY_DN19545_c0_g1/TRINITY_DN13824_c31_g1/TRINITY_DN13824_c22_g1/TRINITY_DN15019_c2_g2/TRINITY_DN20863_c6_g3/TRINITY_DN22960_c2…	80		3008	Ribosome biogenesis in eukaryotes	20/949	139/17726	5.08549e-05	0.0017208	TRINITY_DN21902_c0_g1/TRINITY_DN22624_c0_g2/TRINITY_DN13772_c0_g1/TRINITY_DN20887_c0_g1/TRINITY_DN15522_c0_g1/TRINITY_DN17449_c0_g1/TRINITY_DN14971_c1_g2/TRINITY_DN20736_c0_g2/TRINITY_DN17155_c0_g1/TRINITY_DN17844_c0_g2/TRINITY_DN14971_c1_g1/TRINITY_DN20855_c0_g1/TRINITY_DN21499_c0_g1/TRINITY_DN17759_c0_g1/TRINITY_DN22145_c0_g1/TRINITY_DN15413_c0_g1/TRINITY_DN21051_c0_g1/TRINITY_DN18763_c0_g1/TRI…	20
710	Carbon fixation in photosynthetic organisms	66/1175	298/17726	1.4915e-18	4.9468e-17	TRINITY_DN2949_c0_g1/TRINITY_DN24030_c7_g1/TRINITY_DN21273_c0_g1/TRINITY_DN24030_c9_g1/TRINITY_DN22350_c2_g4/TRINITY_DN21193_c17_g1/TRINITY_DN10993_c0_g1/TRINITY_DN24030_c1_g4/TRINITY_DN21193_c31_g1/TRINITY_DN24030_c1_g1/TRINITY_DN21193_c7_g1/TRINITY_DN21193_c6_g1/TRINITY_DN13954_c4_g1/TRINITY_DN21193_c6_g5/TRINITY_DN21193_c6_g3/TRINITY_DN21193_c6_g4/TRINITY_DN13954_c2_g1/TRINITY_DN13954_c5_g1/TR…	66		950	Isoquinoline alkaloid biosynthesis	11/949	50/17726	5.32662e-05	0.0017208	TRINITY_DN15022_c0_g1/TRINITY_DN16158_c2_g2/TRINITY_DN16158_c2_g1/TRINITY_DN18209_c0_g1/TRINITY_DN15342_c0_g2/TRINITY_DN16158_c2_g3/TRINITY_DN16158_c2_g4/TRINITY_DN16158_c4_g1/TRINITY_DN22396_c0_g1/TRINITY_DN14371_c0_g1/TRINITY_DN30934_c0_g1	11
900	Terpenoid backbone biosynthesis	39/1175	128/17726	2.16362e-16	6.15085e-15	TRINITY_DN23969_c0_g1/TRINITY_DN23791_c1_g1/TRINITY_DN19833_c0_g2/TRINITY_DN18011_c2_g1/TRINITY_DN23844_c2_g2/TRINITY_DN23551_c3_g3/TRINITY_DN23844_c1_g2/TRINITY_DN16299_c0_g3/TRINITY_DN23844_c2_g4/TRINITY_DN23551_c3_g1/TRINITY_DN23844_c2_g1/TRINITY_DN16299_c0_g4/TRINITY_DN12313_c0_g1/TRINITY_DN23551_c3_g2/TRINITY_DN16299_c5_g1/TRINITY_DN21295_c0_g2/TRINITY_DN16299_c0_g2/TRINITY_DN16299_c0_g1/TRI…	39		940	Phenylpropanoid biosynthesis	28/949	233/17726	5.3536e-05	0.0017208	TRINITY_DN20124_c0_g1/TRINITY_DN17712_c0_g2/TRINITY_DN19323_c0_g1/TRINITY_DN12927_c0_g1/TRINITY_DN17712_c0_g1/TRINITY_DN17635_c3_g1/TRINITY_DN18450_c2_g2/TRINITY_DN20086_c0_g1/TRINITY_DN17101_c0_g1/TRINITY_DN21847_c2_g1/TRINITY_DN19605_c2_g1/TRINITY_DN19045_c0_g1/TRINITY_DN22795_c4_g1/TRINITY_DN19722_c0_g1/TRINITY_DN17915_c10_g1/TRINITY_DN17915_c4_g1/TRINITY_DN17915_c4_g2/TRINITY_DN17915_c7_g1/TR…	28
680	Methane metabolism	52/1175	264/17726	9.62688e-13	2.39469e-11	TRINITY_DN16155_c11_g1/TRINITY_DN16155_c1_g3/TRINITY_DN12753_c0_g1/TRINITY_DN16155_c9_g1/TRINITY_DN16155_c3_g1/TRINITY_DN16155_c16_g1/TRINITY_DN16155_c10_g1/TRINITY_DN16155_c7_g1/TRINITY_DN16155_c8_g1/TRINITY_DN16155_c13_g1/TRINITY_DN16155_c1_g2/TRINITY_DN24030_c7_g1/TRINITY_DN24030_c9_g1/TRINITY_DN22350_c2_g4/TRINITY_DN21193_c17_g1/TRINITY_DN10993_c0_g1/TRINITY_DN24030_c1_g4/TRINITY_DN21193_c31_…	52		945	Stilbenoid, diarylheptanoid and gingerol biosynthesis	11/949	51/17726	6.46639e-05	0.00181867	TRINITY_DN17712_c0_g2/TRINITY_DN17712_c0_g1/TRINITY_DN20086_c0_g1/TRINITY_DN17915_c10_g1/TRINITY_DN17915_c4_g1/TRINITY_DN17915_c4_g2/TRINITY_DN17915_c7_g1/TRINITY_DN17915_c0_g1/TRINITY_DN22468_c1_g1/TRINITY_DN17915_c1_g1/TRINITY_DN21149_c20_g1	11
10	Glycolysis / Gluconeogenesis	66/1175	404/17726	7.39185e-12	1.63442e-10	TRINITY_DN16155_c11_g1/TRINITY_DN16155_c1_g3/TRINITY_DN12753_c0_g1/TRINITY_DN16155_c9_g1/TRINITY_DN16155_c3_g1/TRINITY_DN16155_c4_g1/TRINITY_DN16155_c16_g1/TRINITY_DN16155_c10_g1/TRINITY_DN16155_c7_g1/TRINITY_DN16155_c8_g1/TRINITY_DN16155_c13_g1/TRINITY_DN16155_c1_g2/TRINITY_DN24030_c7_g1/TRINITY_DN24030_c9_g1/TRINITY_DN22350_c2_g4/TRINITY_DN21193_c17_g1/TRINITY_DN10993_c0_g1/TRINITY_DN24030_c1_g…	66		360	Phenylalanine metabolism	15/949	90/17726	8.03319e-05	0.0020083	TRINITY_DN16158_c2_g2/TRINITY_DN16158_c2_g1/TRINITY_DN18209_c0_g1/TRINITY_DN15342_c0_g2/TRINITY_DN16158_c2_g3/TRINITY_DN16158_c2_g4/TRINITY_DN20086_c0_g1/TRINITY_DN21847_c2_g1/TRINITY_DN11259_c0_g1/TRINITY_DN22795_c4_g1/TRINITY_DN16158_c4_g1/TRINITY_DN22795_c3_g4/TRINITY_DN30934_c0_g1/TRINITY_DN14023_c0_g1/TRINITY_DN21344_c2_g2	15
30	Pentose phosphate pathway	40/1175	213/17726	1.77308e-09	3.52843e-08	TRINITY_DN24030_c7_g1/TRINITY_DN24030_c9_g1/TRINITY_DN22350_c2_g4/TRINITY_DN21193_c17_g1/TRINITY_DN10993_c0_g1/TRINITY_DN24030_c1_g4/TRINITY_DN21193_c31_g1/TRINITY_DN24030_c1_g1/TRINITY_DN21193_c7_g1/TRINITY_DN21193_c6_g1/TRINITY_DN13954_c4_g1/TRINITY_DN21193_c6_g5/TRINITY_DN21193_c6_g3/TRINITY_DN21193_c6_g4/TRINITY_DN13954_c2_g1/TRINITY_DN13954_c5_g1/TRINITY_DN13954_c2_g2/TRINITY_DN21193_c7_g3/T…	40		99980	Enzymes with EC numbers	52/949	565/17726	9.83954e-05	0.0022139	TRINITY_DN22992_c0_g1/TRINITY_DN15910_c0_g2/TRINITY_DN17914_c0_g1/TRINITY_DN24118_c2_g2/TRINITY_DN24118_c9_g1/TRINITY_DN23549_c0_g2/TRINITY_DN17019_c1_g1/TRINITY_DN23549_c0_g1/TRINITY_DN20538_c0_g2/TRINITY_DN20987_c1_g4/TRINITY_DN21287_c0_g1/TRINITY_DN15910_c0_g3/TRINITY_DN22368_c0_g1/TRINITY_DN19447_c0_g1/TRINITY_DN16047_c0_g1/TRINITY_DN12549_c0_g1/TRINITY_DN22888_c1_g3/TRINITY_DN14741_c0_g1/TRI…	52
860	Porphyrin and chlorophyll metabolism	29/1175	127/17726	3.09858e-09	5.60561e-08	TRINITY_DN20019_c0_g1/TRINITY_DN18653_c0_g1/TRINITY_DN23191_c3_g3/TRINITY_DN16299_c0_g3/TRINITY_DN11390_c0_g1/TRINITY_DN16299_c0_g4/TRINITY_DN16299_c5_g1/TRINITY_DN16299_c0_g2/TRINITY_DN16299_c0_g1/TRINITY_DN23191_c3_g1/TRINITY_DN16299_c1_g1/TRINITY_DN21602_c0_g1/TRINITY_DN22153_c1_g1/TRINITY_DN16299_c2_g1/TRINITY_DN16299_c4_g1/TRINITY_DN13001_c0_g2/TRINITY_DN13001_c0_g1/TRINITY_DN16299_c7_g1/TRI…	29		4075	Plant hormone signal transduction	33/949	318/17726	0.000217007	0.00443879	TRINITY_DN19906_c2_g2/TRINITY_DN13800_c0_g1/TRINITY_DN21743_c0_g2/TRINITY_DN19028_c0_g1/TRINITY_DN22713_c0_g1/TRINITY_DN20717_c1_g2/TRINITY_DN16744_c1_g3/TRINITY_DN22491_c0_g1/TRINITY_DN21713_c1_g2/TRINITY_DN13800_c1_g2/TRINITY_DN19969_c1_g1/TRINITY_DN13800_c4_g1/TRINITY_DN13800_c1_g1/TRINITY_DN16744_c1_g2/TRINITY_DN19028_c0_g2/TRINITY_DN18748_c1_g2/TRINITY_DN23178_c0_g1/TRINITY_DN23676_c1_g2/TRI…	33
51	Fructose and mannose metabolism	35/1175	187/17726	1.99006e-08	3.30018e-07	TRINITY_DN24030_c7_g1/TRINITY_DN24030_c9_g1/TRINITY_DN22350_c2_g4/TRINITY_DN21193_c17_g1/TRINITY_DN10993_c0_g1/TRINITY_DN24030_c1_g4/TRINITY_DN21193_c31_g1/TRINITY_DN24030_c1_g1/TRINITY_DN21193_c7_g1/TRINITY_DN21193_c6_g1/TRINITY_DN13954_c4_g1/TRINITY_DN21193_c6_g5/TRINITY_DN21193_c6_g3/TRINITY_DN21193_c6_g4/TRINITY_DN13954_c2_g1/TRINITY_DN13954_c5_g1/TRINITY_DN13954_c2_g2/TRINITY_DN21193_c7_g3/T…	35		941	Flavonoid biosynthesis	12/949	69/17726	0.000270171	0.00506571	TRINITY_DN17712_c0_g2/TRINITY_DN17712_c0_g1/TRINITY_DN20086_c0_g1/TRINITY_DN17246_c1_g1/TRINITY_DN17915_c10_g1/TRINITY_DN17915_c4_g1/TRINITY_DN17915_c4_g2/TRINITY_DN17915_c7_g1/TRINITY_DN17915_c0_g1/TRINITY_DN22468_c1_g1/TRINITY_DN17915_c1_g1/TRINITY_DN21149_c20_g1	12
626	Naphthalene degradation	13/1175	39/17726	7.14991e-07	1.09449e-05	TRINITY_DN16155_c11_g1/TRINITY_DN16155_c1_g3/TRINITY_DN12753_c0_g1/TRINITY_DN16155_c9_g1/TRINITY_DN16155_c3_g1/TRINITY_DN16155_c4_g1/TRINITY_DN16155_c16_g1/TRINITY_DN16155_c10_g1/TRINITY_DN16155_c7_g1/TRINITY_DN16155_c8_g1/TRINITY_DN16155_c13_g1/TRINITY_DN16155_c1_g2/TRINITY_DN16155_c15_g1	13		99977	Transport	5/949	13/17726	0.000390385	0.0063501	TRINITY_DN14375_c0_g1/TRINITY_DN24089_c1_g2/TRINITY_DN24089_c1_g3/TRINITY_DN11867_c0_g1/TRINITY_DN11083_c0_g1	5
901	Indole alkaloid biosynthesis	15/1175	53/17726	1.09564e-06	1.55737e-05	TRINITY_DN8777_c1_g1/TRINITY_DN20174_c1_g2/TRINITY_DN10746_c0_g1/TRINITY_DN19687_c0_g5/TRINITY_DN23451_c6_g1/TRINITY_DN15630_c2_g2/TRINITY_DN23534_c1_g1/TRINITY_DN20162_c0_g2/TRINITY_DN24038_c3_g1/TRINITY_DN22610_c0_g1/TRINITY_DN15744_c0_g1/TRINITY_DN17832_c2_g3/TRINITY_DN19687_c0_g3/TRINITY_DN12792_c0_g1/TRINITY_DN19687_c0_g4	15		4016	MAPK signaling pathway - plant	28/949	262/17726	0.000395117	0.0063501	TRINITY_DN13800_c0_g1/TRINITY_DN17215_c0_g1/TRINITY_DN14792_c0_g1/TRINITY_DN16804_c0_g1/TRINITY_DN18227_c0_g1/TRINITY_DN20717_c1_g2/TRINITY_DN16744_c1_g3/TRINITY_DN13800_c1_g2/TRINITY_DN23843_c0_g2/TRINITY_DN19969_c1_g1/TRINITY_DN13800_c4_g1/TRINITY_DN13800_c1_g1/TRINITY_DN21924_c1_g1/TRINITY_DN16744_c1_g2/TRINITY_DN23676_c1_g2/TRINITY_DN22268_c0_g1/TRINITY_DN20717_c0_g1/TRINITY_DN13576_c0_g1/TRI…	28
630	Glyoxylate and dicarboxylate metabolism	50/1175	378/17726	2.25219e-06	2.9879e-05	TRINITY_DN2949_c0_g1/TRINITY_DN14758_c2_g1/TRINITY_DN14758_c2_g2/TRINITY_DN19173_c1_g1/TRINITY_DN23688_c3_g1/TRINITY_DN23705_c7_g1/TRINITY_DN19173_c2_g1/TRINITY_DN15561_c2_g1/TRINITY_DN22935_c3_g2/TRINITY_DN20332_c7_g1/TRINITY_DN23336_c1_g1/TRINITY_DN23336_c1_g2/TRINITY_DN22935_c3_g3/TRINITY_DN13999_c0_g1/TRINITY_DN23705_c4_g1/TRINITY_DN24062_c4_g3/TRINITY_DN22935_c3_g4/TRINITY_DN12148_c0_g1/TRIN…	50		980	Metabolism of xenobiotics by cytochrome P450	16/949	116/17726	0.000453155	0.00679732	TRINITY_DN17211_c1_g1/TRINITY_DN9002_c0_g1/TRINITY_DN19369_c1_g2/TRINITY_DN23166_c0_g5/TRINITY_DN10058_c0_g1/TRINITY_DN19369_c1_g1/TRINITY_DN18042_c4_g1/TRINITY_DN22489_c0_g1/TRINITY_DN17684_c2_g1/TRINITY_DN23166_c0_g1/TRINITY_DN18371_c0_g1/TRINITY_DN11671_c0_g1/TRINITY_DN14551_c1_g1/TRINITY_DN17813_c1_g2/TRINITY_DN10677_c0_g1/TRINITY_DN18573_c0_g5	16
500	Starch and sucrose metabolism	33/1175	224/17726	1.28925e-05	0.00016035	TRINITY_DN15150_c1_g2/TRINITY_DN23302_c0_g1/TRINITY_DN20670_c0_g1/TRINITY_DN18991_c4_g1/TRINITY_DN15110_c0_g1/TRINITY_DN23796_c0_g2/TRINITY_DN21858_c3_g2/TRINITY_DN23053_c1_g1/TRINITY_DN24038_c8_g1/TRINITY_DN22730_c3_g1/TRINITY_DN21643_c0_g1/TRINITY_DN14027_c0_g1/TRINITY_DN24038_c4_g4/TRINITY_DN22522_c1_g1/TRINITY_DN24038_c9_g1/TRINITY_DN15110_c0_g2/TRINITY_DN15534_c0_g1/TRINITY_DN16472_c0_g1/TRI…	33		909	Sesquiterpenoid and triterpenoid biosynthesis	8/949	38/17726	0.000762331	0.0105388	TRINITY_DN19958_c0_g1/TRINITY_DN22982_c4_g1/TRINITY_DN15491_c0_g1/TRINITY_DN14308_c1_g1/TRINITY_DN23206_c1_g3/TRINITY_DN21518_c0_g2/TRINITY_DN23363_c1_g1/TRINITY_DN23206_c1_g4	8
940	Phenylpropanoid biosynthesis	33/1175	233/17726	2.93471e-05	0.000343534	TRINITY_DN23362_c2_g3/TRINITY_DN17395_c2_g1/TRINITY_DN17395_c2_g2/TRINITY_DN17395_c7_g1/TRINITY_DN15574_c0_g3/TRINITY_DN22628_c0_g1/TRINITY_DN17395_c4_g1/TRINITY_DN17135_c0_g1/TRINITY_DN17395_c9_g1/TRINITY_DN17395_c8_g1/TRINITY_DN18991_c4_g1/TRINITY_DN17395_c5_g1/TRINITY_DN17395_c3_g1/TRINITY_DN17395_c2_g4/TRINITY_DN24038_c8_g1/TRINITY_DN24038_c4_g4/TRINITY_DN17395_c0_g1/TRINITY_DN24038_c9_g1/TRI…	33		982	Drug metabolism - cytochrome P450	16/949	122/17726	0.000796267	0.0105388	TRINITY_DN17211_c1_g1/TRINITY_DN9002_c0_g1/TRINITY_DN19369_c1_g2/TRINITY_DN23166_c0_g5/TRINITY_DN10058_c0_g1/TRINITY_DN19369_c1_g1/TRINITY_DN18042_c4_g1/TRINITY_DN22489_c0_g1/TRINITY_DN17684_c2_g1/TRINITY_DN23166_c0_g1/TRINITY_DN18371_c0_g1/TRINITY_DN11671_c0_g1/TRINITY_DN14551_c1_g1/TRINITY_DN17813_c1_g2/TRINITY_DN10677_c0_g1/TRINITY_DN18573_c0_g5	16
625	Chloroalkane and chloroalkene degradation	15/1175	69/17726	3.64835e-05	0.000403346	TRINITY_DN16155_c11_g1/TRINITY_DN16155_c1_g3/TRINITY_DN12753_c0_g1/TRINITY_DN16155_c9_g1/TRINITY_DN16155_c3_g1/TRINITY_DN16155_c4_g1/TRINITY_DN16155_c16_g1/TRINITY_DN16155_c10_g1/TRINITY_DN16155_c7_g1/TRINITY_DN16155_c8_g1/TRINITY_DN16155_c13_g1/TRINITY_DN16155_c1_g2/TRINITY_DN16155_c15_g1/TRINITY_DN18211_c3_g1/TRINITY_DN16531_c0_g1	15		1006	Prenyltransferases	9/949	48/17726	0.000883642	0.0110455	TRINITY_DN19236_c0_g2/TRINITY_DN21785_c0_g1/TRINITY_DN14308_c1_g1/TRINITY_DN17634_c0_g2/TRINITY_DN18598_c0_g1/TRINITY_DN23363_c1_g1/TRINITY_DN19236_c0_g3/TRINITY_DN16971_c0_g1/TRINITY_DN17634_c0_g1	9
260	Glycine, serine and threonine metabolism	35/1175	258/17726	4.2755e-05	0.000447802	TRINITY_DN23705_c7_g1/TRINITY_DN15448_c1_g1/TRINITY_DN15561_c2_g1/TRINITY_DN22935_c3_g2/TRINITY_DN23336_c1_g1/TRINITY_DN23336_c1_g2/TRINITY_DN22935_c3_g3/TRINITY_DN13999_c0_g1/TRINITY_DN23705_c4_g1/TRINITY_DN24062_c4_g3/TRINITY_DN22935_c3_g4/TRINITY_DN24080_c1_g1/TRINITY_DN13688_c3_g1/TRINITY_DN23705_c2_g2/TRINITY_DN15561_c7_g1/TRINITY_DN11442_c0_g1/TRINITY_DN12604_c0_g1/TRINITY_DN15293_c0_g1/TRI…	35		410	beta-Alanine metabolism	13/949	92/17726	0.00120024	0.0142134	TRINITY_DN16158_c2_g2/TRINITY_DN16158_c2_g1/TRINITY_DN19166_c0_g1/TRINITY_DN20498_c0_g1/TRINITY_DN16158_c2_g3/TRINITY_DN16158_c2_g4/TRINITY_DN16158_c4_g1/TRINITY_DN24069_c4_g3/TRINITY_DN24069_c4_g2/TRINITY_DN23867_c1_g1/TRINITY_DN19636_c2_g2/TRINITY_DN30934_c0_g1/TRINITY_DN11904_c0_g1	13
910	Nitrogen metabolism	19/1175	106/17726	6.23138e-05	0.000620022	TRINITY_DN17006_c2_g5/TRINITY_DN17006_c12_g1/TRINITY_DN14290_c0_g2/TRINITY_DN17006_c3_g1/TRINITY_DN17006_c17_g1/TRINITY_DN17006_c8_g1/TRINITY_DN17006_c18_g1/TRINITY_DN17006_c2_g4/TRINITY_DN17006_c10_g1/TRINITY_DN17006_c13_g1/TRINITY_DN17006_c15_g1/TRINITY_DN14290_c7_g1/TRINITY_DN17006_c2_g3/TRINITY_DN11339_c0_g1/TRINITY_DN14290_c5_g1/TRINITY_DN14290_c0_g1/TRINITY_DN24183_c4_g3/TRINITY_DN11282_c0_…	19		565	Ether lipid metabolism	9/949	52/17726	0.00160091	0.0180102	TRINITY_DN23883_c2_g2/TRINITY_DN14834_c0_g1/TRINITY_DN20354_c3_g3/TRINITY_DN23351_c1_g1/TRINITY_DN23847_c0_g2/TRINITY_DN21872_c1_g1/TRINITY_DN23334_c1_g2/TRINITY_DN16271_c0_g1/TRINITY_DN11656_c0_g1	9
830	Retinol metabolism	13/1175	58/17726	8.53632e-05	0.000808918	TRINITY_DN16155_c11_g1/TRINITY_DN16155_c1_g3/TRINITY_DN12753_c0_g1/TRINITY_DN16155_c9_g1/TRINITY_DN16155_c3_g1/TRINITY_DN16155_c4_g1/TRINITY_DN16155_c16_g1/TRINITY_DN16155_c10_g1/TRINITY_DN16155_c7_g1/TRINITY_DN16155_c8_g1/TRINITY_DN16155_c13_g1/TRINITY_DN16155_c1_g2/TRINITY_DN16155_c15_g1	13		960	Tropane, piperidine and pyridine alkaloid biosynthesis	7/949	38/17726	0.00362273	0.0388149	TRINITY_DN16158_c2_g2/TRINITY_DN16158_c2_g1/TRINITY_DN15342_c0_g2/TRINITY_DN16158_c2_g3/TRINITY_DN16158_c2_g4/TRINITY_DN16158_c4_g1/TRINITY_DN30934_c0_g1	7
460	Cyanoamino acid metabolism	16/1175	89/17726	0.000223256	0.00201946	TRINITY_DN16155_c1_g1/TRINITY_DN16155_c0_g1/TRINITY_DN18991_c4_g1/TRINITY_DN24038_c8_g1/TRINITY_DN24038_c4_g4/TRINITY_DN24038_c9_g1/TRINITY_DN22935_c3_g2/TRINITY_DN15534_c0_g1/TRINITY_DN22935_c3_g3/TRINITY_DN22935_c3_g4/TRINITY_DN22610_c0_g1/TRINITY_DN20025_c1_g1/TRINITY_DN23290_c0_g1/TRINITY_DN20946_c0_g1/TRINITY_DN22935_c4_g1/TRINITY_DN22935_c3_g1	16		53	Ascorbate and aldarate metabolism	15/949	132/17726	0.0047052	0.0481214	TRINITY_DN18214_c0_g1/TRINITY_DN11575_c0_g1/TRINITY_DN22437_c2_g4/TRINITY_DN20498_c0_g1/TRINITY_DN20709_c0_g1/TRINITY_DN22437_c2_g2/TRINITY_DN11069_c0_g1/TRINITY_DN15087_c2_g1/TRINITY_DN22248_c4_g1/TRINITY_DN22248_c4_g4/TRINITY_DN24069_c4_g3/TRINITY_DN24069_c4_g2/TRINITY_DN23867_c1_g1/TRINITY_DN22248_c4_g2/TRINITY_DN22248_c2_g1	15
670	One carbon pool by folate	12/1175	56/17726	0.000249243	0.0021565	TRINITY_DN22935_c3_g2/TRINITY_DN22935_c3_g3/TRINITY_DN24062_c4_g3/TRINITY_DN22935_c3_g4/TRINITY_DN11442_c0_g1/TRINITY_DN14754_c0_g1/TRINITY_DN24062_c2_g1/TRINITY_DN24062_c4_g5/TRINITY_DN22935_c4_g1/TRINITY_DN24062_c6_g1/TRINITY_DN22935_c3_g1/TRINITY_DN24062_c1_g1	12
906	Carotenoid biosynthesis	12/1175	64/17726	0.000898151	0.00744717	TRINITY_DN22071_c3_g5/TRINITY_DN22071_c3_g4/TRINITY_DN22071_c5_g1/TRINITY_DN22071_c6_g1/TRINITY_DN23328_c2_g2/TRINITY_DN22071_c3_g3/TRINITY_DN21357_c2_g2/TRINITY_DN20196_c1_g2/TRINITY_DN22071_c3_g1/TRINITY_DN22177_c0_g1/TRINITY_DN22177_c1_g2/TRINITY_DN24185_c0_g2	12
1003	Glycosyltransferases	42/1175	414/17726	0.00396376	0.0314562	TRINITY_DN15150_c1_g2/TRINITY_DN17280_c5_g1/TRINITY_DN17280_c3_g3/TRINITY_DN17280_c3_g4/TRINITY_DN17280_c4_g1/TRINITY_DN20670_c0_g1/TRINITY_DN17280_c3_g2/TRINITY_DN14564_c0_g1/TRINITY_DN17280_c3_g5/TRINITY_DN17280_c6_g1/TRINITY_DN24153_c1_g3/TRINITY_DN22346_c1_g1/TRINITY_DN13062_c0_g1/TRINITY_DN21643_c0_g1/TRINITY_DN23277_c0_g2/TRINITY_DN16546_c0_g2/TRINITY_DN17280_c12_g1/TRINITY_DN17280_c14_g1/T…	42
980	Metabolism of xenobiotics by cytochrome P450	16/1175	116/17726	0.00410985	0.0314562	TRINITY_DN16155_c11_g1/TRINITY_DN16155_c1_g3/TRINITY_DN12753_c0_g1/TRINITY_DN16155_c9_g1/TRINITY_DN16155_c3_g1/TRINITY_DN16155_c4_g1/TRINITY_DN16155_c16_g1/TRINITY_DN16155_c10_g1/TRINITY_DN16155_c7_g1/TRINITY_DN16155_c8_g1/TRINITY_DN16155_c13_g1/TRINITY_DN16155_c1_g2/TRINITY_DN16155_c15_g1/TRINITY_DN19369_c0_g2/TRINITY_DN23166_c0_g6/TRINITY_DN19369_c0_g1	16
2026	Biofilm formation - Escherichia coli	7/1175	33/17726	0.00514358	0.0379101	TRINITY_DN23302_c0_g1/TRINITY_DN15110_c0_g1/TRINITY_DN23796_c0_g2/TRINITY_DN22730_c3_g1/TRINITY_DN21643_c0_g1/TRINITY_DN15110_c0_g2/TRINITY_DN17541_c0_g1	7
982	Drug metabolism - cytochrome P450	16/1175	122/17726	0.00672612	0.0478035	TRINITY_DN16155_c11_g1/TRINITY_DN16155_c1_g3/TRINITY_DN12753_c0_g1/TRINITY_DN16155_c9_g1/TRINITY_DN16155_c3_g1/TRINITY_DN16155_c4_g1/TRINITY_DN16155_c16_g1/TRINITY_DN16155_c10_g1/TRINITY_DN16155_c7_g1/TRINITY_DN16155_c8_g1/TRINITY_DN16155_c13_g1/TRINITY_DN16155_c1_g2/TRINITY_DN16155_c15_g1/TRINITY_DN19369_c0_g2/TRINITY_DN23166_c0_g6/TRINITY_DN19369_c0_g1	16

## Sheet: 2-ELT3_12_48_vs_ELT0
KEGG pathways significantly enriched in DEGs of Paulownia catalpifolia under ELT treatment
ELT3_vs_ELT0.DEG_down.KEGGEnrich									ELT3_vs_ELT0.DEG_up.KEGGEnrich
ID	Description	GeneRatio	BgRatio	pvalue	p.adjust	geneID	Count		ID	Description	GeneRatio	BgRatio	pvalue	p.adjust	geneID	Count
1003	Glycosyltransferases	37/508	414/17726	9.85458e-10	1.90193e-07	TRINITY_DN23277_c0_g2/TRINITY_DN22346_c1_g2/TRINITY_DN22346_c1_g1/TRINITY_DN17651_c1_g1/TRINITY_DN21286_c0_g2/TRINITY_DN16114_c0_g1/TRINITY_DN22642_c0_g2/TRINITY_DN16091_c0_g1/TRINITY_DN20761_c0_g1/TRINITY_DN19479_c1_g1/TRINITY_DN21975_c2_g1/TRINITY_DN19211_c1_g1/TRINITY_DN23277_c0_g1/TRINITY_DN18935_c1_g2/TRINITY_DN14043_c0_g1/TRINITY_DN21552_c0_g1/TRINITY_DN16899_c0_g1/TRINITY_DN15483_c0_g2/TRI…	37		730	Thiamine metabolism	45/277	109/17726	5.3008e-53	6.41397e-51	TRINITY_DN15563_c13_g1/TRINITY_DN15563_c1_g1/TRINITY_DN15563_c5_g3/TRINITY_DN15563_c32_g1/TRINITY_DN15563_c5_g6/TRINITY_DN15563_c5_g1/TRINITY_DN15563_c7_g1/TRINITY_DN15563_c23_g1/TRINITY_DN15563_c26_g1/TRINITY_DN15563_c36_g1/TRINITY_DN15563_c6_g1/TRINITY_DN15563_c4_g1/TRINITY_DN15563_c19_g1/TRINITY_DN19896_c0_g1/TRINITY_DN15563_c24_g1/TRINITY_DN31145_c0_g1/TRINITY_DN23551_c3_g1/TRINITY_DN23551_c7…	45
4075	Plant hormone signal transduction	28/508	318/17726	1.53299e-07	1.44451e-05	TRINITY_DN23369_c0_g1/TRINITY_DN19420_c0_g1/TRINITY_DN16985_c0_g1/TRINITY_DN20048_c1_g4/TRINITY_DN20368_c1_g2/TRINITY_DN21533_c1_g1/TRINITY_DN15556_c0_g2/TRINITY_DN19388_c4_g1/TRINITY_DN20442_c0_g1/TRINITY_DN18953_c2_g1/TRINITY_DN23074_c0_g1/TRINITY_DN23340_c0_g2/TRINITY_DN16601_c0_g1/TRINITY_DN20048_c1_g5/TRINITY_DN11828_c0_g1/TRINITY_DN21713_c1_g1/TRINITY_DN18925_c1_g1/TRINITY_DN22076_c1_g2/TRI…	28		3000	Transcription factors	30/277	518/17726	6.98475e-10	4.22577e-08	TRINITY_DN19217_c1_g1/TRINITY_DN17302_c0_g1/TRINITY_DN19544_c0_g1/TRINITY_DN21924_c1_g1/TRINITY_DN19692_c0_g2/TRINITY_DN15198_c0_g1/TRINITY_DN18184_c0_g4/TRINITY_DN22175_c0_g2/TRINITY_DN11846_c0_g1/TRINITY_DN11846_c0_g2/TRINITY_DN23077_c0_g1/TRINITY_DN17298_c0_g1/TRINITY_DN17298_c1_g2/TRINITY_DN17215_c0_g1/TRINITY_DN15962_c0_g1/TRINITY_DN16940_c0_g1/TRINITY_DN22175_c0_g1/TRINITY_DN14106_c0_g1/TRI…	30
40	Pentose and glucuronate interconversions	14/508	89/17726	2.24535e-07	1.44451e-05	TRINITY_DN19360_c0_g1/TRINITY_DN19360_c0_g2/TRINITY_DN21977_c4_g1/TRINITY_DN21977_c4_g2/TRINITY_DN19041_c0_g1/TRINITY_DN9992_c0_g1/TRINITY_DN17893_c1_g1/TRINITY_DN10279_c0_g1/TRINITY_DN19360_c0_g3/TRINITY_DN19041_c0_g2/TRINITY_DN6885_c0_g1/TRINITY_DN9317_c0_g1/TRINITY_DN22437_c2_g5/TRINITY_DN18402_c0_g2	14		380	Tryptophan metabolism	15/277	130/17726	1.87855e-09	7.57682e-08	TRINITY_DN20332_c7_g1/TRINITY_DN24069_c4_g2/TRINITY_DN23867_c1_g1/TRINITY_DN19173_c2_g1/TRINITY_DN24069_c4_g3/TRINITY_DN20995_c4_g5/TRINITY_DN24069_c4_g4/TRINITY_DN20995_c31_g1/TRINITY_DN14282_c0_g1/TRINITY_DN20995_c10_g1/TRINITY_DN8689_c0_g1/TRINITY_DN20995_c0_g1/TRINITY_DN11259_c0_g1/TRINITY_DN20995_c35_g1/TRINITY_DN20995_c28_g1	15
73	Cutin, suberine and wax biosynthesis	10/508	50/17726	1.25449e-06	6.05291e-05	TRINITY_DN21247_c0_g1/TRINITY_DN19031_c0_g2/TRINITY_DN20502_c0_g2/TRINITY_DN14073_c0_g1/TRINITY_DN11163_c0_g1/TRINITY_DN21787_c1_g1/TRINITY_DN16904_c1_g1/TRINITY_DN21404_c0_g2/TRINITY_DN18890_c1_g1/TRINITY_DN17430_c0_g1	10		4016	MAPK signaling pathway - plant	20/277	262/17726	5.85455e-09	1.771e-07	TRINITY_DN18227_c0_g1/TRINITY_DN21924_c1_g1/TRINITY_DN16804_c0_g2/TRINITY_DN16744_c1_g3/TRINITY_DN16804_c0_g1/TRINITY_DN20970_c0_g1/TRINITY_DN17215_c0_g1/TRINITY_DN14106_c0_g1/TRINITY_DN20332_c7_g1/TRINITY_DN18398_c0_g1/TRINITY_DN19173_c2_g1/TRINITY_DN20995_c4_g5/TRINITY_DN16744_c1_g1/TRINITY_DN20995_c31_g1/TRINITY_DN20995_c10_g1/TRINITY_DN8689_c0_g1/TRINITY_DN20705_c1_g1/TRINITY_DN20995_c0_g1/TR…	20
2024	Quorum sensing	14/508	109/17726	2.79371e-06	0.000107837	TRINITY_DN19360_c0_g1/TRINITY_DN19360_c0_g2/TRINITY_DN21977_c4_g1/TRINITY_DN21977_c4_g2/TRINITY_DN19041_c0_g1/TRINITY_DN20354_c3_g3/TRINITY_DN17893_c1_g1/TRINITY_DN18356_c1_g1/TRINITY_DN19360_c0_g3/TRINITY_DN19187_c0_g3/TRINITY_DN20354_c3_g1/TRINITY_DN19041_c0_g2/TRINITY_DN21129_c0_g1/TRINITY_DN19187_c0_g5	14		53	Ascorbate and aldarate metabolism	11/277	132/17726	7.24134e-06	0.00017524	TRINITY_DN18214_c0_g1/TRINITY_DN22437_c2_g2/TRINITY_DN15538_c2_g1/TRINITY_DN24069_c4_g2/TRINITY_DN15538_c9_g1/TRINITY_DN23867_c1_g1/TRINITY_DN15538_c8_g1/TRINITY_DN24069_c4_g3/TRINITY_DN24069_c4_g4/TRINITY_DN15538_c3_g1/TRINITY_DN14282_c0_g1	11
62	Fatty acid elongation	10/508	63/17726	1.11808e-05	0.00035965	TRINITY_DN20851_c2_g1/TRINITY_DN11782_c0_g1/TRINITY_DN15084_c0_g1/TRINITY_DN20851_c2_g2/TRINITY_DN21303_c0_g2/TRINITY_DN12081_c0_g1/TRINITY_DN21303_c0_g1/TRINITY_DN11027_c0_g1/TRINITY_DN23112_c1_g1/TRINITY_DN21862_c1_g1	10		903	Limonene and pinene degradation	5/277	23/17726	2.40129e-05	0.000415081	TRINITY_DN24069_c4_g2/TRINITY_DN23867_c1_g1/TRINITY_DN24069_c4_g3/TRINITY_DN24069_c4_g4/TRINITY_DN14282_c0_g1	5
500	Starch and sucrose metabolism	17/508	224/17726	0.000262185	0.00722882	TRINITY_DN21329_c1_g1/TRINITY_DN17934_c1_g1/TRINITY_DN13646_c0_g1/TRINITY_DN18050_c0_g1/TRINITY_DN16250_c0_g1/TRINITY_DN15621_c0_g2/TRINITY_DN21618_c0_g1/TRINITY_DN14218_c0_g1/TRINITY_DN14043_c0_g1/TRINITY_DN17925_c0_g1/TRINITY_DN24105_c1_g1/TRINITY_DN14005_c1_g1/TRINITY_DN17780_c0_g1/TRINITY_DN10743_c0_g1/TRINITY_DN22730_c3_g2/TRINITY_DN16536_c3_g2/TRINITY_DN11545_c0_g1	17		981	Insect hormone biosynthesis	5/277	23/17726	2.40129e-05	0.000415081	TRINITY_DN24069_c4_g2/TRINITY_DN23867_c1_g1/TRINITY_DN24069_c4_g3/TRINITY_DN24069_c4_g4/TRINITY_DN14282_c0_g1	5
3000	Transcription factors	29/508	518/17726	0.000490895	0.0118428	TRINITY_DN20489_c1_g1/TRINITY_DN18312_c1_g2/TRINITY_DN22840_c0_g1/TRINITY_DN20442_c0_g1/TRINITY_DN19023_c0_g1/TRINITY_DN18559_c2_g1/TRINITY_DN13178_c0_g1/TRINITY_DN23140_c2_g1/TRINITY_DN23273_c0_g1/TRINITY_DN20000_c0_g1/TRINITY_DN8119_c0_g1/TRINITY_DN18312_c1_g4/TRINITY_DN20107_c1_g4/TRINITY_DN23140_c2_g2/TRINITY_DN17624_c3_g1/TRINITY_DN20964_c1_g1/TRINITY_DN20489_c1_g2/TRINITY_DN19212_c1_g1/TRIN…	29		906	Carotenoid biosynthesis	7/277	64/17726	6.1237e-05	0.000926209	TRINITY_DN20431_c0_g1/TRINITY_DN18323_c2_g3/TRINITY_DN22071_c6_g1/TRINITY_DN20196_c1_g2/TRINITY_DN22071_c5_g1/TRINITY_DN22071_c3_g3/TRINITY_DN22177_c0_g1	7
537	Glycosylphosphatidylinositol (GPI)-anchored proteins	7/508	51/17726	0.000591724	0.0126892	TRINITY_DN17934_c1_g1/TRINITY_DN16250_c0_g1/TRINITY_DN15621_c0_g2/TRINITY_DN21618_c0_g1/TRINITY_DN14218_c0_g1/TRINITY_DN10743_c0_g1/TRINITY_DN11545_c0_g1	7		4011	MAPK signaling pathway - yeast	9/277	126/17726	0.000163261	0.00219495	TRINITY_DN20332_c7_g1/TRINITY_DN19173_c2_g1/TRINITY_DN20995_c4_g5/TRINITY_DN20995_c31_g1/TRINITY_DN20995_c10_g1/TRINITY_DN8689_c0_g1/TRINITY_DN20995_c0_g1/TRINITY_DN20995_c35_g1/TRINITY_DN20995_c28_g1	9
999	Biosynthesis of various secondary metabolites - part 1	5/508	29/17726	0.00127358	0.0245801	TRINITY_DN11975_c0_g1/TRINITY_DN54885_c0_g1/TRINITY_DN15483_c0_g2/TRINITY_DN16811_c0_g1/TRINITY_DN23214_c0_g6	5		199	Cytochrome P450	14/277	307/17726	0.000355019	0.00429573	TRINITY_DN20431_c0_g1/TRINITY_DN17712_c0_g2/TRINITY_DN17712_c0_g1/TRINITY_DN19210_c1_g2/TRINITY_DN19813_c0_g2/TRINITY_DN18323_c2_g3/TRINITY_DN16925_c0_g1/TRINITY_DN19796_c5_g4/TRINITY_DN19813_c0_g1/TRINITY_DN19796_c5_g5/TRINITY_DN13824_c8_g1/TRINITY_DN19220_c1_g2/TRINITY_DN24926_c0_g1/TRINITY_DN22127_c0_g1	14
99980	Enzymes with EC numbers	29/508	565/17726	0.00187306	0.0328636	TRINITY_DN23637_c0_g1/TRINITY_DN14900_c0_g1/TRINITY_DN12586_c0_g1/TRINITY_DN4420_c0_g1/TRINITY_DN15685_c0_g1/TRINITY_DN19710_c0_g2/TRINITY_DN21511_c0_g1/TRINITY_DN13591_c0_g1/TRINITY_DN22374_c0_g1/TRINITY_DN23190_c0_g1/TRINITY_DN19710_c0_g1/TRINITY_DN15914_c1_g1/TRINITY_DN11718_c0_g1/TRINITY_DN15556_c0_g2/TRINITY_DN22709_c0_g1/TRINITY_DN22401_c0_g1/TRINITY_DN17821_c0_g1/TRINITY_DN10971_c0_g1/TRIN…	29		99980	Enzymes with EC numbers	20/277	565/17726	0.000600325	0.00660357	TRINITY_DN22076_c1_g1/TRINITY_DN22076_c0_g1/TRINITY_DN13168_c1_g1/TRINITY_DN24118_c2_g2/TRINITY_DN22888_c1_g3/TRINITY_DN24118_c9_g1/TRINITY_DN13790_c0_g1/TRINITY_DN24069_c4_g2/TRINITY_DN15910_c0_g1/TRINITY_DN15994_c0_g2/TRINITY_DN16626_c2_g2/TRINITY_DN21729_c1_g3/TRINITY_DN24069_c4_g1/TRINITY_DN24118_c11_g1/TRINITY_DN19785_c1_g1/TRINITY_DN19322_c2_g1/TRINITY_DN16047_c0_g1/TRINITY_DN20987_c4_g1/TR…	20
									330	Arginine and proline metabolism	8/277	133/17726	0.00117006	0.0109069	TRINITY_DN21975_c3_g1/TRINITY_DN20694_c5_g1/TRINITY_DN24069_c4_g2/TRINITY_DN23867_c1_g1/TRINITY_DN24069_c4_g3/TRINITY_DN24069_c4_g4/TRINITY_DN14282_c0_g1/TRINITY_DN11259_c0_g1	8
									4068	FoxO signaling pathway	9/277	165/17726	0.00117181	0.0109069	TRINITY_DN20332_c7_g1/TRINITY_DN19173_c2_g1/TRINITY_DN20995_c4_g5/TRINITY_DN20995_c31_g1/TRINITY_DN20995_c10_g1/TRINITY_DN8689_c0_g1/TRINITY_DN20995_c0_g1/TRINITY_DN20995_c35_g1/TRINITY_DN20995_c28_g1	9
									340	Histidine metabolism	5/277	53/17726	0.00139781	0.0120811	TRINITY_DN24069_c4_g2/TRINITY_DN23867_c1_g1/TRINITY_DN24069_c4_g3/TRINITY_DN24069_c4_g4/TRINITY_DN14282_c0_g1	5
									410	beta-Alanine metabolism	6/277	92/17726	0.00320229	0.0258318	TRINITY_DN24069_c4_g2/TRINITY_DN23867_c1_g1/TRINITY_DN24069_c4_g3/TRINITY_DN24069_c4_g4/TRINITY_DN30934_c0_g1/TRINITY_DN14282_c0_g1	6
									900	Terpenoid backbone biosynthesis	7/277	128/17726	0.00400504	0.0300705	TRINITY_DN21055_c0_g1/TRINITY_DN23551_c3_g1/TRINITY_DN23551_c7_g1/TRINITY_DN12313_c0_g1/TRINITY_DN23551_c3_g3/TRINITY_DN23551_c2_g1/TRINITY_DN23551_c5_g1	7
									625	Chloroalkane and chloroalkene degradation	5/277	69/17726	0.0044733	0.0300705	TRINITY_DN24069_c4_g2/TRINITY_DN23867_c1_g1/TRINITY_DN24069_c4_g3/TRINITY_DN24069_c4_g4/TRINITY_DN14282_c0_g1	5
									941	Flavonoid biosynthesis	5/277	69/17726	0.0044733	0.0300705	TRINITY_DN17712_c0_g2/TRINITY_DN17712_c0_g1/TRINITY_DN20111_c1_g1/TRINITY_DN11584_c0_g1/TRINITY_DN24926_c0_g1	5
									561	Glycerolipid metabolism	7/277	140/17726	0.0065043	0.0414221	TRINITY_DN24069_c4_g2/TRINITY_DN23867_c1_g1/TRINITY_DN24069_c4_g3/TRINITY_DN20999_c0_g1/TRINITY_DN24069_c4_g4/TRINITY_DN14282_c0_g1/TRINITY_DN16271_c0_g1	7
ELT12_vs_ELT0.DEG_down.KEGGEnrich									ELT12_vs_ELT0.DEG_up.KEGGEnrich
ID	Description	GeneRatio	BgRatio	pvalue	p.adjust	geneID	Count		ID	Description	GeneRatio	BgRatio	pvalue	p.adjust	geneID	Count
194	Photosynthesis proteins	124/902	484/17726	1.27133e-53	2.84778e-51	TRINITY_DN13269_c0_g2/TRINITY_DN12828_c14_g1/TRINITY_DN13956_c6_g1/TRINITY_DN16555_c18_g1/TRINITY_DN16555_c47_g1/TRINITY_DN13956_c10_g1/TRINITY_DN13956_c12_g1/TRINITY_DN16555_c10_g1/TRINITY_DN11330_c0_g1/TRINITY_DN15183_c1_g1/TRINITY_DN12533_c5_g1/TRINITY_DN19562_c0_g1/TRINITY_DN12489_c7_g1/TRINITY_DN20406_c2_g6/TRINITY_DN24104_c1_g2/TRINITY_DN23928_c11_g1/TRINITY_DN16555_c10_g2/TRINITY_DN23928_c…	124		730	Thiamine metabolism	52/801	109/17726	8.942e-41	1.74369e-38	TRINITY_DN15563_c32_g1/TRINITY_DN15563_c5_g3/TRINITY_DN15563_c19_g1/TRINITY_DN15563_c5_g6/TRINITY_DN15563_c36_g1/TRINITY_DN15563_c4_g1/TRINITY_DN19896_c0_g2/TRINITY_DN19896_c0_g1/TRINITY_DN15563_c6_g1/TRINITY_DN15563_c5_g1/TRINITY_DN15563_c43_g1/TRINITY_DN15563_c37_g1/TRINITY_DN15563_c46_g1/TRINITY_DN15563_c40_g1/TRINITY_DN31145_c0_g1/TRINITY_DN15563_c38_g1/TRINITY_DN15563_c23_g1/TRINITY_DN15563_…	52
196	Photosynthesis - antenna proteins	78/902	239/17726	4.7961e-42	5.37163e-40	TRINITY_DN12828_c14_g1/TRINITY_DN13956_c6_g1/TRINITY_DN16555_c18_g1/TRINITY_DN16555_c47_g1/TRINITY_DN13956_c10_g1/TRINITY_DN13956_c12_g1/TRINITY_DN16555_c10_g1/TRINITY_DN15183_c1_g1/TRINITY_DN12533_c5_g1/TRINITY_DN12489_c7_g1/TRINITY_DN23928_c11_g1/TRINITY_DN16555_c10_g2/TRINITY_DN23928_c3_g1/TRINITY_DN12489_c3_g1/TRINITY_DN13956_c1_g1/TRINITY_DN12533_c4_g1/TRINITY_DN16072_c3_g1/TRINITY_DN12489_c…	78		3000	Transcription factors	63/801	518/17726	6.96684e-13	6.79266e-11	TRINITY_DN19692_c0_g2/TRINITY_DN21924_c1_g1/TRINITY_DN19217_c1_g1/TRINITY_DN19544_c0_g1/TRINITY_DN15997_c0_g1/TRINITY_DN14106_c0_g1/TRINITY_DN17215_c0_g1/TRINITY_DN19262_c1_g2/TRINITY_DN17302_c0_g1/TRINITY_DN22175_c0_g2/TRINITY_DN15198_c0_g1/TRINITY_DN19655_c0_g1/TRINITY_DN18078_c0_g1/TRINITY_DN23077_c0_g1/TRINITY_DN15962_c0_g1/TRINITY_DN18184_c0_g4/TRINITY_DN17298_c1_g2/TRINITY_DN19655_c0_g2/TRI…	63
195	Photosynthesis	46/902	245/17726	1.03476e-14	7.72619e-13	TRINITY_DN13269_c0_g2/TRINITY_DN11330_c0_g1/TRINITY_DN19562_c0_g1/TRINITY_DN20406_c2_g6/TRINITY_DN24104_c1_g2/TRINITY_DN13678_c1_g4/TRINITY_DN21947_c9_g1/TRINITY_DN17436_c4_g4/TRINITY_DN20298_c0_g1/TRINITY_DN20277_c8_g1/TRINITY_DN15751_c10_g1/TRINITY_DN17436_c4_g3/TRINITY_DN15751_c5_g1/TRINITY_DN15277_c2_g1/TRINITY_DN20277_c12_g1/TRINITY_DN20277_c3_g1/TRINITY_DN17436_c9_g1/TRINITY_DN20432_c2_g1/T…	46		920	Sulfur metabolism	22/801	93/17726	1.11796e-10	7.26675e-09	TRINITY_DN23606_c0_g2/TRINITY_DN23634_c3_g1/TRINITY_DN14301_c0_g1/TRINITY_DN23634_c2_g1/TRINITY_DN23634_c17_g1/TRINITY_DN23634_c2_g4/TRINITY_DN14554_c2_g2/TRINITY_DN23634_c9_g1/TRINITY_DN23634_c18_g1/TRINITY_DN23634_c2_g3/TRINITY_DN23634_c11_g1/TRINITY_DN14554_c1_g1/TRINITY_DN23634_c7_g1/TRINITY_DN14554_c2_g1/TRINITY_DN14554_c3_g1/TRINITY_DN23634_c1_g2/TRINITY_DN23440_c0_g3/TRINITY_DN23634_c13_g1…	22
940	Phenylpropanoid biosynthesis	35/902	233/17726	8.49143e-09	4.7552e-07	TRINITY_DN11334_c0_g1/TRINITY_DN12718_c0_g1/TRINITY_DN21847_c2_g1/TRINITY_DN11526_c0_g1/TRINITY_DN18980_c4_g2/TRINITY_DN11302_c1_g1/TRINITY_DN21344_c2_g1/TRINITY_DN15536_c0_g1/TRINITY_DN18980_c8_g1/TRINITY_DN83733_c0_g1/TRINITY_DN19045_c0_g1/TRINITY_DN23562_c0_g1/TRINITY_DN17395_c7_g1/TRINITY_DN19721_c0_g1/TRINITY_DN24105_c1_g1/TRINITY_DN17135_c0_g1/TRINITY_DN13283_c0_g1/TRINITY_DN17462_c0_g1/TRI…	35		4016	MAPK signaling pathway - plant	31/801	262/17726	9.78154e-07	4.7685e-05	TRINITY_DN18227_c0_g1/TRINITY_DN21924_c1_g1/TRINITY_DN16804_c0_g1/TRINITY_DN16744_c1_g3/TRINITY_DN14106_c0_g1/TRINITY_DN17215_c0_g1/TRINITY_DN16804_c0_g2/TRINITY_DN16744_c1_g1/TRINITY_DN20970_c0_g1/TRINITY_DN18398_c0_g1/TRINITY_DN15274_c0_g1/TRINITY_DN17797_c0_g1/TRINITY_DN22705_c1_g1/TRINITY_DN15274_c0_g2/TRINITY_DN14792_c0_g1/TRINITY_DN18061_c1_g2/TRINITY_DN22957_c0_g2/TRINITY_DN11789_c0_g1/TRI…	31
1003	Glycosyltransferases	50/902	414/17726	1.23146e-08	5.51692e-07	TRINITY_DN23277_c0_g2/TRINITY_DN22346_c1_g1/TRINITY_DN22346_c1_g2/TRINITY_DN17651_c1_g1/TRINITY_DN21286_c0_g2/TRINITY_DN16114_c0_g1/TRINITY_DN22642_c0_g2/TRINITY_DN20806_c0_g1/TRINITY_DN20761_c0_g1/TRINITY_DN21519_c0_g1/TRINITY_DN23629_c1_g1/TRINITY_DN19479_c1_g1/TRINITY_DN19953_c0_g2/TRINITY_DN17029_c0_g1/TRINITY_DN22642_c0_g1/TRINITY_DN15781_c1_g1/TRINITY_DN17257_c0_g1/TRINITY_DN16546_c0_g2/TRI…	50		900	Terpenoid backbone biosynthesis	19/801	128/17726	4.75435e-06	0.000162806	TRINITY_DN21055_c0_g1/TRINITY_DN20954_c1_g1/TRINITY_DN23844_c1_g2/TRINITY_DN17634_c0_g2/TRINITY_DN23551_c3_g3/TRINITY_DN23551_c7_g1/TRINITY_DN23551_c3_g1/TRINITY_DN23551_c3_g2/TRINITY_DN23551_c5_g1/TRINITY_DN12313_c0_g1/TRINITY_DN13268_c0_g1/TRINITY_DN23844_c2_g2/TRINITY_DN23551_c2_g1/TRINITY_DN21295_c0_g4/TRINITY_DN23844_c2_g6/TRINITY_DN18011_c2_g1/TRINITY_DN23844_c2_g1/TRINITY_DN17634_c0_g1/TRI…	19
40	Pentose and glucuronate interconversions	17/902	89/17726	2.10851e-06	7.32931e-05	TRINITY_DN19360_c0_g1/TRINITY_DN21977_c4_g1/TRINITY_DN19360_c0_g2/TRINITY_DN21977_c4_g2/TRINITY_DN19041_c0_g1/TRINITY_DN19041_c0_g2/TRINITY_DN17068_c0_g1/TRINITY_DN9992_c0_g1/TRINITY_DN10279_c0_g1/TRINITY_DN15766_c0_g1/TRINITY_DN19360_c0_g3/TRINITY_DN17893_c1_g1/TRINITY_DN6885_c0_g1/TRINITY_DN9317_c0_g1/TRINITY_DN22437_c2_g5/TRINITY_DN14589_c0_g1/TRINITY_DN18402_c0_g2	17		909	Sesquiterpenoid and triterpenoid biosynthesis	10/801	38/17726	5.00942e-06	0.000162806	TRINITY_DN21038_c1_g1/TRINITY_DN23363_c1_g3/TRINITY_DN23206_c1_g1/TRINITY_DN19958_c0_g1/TRINITY_DN21038_c1_g2/TRINITY_DN19000_c1_g6/TRINITY_DN14308_c1_g1/TRINITY_DN23363_c1_g1/TRINITY_DN23822_c0_g1/TRINITY_DN19492_c0_g3	10
2024	Quorum sensing	19/902	109/17726	2.29041e-06	7.32931e-05	TRINITY_DN19360_c0_g1/TRINITY_DN21977_c4_g1/TRINITY_DN19360_c0_g2/TRINITY_DN21977_c4_g2/TRINITY_DN19041_c0_g1/TRINITY_DN19041_c0_g2/TRINITY_DN20354_c3_g3/TRINITY_DN18356_c1_g1/TRINITY_DN19360_c0_g3/TRINITY_DN17893_c1_g1/TRINITY_DN19187_c0_g3/TRINITY_DN20354_c3_g1/TRINITY_DN23339_c0_g3/TRINITY_DN18866_c0_g4/TRINITY_DN18866_c0_g3/TRINITY_DN14589_c0_g1/TRINITY_DN23339_c0_g2/TRINITY_DN19187_c0_g5/TRI…	19		99980	Enzymes with EC numbers	48/801	565/17726	2.05988e-05	0.000573824	TRINITY_DN24118_c2_g2/TRINITY_DN22076_c0_g1/TRINITY_DN22888_c1_g3/TRINITY_DN13790_c0_g1/TRINITY_DN22076_c1_g1/TRINITY_DN24118_c9_g1/TRINITY_DN24118_c11_g1/TRINITY_DN19322_c3_g4/TRINITY_DN16626_c2_g2/TRINITY_DN16047_c0_g1/TRINITY_DN20987_c1_g4/TRINITY_DN17019_c1_g1/TRINITY_DN24069_c4_g1/TRINITY_DN20987_c1_g8/TRINITY_DN17264_c1_g1/TRINITY_DN20538_c0_g2/TRINITY_DN24069_c4_g2/TRINITY_DN15910_c0_g1/TR…	48
73	Cutin, suberine and wax biosynthesis	12/902	50/17726	5.66545e-06	0.000158633	TRINITY_DN21247_c0_g1/TRINITY_DN19031_c0_g2/TRINITY_DN20502_c0_g2/TRINITY_DN11163_c0_g1/TRINITY_DN14073_c0_g1/TRINITY_DN21404_c0_g2/TRINITY_DN16904_c1_g1/TRINITY_DN21787_c1_g1/TRINITY_DN8048_c0_g1/TRINITY_DN20932_c0_g1/TRINITY_DN18890_c1_g1/TRINITY_DN11864_c0_g1	12		2000	Transporters	76/801	1058/17726	3.9059e-05	0.000952064	TRINITY_DN14434_c0_g1/TRINITY_DN24024_c2_g1/TRINITY_DN13476_c0_g1/TRINITY_DN24024_c2_g5/TRINITY_DN24024_c2_g2/TRINITY_DN13476_c1_g1/TRINITY_DN24024_c2_g4/TRINITY_DN21759_c0_g2/TRINITY_DN17601_c0_g1/TRINITY_DN19294_c1_g1/TRINITY_DN19801_c0_g1/TRINITY_DN23166_c0_g5/TRINITY_DN23231_c1_g2/TRINITY_DN17580_c0_g1/TRINITY_DN18030_c0_g2/TRINITY_DN20392_c0_g2/TRINITY_DN18533_c0_g1/TRINITY_DN22489_c0_g1/TRI…	76
400	Phenylalanine, tyrosine and tryptophan biosynthesis	15/902	79/17726	8.97085e-06	0.000223275	TRINITY_DN20370_c1_g1/TRINITY_DN18356_c1_g1/TRINITY_DN11779_c0_g1/TRINITY_DN22278_c2_g1/TRINITY_DN14090_c0_g1/TRINITY_DN21046_c0_g2/TRINITY_DN23339_c0_g3/TRINITY_DN18866_c0_g4/TRINITY_DN18866_c0_g3/TRINITY_DN13130_c0_g1/TRINITY_DN22567_c0_g1/TRINITY_DN23339_c0_g2/TRINITY_DN19739_c1_g2/TRINITY_DN11094_c0_g1/TRINITY_DN19501_c0_g1	15		99977	Transport	5/801	13/17726	0.000176792	0.00383049	TRINITY_DN11867_c0_g1/TRINITY_DN24089_c1_g2/TRINITY_DN14375_c0_g1/TRINITY_DN11083_c0_g1/TRINITY_DN24089_c1_g3	5
2000	Transporters	84/902	1058/17726	3.01015e-05	0.000674274	TRINITY_DN23277_c0_g2/TRINITY_DN21312_c2_g1/TRINITY_DN10815_c0_g1/TRINITY_DN22346_c1_g1/TRINITY_DN15970_c0_g1/TRINITY_DN22346_c1_g2/TRINITY_DN21312_c2_g4/TRINITY_DN17651_c1_g1/TRINITY_DN15887_c0_g1/TRINITY_DN15887_c0_g5/TRINITY_DN21286_c0_g2/TRINITY_DN12479_c0_g1/TRINITY_DN15566_c0_g1/TRINITY_DN23853_c1_g1/TRINITY_DN22493_c0_g2/TRINITY_DN22969_c0_g1/TRINITY_DN19479_c1_g1/TRINITY_DN19953_c0_g2/TRI…	84		500	Starch and sucrose metabolism	22/801	224/17726	0.000537897	0.00984065	TRINITY_DN22270_c1_g2/TRINITY_DN20849_c1_g1/TRINITY_DN20849_c6_g1/TRINITY_DN20849_c8_g1/TRINITY_DN20849_c1_g2/TRINITY_DN20849_c2_g1/TRINITY_DN20849_c1_g6/TRINITY_DN20849_c4_g1/TRINITY_DN20849_c1_g3/TRINITY_DN20849_c1_g4/TRINITY_DN23071_c0_g1/TRINITY_DN23884_c1_g1/TRINITY_DN20650_c0_g1/TRINITY_DN22287_c0_g1/TRINITY_DN22986_c0_g2/TRINITY_DN19443_c1_g1/TRINITY_DN18631_c0_g1/TRINITY_DN20849_c5_g1/TRI…	22
537	Glycosylphosphatidylinositol (GPI)-anchored proteins	11/902	51/17726	4.07718e-05	0.000830263	TRINITY_DN17934_c1_g1/TRINITY_DN16250_c0_g1/TRINITY_DN14218_c0_g1/TRINITY_DN10743_c0_g1/TRINITY_DN15621_c0_g1/TRINITY_DN21618_c0_g1/TRINITY_DN15621_c0_g2/TRINITY_DN21359_c1_g1/TRINITY_DN17523_c2_g1/TRINITY_DN19846_c0_g1/TRINITY_DN11545_c0_g1	11		906	Carotenoid biosynthesis	10/801	64/17726	0.000555113	0.00984065	TRINITY_DN20431_c0_g1/TRINITY_DN18323_c2_g3/TRINITY_DN20239_c2_g1/TRINITY_DN23232_c1_g4/TRINITY_DN22177_c0_g1/TRINITY_DN23328_c2_g2/TRINITY_DN20196_c1_g2/TRINITY_DN22071_c6_g1/TRINITY_DN22071_c3_g3/TRINITY_DN22071_c5_g1	10
4075	Plant hormone signal transduction	32/902	318/17726	0.000189953	0.00354578	TRINITY_DN23369_c0_g1/TRINITY_DN21533_c1_g1/TRINITY_DN20368_c1_g2/TRINITY_DN15556_c0_g2/TRINITY_DN20048_c1_g4/TRINITY_DN22897_c0_g1/TRINITY_DN21713_c1_g1/TRINITY_DN20048_c1_g2/TRINITY_DN20048_c1_g5/TRINITY_DN19388_c4_g2/TRINITY_DN21533_c0_g1/TRINITY_DN19388_c4_g1/TRINITY_DN18142_c0_g1/TRINITY_DN22076_c1_g2/TRINITY_DN11828_c0_g1/TRINITY_DN11059_c0_g2/TRINITY_DN18925_c1_g1/TRINITY_DN17493_c0_g1/TRI…	32		199	Cytochrome P450	27/801	307/17726	0.000766979	0.0124634	TRINITY_DN16925_c0_g1/TRINITY_DN20431_c0_g1/TRINITY_DN19210_c1_g2/TRINITY_DN18323_c2_g3/TRINITY_DN17712_c0_g1/TRINITY_DN17712_c0_g2/TRINITY_DN19796_c5_g4/TRINITY_DN19813_c0_g1/TRINITY_DN15575_c2_g1/TRINITY_DN19674_c0_g1/TRINITY_DN19813_c0_g2/TRINITY_DN7880_c1_g1/TRINITY_DN19958_c0_g1/TRINITY_DN19796_c5_g1/TRINITY_DN19796_c5_g5/TRINITY_DN19796_c5_g3/TRINITY_DN21836_c0_g1/TRINITY_DN18705_c0_g1/TRIN…	27
99980	Enzymes with EC numbers	47/902	565/17726	0.000647371	0.0111547	TRINITY_DN14900_c0_g1/TRINITY_DN23637_c0_g1/TRINITY_DN19710_c0_g2/TRINITY_DN22401_c0_g1/TRINITY_DN18609_c0_g1/TRINITY_DN15556_c0_g2/TRINITY_DN22374_c0_g1/TRINITY_DN12586_c0_g1/TRINITY_DN19358_c0_g1/TRINITY_DN4420_c0_g1/TRINITY_DN11718_c0_g1/TRINITY_DN21511_c0_g1/TRINITY_DN15685_c0_g1/TRINITY_DN13591_c0_g1/TRINITY_DN18602_c0_g2/TRINITY_DN17821_c0_g1/TRINITY_DN15556_c0_g1/TRINITY_DN23190_c0_g1/TRIN…	47		1006	Prenyltransferases	8/801	48/17726	0.00127165	0.0180434	TRINITY_DN23363_c1_g3/TRINITY_DN20954_c1_g1/TRINITY_DN17634_c0_g2/TRINITY_DN14308_c1_g1/TRINITY_DN23363_c1_g1/TRINITY_DN16611_c0_g3/TRINITY_DN19038_c0_g1/TRINITY_DN17634_c0_g1	8
860	Porphyrin and chlorophyll metabolism	16/902	127/17726	0.000721158	0.0115385	TRINITY_DN20019_c0_g1/TRINITY_DN18120_c1_g1/TRINITY_DN19666_c0_g1/TRINITY_DN14856_c0_g1/TRINITY_DN13001_c0_g2/TRINITY_DN18627_c0_g1/TRINITY_DN18653_c0_g1/TRINITY_DN16518_c0_g1/TRINITY_DN13001_c0_g1/TRINITY_DN17525_c1_g1/TRINITY_DN16299_c1_g1/TRINITY_DN16299_c4_g1/TRINITY_DN16299_c0_g2/TRINITY_DN16299_c0_g1/TRINITY_DN16299_c5_g1/TRINITY_DN16299_c16_g1	16		4075	Plant hormone signal transduction	27/801	318/17726	0.00129542	0.0180434	TRINITY_DN19906_c2_g2/TRINITY_DN22076_c0_g1/TRINITY_DN13790_c0_g1/TRINITY_DN19028_c0_g1/TRINITY_DN16744_c1_g3/TRINITY_DN14106_c0_g1/TRINITY_DN22076_c1_g1/TRINITY_DN21487_c1_g2/TRINITY_DN23178_c0_g1/TRINITY_DN21713_c1_g2/TRINITY_DN19906_c2_g1/TRINITY_DN16744_c1_g1/TRINITY_DN22713_c0_g1/TRINITY_DN19028_c0_g2/TRINITY_DN20937_c1_g1/TRINITY_DN13333_c0_g1/TRINITY_DN18061_c1_g2/TRINITY_DN22957_c0_g2/TRI…	27
901	Indole alkaloid biosynthesis	9/902	53/17726	0.00129333	0.0193137	TRINITY_DN17832_c2_g3/TRINITY_DN15744_c0_g1/TRINITY_DN17832_c2_g5/TRINITY_DN16640_c0_g1/TRINITY_DN20832_c0_g1/TRINITY_DN22030_c0_g1/TRINITY_DN9718_c0_g1/TRINITY_DN22030_c0_g2/TRINITY_DN5077_c0_g1	9		4121	Ubiquitin system	57/801	855/17726	0.00212257	0.0275934	TRINITY_DN16805_c1_g1/TRINITY_DN16805_c1_g2/TRINITY_DN17959_c0_g1/TRINITY_DN22379_c2_g4/TRINITY_DN19906_c3_g1/TRINITY_DN23936_c2_g5/TRINITY_DN23077_c0_g1/TRINITY_DN23586_c0_g1/TRINITY_DN17959_c0_g2/TRINITY_DN19715_c1_g2/TRINITY_DN13230_c2_g2/TRINITY_DN18674_c4_g2/TRINITY_DN21135_c1_g1/TRINITY_DN22941_c0_g1/TRINITY_DN24166_c0_g1/TRINITY_DN12929_c0_g2/TRINITY_DN10703_c0_g1/TRINITY_DN12725_c1_g2/TRI…	57
942	Anthocyanin biosynthesis	5/902	19/17726	0.00215803	0.0302124	TRINITY_DN4648_c0_g1/TRINITY_DN16782_c0_g1/TRINITY_DN22779_c0_g1/TRINITY_DN13527_c0_g1/TRINITY_DN22591_c0_g2	5		53	Ascorbate and aldarate metabolism	14/801	132/17726	0.00259334	0.0316064	TRINITY_DN18214_c0_g1/TRINITY_DN22437_c2_g2/TRINITY_DN7173_c0_g1/TRINITY_DN24069_c4_g3/TRINITY_DN23867_c1_g1/TRINITY_DN24069_c4_g4/TRINITY_DN24069_c4_g2/TRINITY_DN22437_c2_g3/TRINITY_DN14282_c0_g1/TRINITY_DN22248_c3_g2/TRINITY_DN22921_c0_g2/TRINITY_DN15538_c17_g1/TRINITY_DN15538_c16_g1/TRINITY_DN3538_c0_g1	14
910	Nitrogen metabolism	13/902	106/17726	0.00279859	0.0368755	TRINITY_DN14290_c0_g2/TRINITY_DN17006_c3_g1/TRINITY_DN17006_c8_g1/TRINITY_DN17006_c18_g1/TRINITY_DN17006_c2_g5/TRINITY_DN17006_c17_g1/TRINITY_DN17006_c12_g1/TRINITY_DN21262_c1_g4/TRINITY_DN14531_c1_g1/TRINITY_DN17006_c2_g4/TRINITY_DN17006_c10_g1/TRINITY_DN21194_c1_g1/TRINITY_DN17006_c15_g1	13		903	Limonene and pinene degradation	5/801	23/17726	0.00317344	0.0343789	TRINITY_DN24069_c4_g3/TRINITY_DN23867_c1_g1/TRINITY_DN24069_c4_g4/TRINITY_DN24069_c4_g2/TRINITY_DN14282_c0_g1	5
									981	Insect hormone biosynthesis	5/801	23/17726	0.00317344	0.0343789	TRINITY_DN24069_c4_g3/TRINITY_DN23867_c1_g1/TRINITY_DN24069_c4_g4/TRINITY_DN24069_c4_g2/TRINITY_DN14282_c0_g1	5
ELT48_vs_ELT0.DEG_down.KEGGEnrich									ELT48_vs_ELT0.DEG_up.KEGGEnrich
ID	Description	GeneRatio	BgRatio	pvalue	p.adjust	geneID	Count		ID	Description	GeneRatio	BgRatio	pvalue	p.adjust	geneID	Count
194	Photosynthesis proteins	156/1503	484/17726	6.75008e-52	1.62677e-49	TRINITY_DN13269_c0_g2/TRINITY_DN13956_c12_g1/TRINITY_DN13956_c6_g1/TRINITY_DN13956_c1_g1/TRINITY_DN13956_c10_g1/TRINITY_DN23928_c11_g1/TRINITY_DN23928_c3_g1/TRINITY_DN13956_c2_g1/TRINITY_DN16555_c10_g1/TRINITY_DN12635_c0_g1/TRINITY_DN13956_c1_g2/TRINITY_DN16555_c10_g2/TRINITY_DN16555_c18_g1/TRINITY_DN16555_c47_g1/TRINITY_DN12533_c5_g1/TRINITY_DN23928_c0_g1/TRINITY_DN23928_c5_g1/TRINITY_DN12828_c8…	156		3009	Ribosome biogenesis	150/1814	513/17726	3.31913e-34	7.89953e-32	TRINITY_DN13603_c0_g1/TRINITY_DN22252_c2_g1/TRINITY_DN17239_c2_g1/TRINITY_DN17239_c0_g1/TRINITY_DN21600_c2_g1/TRINITY_DN23845_c3_g7/TRINITY_DN21113_c4_g1/TRINITY_DN15522_c0_g1/TRINITY_DN15033_c3_g1/TRINITY_DN21051_c0_g1/TRINITY_DN21902_c0_g1/TRINITY_DN23845_c3_g1/TRINITY_DN12071_c0_g1/TRINITY_DN21113_c3_g1/TRINITY_DN22601_c0_g1/TRINITY_DN23605_c0_g1/TRINITY_DN23845_c8_g1/TRINITY_DN23845_c3_g6/TRI…	150
196	Photosynthesis - antenna proteins	100/1503	239/17726	6.26965e-45	7.55493e-43	TRINITY_DN13956_c12_g1/TRINITY_DN13956_c6_g1/TRINITY_DN13956_c1_g1/TRINITY_DN13956_c10_g1/TRINITY_DN23928_c11_g1/TRINITY_DN23928_c3_g1/TRINITY_DN13956_c2_g1/TRINITY_DN16555_c10_g1/TRINITY_DN12635_c0_g1/TRINITY_DN13956_c1_g2/TRINITY_DN16555_c10_g2/TRINITY_DN16555_c18_g1/TRINITY_DN16555_c47_g1/TRINITY_DN12533_c5_g1/TRINITY_DN23928_c0_g1/TRINITY_DN23928_c5_g1/TRINITY_DN12828_c8_g1/TRINITY_DN12489_c7…	100		730	Thiamine metabolism	40/1814	109/17726	1.45403e-13	1.73029e-11	TRINITY_DN19896_c0_g1/TRINITY_DN19896_c0_g2/TRINITY_DN15563_c32_g1/TRINITY_DN15563_c5_g3/TRINITY_DN15563_c36_g1/TRINITY_DN15563_c5_g6/TRINITY_DN15563_c4_g1/TRINITY_DN15563_c19_g1/TRINITY_DN15563_c46_g1/TRINITY_DN19015_c0_g1/TRINITY_DN31145_c0_g1/TRINITY_DN20781_c2_g1/TRINITY_DN15563_c43_g1/TRINITY_DN15563_c6_g1/TRINITY_DN15563_c5_g1/TRINITY_DN15563_c8_g1/TRINITY_DN31145_c3_g1/TRINITY_DN15563_c40_…	40
902	Monoterpenoid biosynthesis	86/1503	184/17726	2.04697e-43	1.6444e-41	TRINITY_DN14126_c10_g1/TRINITY_DN14126_c14_g1/TRINITY_DN14126_c8_g1/TRINITY_DN14126_c2_g1/TRINITY_DN14126_c0_g1/TRINITY_DN13824_c13_g1/TRINITY_DN14126_c1_g4/TRINITY_DN13824_c29_g1/TRINITY_DN14126_c7_g1/TRINITY_DN13824_c7_g1/TRINITY_DN14126_c3_g1/TRINITY_DN14126_c11_g1/TRINITY_DN13824_c5_g1/TRINITY_DN13062_c0_g1/TRINITY_DN13824_c33_g1/TRINITY_DN14126_c1_g3/TRINITY_DN15019_c2_g1/TRINITY_DN13824_c25…	86		3040	Spliceosome	88/1814	389/17726	4.70987e-13	3.7365e-11	TRINITY_DN17239_c2_g1/TRINITY_DN17239_c0_g1/TRINITY_DN23845_c3_g7/TRINITY_DN21113_c4_g1/TRINITY_DN15033_c3_g1/TRINITY_DN23845_c3_g1/TRINITY_DN21113_c3_g1/TRINITY_DN23845_c8_g1/TRINITY_DN23845_c3_g6/TRINITY_DN15033_c3_g3/TRINITY_DN23845_c10_g1/TRINITY_DN23845_c2_g1/TRINITY_DN14040_c0_g1/TRINITY_DN15455_c0_g1/TRINITY_DN15033_c12_g1/TRINITY_DN9929_c0_g1/TRINITY_DN21113_c3_g2/TRINITY_DN15033_c7_g1/TR…	88
199	Cytochrome P450	73/1503	307/17726	2.6348e-16	1.58747e-14	TRINITY_DN19401_c0_g1/TRINITY_DN19031_c0_g2/TRINITY_DN19031_c0_g1/TRINITY_DN18705_c0_g1/TRINITY_DN13824_c13_g1/TRINITY_DN19418_c0_g1/TRINITY_DN13824_c29_g1/TRINITY_DN13824_c7_g1/TRINITY_DN13824_c5_g1/TRINITY_DN13824_c33_g1/TRINITY_DN15019_c2_g1/TRINITY_DN14637_c0_g1/TRINITY_DN13824_c25_g1/TRINITY_DN20932_c0_g1/TRINITY_DN13824_c2_g2/TRINITY_DN18409_c0_g1/TRINITY_DN13824_c3_g2/TRINITY_DN19755_c1_g2…	73		941	Flavonoid biosynthesis	28/1814	69/17726	3.99702e-11	2.37823e-09	TRINITY_DN17712_c0_g1/TRINITY_DN21149_c5_g1/TRINITY_DN17246_c1_g1/TRINITY_DN20909_c1_g1/TRINITY_DN17712_c0_g2/TRINITY_DN12651_c0_g1/TRINITY_DN22468_c1_g1/TRINITY_DN20340_c0_g1/TRINITY_DN21149_c4_g1/TRINITY_DN20086_c0_g1/TRINITY_DN17915_c4_g1/TRINITY_DN17915_c5_g1/TRINITY_DN17915_c0_g1/TRINITY_DN17915_c24_g1/TRINITY_DN17915_c7_g1/TRINITY_DN21149_c22_g1/TRINITY_DN21149_c20_g1/TRINITY_DN17915_c4_g2/…	28
195	Photosynthesis	56/1503	245/17726	4.50365e-12	2.17076e-10	TRINITY_DN13269_c0_g2/TRINITY_DN17436_c4_g4/TRINITY_DN17436_c9_g1/TRINITY_DN24047_c6_g1/TRINITY_DN17436_c7_g1/TRINITY_DN11330_c0_g1/TRINITY_DN17436_c11_g1/TRINITY_DN24047_c0_g1/TRINITY_DN24104_c1_g2/TRINITY_DN17436_c4_g3/TRINITY_DN20277_c12_g1/TRINITY_DN15277_c2_g1/TRINITY_DN17436_c6_g1/TRINITY_DN21947_c9_g1/TRINITY_DN20432_c5_g1/TRINITY_DN15277_c2_g4/TRINITY_DN15277_c2_g5/TRINITY_DN13678_c1_g4/T…	56		4016	MAPK signaling pathway - plant	63/1814	262/17726	6.87988e-11	3.27482e-09	TRINITY_DN18227_c0_g1/TRINITY_DN17215_c0_g1/TRINITY_DN16744_c1_g3/TRINITY_DN21924_c1_g1/TRINITY_DN14106_c0_g1/TRINITY_DN16804_c0_g1/TRINITY_DN14792_c0_g1/TRINITY_DN18398_c0_g1/TRINITY_DN16804_c0_g2/TRINITY_DN22214_c2_g2/TRINITY_DN17797_c0_g1/TRINITY_DN13040_c0_g1/TRINITY_DN23615_c0_g1/TRINITY_DN16744_c1_g1/TRINITY_DN22957_c0_g6/TRINITY_DN15274_c0_g1/TRINITY_DN22593_c2_g1/TRINITY_DN22957_c0_g4/TRI…	63
1003	Glycosyltransferases	77/1503	414/17726	3.30499e-11	1.32751e-09	TRINITY_DN23277_c0_g2/TRINITY_DN22346_c1_g1/TRINITY_DN17651_c1_g1/TRINITY_DN13062_c0_g1/TRINITY_DN17280_c6_g1/TRINITY_DN22346_c1_g2/TRINITY_DN20051_c0_g1/TRINITY_DN20761_c0_g1/TRINITY_DN17280_c3_g2/TRINITY_DN17280_c3_g4/TRINITY_DN16114_c0_g1/TRINITY_DN18740_c1_g1/TRINITY_DN21286_c0_g1/TRINITY_DN11505_c0_g2/TRINITY_DN21286_c0_g2/TRINITY_DN21643_c0_g1/TRINITY_DN24100_c3_g1/TRINITY_DN17280_c4_g1/TRI…	77		4121	Ubiquitin system	144/1814	855/17726	8.19244e-10	3.24967e-08	TRINITY_DN16805_c1_g1/TRINITY_DN17959_c0_g1/TRINITY_DN16805_c1_g2/TRINITY_DN22379_c2_g4/TRINITY_DN19715_c1_g2/TRINITY_DN23077_c0_g1/TRINITY_DN23962_c1_g2/TRINITY_DN22669_c0_g1/TRINITY_DN23586_c0_g1/TRINITY_DN13230_c2_g2/TRINITY_DN19906_c3_g1/TRINITY_DN14601_c1_g1/TRINITY_DN18674_c4_g2/TRINITY_DN20468_c0_g2/TRINITY_DN23936_c2_g5/TRINITY_DN13230_c5_g1/TRINITY_DN23962_c1_g3/TRINITY_DN21135_c1_g1/TRI…	144
626	Naphthalene degradation	17/1503	39/17726	4.64143e-09	1.59798e-07	TRINITY_DN21894_c1_g1/TRINITY_DN16233_c0_g1/TRINITY_DN16155_c11_g1/TRINITY_DN16155_c16_g1/TRINITY_DN16155_c3_g1/TRINITY_DN16155_c4_g1/TRINITY_DN16155_c10_g1/TRINITY_DN17813_c1_g1/TRINITY_DN16155_c15_g1/TRINITY_DN20424_c3_g2/TRINITY_DN16155_c7_g1/TRINITY_DN16155_c13_g1/TRINITY_DN16155_c1_g3/TRINITY_DN16155_c8_g1/TRINITY_DN16155_c9_g1/TRINITY_DN16155_c1_g2/TRINITY_DN18568_c0_g2	17		945	Stilbenoid, diarylheptanoid and gingerol biosynthesis	22/1814	51/17726	1.21524e-09	4.13181e-08	TRINITY_DN17712_c0_g1/TRINITY_DN21149_c5_g1/TRINITY_DN17712_c0_g2/TRINITY_DN12651_c0_g1/TRINITY_DN22468_c1_g1/TRINITY_DN21149_c4_g1/TRINITY_DN20086_c0_g1/TRINITY_DN17915_c4_g1/TRINITY_DN17915_c5_g1/TRINITY_DN17915_c0_g1/TRINITY_DN17915_c24_g1/TRINITY_DN17915_c7_g1/TRINITY_DN21149_c22_g1/TRINITY_DN21149_c20_g1/TRINITY_DN17915_c4_g2/TRINITY_DN17915_c10_g1/TRINITY_DN17915_c6_g1/TRINITY_DN17915_c12_g…	22
4075	Plant hormone signal transduction	57/1503	318/17726	4.64545e-08	1.39944e-06	TRINITY_DN23369_c0_g1/TRINITY_DN20368_c1_g2/TRINITY_DN15556_c0_g2/TRINITY_DN19420_c0_g1/TRINITY_DN21533_c1_g1/TRINITY_DN19286_c0_g2/TRINITY_DN19388_c4_g1/TRINITY_DN20048_c1_g4/TRINITY_DN18925_c1_g1/TRINITY_DN15550_c2_g2/TRINITY_DN22897_c0_g1/TRINITY_DN20905_c0_g1/TRINITY_DN13800_c1_g2/TRINITY_DN22673_c0_g1/TRINITY_DN16467_c0_g2/TRINITY_DN19904_c0_g1/TRINITY_DN15994_c0_g2/TRINITY_DN22962_c1_g3/TRI…	57		3000	Transcription factors	97/1814	518/17726	2.44793e-09	7.2826e-08	TRINITY_DN17215_c0_g1/TRINITY_DN19692_c0_g2/TRINITY_DN18144_c0_g1/TRINITY_DN21924_c1_g1/TRINITY_DN19655_c0_g1/TRINITY_DN14106_c0_g1/TRINITY_DN23549_c0_g2/TRINITY_DN15997_c0_g1/TRINITY_DN17302_c0_g1/TRINITY_DN23077_c0_g1/TRINITY_DN22962_c0_g1/TRINITY_DN9458_c0_g1/TRINITY_DN12276_c0_g1/TRINITY_DN22175_c0_g2/TRINITY_DN19551_c2_g1/TRINITY_DN19262_c1_g2/TRINITY_DN19217_c1_g1/TRINITY_DN20377_c1_g7/TRIN…	97
830	Retinol metabolism	18/1503	58/17726	7.78059e-07	2.08347e-05	TRINITY_DN21230_c1_g1/TRINITY_DN21894_c1_g1/TRINITY_DN16233_c0_g1/TRINITY_DN16155_c11_g1/TRINITY_DN16155_c16_g1/TRINITY_DN16155_c3_g1/TRINITY_DN16155_c4_g1/TRINITY_DN16155_c10_g1/TRINITY_DN17813_c1_g1/TRINITY_DN16155_c15_g1/TRINITY_DN20424_c3_g2/TRINITY_DN16155_c7_g1/TRINITY_DN16155_c13_g1/TRINITY_DN16155_c1_g3/TRINITY_DN16155_c8_g1/TRINITY_DN16155_c9_g1/TRINITY_DN16155_c1_g2/TRINITY_DN18568_c0_g2	18		940	Phenylpropanoid biosynthesis	50/1814	233/17726	2.97196e-07	7.85919e-06	TRINITY_DN19722_c0_g1/TRINITY_DN18476_c4_g3/TRINITY_DN18450_c2_g2/TRINITY_DN17101_c0_g1/TRINITY_DN19001_c1_g3/TRINITY_DN17712_c0_g1/TRINITY_DN21149_c5_g1/TRINITY_DN19323_c0_g1/TRINITY_DN17712_c0_g2/TRINITY_DN19605_c2_g1/TRINITY_DN12651_c0_g1/TRINITY_DN22468_c1_g1/TRINITY_DN15572_c0_g1/TRINITY_DN21149_c4_g1/TRINITY_DN17635_c3_g1/TRINITY_DN12603_c0_g1/TRINITY_DN19001_c1_g1/TRINITY_DN22795_c4_g1/TRI…	50
625	Chloroalkane and chloroalkene degradation	19/1503	69/17726	2.92171e-06	7.04132e-05	TRINITY_DN18447_c0_g1/TRINITY_DN21894_c1_g1/TRINITY_DN16233_c0_g1/TRINITY_DN16155_c11_g1/TRINITY_DN14282_c1_g1/TRINITY_DN16155_c16_g1/TRINITY_DN16155_c3_g1/TRINITY_DN16155_c4_g1/TRINITY_DN16155_c10_g1/TRINITY_DN17813_c1_g1/TRINITY_DN16155_c15_g1/TRINITY_DN20424_c3_g2/TRINITY_DN16155_c7_g1/TRINITY_DN16155_c13_g1/TRINITY_DN16155_c1_g3/TRINITY_DN16155_c8_g1/TRINITY_DN16155_c9_g1/TRINITY_DN16155_c1_g…	19		3008	Ribosome biogenesis in eukaryotes	35/1814	139/17726	3.49758e-07	8.32425e-06	TRINITY_DN22252_c2_g1/TRINITY_DN15522_c0_g1/TRINITY_DN21051_c0_g1/TRINITY_DN21902_c0_g1/TRINITY_DN22221_c0_g1/TRINITY_DN19119_c0_g1/TRINITY_DN22624_c0_g2/TRINITY_DN15413_c0_g1/TRINITY_DN13250_c0_g1/TRINITY_DN19284_c0_g2/TRINITY_DN19722_c1_g1/TRINITY_DN21499_c0_g1/TRINITY_DN23608_c2_g1/TRINITY_DN21231_c1_g1/TRINITY_DN20855_c0_g1/TRINITY_DN21818_c0_g1/TRINITY_DN13743_c0_g1/TRINITY_DN19406_c2_g1/TRI…	35
860	Porphyrin and chlorophyll metabolism	26/1503	127/17726	1.96571e-05	0.000430669	TRINITY_DN14856_c0_g1/TRINITY_DN18653_c0_g1/TRINITY_DN22171_c0_g1/TRINITY_DN16299_c1_g1/TRINITY_DN18120_c1_g1/TRINITY_DN16299_c0_g2/TRINITY_DN21602_c0_g1/TRINITY_DN16299_c0_g1/TRINITY_DN16299_c0_g3/TRINITY_DN20490_c0_g2/TRINITY_DN16299_c4_g1/TRINITY_DN19666_c0_g1/TRINITY_DN16299_c5_g1/TRINITY_DN13001_c0_g2/TRINITY_DN20019_c0_g1/TRINITY_DN13001_c0_g1/TRINITY_DN22307_c2_g1/TRINITY_DN16299_c16_g1/TR…	26		3041	Spliceosome	113/1814	698/17726	4.72321e-07	1.02193e-05	TRINITY_DN17239_c2_g1/TRINITY_DN17239_c0_g1/TRINITY_DN23845_c3_g7/TRINITY_DN21113_c4_g1/TRINITY_DN18011_c2_g2/TRINITY_DN15033_c3_g1/TRINITY_DN23845_c3_g1/TRINITY_DN21113_c3_g1/TRINITY_DN23845_c8_g1/TRINITY_DN23845_c3_g6/TRINITY_DN15033_c3_g3/TRINITY_DN17389_c0_g1/TRINITY_DN23845_c10_g1/TRINITY_DN23845_c2_g1/TRINITY_DN14040_c0_g1/TRINITY_DN15455_c0_g1/TRINITY_DN15033_c12_g1/TRINITY_DN9929_c0_g1/TR…	113
350	Tyrosine metabolism	21/1503	105/17726	0.00016949	0.00340392	TRINITY_DN20308_c0_g1/TRINITY_DN21894_c1_g1/TRINITY_DN16233_c0_g1/TRINITY_DN16155_c11_g1/TRINITY_DN16155_c16_g1/TRINITY_DN16155_c3_g1/TRINITY_DN16155_c4_g1/TRINITY_DN16155_c10_g1/TRINITY_DN17813_c1_g1/TRINITY_DN16155_c15_g1/TRINITY_DN20424_c3_g2/TRINITY_DN9501_c0_g1/TRINITY_DN16155_c7_g1/TRINITY_DN16155_c13_g1/TRINITY_DN16155_c1_g3/TRINITY_DN23353_c0_g1/TRINITY_DN16155_c8_g1/TRINITY_DN16155_c9_g1…	21		909	Sesquiterpenoid and triterpenoid biosynthesis	13/1814	38/17726	5.99329e-05	0.00118867	TRINITY_DN19958_c0_g1/TRINITY_DN23363_c1_g1/TRINITY_DN14308_c1_g1/TRINITY_DN23363_c1_g3/TRINITY_DN15491_c0_g1/TRINITY_DN21038_c1_g1/TRINITY_DN21518_c0_g2/TRINITY_DN23206_c1_g1/TRINITY_DN23206_c1_g3/TRINITY_DN21038_c1_g2/TRINITY_DN6208_c0_g1/TRINITY_DN23206_c1_g4/TRINITY_DN22982_c4_g1	13
982	Drug metabolism - cytochrome P450	23/1503	122/17726	0.000214646	0.0039792	TRINITY_DN21894_c1_g1/TRINITY_DN16233_c0_g1/TRINITY_DN16155_c11_g1/TRINITY_DN12293_c0_g1/TRINITY_DN16155_c16_g1/TRINITY_DN16155_c3_g1/TRINITY_DN16155_c4_g1/TRINITY_DN16155_c10_g1/TRINITY_DN17813_c1_g1/TRINITY_DN16155_c15_g1/TRINITY_DN20424_c3_g2/TRINITY_DN10677_c0_g1/TRINITY_DN16155_c7_g1/TRINITY_DN13444_c0_g1/TRINITY_DN16155_c13_g1/TRINITY_DN16155_c1_g3/TRINITY_DN19369_c0_g2/TRINITY_DN16155_c8_g…	23		2000	Transporters	145/1814	1058/17726	0.000132346	0.00227318	TRINITY_DN15468_c1_g1/TRINITY_DN23166_c0_g5/TRINITY_DN13681_c3_g1/TRINITY_DN21498_c0_g1/TRINITY_DN17684_c2_g1/TRINITY_DN19369_c1_g1/TRINITY_DN24075_c1_g3/TRINITY_DN18573_c0_g5/TRINITY_DN23166_c0_g1/TRINITY_DN23231_c1_g1/TRINITY_DN19369_c1_g2/TRINITY_DN19970_c0_g1/TRINITY_DN23304_c0_g1/TRINITY_DN17316_c0_g1/TRINITY_DN24075_c1_g1/TRINITY_DN24024_c2_g2/TRINITY_DN13476_c1_g1/TRINITY_DN24024_c2_g1/TRI…	145
2000	Transporters	120/1503	1058/17726	0.000549858	0.00946541	TRINITY_DN14180_c0_g1/TRINITY_DN17915_c3_g1/TRINITY_DN23277_c0_g2/TRINITY_DN21312_c2_g1/TRINITY_DN15970_c0_g1/TRINITY_DN22346_c1_g1/TRINITY_DN15887_c0_g1/TRINITY_DN14372_c0_g1/TRINITY_DN10815_c0_g1/TRINITY_DN17651_c1_g1/TRINITY_DN15834_c2_g2/TRINITY_DN22969_c0_g1/TRINITY_DN15887_c0_g5/TRINITY_DN23212_c1_g3/TRINITY_DN22614_c1_g2/TRINITY_DN20943_c1_g2/TRINITY_DN22346_c1_g2/TRINITY_DN22532_c0_g2/TRI…	120		4075	Plant hormone signal transduction	54/1814	318/17726	0.000133716	0.00227318	TRINITY_DN19906_c2_g2/TRINITY_DN13790_c0_g1/TRINITY_DN16744_c1_g3/TRINITY_DN19906_c2_g1/TRINITY_DN23178_c0_g1/TRINITY_DN21713_c1_g2/TRINITY_DN14106_c0_g1/TRINITY_DN19028_c0_g1/TRINITY_DN22076_c1_g1/TRINITY_DN22076_c0_g1/TRINITY_DN22713_c0_g1/TRINITY_DN19028_c0_g2/TRINITY_DN16744_c1_g1/TRINITY_DN22957_c0_g6/TRINITY_DN15448_c0_g1/TRINITY_DN22593_c2_g1/TRINITY_DN22957_c0_g4/TRINITY_DN16078_c0_g1/TRI…	54
980	Metabolism of xenobiotics by cytochrome P450	21/1503	116/17726	0.000694569	0.0111594	TRINITY_DN21894_c1_g1/TRINITY_DN16233_c0_g1/TRINITY_DN16155_c11_g1/TRINITY_DN12293_c0_g1/TRINITY_DN16155_c16_g1/TRINITY_DN16155_c3_g1/TRINITY_DN16155_c4_g1/TRINITY_DN16155_c10_g1/TRINITY_DN17813_c1_g1/TRINITY_DN16155_c15_g1/TRINITY_DN20424_c3_g2/TRINITY_DN10677_c0_g1/TRINITY_DN16155_c7_g1/TRINITY_DN16155_c13_g1/TRINITY_DN16155_c1_g3/TRINITY_DN19369_c0_g2/TRINITY_DN16155_c8_g1/TRINITY_DN16155_c9_g…	21		1009	Protein phosphatases and associated proteins	70/1814	455/17726	0.000335803	0.00532807	TRINITY_DN20439_c3_g1/TRINITY_DN15877_c0_g1/TRINITY_DN13603_c0_g1/TRINITY_DN14399_c1_g2/TRINITY_DN20202_c1_g1/TRINITY_DN17239_c2_g1/TRINITY_DN17239_c0_g1/TRINITY_DN23845_c3_g7/TRINITY_DN21113_c4_g1/TRINITY_DN18011_c2_g2/TRINITY_DN15033_c3_g1/TRINITY_DN23845_c3_g1/TRINITY_DN21113_c3_g1/TRINITY_DN23845_c8_g1/TRINITY_DN11985_c0_g1/TRINITY_DN23845_c3_g6/TRINITY_DN15033_c3_g3/TRINITY_DN19409_c0_g1/TRI…	70
99980	Enzymes with EC numbers	70/1503	565/17726	0.000820831	0.0123638	TRINITY_DN15556_c0_g1/TRINITY_DN19358_c0_g1/TRINITY_DN21511_c0_g1/TRINITY_DN12586_c0_g1/TRINITY_DN14900_c0_g1/TRINITY_DN19710_c0_g2/TRINITY_DN17821_c0_g1/TRINITY_DN21230_c1_g1/TRINITY_DN23637_c0_g1/TRINITY_DN23003_c0_g1/TRINITY_DN15556_c0_g2/TRINITY_DN20753_c0_g1/TRINITY_DN13591_c0_g1/TRINITY_DN18602_c0_g2/TRINITY_DN22374_c0_g1/TRINITY_DN11718_c0_g1/TRINITY_DN11773_c0_g1/TRINITY_DN11813_c0_g1/TRI…	70		3110	Chaperones and folding catalysts	87/1814	606/17726	0.000702345	0.0104474	TRINITY_DN19531_c1_g2/TRINITY_DN22238_c2_g3/TRINITY_DN12559_c0_g1/TRINITY_DN20439_c3_g1/TRINITY_DN14399_c1_g2/TRINITY_DN17239_c2_g1/TRINITY_DN17239_c0_g1/TRINITY_DN15462_c0_g1/TRINITY_DN23845_c3_g7/TRINITY_DN21113_c4_g1/TRINITY_DN15564_c3_g1/TRINITY_DN15033_c3_g1/TRINITY_DN23845_c3_g1/TRINITY_DN16070_c0_g1/TRINITY_DN21113_c3_g1/TRINITY_DN24162_c1_g1/TRINITY_DN23845_c8_g1/TRINITY_DN23845_c3_g6/TRI…	87
901	Indole alkaloid biosynthesis	12/1503	53/17726	0.00133191	0.0188818	TRINITY_DN23606_c0_g1/TRINITY_DN20004_c0_g1/TRINITY_DN15744_c0_g1/TRINITY_DN20162_c0_g2/TRINITY_DN23459_c0_g1/TRINITY_DN22406_c1_g1/TRINITY_DN16640_c0_g1/TRINITY_DN23451_c6_g1/TRINITY_DN20174_c1_g2/TRINITY_DN9718_c0_g1/TRINITY_DN13239_c0_g1/TRINITY_DN20832_c0_g1	12		4141	Protein processing in endoplasmic reticulum	73/1814	496/17726	0.000922716	0.012918	TRINITY_DN22238_c2_g3/TRINITY_DN12559_c0_g1/TRINITY_DN20439_c3_g1/TRINITY_DN23586_c0_g1/TRINITY_DN14399_c1_g2/TRINITY_DN20468_c0_g2/TRINITY_DN17239_c2_g1/TRINITY_DN17239_c0_g1/TRINITY_DN15462_c0_g1/TRINITY_DN23845_c3_g7/TRINITY_DN21113_c4_g1/TRINITY_DN15564_c3_g1/TRINITY_DN15033_c3_g1/TRINITY_DN23845_c3_g1/TRINITY_DN21113_c3_g1/TRINITY_DN24162_c1_g1/TRINITY_DN23845_c8_g1/TRINITY_DN23845_c3_g6/TRI…	73
670	One carbon pool by folate	12/1503	56/17726	0.00220058	0.0294633	TRINITY_DN24062_c4_g2/TRINITY_DN13181_c0_g1/TRINITY_DN24062_c4_g4/TRINITY_DN24062_c4_g3/TRINITY_DN22908_c0_g1/TRINITY_DN18004_c1_g2/TRINITY_DN24062_c2_g1/TRINITY_DN18170_c3_g2/TRINITY_DN11442_c0_g1/TRINITY_DN24062_c6_g1/TRINITY_DN17902_c0_g1/TRINITY_DN24062_c3_g1	12		199	Cytochrome P450	48/1814	307/17726	0.00192641	0.0254714	TRINITY_DN19210_c1_g2/TRINITY_DN16925_c0_g1/TRINITY_DN19958_c0_g1/TRINITY_DN22127_c0_g1/TRINITY_DN19813_c0_g2/TRINITY_DN15575_c2_g1/TRINITY_DN18476_c4_g6/TRINITY_DN19813_c0_g1/TRINITY_DN19796_c5_g4/TRINITY_DN21448_c0_g1/TRINITY_DN18476_c4_g3/TRINITY_DN23242_c0_g1/TRINITY_DN17403_c0_g1/TRINITY_DN19674_c0_g1/TRINITY_DN19796_c5_g5/TRINITY_DN19796_c5_g3/TRINITY_DN19796_c5_g1/TRINITY_DN17712_c0_g1/TRI…	48
940	Phenylpropanoid biosynthesis	33/1503	233/17726	0.0024378	0.0305692	TRINITY_DN17395_c7_g1/TRINITY_DN11334_c0_g1/TRINITY_DN17395_c2_g2/TRINITY_DN12718_c0_g1/TRINITY_DN17395_c4_g1/TRINITY_DN17395_c8_g1/TRINITY_DN17395_c9_g1/TRINITY_DN22628_c0_g1/TRINITY_DN20124_c0_g1/TRINITY_DN11302_c1_g1/TRINITY_DN17395_c2_g1/TRINITY_DN17462_c0_g1/TRINITY_DN13283_c0_g1/TRINITY_DN17395_c5_g1/TRINITY_DN21230_c0_g1/TRINITY_DN15536_c0_g1/TRINITY_DN23290_c0_g1/TRINITY_DN17135_c0_g1/TRI…	33		908	Zeatin biosynthesis	10/1814	38/17726	0.00397428	0.049783	TRINITY_DN23185_c1_g1/TRINITY_DN15350_c0_g2/TRINITY_DN23152_c2_g1/TRINITY_DN15350_c0_g3/TRINITY_DN23152_c2_g3/TRINITY_DN2714_c0_g1/TRINITY_DN18953_c4_g1/TRINITY_DN11942_c0_g1/TRINITY_DN16611_c0_g3/TRINITY_DN15350_c0_g1	10
73	Cutin, suberine and wax biosynthesis	11/1503	50/17726	0.0026637	0.0305692	TRINITY_DN21247_c0_g1/TRINITY_DN19031_c0_g2/TRINITY_DN11163_c0_g1/TRINITY_DN20502_c0_g2/TRINITY_DN16904_c1_g1/TRINITY_DN20932_c0_g1/TRINITY_DN14073_c0_g1/TRINITY_DN21404_c0_g2/TRINITY_DN8048_c0_g1/TRINITY_DN11864_c0_g1/TRINITY_DN17430_c0_g1	11
950	Isoquinoline alkaloid biosynthesis	11/1503	50/17726	0.0026637	0.0305692	TRINITY_DN14194_c0_g1/TRINITY_DN20308_c0_g1/TRINITY_DN17331_c0_g1/TRINITY_DN20162_c0_g2/TRINITY_DN21069_c1_g1/TRINITY_DN9501_c0_g1/TRINITY_DN20932_c0_g2/TRINITY_DN23353_c0_g1/TRINITY_DN16056_c0_g1/TRINITY_DN11094_c0_g1/TRINITY_DN13384_c0_g1	11
40	Pentose and glucuronate interconversions	16/1503	89/17726	0.00309007	0.0338503	TRINITY_DN19360_c0_g1/TRINITY_DN21977_c4_g1/TRINITY_DN19360_c0_g2/TRINITY_DN21977_c4_g2/TRINITY_DN19041_c0_g1/TRINITY_DN19041_c0_g2/TRINITY_DN22437_c2_g5/TRINITY_DN9992_c0_g1/TRINITY_DN15766_c0_g1/TRINITY_DN19360_c0_g3/TRINITY_DN10279_c0_g1/TRINITY_DN13475_c0_g1/TRINITY_DN6885_c0_g1/TRINITY_DN14589_c0_g1/TRINITY_DN9317_c0_g1/TRINITY_DN18402_c0_g2	16

## Sheet: 3-ELT3_12_48_vs_MLT3_12_48
KEGG pathways significantly enriched in DEGs of Paulownia catalpifolia between ELT and MLT
ELT3_vs_MLT3.DEG_down.KEGGEnrich									ELT3_vs_MLT3.DEG_up.KEGGEnrich
ID	Description	GeneRatio	BgRatio	pvalue	p.adjust	geneID	Count		ID	Description	GeneRatio	BgRatio	pvalue	p.adjust	geneID	Count
3009	Ribosome biogenesis	53/528	513/17726	2.42202e-15	4.48073e-13	TRINITY_DN13970_c0_g1/TRINITY_DN21902_c0_g1/TRINITY_DN23784_c1_g2/TRINITY_DN17596_c3_g1/TRINITY_DN23784_c2_g2/TRINITY_DN13009_c0_g1/TRINITY_DN22624_c0_g2/TRINITY_DN23374_c2_g1/TRINITY_DN21818_c0_g1/TRINITY_DN22274_c0_g1/TRINITY_DN15522_c0_g1/TRINITY_DN21231_c1_g1/TRINITY_DN21499_c0_g1/TRINITY_DN21874_c1_g1/TRINITY_DN23338_c0_g1/TRINITY_DN15055_c1_g1/TRINITY_DN18689_c0_g1/TRINITY_DN16366_c0_g1/TRI…	53		902	Monoterpenoid biosynthesis	33/304	184/17726	2.81215e-24	4.10574e-22	TRINITY_DN17280_c6_g1/TRINITY_DN14126_c8_g1/TRINITY_DN14126_c0_g1/TRINITY_DN14126_c2_g1/TRINITY_DN15019_c2_g1/TRINITY_DN14126_c10_g1/TRINITY_DN13824_c29_g1/TRINITY_DN17280_c3_g4/TRINITY_DN14126_c3_g1/TRINITY_DN14126_c1_g4/TRINITY_DN14126_c1_g3/TRINITY_DN17280_c3_g2/TRINITY_DN14126_c6_g1/TRINITY_DN17280_c4_g1/TRINITY_DN17280_c5_g1/TRINITY_DN17280_c3_g3/TRINITY_DN17280_c3_g5/TRINITY_DN17280_c14_g1/…	33
730	Thiamine metabolism	23/528	109/17726	1.05925e-13	9.79803e-12	TRINITY_DN15563_c5_g6/TRINITY_DN15563_c5_g3/TRINITY_DN15563_c36_g1/TRINITY_DN19896_c0_g1/TRINITY_DN31145_c0_g1/TRINITY_DN15563_c32_g1/TRINITY_DN19896_c0_g2/TRINITY_DN15563_c6_g1/TRINITY_DN31145_c3_g1/TRINITY_DN15563_c5_g1/TRINITY_DN15563_c19_g1/TRINITY_DN15563_c28_g1/TRINITY_DN20781_c2_g1/TRINITY_DN15563_c46_g1/TRINITY_DN15563_c4_g1/TRINITY_DN15563_c18_g1/TRINITY_DN15563_c43_g1/TRINITY_DN15563_c3…	23		626	Naphthalene degradation	13/304	39/17726	4.68276e-14	3.41842e-12	TRINITY_DN16155_c11_g1/TRINITY_DN16155_c10_g1/TRINITY_DN16155_c16_g1/TRINITY_DN16155_c3_g1/TRINITY_DN16155_c15_g1/TRINITY_DN16233_c0_g1/TRINITY_DN16155_c9_g1/TRINITY_DN16155_c7_g1/TRINITY_DN16155_c13_g1/TRINITY_DN16155_c8_g1/TRINITY_DN16155_c1_g3/TRINITY_DN12753_c0_g1/TRINITY_DN17813_c1_g1	13
4075	Plant hormone signal transduction	33/528	318/17726	4.85583e-10	2.99443e-08	TRINITY_DN13800_c1_g2/TRINITY_DN13800_c4_g1/TRINITY_DN13800_c1_g1/TRINITY_DN19028_c0_g1/TRINITY_DN16601_c0_g1/TRINITY_DN21487_c1_g2/TRINITY_DN13800_c0_g1/TRINITY_DN19906_c2_g2/TRINITY_DN13800_c0_g2/TRINITY_DN16985_c0_g1/TRINITY_DN23306_c0_g5/TRINITY_DN22817_c0_g1/TRINITY_DN22817_c0_g2/TRINITY_DN19028_c0_g2/TRINITY_DN22713_c0_g1/TRINITY_DN22670_c0_g1/TRINITY_DN23178_c0_g1/TRINITY_DN18142_c1_g1/TRI…	33		625	Chloroalkane and chloroalkene degradation	14/304	69/17726	9.36504e-12	4.55765e-10	TRINITY_DN16155_c11_g1/TRINITY_DN16155_c10_g1/TRINITY_DN16155_c16_g1/TRINITY_DN16155_c3_g1/TRINITY_DN16155_c15_g1/TRINITY_DN16233_c0_g1/TRINITY_DN16155_c9_g1/TRINITY_DN16155_c7_g1/TRINITY_DN16155_c13_g1/TRINITY_DN14282_c1_g1/TRINITY_DN16155_c8_g1/TRINITY_DN16155_c1_g3/TRINITY_DN12753_c0_g1/TRINITY_DN17813_c1_g1	14
4016	MAPK signaling pathway - plant	25/528	262/17726	3.21814e-07	1.20228e-05	TRINITY_DN13800_c1_g2/TRINITY_DN13800_c4_g1/TRINITY_DN13800_c1_g1/TRINITY_DN16601_c0_g1/TRINITY_DN13800_c0_g1/TRINITY_DN13800_c0_g2/TRINITY_DN23306_c0_g5/TRINITY_DN22817_c0_g1/TRINITY_DN22817_c0_g2/TRINITY_DN17215_c0_g1/TRINITY_DN16804_c0_g1/TRINITY_DN15274_c0_g1/TRINITY_DN18142_c1_g1/TRINITY_DN16744_c1_g2/TRINITY_DN18142_c1_g2/TRINITY_DN13576_c0_g1/TRINITY_DN14106_c0_g1/TRINITY_DN22172_c0_g2/TRI…	25		830	Retinol metabolism	13/304	58/17726	1.35887e-11	4.95989e-10	TRINITY_DN16155_c11_g1/TRINITY_DN16155_c10_g1/TRINITY_DN16155_c16_g1/TRINITY_DN16155_c3_g1/TRINITY_DN16155_c15_g1/TRINITY_DN16233_c0_g1/TRINITY_DN16155_c9_g1/TRINITY_DN16155_c7_g1/TRINITY_DN16155_c13_g1/TRINITY_DN16155_c8_g1/TRINITY_DN16155_c1_g3/TRINITY_DN12753_c0_g1/TRINITY_DN17813_c1_g1	13
3000	Transcription factors	38/528	518/17726	3.24941e-07	1.20228e-05	TRINITY_DN14698_c0_g2/TRINITY_DN15997_c0_g1/TRINITY_DN21946_c3_g4/TRINITY_DN22617_c0_g1/TRINITY_DN14698_c0_g1/TRINITY_DN23306_c0_g5/TRINITY_DN20107_c1_g4/TRINITY_DN23549_c0_g2/TRINITY_DN17215_c0_g1/TRINITY_DN19655_c0_g2/TRINITY_DN22713_c0_g1/TRINITY_DN19262_c1_g2/TRINITY_DN18078_c0_g1/TRINITY_DN22905_c1_g2/TRINITY_DN17298_c1_g2/TRINITY_DN16277_c1_g4/TRINITY_DN23779_c0_g1/TRINITY_DN20000_c0_g1/TRI…	38		350	Tyrosine metabolism	14/304	105/17726	3.19525e-09	9.33014e-08	TRINITY_DN20308_c0_g1/TRINITY_DN16155_c11_g1/TRINITY_DN16155_c10_g1/TRINITY_DN16155_c16_g1/TRINITY_DN16155_c3_g1/TRINITY_DN16155_c15_g1/TRINITY_DN16233_c0_g1/TRINITY_DN16155_c9_g1/TRINITY_DN16155_c7_g1/TRINITY_DN16155_c13_g1/TRINITY_DN16155_c8_g1/TRINITY_DN16155_c1_g3/TRINITY_DN12753_c0_g1/TRINITY_DN17813_c1_g1	14
909	Sesquiterpenoid and triterpenoid biosynthesis	9/528	38/17726	1.30061e-06	4.01021e-05	TRINITY_DN21518_c0_g2/TRINITY_DN23606_c0_g1/TRINITY_DN23206_c1_g3/TRINITY_DN15491_c0_g1/TRINITY_DN14308_c1_g1/TRINITY_DN23363_c1_g1/TRINITY_DN22982_c4_g1/TRINITY_DN23363_c1_g3/TRINITY_DN19958_c0_g1	9		194	Photosynthesis proteins	29/304	484/17726	5.39801e-09	1.31352e-07	TRINITY_DN16555_c18_g1/TRINITY_DN20406_c9_g1/TRINITY_DN13956_c10_g1/TRINITY_DN16072_c9_g1/TRINITY_DN12828_c8_g1/TRINITY_DN16072_c7_g1/TRINITY_DN20406_c8_g1/TRINITY_DN12489_c7_g1/TRINITY_DN13956_c6_g1/TRINITY_DN12533_c2_g2/TRINITY_DN14049_c0_g2/TRINITY_DN13365_c15_g1/TRINITY_DN15751_c1_g1/TRINITY_DN13956_c1_g1/TRINITY_DN13365_c9_g1/TRINITY_DN16072_c16_g1/TRINITY_DN13365_c8_g1/TRINITY_DN20406_c12_g…	29
3008	Ribosome biogenesis in eukaryotes	16/528	139/17726	3.95483e-06	0.00010452	TRINITY_DN21902_c0_g1/TRINITY_DN22624_c0_g2/TRINITY_DN21818_c0_g1/TRINITY_DN15522_c0_g1/TRINITY_DN21231_c1_g1/TRINITY_DN21499_c0_g1/TRINITY_DN21051_c0_g1/TRINITY_DN15413_c0_g1/TRINITY_DN21777_c0_g1/TRINITY_DN20855_c0_g1/TRINITY_DN17759_c0_g1/TRINITY_DN13250_c0_g1/TRINITY_DN20391_c0_g1/TRINITY_DN20900_c0_g1/TRINITY_DN15548_c1_g1/TRINITY_DN18763_c0_g1	16		980	Metabolism of xenobiotics by cytochrome P450	14/304	116/17726	1.19061e-08	2.48326e-07	TRINITY_DN16155_c11_g1/TRINITY_DN16155_c10_g1/TRINITY_DN16155_c16_g1/TRINITY_DN16155_c3_g1/TRINITY_DN16155_c15_g1/TRINITY_DN16233_c0_g1/TRINITY_DN16155_c9_g1/TRINITY_DN16155_c7_g1/TRINITY_DN16155_c13_g1/TRINITY_DN16155_c8_g1/TRINITY_DN10677_c0_g1/TRINITY_DN16155_c1_g3/TRINITY_DN12753_c0_g1/TRINITY_DN17813_c1_g1	14
99977	Transport	5/528	13/17726	2.42875e-05	0.000561647	TRINITY_DN24089_c1_g2/TRINITY_DN24089_c1_g3/TRINITY_DN11867_c0_g1/TRINITY_DN14375_c0_g1/TRINITY_DN11083_c0_g1	5		982	Drug metabolism - cytochrome P450	14/304	122/17726	2.29356e-08	4.18574e-07	TRINITY_DN16155_c11_g1/TRINITY_DN16155_c10_g1/TRINITY_DN16155_c16_g1/TRINITY_DN16155_c3_g1/TRINITY_DN16155_c15_g1/TRINITY_DN16233_c0_g1/TRINITY_DN16155_c9_g1/TRINITY_DN16155_c7_g1/TRINITY_DN16155_c13_g1/TRINITY_DN16155_c8_g1/TRINITY_DN10677_c0_g1/TRINITY_DN16155_c1_g3/TRINITY_DN12753_c0_g1/TRINITY_DN17813_c1_g1	14
4030	G protein-coupled receptors	7/528	35/17726	6.51204e-05	0.00133859	TRINITY_DN22683_c1_g1/TRINITY_DN22734_c1_g2/TRINITY_DN20911_c1_g1/TRINITY_DN23321_c0_g2/TRINITY_DN21097_c0_g1/TRINITY_DN16852_c0_g1/TRINITY_DN18237_c1_g1	7		196	Photosynthesis - antenna proteins	19/304	239/17726	3.291e-08	5.33874e-07	TRINITY_DN16555_c18_g1/TRINITY_DN13956_c10_g1/TRINITY_DN16072_c9_g1/TRINITY_DN12828_c8_g1/TRINITY_DN16072_c7_g1/TRINITY_DN12489_c7_g1/TRINITY_DN13956_c6_g1/TRINITY_DN12533_c2_g2/TRINITY_DN14049_c0_g2/TRINITY_DN13365_c15_g1/TRINITY_DN13956_c1_g1/TRINITY_DN13365_c9_g1/TRINITY_DN16072_c16_g1/TRINITY_DN13365_c8_g1/TRINITY_DN672_c0_g1/TRINITY_DN16072_c1_g3/TRINITY_DN16072_c4_g1/TRINITY_DN13956_c17_g1/…	19
592	alpha-Linolenic acid metabolism	9/528	74/17726	0.0003409	0.00630666	TRINITY_DN14931_c0_g1/TRINITY_DN23483_c1_g1/TRINITY_DN23883_c2_g2/TRINITY_DN23203_c1_g1/TRINITY_DN6879_c0_g1/TRINITY_DN19210_c1_g2/TRINITY_DN18023_c0_g1/TRINITY_DN23541_c1_g1/TRINITY_DN17403_c0_g1	9		1003	Glycosyltransferases	24/304	414/17726	2.1879e-07	3.19433e-06	TRINITY_DN17280_c6_g1/TRINITY_DN23360_c0_g1/TRINITY_DN17280_c3_g4/TRINITY_DN23277_c0_g2/TRINITY_DN22346_c1_g1/TRINITY_DN17651_c1_g1/TRINITY_DN17280_c3_g2/TRINITY_DN17280_c4_g1/TRINITY_DN17280_c5_g1/TRINITY_DN22285_c0_g1/TRINITY_DN17280_c3_g3/TRINITY_DN22346_c1_g2/TRINITY_DN17280_c3_g5/TRINITY_DN17280_c14_g1/TRINITY_DN19953_c0_g2/TRINITY_DN17280_c9_g1/TRINITY_DN15781_c1_g1/TRINITY_DN22642_c0_g1/TR…	24
99980	Enzymes with EC numbers	32/528	565/17726	0.000408661	0.00687293	TRINITY_DN17019_c1_g1/TRINITY_DN11675_c0_g1/TRINITY_DN22992_c0_g1/TRINITY_DN20538_c0_g2/TRINITY_DN22053_c0_g1/TRINITY_DN24157_c2_g1/TRINITY_DN23549_c0_g2/TRINITY_DN21287_c0_g1/TRINITY_DN18161_c0_g2/TRINITY_DN15910_c0_g2/TRINITY_DN17914_c0_g1/TRINITY_DN17464_c0_g1/TRINITY_DN15403_c0_g1/TRINITY_DN14741_c0_g1/TRINITY_DN23842_c0_g1/TRINITY_DN11331_c0_g2/TRINITY_DN13469_c0_g1/TRINITY_DN15910_c0_g1/TRI…	32		71	Fatty acid degradation	14/304	154/17726	4.32066e-07	5.73469e-06	TRINITY_DN16155_c11_g1/TRINITY_DN16155_c10_g1/TRINITY_DN16155_c16_g1/TRINITY_DN16155_c3_g1/TRINITY_DN16155_c15_g1/TRINITY_DN16233_c0_g1/TRINITY_DN16155_c9_g1/TRINITY_DN16155_c7_g1/TRINITY_DN16155_c13_g1/TRINITY_DN14282_c1_g1/TRINITY_DN16155_c8_g1/TRINITY_DN16155_c1_g3/TRINITY_DN12753_c0_g1/TRINITY_DN17813_c1_g1	14
									10	Glycolysis / Gluconeogenesis	19/304	404/17726	7.51824e-05	0.000914719	TRINITY_DN16155_c11_g1/TRINITY_DN16155_c10_g1/TRINITY_DN16155_c16_g1/TRINITY_DN16155_c3_g1/TRINITY_DN16155_c15_g1/TRINITY_DN16233_c0_g1/TRINITY_DN16155_c9_g1/TRINITY_DN24021_c1_g1/TRINITY_DN21977_c3_g2/TRINITY_DN16155_c7_g1/TRINITY_DN15691_c0_g3/TRINITY_DN16155_c13_g1/TRINITY_DN14282_c1_g1/TRINITY_DN16155_c8_g1/TRINITY_DN20335_c0_g2/TRINITY_DN16155_c1_g3/TRINITY_DN12753_c0_g1/TRINITY_DN16643_c0_g…	19
									3000	Transcription factors	21/304	518/17726	0.000252901	0.00284027	TRINITY_DN19544_c0_g1/TRINITY_DN19217_c1_g1/TRINITY_DN17302_c0_g1/TRINITY_DN11846_c0_g2/TRINITY_DN16940_c0_g1/TRINITY_DN19551_c2_g2/TRINITY_DN18184_c0_g4/TRINITY_DN20341_c2_g1/TRINITY_DN11846_c0_g1/TRINITY_DN18518_c1_g6/TRINITY_DN16717_c0_g1/TRINITY_DN20875_c3_g1/TRINITY_DN10906_c0_g1/TRINITY_DN18405_c1_g2/TRINITY_DN18361_c1_g1/TRINITY_DN22175_c0_g1/TRINITY_DN12707_c0_g2/TRINITY_DN10219_c0_g1/TRI…	21
									2000	Transporters	33/304	1058/17726	0.000659328	0.00687585	TRINITY_DN20684_c3_g1/TRINITY_DN15526_c0_g1/TRINITY_DN18187_c0_g2/TRINITY_DN18626_c0_g1/TRINITY_DN21312_c2_g1/TRINITY_DN23360_c0_g1/TRINITY_DN15887_c0_g1/TRINITY_DN23277_c0_g2/TRINITY_DN22346_c1_g1/TRINITY_DN17651_c1_g1/TRINITY_DN21169_c1_g3/TRINITY_DN22285_c0_g1/TRINITY_DN18544_c0_g1/TRINITY_DN15566_c0_g1/TRINITY_DN19975_c0_g1/TRINITY_DN22346_c1_g2/TRINITY_DN15887_c0_g5/TRINITY_DN20965_c2_g3/TRI…	33
									99980	Enzymes with EC numbers	21/304	565/17726	0.000786017	0.00765056	TRINITY_DN22076_c1_g1/TRINITY_DN22076_c0_g1/TRINITY_DN23003_c0_g1/TRINITY_DN15556_c0_g1/TRINITY_DN15994_c0_g2/TRINITY_DN15556_c0_g2/TRINITY_DN21511_c0_g1/TRINITY_DN13168_c1_g1/TRINITY_DN19785_c1_g1/TRINITY_DN22076_c1_g2/TRINITY_DN23637_c0_g1/TRINITY_DN22401_c0_g1/TRINITY_DN18609_c0_g1/TRINITY_DN13790_c0_g1/TRINITY_DN23557_c12_g1/TRINITY_DN23557_c1_g7/TRINITY_DN22374_c0_g1/TRINITY_DN14900_c0_g1/TR…	21
									40	Pentose and glucuronate interconversions	6/304	89/17726	0.00427894	0.0390454	TRINITY_DN15766_c0_g1/TRINITY_DN19041_c0_g2/TRINITY_DN22437_c2_g2/TRINITY_DN21977_c4_g1/TRINITY_DN19360_c0_g1/TRINITY_DN14589_c0_g1	6
ELT12_vs_MLT12.DEG_down.KEGGEnrich									ELT12_vs_MLT12.DEG_up.KEGGEnrich
ID	Description	GeneRatio	BgRatio	pvalue	p.adjust	geneID	Count		ID	Description	GeneRatio	BgRatio	pvalue	p.adjust	geneID	Count
730	Thiamine metabolism	45/1179	109/17726	7.27054e-25	1.68676e-22	TRINITY_DN19896_c0_g1/TRINITY_DN31145_c3_g1/TRINITY_DN15563_c19_g1/TRINITY_DN15563_c6_g1/TRINITY_DN15563_c7_g1/TRINITY_DN15563_c12_g1/TRINITY_DN15563_c32_g1/TRINITY_DN15563_c5_g1/TRINITY_DN15563_c5_g3/TRINITY_DN15563_c23_g1/TRINITY_DN15563_c17_g1/TRINITY_DN15563_c5_g6/TRINITY_DN15563_c18_g1/TRINITY_DN15563_c9_g1/TRINITY_DN15563_c11_g1/TRINITY_DN15563_c26_g1/TRINITY_DN15563_c28_g1/TRINITY_DN15563_…	45		196	Photosynthesis - antenna proteins	89/1310	239/17726	4.97327e-40	1.10407e-37	TRINITY_DN12635_c0_g1/TRINITY_DN13859_c0_g1/TRINITY_DN16555_c10_g1/TRINITY_DN11071_c4_g1/TRINITY_DN13956_c1_g2/TRINITY_DN16072_c1_g3/TRINITY_DN13956_c1_g1/TRINITY_DN16555_c10_g2/TRINITY_DN13956_c10_g1/TRINITY_DN13956_c2_g1/TRINITY_DN13956_c6_g1/TRINITY_DN11461_c0_g1/TRINITY_DN13956_c12_g1/TRINITY_DN11071_c0_g1/TRINITY_DN16555_c18_g1/TRINITY_DN24160_c5_g3/TRINITY_DN13956_c1_g5/TRINITY_DN13859_c0_g…	89
3011	Ribosome	138/1179	942/17726	3.50768e-19	4.0689e-17	TRINITY_DN11018_c0_g1/TRINITY_DN20240_c1_g1/TRINITY_DN21431_c0_g1/TRINITY_DN18964_c1_g1/TRINITY_DN14736_c1_g1/TRINITY_DN18538_c0_g2/TRINITY_DN17815_c3_g1/TRINITY_DN16184_c0_g3/TRINITY_DN22431_c2_g2/TRINITY_DN16254_c0_g1/TRINITY_DN23428_c0_g1/TRINITY_DN19550_c0_g1/TRINITY_DN11932_c0_g1/TRINITY_DN16351_c1_g1/TRINITY_DN12501_c1_g1/TRINITY_DN20829_c1_g1/TRINITY_DN14563_c0_g2/TRINITY_DN14066_c0_g1/TRI…	138		194	Photosynthesis proteins	123/1310	484/17726	1.85675e-35	2.06099e-33	TRINITY_DN12635_c0_g1/TRINITY_DN13859_c0_g1/TRINITY_DN16555_c10_g1/TRINITY_DN11071_c4_g1/TRINITY_DN13956_c1_g2/TRINITY_DN16072_c1_g3/TRINITY_DN13956_c1_g1/TRINITY_DN16555_c10_g2/TRINITY_DN13956_c10_g1/TRINITY_DN13956_c2_g1/TRINITY_DN13956_c6_g1/TRINITY_DN11461_c0_g1/TRINITY_DN13956_c12_g1/TRINITY_DN11071_c0_g1/TRINITY_DN16555_c18_g1/TRINITY_DN24160_c5_g3/TRINITY_DN13956_c1_g5/TRINITY_DN13859_c0_g…	123
3010	Ribosome	135/1179	926/17726	1.36861e-18	1.05839e-16	TRINITY_DN11018_c0_g1/TRINITY_DN20240_c1_g1/TRINITY_DN21431_c0_g1/TRINITY_DN18964_c1_g1/TRINITY_DN14736_c1_g1/TRINITY_DN18538_c0_g2/TRINITY_DN17815_c3_g1/TRINITY_DN16184_c0_g3/TRINITY_DN22431_c2_g2/TRINITY_DN16254_c0_g1/TRINITY_DN23428_c0_g1/TRINITY_DN19550_c0_g1/TRINITY_DN11932_c0_g1/TRINITY_DN16351_c1_g1/TRINITY_DN12501_c1_g1/TRINITY_DN20829_c1_g1/TRINITY_DN14563_c0_g2/TRINITY_DN14066_c0_g1/TRI…	135		902	Monoterpenoid biosynthesis	65/1310	184/17726	5.90431e-28	4.36919e-26	TRINITY_DN22960_c0_g5/TRINITY_DN19000_c1_g4/TRINITY_DN19000_c1_g2/TRINITY_DN19000_c1_g1/TRINITY_DN19000_c6_g1/TRINITY_DN22960_c2_g3/TRINITY_DN19000_c18_g1/TRINITY_DN20863_c6_g1/TRINITY_DN19000_c1_g5/TRINITY_DN19000_c13_g1/TRINITY_DN20863_c45_g1/TRINITY_DN18595_c1_g2/TRINITY_DN14126_c1_g1/TRINITY_DN20863_c6_g2/TRINITY_DN19000_c19_g1/TRINITY_DN19000_c11_g1/TRINITY_DN19266_c3_g4/TRINITY_DN14126_c1_g…	65
3009	Ribosome biogenesis	74/1179	513/17726	2.01371e-10	1.16795e-08	TRINITY_DN20861_c0_g1/TRINITY_DN22624_c0_g2/TRINITY_DN13772_c0_g1/TRINITY_DN17844_c0_g2/TRINITY_DN17596_c3_g1/TRINITY_DN23784_c1_g2/TRINITY_DN12071_c0_g1/TRINITY_DN17637_c0_g1/TRINITY_DN23784_c2_g2/TRINITY_DN14971_c1_g2/TRINITY_DN20887_c0_g1/TRINITY_DN20736_c0_g2/TRINITY_DN23908_c0_g1/TRINITY_DN22054_c2_g1/TRINITY_DN23784_c1_g3/TRINITY_DN13009_c0_g1/TRINITY_DN17169_c0_g1/TRINITY_DN15490_c0_g1/TRI…	74		199	Cytochrome P450	58/1310	307/17726	2.58764e-11	1.43614e-09	TRINITY_DN20431_c0_g1/TRINITY_DN20863_c6_g3/TRINITY_DN22960_c0_g5/TRINITY_DN18705_c0_g3/TRINITY_DN18323_c2_g3/TRINITY_DN19418_c0_g1/TRINITY_DN18705_c0_g1/TRINITY_DN22960_c2_g3/TRINITY_DN19492_c0_g3/TRINITY_DN22960_c2_g1/TRINITY_DN20863_c6_g4/TRINITY_DN20863_c6_g1/TRINITY_DN19210_c1_g2/TRINITY_DN20863_c45_g1/TRINITY_DN18595_c1_g2/TRINITY_DN20863_c3_g1/TRINITY_DN20863_c6_g2/TRINITY_DN7880_c1_g1/TRI…	58
945	Stilbenoid, diarylheptanoid and gingerol biosynthesis	15/1179	51/17726	6.61755e-07	3.07054e-05	TRINITY_DN18980_c4_g2/TRINITY_DN19721_c0_g1/TRINITY_DN22468_c1_g1/TRINITY_DN20086_c0_g1/TRINITY_DN18980_c8_g1/TRINITY_DN17915_c11_g1/TRINITY_DN17915_c10_g1/TRINITY_DN17915_c7_g1/TRINITY_DN17915_c0_g1/TRINITY_DN17915_c4_g2/TRINITY_DN17915_c4_g1/TRINITY_DN17915_c12_g1/TRINITY_DN17915_c16_g1/TRINITY_DN17915_c24_g1/TRINITY_DN17915_c1_g1	15		900	Terpenoid backbone biosynthesis	30/1310	128/17726	1.07275e-08	4.76299e-07	TRINITY_DN20954_c1_g1/TRINITY_DN23844_c2_g4/TRINITY_DN18011_c2_g1/TRINITY_DN23791_c1_g1/TRINITY_DN23844_c1_g2/TRINITY_DN14866_c0_g1/TRINITY_DN23844_c2_g6/TRINITY_DN23551_c3_g3/TRINITY_DN23844_c2_g1/TRINITY_DN23844_c2_g2/TRINITY_DN21295_c0_g2/TRINITY_DN13268_c0_g1/TRINITY_DN21055_c0_g1/TRINITY_DN21295_c0_g4/TRINITY_DN23551_c5_g1/TRINITY_DN12313_c0_g1/TRINITY_DN23551_c3_g1/TRINITY_DN23551_c3_g2/TRI…	30
940	Phenylpropanoid biosynthesis	36/1179	233/17726	1.86584e-06	7.2146e-05	TRINITY_DN18980_c4_g2/TRINITY_DN21847_c2_g1/TRINITY_DN19721_c0_g1/TRINITY_DN22468_c1_g1/TRINITY_DN12299_c0_g1/TRINITY_DN20086_c0_g1/TRINITY_DN20124_c0_g1/TRINITY_DN18980_c8_g1/TRINITY_DN17915_c11_g1/TRINITY_DN15572_c0_g1/TRINITY_DN17915_c10_g1/TRINITY_DN19605_c2_g1/TRINITY_DN17915_c7_g1/TRINITY_DN17915_c0_g1/TRINITY_DN12927_c0_g1/TRINITY_DN17915_c4_g2/TRINITY_DN17915_c4_g1/TRINITY_DN17395_c8_g1/T…	36		901	Indole alkaloid biosynthesis	18/1310	53/17726	2.05852e-08	7.61654e-07	TRINITY_DN19687_c0_g5/TRINITY_DN23451_c6_g1/TRINITY_DN21158_c0_g2/TRINITY_DN20174_c1_g2/TRINITY_DN10746_c0_g1/TRINITY_DN18991_c2_g3/TRINITY_DN15630_c2_g2/TRINITY_DN20004_c0_g1/TRINITY_DN24038_c3_g1/TRINITY_DN23534_c1_g1/TRINITY_DN22610_c0_g1/TRINITY_DN19687_c0_g4/TRINITY_DN8777_c1_g1/TRINITY_DN19687_c0_g3/TRINITY_DN22030_c0_g1/TRINITY_DN17832_c2_g1/TRINITY_DN15744_c0_g1/TRINITY_DN12792_c0_g1	18
920	Sulfur metabolism	19/1179	93/17726	9.56108e-06	0.000316881	TRINITY_DN19731_c0_g1/TRINITY_DN23440_c0_g3/TRINITY_DN24130_c3_g7/TRINITY_DN24130_c3_g1/TRINITY_DN24130_c3_g2/TRINITY_DN23440_c0_g4/TRINITY_DN14664_c2_g2/TRINITY_DN14664_c3_g1/TRINITY_DN14664_c2_g1/TRINITY_DN21776_c0_g2/TRINITY_DN20643_c3_g1/TRINITY_DN14664_c2_g3/TRINITY_DN20236_c0_g1/TRINITY_DN14664_c0_g1/TRINITY_DN24130_c3_g8/TRINITY_DN24130_c3_g3/TRINITY_DN24130_c3_g4/TRINITY_DN14664_c2_g4/TRI…	19		630	Glyoxylate and dicarboxylate metabolism	58/1310	378/17726	8.10367e-08	2.57002e-06	TRINITY_DN23413_c0_g3/TRINITY_DN23688_c3_g1/TRINITY_DN23413_c0_g1/TRINITY_DN23182_c4_g2/TRINITY_DN23495_c3_g1/TRINITY_DN23336_c1_g1/TRINITY_DN22935_c3_g2/TRINITY_DN13999_c0_g1/TRINITY_DN22935_c3_g3/TRINITY_DN23336_c1_g2/TRINITY_DN12952_c0_g1/TRINITY_DN23336_c1_g3/TRINITY_DN22935_c3_g1/TRINITY_DN15561_c7_g1/TRINITY_DN23495_c7_g1/TRINITY_DN22935_c3_g4/TRINITY_DN12604_c0_g1/TRINITY_DN23495_c3_g2/TRI…	58
3008	Ribosome biogenesis in eukaryotes	24/1179	139/17726	1.45347e-05	0.000421507	TRINITY_DN22624_c0_g2/TRINITY_DN13772_c0_g1/TRINITY_DN17844_c0_g2/TRINITY_DN14971_c1_g2/TRINITY_DN20887_c0_g1/TRINITY_DN20736_c0_g2/TRINITY_DN21902_c0_g1/TRINITY_DN15522_c0_g1/TRINITY_DN19406_c4_g1/TRINITY_DN17449_c0_g1/TRINITY_DN20736_c0_g1/TRINITY_DN20855_c0_g1/TRINITY_DN15054_c0_g3/TRINITY_DN22221_c0_g1/TRINITY_DN14971_c1_g1/TRINITY_DN21051_c0_g1/TRINITY_DN19119_c0_g1/TRINITY_DN15847_c1_g1/TRI…	24		500	Starch and sucrose metabolism	39/1310	224/17726	4.34733e-07	1.20638e-05	TRINITY_DN23302_c0_g1/TRINITY_DN20650_c0_g1/TRINITY_DN22270_c1_g2/TRINITY_DN20632_c1_g1/TRINITY_DN21643_c0_g1/TRINITY_DN18991_c4_g1/TRINITY_DN15150_c1_g2/TRINITY_DN20849_c1_g2/TRINITY_DN19455_c1_g1/TRINITY_DN24038_c8_g1/TRINITY_DN21329_c1_g1/TRINITY_DN24038_c4_g4/TRINITY_DN20670_c0_g1/TRINITY_DN20849_c6_g1/TRINITY_DN20849_c1_g3/TRINITY_DN20946_c0_g1/TRINITY_DN20849_c1_g4/TRINITY_DN20025_c1_g1/TRI…	39
941	Flavonoid biosynthesis	15/1179	69/17726	3.79457e-05	0.000978157	TRINITY_DN18980_c4_g2/TRINITY_DN19721_c0_g1/TRINITY_DN22468_c1_g1/TRINITY_DN20086_c0_g1/TRINITY_DN18980_c8_g1/TRINITY_DN17915_c11_g1/TRINITY_DN17915_c10_g1/TRINITY_DN17915_c7_g1/TRINITY_DN17915_c0_g1/TRINITY_DN17915_c4_g2/TRINITY_DN17915_c4_g1/TRINITY_DN17915_c12_g1/TRINITY_DN17915_c16_g1/TRINITY_DN17915_c24_g1/TRINITY_DN17915_c1_g1	15		710	Carbon fixation in photosynthetic organisms	46/1310	298/17726	1.48089e-06	3.65286e-05	TRINITY_DN10993_c0_g1/TRINITY_DN24030_c7_g1/TRINITY_DN24030_c9_g1/TRINITY_DN21273_c0_g1/TRINITY_DN24030_c1_g4/TRINITY_DN7215_c0_g1/TRINITY_DN23182_c4_g2/TRINITY_DN21193_c7_g3/TRINITY_DN23336_c1_g1/TRINITY_DN23778_c2_g4/TRINITY_DN8723_c0_g2/TRINITY_DN13999_c0_g1/TRINITY_DN23336_c1_g2/TRINITY_DN23778_c2_g3/TRINITY_DN23336_c1_g3/TRINITY_DN21193_c28_g1/TRINITY_DN21193_c6_g4/TRINITY_DN12857_c0_g1/TRIN…	46
450	Selenocompound metabolism	15/1179	73/17726	7.57727e-05	0.00175793	TRINITY_DN24130_c3_g7/TRINITY_DN24130_c3_g1/TRINITY_DN24130_c3_g2/TRINITY_DN14664_c2_g2/TRINITY_DN14664_c3_g1/TRINITY_DN14664_c2_g1/TRINITY_DN21776_c0_g2/TRINITY_DN23967_c3_g2/TRINITY_DN14664_c2_g3/TRINITY_DN14664_c0_g1/TRINITY_DN23967_c2_g2/TRINITY_DN24130_c3_g8/TRINITY_DN24130_c3_g3/TRINITY_DN24130_c3_g4/TRINITY_DN14664_c2_g4	15		680	Methane metabolism	42/1310	264/17726	1.8981e-06	4.21379e-05	TRINITY_DN10993_c0_g1/TRINITY_DN24030_c7_g1/TRINITY_DN16155_c11_g1/TRINITY_DN24030_c9_g1/TRINITY_DN24030_c1_g4/TRINITY_DN7215_c0_g1/TRINITY_DN16155_c10_g1/TRINITY_DN16155_c1_g3/TRINITY_DN16155_c16_g1/TRINITY_DN16155_c1_g2/TRINITY_DN16155_c9_g1/TRINITY_DN16155_c7_g1/TRINITY_DN16155_c15_g1/TRINITY_DN21193_c7_g3/TRINITY_DN16155_c8_g1/TRINITY_DN16155_c3_g1/TRINITY_DN22935_c3_g2/TRINITY_DN8723_c0_g2/T…	42
360	Phenylalanine metabolism	16/1179	90/17726	0.000265064	0.00559044	TRINITY_DN18980_c4_g2/TRINITY_DN16158_c2_g1/TRINITY_DN16158_c2_g2/TRINITY_DN21847_c2_g1/TRINITY_DN18209_c0_g1/TRINITY_DN20086_c0_g1/TRINITY_DN18980_c8_g1/TRINITY_DN16158_c4_g1/TRINITY_DN16158_c2_g3/TRINITY_DN11259_c0_g1/TRINITY_DN9501_c0_g1/TRINITY_DN30934_c0_g1/TRINITY_DN16158_c2_g4/TRINITY_DN20703_c0_g1/TRINITY_DN14023_c0_g1/TRINITY_DN21344_c2_g2	16		626	Naphthalene degradation	13/1310	39/17726	2.43635e-06	4.917e-05	TRINITY_DN16155_c11_g1/TRINITY_DN16155_c10_g1/TRINITY_DN16155_c1_g3/TRINITY_DN16155_c16_g1/TRINITY_DN16155_c1_g2/TRINITY_DN16155_c9_g1/TRINITY_DN16155_c7_g1/TRINITY_DN16155_c15_g1/TRINITY_DN16155_c8_g1/TRINITY_DN16155_c3_g1/TRINITY_DN16155_c13_g1/TRINITY_DN12753_c0_g1/TRINITY_DN16155_c4_g1	13
3029	Mitochondrial biogenesis	77/1179	779/17726	0.000296955	0.00574113	TRINITY_DN20273_c1_g1/TRINITY_DN20938_c1_g1/TRINITY_DN8704_c0_g2/TRINITY_DN75366_c0_g1/TRINITY_DN19095_c0_g2/TRINITY_DN23449_c0_g2/TRINITY_DN17998_c0_g1/TRINITY_DN12905_c0_g1/TRINITY_DN17570_c0_g1/TRINITY_DN12840_c1_g2/TRINITY_DN14716_c0_g1/TRINITY_DN17642_c0_g2/TRINITY_DN21318_c0_g1/TRINITY_DN18027_c2_g1/TRINITY_DN20354_c1_g1/TRINITY_DN16088_c0_g1/TRINITY_DN21318_c0_g3/TRINITY_DN15130_c0_g1/TRIN…	77		906	Carotenoid biosynthesis	16/1310	64/17726	1.1852e-05	0.000219261	TRINITY_DN22071_c3_g4/TRINITY_DN22071_c3_g5/TRINITY_DN20431_c0_g1/TRINITY_DN22071_c6_g1/TRINITY_DN18323_c2_g3/TRINITY_DN22071_c5_g1/TRINITY_DN22071_c3_g3/TRINITY_DN23328_c2_g2/TRINITY_DN21357_c2_g2/TRINITY_DN22071_c3_g1/TRINITY_DN22177_c0_g1/TRINITY_DN20196_c1_g2/TRINITY_DN24148_c1_g1/TRINITY_DN24185_c0_g2/TRINITY_DN24185_c0_g1/TRINITY_DN11643_c0_g1	16
3032	DNA replication proteins	28/1179	218/17726	0.000622188	0.0111037	TRINITY_DN14971_c1_g2/TRINITY_DN20736_c0_g2/TRINITY_DN16755_c1_g1/TRINITY_DN15980_c0_g1/TRINITY_DN16480_c0_g1/TRINITY_DN17446_c0_g1/TRINITY_DN20736_c0_g1/TRINITY_DN16837_c0_g1/TRINITY_DN22452_c0_g3/TRINITY_DN22452_c0_g2/TRINITY_DN6540_c0_g1/TRINITY_DN14757_c1_g1/TRINITY_DN13890_c0_g1/TRINITY_DN15054_c0_g3/TRINITY_DN14971_c1_g1/TRINITY_DN22413_c0_g2/TRINITY_DN23555_c1_g3/TRINITY_DN13108_c1_g1/TRIN…	28		625	Chloroalkane and chloroalkene degradation	16/1310	69/17726	3.26612e-05	0.000557752	TRINITY_DN16155_c11_g1/TRINITY_DN16155_c10_g1/TRINITY_DN16155_c1_g3/TRINITY_DN16155_c16_g1/TRINITY_DN16155_c1_g2/TRINITY_DN16155_c9_g1/TRINITY_DN16155_c7_g1/TRINITY_DN16155_c15_g1/TRINITY_DN16155_c8_g1/TRINITY_DN16155_c3_g1/TRINITY_DN16155_c13_g1/TRINITY_DN12753_c0_g1/TRINITY_DN16155_c4_g1/TRINITY_DN18447_c0_g1/TRINITY_DN16531_c0_g1/TRINITY_DN14282_c1_g1	16
410	beta-Alanine metabolism	15/1179	92/17726	0.00104373	0.0169006	TRINITY_DN16158_c2_g1/TRINITY_DN16158_c2_g2/TRINITY_DN24069_c4_g3/TRINITY_DN24069_c4_g2/TRINITY_DN23867_c1_g1/TRINITY_DN16158_c4_g1/TRINITY_DN16158_c2_g3/TRINITY_DN9501_c0_g1/TRINITY_DN30934_c0_g1/TRINITY_DN16158_c2_g4/TRINITY_DN19166_c0_g1/TRINITY_DN14282_c0_g1/TRINITY_DN18327_c1_g1/TRINITY_DN21033_c0_g2/TRINITY_DN21033_c0_g1	15		460	Cyanoamino acid metabolism	18/1310	89/17726	7.53598e-05	0.00119499	TRINITY_DN16155_c0_g1/TRINITY_DN16155_c1_g1/TRINITY_DN22935_c3_g2/TRINITY_DN18991_c4_g1/TRINITY_DN22935_c3_g3/TRINITY_DN22935_c3_g1/TRINITY_DN19455_c1_g1/TRINITY_DN22935_c3_g4/TRINITY_DN24038_c8_g1/TRINITY_DN24038_c4_g4/TRINITY_DN20946_c0_g1/TRINITY_DN20025_c1_g1/TRINITY_DN24038_c9_g1/TRINITY_DN22610_c0_g1/TRINITY_DN20406_c0_g1/TRINITY_DN13515_c0_g1/TRINITY_DN22935_c4_g1/TRINITY_DN19295_c0_g2	18
942	Anthocyanin biosynthesis	6/1179	19/17726	0.00109271	0.0169006	TRINITY_DN24191_c2_g1/TRINITY_DN16782_c0_g1/TRINITY_DN10534_c0_g1/TRINITY_DN19723_c0_g2/TRINITY_DN13527_c0_g1/TRINITY_DN22591_c0_g2	6		3000	Transcription factors	62/1310	518/17726	0.000111458	0.00164958	TRINITY_DN19544_c0_g1/TRINITY_DN19217_c1_g1/TRINITY_DN21924_c1_g1/TRINITY_DN22175_c0_g2/TRINITY_DN19692_c0_g2/TRINITY_DN17302_c0_g1/TRINITY_DN20377_c1_g7/TRINITY_DN14106_c0_g1/TRINITY_DN23295_c0_g1/TRINITY_DN22962_c0_g2/TRINITY_DN22175_c0_g1/TRINITY_DN15997_c0_g1/TRINITY_DN11641_c0_g1/TRINITY_DN21350_c0_g1/TRINITY_DN23077_c0_g1/TRINITY_DN20437_c6_g1/TRINITY_DN18184_c0_g4/TRINITY_DN12935_c0_g1/TRI…	62
950	Isoquinoline alkaloid biosynthesis	10/1179	50/17726	0.00145336	0.0210737	TRINITY_DN16158_c2_g1/TRINITY_DN16158_c2_g2/TRINITY_DN18209_c0_g1/TRINITY_DN16158_c4_g1/TRINITY_DN16158_c2_g3/TRINITY_DN15022_c0_g1/TRINITY_DN9501_c0_g1/TRINITY_DN30934_c0_g1/TRINITY_DN16158_c2_g4/TRINITY_DN20703_c0_g1	10		860	Porphyrin and chlorophyll metabolism	22/1310	127/17726	0.000146639	0.00203461	TRINITY_DN21602_c0_g1/TRINITY_DN11390_c0_g1/TRINITY_DN18653_c0_g1/TRINITY_DN20019_c0_g1/TRINITY_DN23191_c3_g3/TRINITY_DN22153_c1_g1/TRINITY_DN20082_c0_g1/TRINITY_DN12182_c0_g1/TRINITY_DN24154_c4_g5/TRINITY_DN18797_c1_g1/TRINITY_DN23191_c3_g1/TRINITY_DN24154_c4_g6/TRINITY_DN24154_c3_g1/TRINITY_DN24154_c4_g2/TRINITY_DN16299_c0_g3/TRINITY_DN14856_c0_g1/TRINITY_DN23191_c1_g2/TRINITY_DN10275_c0_g1/TRI…	22
230	Purine metabolism	25/1179	199/17726	0.00162214	0.0221374	TRINITY_DN19675_c3_g2/TRINITY_DN19934_c1_g1/TRINITY_DN20026_c1_g1/TRINITY_DN20929_c1_g1/TRINITY_DN18114_c1_g1/TRINITY_DN22462_c1_g2/TRINITY_DN22462_c1_g4/TRINITY_DN14518_c0_g1/TRINITY_DN20026_c1_g2/TRINITY_DN18056_c0_g1/TRINITY_DN14496_c0_g1/TRINITY_DN17902_c0_g1/TRINITY_DN22984_c0_g1/TRINITY_DN17602_c0_g1/TRINITY_DN21776_c0_g2/TRINITY_DN20643_c3_g1/TRINITY_DN13312_c0_g1/TRINITY_DN21730_c0_g1/TRI…	25		830	Retinol metabolism	13/1310	58/17726	0.000253062	0.00330469	TRINITY_DN16155_c11_g1/TRINITY_DN16155_c10_g1/TRINITY_DN16155_c1_g3/TRINITY_DN16155_c16_g1/TRINITY_DN16155_c1_g2/TRINITY_DN16155_c9_g1/TRINITY_DN16155_c7_g1/TRINITY_DN16155_c15_g1/TRINITY_DN16155_c8_g1/TRINITY_DN16155_c3_g1/TRINITY_DN16155_c13_g1/TRINITY_DN12753_c0_g1/TRINITY_DN16155_c4_g1	13
960	Tropane, piperidine and pyridine alkaloid biosynthesis	8/1179	38/17726	0.00304533	0.0392509	TRINITY_DN16158_c2_g1/TRINITY_DN16158_c2_g2/TRINITY_DN16158_c4_g1/TRINITY_DN16158_c2_g3/TRINITY_DN9501_c0_g1/TRINITY_DN30934_c0_g1/TRINITY_DN16158_c2_g4/TRINITY_DN20703_c0_g1	8		195	Photosynthesis	34/1310	245/17726	0.000279381	0.0034457	TRINITY_DN24104_c1_g4/TRINITY_DN14175_c1_g1/TRINITY_DN14175_c3_g1/TRINITY_DN24104_c1_g2/TRINITY_DN16473_c3_g1/TRINITY_DN20406_c12_g1/TRINITY_DN24047_c2_g1/TRINITY_DN19255_c1_g1/TRINITY_DN24000_c1_g4/TRINITY_DN24104_c2_g1/TRINITY_DN14175_c4_g1/TRINITY_DN24047_c2_g3/TRINITY_DN19255_c4_g1/TRINITY_DN19255_c3_g1/TRINITY_DN19083_c6_g1/TRINITY_DN20406_c2_g1/TRINITY_DN20089_c1_g1/TRINITY_DN16508_c0_g2/TR…	34
2000	Transporters	93/1179	1058/17726	0.00328859	0.0401554	TRINITY_DN15468_c1_g1/TRINITY_DN75366_c0_g1/TRINITY_DN21891_c2_g1/TRINITY_DN14180_c0_g1/TRINITY_DN22366_c1_g1/TRINITY_DN17684_c2_g1/TRINITY_DN15296_c0_g1/TRINITY_DN23706_c0_g1/TRINITY_DN14720_c0_g1/TRINITY_DN12840_c1_g2/TRINITY_DN22640_c1_g1/TRINITY_DN19369_c1_g2/TRINITY_DN23231_c1_g1/TRINITY_DN17316_c0_g1/TRINITY_DN17642_c0_g2/TRINITY_DN15553_c0_g1/TRINITY_DN16175_c0_g1/TRINITY_DN23277_c0_g3/TRI…	93		260	Glycine, serine and threonine metabolism	35/1310	258/17726	0.000354404	0.00414093	TRINITY_DN23495_c3_g1/TRINITY_DN23336_c1_g1/TRINITY_DN22935_c3_g2/TRINITY_DN13999_c0_g1/TRINITY_DN22935_c3_g3/TRINITY_DN23336_c1_g2/TRINITY_DN12952_c0_g1/TRINITY_DN23336_c1_g3/TRINITY_DN22935_c3_g1/TRINITY_DN15561_c7_g1/TRINITY_DN23495_c7_g1/TRINITY_DN22935_c3_g4/TRINITY_DN12604_c0_g1/TRINITY_DN23495_c3_g2/TRINITY_DN23495_c3_g5/TRINITY_DN12857_c0_g1/TRINITY_DN23705_c7_g1/TRINITY_DN18167_c0_g1/TRI…	35
									920	Sulfur metabolism	16/1310	93/17726	0.00121424	0.0134781	TRINITY_DN21018_c0_g1/TRINITY_DN15182_c0_g1/TRINITY_DN14554_c1_g1/TRINITY_DN23634_c2_g3/TRINITY_DN14301_c0_g1/TRINITY_DN23634_c17_g1/TRINITY_DN23634_c1_g1/TRINITY_DN23634_c3_g1/TRINITY_DN23634_c2_g4/TRINITY_DN23634_c1_g2/TRINITY_DN23634_c9_g1/TRINITY_DN23634_c18_g1/TRINITY_DN23634_c13_g1/TRINITY_DN23634_c7_g1/TRINITY_DN10156_c0_g1/TRINITY_DN23634_c5_g1	16
									1003	Glycosyltransferases	47/1310	414/17726	0.00216789	0.022867	TRINITY_DN16268_c0_g2/TRINITY_DN20650_c0_g1/TRINITY_DN22403_c0_g2/TRINITY_DN22403_c0_g1/TRINITY_DN16268_c0_g1/TRINITY_DN21643_c0_g1/TRINITY_DN21286_c0_g1/TRINITY_DN12995_c0_g1/TRINITY_DN15150_c1_g2/TRINITY_DN21790_c0_g2/TRINITY_DN20670_c0_g1/TRINITY_DN24153_c1_g3/TRINITY_DN22650_c1_g1/TRINITY_DN18505_c0_g1/TRINITY_DN22754_c0_g1/TRINITY_DN22265_c0_g3/TRINITY_DN14564_c0_g1/TRINITY_DN20588_c1_g2/TRI…	47
									10	Glycolysis / Gluconeogenesis	46/1310	404/17726	0.00226609	0.022867	TRINITY_DN10993_c0_g1/TRINITY_DN24030_c7_g1/TRINITY_DN16155_c11_g1/TRINITY_DN24030_c9_g1/TRINITY_DN24030_c1_g4/TRINITY_DN7215_c0_g1/TRINITY_DN16155_c10_g1/TRINITY_DN16155_c1_g3/TRINITY_DN16155_c16_g1/TRINITY_DN16155_c1_g2/TRINITY_DN16155_c9_g1/TRINITY_DN16155_c7_g1/TRINITY_DN16155_c15_g1/TRINITY_DN21193_c7_g3/TRINITY_DN16155_c8_g1/TRINITY_DN16155_c3_g1/TRINITY_DN8723_c0_g2/TRINITY_DN16155_c13_g1/…	46
									4070	Phosphatidylinositol signaling system	19/1310	130/17726	0.00322633	0.0311411	TRINITY_DN24181_c1_g1/TRINITY_DN23619_c0_g1/TRINITY_DN22506_c3_g1/TRINITY_DN23147_c3_g2/TRINITY_DN24181_c0_g3/TRINITY_DN13123_c0_g1/TRINITY_DN19776_c1_g4/TRINITY_DN22148_c1_g1/TRINITY_DN22506_c3_g2/TRINITY_DN24159_c2_g4/TRINITY_DN10256_c0_g2/TRINITY_DN12145_c0_g1/TRINITY_DN24181_c0_g1/TRINITY_DN9725_c0_g1/TRINITY_DN21235_c0_g1/TRINITY_DN16543_c0_g1/TRINITY_DN20968_c2_g1/TRINITY_DN12189_c0_g1/TRIN…	19
									562	Inositol phosphate metabolism	19/1310	136/17726	0.00533267	0.0493272	TRINITY_DN24181_c1_g1/TRINITY_DN23619_c0_g1/TRINITY_DN22506_c3_g1/TRINITY_DN23147_c3_g2/TRINITY_DN24181_c0_g3/TRINITY_DN13123_c0_g1/TRINITY_DN19776_c1_g4/TRINITY_DN22148_c1_g1/TRINITY_DN22506_c3_g2/TRINITY_DN24159_c2_g4/TRINITY_DN10256_c0_g2/TRINITY_DN12145_c0_g1/TRINITY_DN24181_c0_g1/TRINITY_DN9725_c0_g1/TRINITY_DN21235_c0_g1/TRINITY_DN20968_c2_g1/TRINITY_DN12189_c0_g1/TRINITY_DN23289_c2_g3/TRIN…	19
ELT48_vs_MLT48.DEG_down.KEGGEnrich									ELT48_vs_MLT48.DEG_up.KEGGEnrich
ID	Description	GeneRatio	BgRatio	pvalue	p.adjust	geneID	Count		ID	Description	GeneRatio	BgRatio	pvalue	p.adjust	geneID	Count
4142	Lysosome	55/1288	278/17726	6.83279e-12	1.11064e-09	TRINITY_DN22571_c2_g2/TRINITY_DN22571_c2_g1/TRINITY_DN22571_c6_g1/TRINITY_DN13500_c0_g1/TRINITY_DN18852_c10_g1/TRINITY_DN22571_c2_g7/TRINITY_DN21144_c5_g1/TRINITY_DN21144_c9_g1/TRINITY_DN22571_c1_g3/TRINITY_DN22571_c2_g5/TRINITY_DN20818_c4_g1/TRINITY_DN18852_c0_g11/TRINITY_DN21144_c2_g1/TRINITY_DN20818_c1_g1/TRINITY_DN18852_c0_g6/TRINITY_DN18852_c0_g1/TRINITY_DN18852_c0_g2/TRINITY_DN23729_c0_g1/T…	55		194	Photosynthesis proteins	210/1719	484/17726	4.19541e-87	1.0027e-84	TRINITY_DN12828_c14_g1/TRINITY_DN12828_c7_g1/TRINITY_DN12828_c5_g1/TRINITY_DN12828_c2_g1/TRINITY_DN19562_c0_g1/TRINITY_DN12828_c16_g1/TRINITY_DN20406_c2_g5/TRINITY_DN15583_c1_g1/TRINITY_DN15583_c8_g1/TRINITY_DN15751_c1_g1/TRINITY_DN20406_c10_g1/TRINITY_DN52544_c0_g1/TRINITY_DN20406_c2_g6/TRINITY_DN16473_c2_g1/TRINITY_DN16072_c1_g3/TRINITY_DN20406_c2_g1/TRINITY_DN24104_c1_g4/TRINITY_DN15751_c7_g1/…	210
1002	Peptidases and inhibitors	103/1288	712/17726	9.17884e-12	1.11064e-09	TRINITY_DN18295_c2_g1/TRINITY_DN20130_c1_g2/TRINITY_DN22571_c2_g2/TRINITY_DN22571_c2_g1/TRINITY_DN22571_c6_g1/TRINITY_DN23683_c8_g8/TRINITY_DN13500_c0_g1/TRINITY_DN20353_c1_g2/TRINITY_DN17154_c0_g1/TRINITY_DN18852_c10_g1/TRINITY_DN22571_c2_g7/TRINITY_DN21144_c5_g1/TRINITY_DN20707_c0_g3/TRINITY_DN12349_c0_g2/TRINITY_DN21144_c9_g1/TRINITY_DN22571_c1_g3/TRINITY_DN22571_c2_g5/TRINITY_DN19312_c0_g1/TR…	103		196	Photosynthesis - antenna proteins	130/1719	239/17726	1.26025e-68	1.50599e-66	TRINITY_DN12828_c14_g1/TRINITY_DN12828_c7_g1/TRINITY_DN12828_c5_g1/TRINITY_DN12828_c2_g1/TRINITY_DN12828_c16_g1/TRINITY_DN15583_c1_g1/TRINITY_DN15583_c8_g1/TRINITY_DN52544_c0_g1/TRINITY_DN16072_c1_g3/TRINITY_DN16072_c1_g2/TRINITY_DN11071_c0_g1/TRINITY_DN11071_c0_g3/TRINITY_DN15583_c9_g1/TRINITY_DN10288_c0_g1/TRINITY_DN11071_c0_g5/TRINITY_DN12828_c15_g1/TRINITY_DN17988_c5_g2/TRINITY_DN15583_c10_g1…	130
52	Galactose metabolism	37/1288	165/17726	5.04416e-10	4.06896e-08	TRINITY_DN23683_c19_g1/TRINITY_DN23683_c22_g1/TRINITY_DN23683_c27_g1/TRINITY_DN23683_c6_g1/TRINITY_DN23683_c20_g1/TRINITY_DN23683_c24_g1/TRINITY_DN23683_c7_g10/TRINITY_DN13122_c1_g2/TRINITY_DN23683_c15_g1/TRINITY_DN23683_c17_g1/TRINITY_DN23683_c25_g1/TRINITY_DN23683_c8_g1/TRINITY_DN23683_c9_g1/TRINITY_DN23683_c8_g3/TRINITY_DN13115_c3_g1/TRINITY_DN23683_c31_g1/TRINITY_DN23683_c8_g2/TRINITY_DN23683…	37		195	Photosynthesis	80/1719	245/17726	1.70023e-23	1.35452e-21	TRINITY_DN19562_c0_g1/TRINITY_DN20406_c2_g5/TRINITY_DN15751_c1_g1/TRINITY_DN20406_c10_g1/TRINITY_DN20406_c2_g6/TRINITY_DN16473_c2_g1/TRINITY_DN20406_c2_g1/TRINITY_DN24104_c1_g4/TRINITY_DN15751_c7_g1/TRINITY_DN16473_c3_g1/TRINITY_DN20406_c3_g1/TRINITY_DN15751_c6_g1/TRINITY_DN24104_c1_g2/TRINITY_DN16473_c0_g1/TRINITY_DN24104_c2_g1/TRINITY_DN20406_c11_g1/TRINITY_DN15751_c10_g1/TRINITY_DN20406_c9_g1/…	80
563	Glycosylphosphatidylinositol (GPI)-anchor biosynthesis	12/1288	27/17726	1.28273e-07	7.76051e-06	TRINITY_DN17146_c0_g1/TRINITY_DN18524_c1_g2/TRINITY_DN13303_c0_g1/TRINITY_DN18283_c0_g2/TRINITY_DN10997_c0_g1/TRINITY_DN21646_c1_g1/TRINITY_DN19914_c0_g1/TRINITY_DN16524_c0_g1/TRINITY_DN21323_c0_g1/TRINITY_DN19729_c1_g2/TRINITY_DN14417_c0_g1/TRINITY_DN17467_c0_g2	12		3009	Ribosome biogenesis	97/1719	513/17726	7.90289e-11	4.72197e-09	TRINITY_DN17239_c0_g1/TRINITY_DN23845_c8_g1/TRINITY_DN23845_c3_g7/TRINITY_DN22252_c2_g1/TRINITY_DN23845_c3_g1/TRINITY_DN17239_c2_g1/TRINITY_DN21113_c4_g1/TRINITY_DN21113_c3_g1/TRINITY_DN15033_c12_g1/TRINITY_DN15033_c3_g1/TRINITY_DN22601_c0_g1/TRINITY_DN23845_c2_g1/TRINITY_DN23845_c3_g6/TRINITY_DN23845_c7_g1/TRINITY_DN15033_c3_g3/TRINITY_DN23845_c2_g3/TRINITY_DN23845_c10_g1/TRINITY_DN15033_c7_g1/T…	97
4210	Apoptosis	34/1288	182/17726	2.96569e-07	1.43539e-05	TRINITY_DN18852_c10_g1/TRINITY_DN21144_c5_g1/TRINITY_DN21144_c9_g1/TRINITY_DN20818_c4_g1/TRINITY_DN18852_c0_g11/TRINITY_DN21144_c2_g1/TRINITY_DN20818_c1_g1/TRINITY_DN18852_c0_g6/TRINITY_DN18852_c0_g1/TRINITY_DN18852_c0_g2/TRINITY_DN18852_c2_g1/TRINITY_DN21144_c8_g1/TRINITY_DN20818_c1_g2/TRINITY_DN18852_c1_g3/TRINITY_DN12608_c0_g1/TRINITY_DN21144_c11_g1/TRINITY_DN21144_c7_g1/TRINITY_DN20818_c11_g1…	34		3000	Transcription factors	91/1719	518/17726	1.39181e-08	6.65285e-07	TRINITY_DN22962_c0_g1/TRINITY_DN18144_c0_g1/TRINITY_DN14106_c0_g1/TRINITY_DN20377_c1_g7/TRINITY_DN22962_c0_g2/TRINITY_DN22175_c0_g2/TRINITY_DN21924_c1_g1/TRINITY_DN23077_c0_g1/TRINITY_DN9906_c0_g1/TRINITY_DN20442_c0_g1/TRINITY_DN19655_c0_g1/TRINITY_DN9458_c0_g1/TRINITY_DN22214_c2_g2/TRINITY_DN12567_c0_g1/TRINITY_DN22175_c0_g1/TRINITY_DN17215_c0_g1/TRINITY_DN15997_c0_g1/TRINITY_DN19692_c0_g2/TRINI…	91
902	Monoterpenoid biosynthesis	31/1288	184/17726	9.1436e-06	0.000368792	TRINITY_DN20831_c1_g3/TRINITY_DN13062_c0_g1/TRINITY_DN21069_c1_g1/TRINITY_DN14126_c2_g1/TRINITY_DN14126_c10_g1/TRINITY_DN13824_c13_g1/TRINITY_DN14126_c8_g1/TRINITY_DN15897_c0_g1/TRINITY_DN17280_c3_g2/TRINITY_DN13824_c7_g1/TRINITY_DN11505_c0_g2/TRINITY_DN20831_c11_g1/TRINITY_DN14126_c14_g1/TRINITY_DN17280_c6_g1/TRINITY_DN20833_c1_g2/TRINITY_DN14126_c3_g1/TRINITY_DN14126_c11_g1/TRINITY_DN20831_c5_g…	31		500	Starch and sucrose metabolism	46/1719	224/17726	7.12087e-07	2.83648e-05	TRINITY_DN20650_c0_g1/TRINITY_DN21329_c1_g1/TRINITY_DN20849_c1_g4/TRINITY_DN20849_c1_g3/TRINITY_DN23487_c0_g1/TRINITY_DN21810_c0_g1/TRINITY_DN20849_c6_g1/TRINITY_DN20849_c1_g6/TRINITY_DN20849_c1_g2/TRINITY_DN20849_c1_g1/TRINITY_DN24105_c1_g1/TRINITY_DN15110_c0_g1/TRINITY_DN20849_c8_g1/TRINITY_DN22522_c1_g1/TRINITY_DN23796_c0_g2/TRINITY_DN19455_c1_g1/TRINITY_DN23302_c0_g1/TRINITY_DN22411_c0_g1/TRI…	46
2000	Transporters	114/1288	1058/17726	1.16317e-05	0.000402126	TRINITY_DN17915_c3_g1/TRINITY_DN14180_c0_g1/TRINITY_DN23212_c1_g3/TRINITY_DN14910_c0_g1/TRINITY_DN17211_c1_g1/TRINITY_DN15834_c2_g2/TRINITY_DN20965_c2_g2/TRINITY_DN17915_c3_g2/TRINITY_DN16019_c0_g2/TRINITY_DN22934_c0_g1/TRINITY_DN20963_c0_g1/TRINITY_DN18971_c0_g1/TRINITY_DN14182_c0_g1/TRINITY_DN10677_c0_g1/TRINITY_DN17562_c1_g2/TRINITY_DN19711_c0_g2/TRINITY_DN11671_c0_g1/TRINITY_DN14372_c0_g1/TRI…	114		4016	MAPK signaling pathway - plant	46/1719	262/17726	5.25174e-05	0.00179309	TRINITY_DN18398_c0_g1/TRINITY_DN14106_c0_g1/TRINITY_DN16804_c0_g1/TRINITY_DN18227_c0_g1/TRINITY_DN17797_c0_g1/TRINITY_DN21924_c1_g1/TRINITY_DN22214_c2_g2/TRINITY_DN14792_c0_g1/TRINITY_DN16744_c1_g1/TRINITY_DN16804_c0_g2/TRINITY_DN17215_c0_g1/TRINITY_DN16744_c1_g3/TRINITY_DN15274_c0_g1/TRINITY_DN13040_c0_g1/TRINITY_DN22593_c2_g1/TRINITY_DN23615_c0_g1/TRINITY_DN22957_c0_g4/TRINITY_DN24105_c1_g2/TRI…	46
250	Alanine, aspartate and glutamate metabolism	26/1288	171/17726	0.000263946	0.00798437	TRINITY_DN21551_c0_g2/TRINITY_DN21551_c0_g1/TRINITY_DN17787_c15_g1/TRINITY_DN17787_c4_g1/TRINITY_DN17787_c19_g1/TRINITY_DN22191_c4_g1/TRINITY_DN17787_c6_g1/TRINITY_DN19891_c0_g1/TRINITY_DN17904_c0_g1/TRINITY_DN17787_c9_g1/TRINITY_DN17787_c13_g1/TRINITY_DN22984_c0_g1/TRINITY_DN22191_c2_g1/TRINITY_DN21937_c1_g1/TRINITY_DN17787_c0_g1/TRINITY_DN16380_c0_g1/TRINITY_DN22191_c7_g1/TRINITY_DN22191_c6_g1/…	26		4121	Ubiquitin system	117/1719	855/17726	7.31533e-05	0.00218545	TRINITY_DN23586_c0_g1/TRINITY_DN23962_c1_g3/TRINITY_DN13230_c3_g1/TRINITY_DN23077_c0_g1/TRINITY_DN13230_c4_g1/TRINITY_DN17959_c0_g1/TRINITY_DN19715_c1_g2/TRINITY_DN23962_c1_g2/TRINITY_DN14595_c0_g1/TRINITY_DN23936_c2_g3/TRINITY_DN13478_c0_g1/TRINITY_DN23936_c2_g5/TRINITY_DN13230_c2_g2/TRINITY_DN24095_c2_g2/TRINITY_DN21135_c1_g1/TRINITY_DN13230_c5_g1/TRINITY_DN18674_c4_g2/TRINITY_DN14601_c1_g1/TRI…	117
1006	Prenyltransferases	11/1288	48/17726	0.000528316	0.0142058	TRINITY_DN23790_c0_g1/TRINITY_DN19038_c0_g2/TRINITY_DN16971_c0_g2/TRINITY_DN19236_c0_g3/TRINITY_DN20954_c1_g1/TRINITY_DN19236_c0_g1/TRINITY_DN19236_c0_g2/TRINITY_DN20371_c0_g1/TRINITY_DN19038_c0_g1/TRINITY_DN16905_c0_g1/TRINITY_DN18086_c0_g1	11		3040	Spliceosome	59/1719	389/17726	0.000356583	0.00937139	TRINITY_DN17239_c0_g1/TRINITY_DN23845_c8_g1/TRINITY_DN23845_c3_g7/TRINITY_DN23845_c3_g1/TRINITY_DN17239_c2_g1/TRINITY_DN21113_c4_g1/TRINITY_DN21113_c3_g1/TRINITY_DN15033_c12_g1/TRINITY_DN15033_c3_g1/TRINITY_DN23845_c2_g1/TRINITY_DN23845_c3_g6/TRINITY_DN23845_c7_g1/TRINITY_DN15033_c3_g3/TRINITY_DN23845_c2_g3/TRINITY_DN23845_c10_g1/TRINITY_DN15033_c7_g1/TRINITY_DN9929_c0_g1/TRINITY_DN23845_c2_g2/TR…	59
99980	Enzymes with EC numbers	61/1288	565/17726	0.0012047	0.0291538	TRINITY_DN21230_c1_g1/TRINITY_DN15910_c0_g2/TRINITY_DN18748_c1_g3/TRINITY_DN15994_c0_g2/TRINITY_DN15510_c0_g1/TRINITY_DN22934_c0_g1/TRINITY_DN18161_c0_g2/TRINITY_DN20753_c0_g1/TRINITY_DN22368_c0_g1/TRINITY_DN11773_c0_g1/TRINITY_DN14741_c0_g1/TRINITY_DN16894_c0_g1/TRINITY_DN23003_c0_g1/TRINITY_DN15556_c0_g1/TRINITY_DN22053_c0_g1/TRINITY_DN19447_c0_g1/TRINITY_DN20579_c0_g3/TRINITY_DN20542_c2_g2/TRI…	61		901	Indole alkaloid biosynthesis	14/1719	53/17726	0.000392108	0.00937139	TRINITY_DN17832_c2_g6/TRINITY_DN10746_c0_g1/TRINITY_DN8777_c1_g1/TRINITY_DN17832_c2_g3/TRINITY_DN21158_c0_g2/TRINITY_DN19687_c0_g5/TRINITY_DN22610_c0_g1/TRINITY_DN23534_c1_g1/TRINITY_DN15630_c2_g2/TRINITY_DN20174_c1_g2/TRINITY_DN24038_c3_g1/TRINITY_DN15744_c0_g1/TRINITY_DN19687_c0_g3/TRINITY_DN19687_c0_g4	14
450	Selenocompound metabolism	13/1288	73/17726	0.00212304	0.0423266	TRINITY_DN24130_c3_g1/TRINITY_DN14664_c2_g2/TRINITY_DN24130_c3_g2/TRINITY_DN19983_c0_g1/TRINITY_DN24130_c3_g7/TRINITY_DN14664_c0_g1/TRINITY_DN14664_c2_g1/TRINITY_DN24130_c3_g3/TRINITY_DN24130_c3_g4/TRINITY_DN19335_c2_g1/TRINITY_DN24130_c3_g8/TRINITY_DN14664_c3_g1/TRINITY_DN10156_c0_g1	13		909	Sesquiterpenoid and triterpenoid biosynthesis	11/1719	38/17726	0.000702271	0.0152584	TRINITY_DN19958_c0_g1/TRINITY_DN23206_c1_g1/TRINITY_DN21038_c1_g1/TRINITY_DN23363_c1_g3/TRINITY_DN23363_c1_g1/TRINITY_DN21038_c1_g2/TRINITY_DN21518_c0_g2/TRINITY_DN14308_c1_g1/TRINITY_DN19000_c1_g6/TRINITY_DN6208_c0_g1/TRINITY_DN15491_c0_g1	11
510	N-Glycan biosynthesis	14/1288	83/17726	0.00247987	0.0423266	TRINITY_DN23537_c1_g1/TRINITY_DN21587_c2_g2/TRINITY_DN21587_c2_g1/TRINITY_DN21377_c0_g1/TRINITY_DN14958_c0_g1/TRINITY_DN16576_c0_g1/TRINITY_DN13853_c0_g1/TRINITY_DN22376_c0_g2/TRINITY_DN14753_c0_g1/TRINITY_DN23677_c1_g2/TRINITY_DN20761_c0_g2/TRINITY_DN22911_c0_g1/TRINITY_DN20761_c0_g1/TRINITY_DN12529_c0_g2	14		910	Nitrogen metabolism	21/1719	106/17726	0.00115471	0.022998	TRINITY_DN17006_c2_g5/TRINITY_DN17006_c12_g1/TRINITY_DN17006_c10_g1/TRINITY_DN17006_c2_g4/TRINITY_DN17006_c15_g1/TRINITY_DN17006_c3_g1/TRINITY_DN14290_c0_g2/TRINITY_DN17006_c18_g1/TRINITY_DN17006_c8_g1/TRINITY_DN11339_c0_g1/TRINITY_DN17006_c17_g1/TRINITY_DN16560_c0_g1/TRINITY_DN14290_c7_g1/TRINITY_DN17006_c2_g3/TRINITY_DN23741_c0_g1/TRINITY_DN14290_c0_g1/TRINITY_DN17006_c13_g1/TRINITY_DN14290_c5_…	21
130	Ubiquinone and other terpenoid-quinone biosynthesis	13/1288	75/17726	0.00272308	0.0423266	TRINITY_DN19337_c2_g1/TRINITY_DN17791_c1_g1/TRINITY_DN19236_c0_g3/TRINITY_DN23460_c0_g1/TRINITY_DN19310_c0_g1/TRINITY_DN19236_c0_g1/TRINITY_DN20703_c0_g1/TRINITY_DN19236_c0_g2/TRINITY_DN13002_c0_g2/TRINITY_DN14099_c0_g1/TRINITY_DN19310_c0_g3/TRINITY_DN18086_c0_g1/TRINITY_DN19497_c0_g2	13		520	Amino sugar and nucleotide sugar metabolism	38/1719	236/17726	0.00125797	0.0231273	TRINITY_DN13104_c1_g1/TRINITY_DN22437_c2_g2/TRINITY_DN13196_c0_g1/TRINITY_DN24012_c0_g3/TRINITY_DN15368_c0_g1/TRINITY_DN22437_c2_g3/TRINITY_DN21810_c0_g1/TRINITY_DN17029_c0_g1/TRINITY_DN22806_c0_g1/TRINITY_DN15110_c0_g1/TRINITY_DN18042_c3_g2/TRINITY_DN23796_c0_g2/TRINITY_DN23302_c0_g1/TRINITY_DN22806_c0_g3/TRINITY_DN22730_c3_g1/TRINITY_DN23053_c1_g1/TRINITY_DN15110_c0_g2/TRINITY_DN17785_c0_g2/TRI…	38
2020	Two-component system	14/1288	84/17726	0.00278133	0.0423266	TRINITY_DN17787_c15_g1/TRINITY_DN17787_c4_g1/TRINITY_DN17787_c19_g1/TRINITY_DN17798_c1_g1/TRINITY_DN17787_c6_g1/TRINITY_DN23462_c0_g1/TRINITY_DN19891_c0_g1/TRINITY_DN17787_c9_g1/TRINITY_DN17787_c13_g1/TRINITY_DN23462_c0_g2/TRINITY_DN17787_c0_g1/TRINITY_DN16380_c0_g1/TRINITY_DN17787_c8_g1/TRINITY_DN17787_c14_g1	14		1009	Protein phosphatases and associated proteins	64/1719	455/17726	0.0015319	0.0261516	TRINITY_DN14399_c1_g2/TRINITY_DN20439_c3_g1/TRINITY_DN17239_c0_g1/TRINITY_DN23845_c8_g1/TRINITY_DN23845_c3_g7/TRINITY_DN23845_c3_g1/TRINITY_DN17239_c2_g1/TRINITY_DN18011_c2_g2/TRINITY_DN21113_c4_g1/TRINITY_DN21113_c3_g1/TRINITY_DN15033_c12_g1/TRINITY_DN15033_c3_g1/TRINITY_DN23845_c2_g1/TRINITY_DN23845_c3_g6/TRINITY_DN23845_c7_g1/TRINITY_DN11985_c0_g1/TRINITY_DN15033_c3_g3/TRINITY_DN23845_c2_g3/TR…	64
920	Sulfur metabolism	15/1288	93/17726	0.00278138	0.0423266	TRINITY_DN24130_c3_g1/TRINITY_DN23606_c0_g1/TRINITY_DN19731_c0_g1/TRINITY_DN14664_c2_g2/TRINITY_DN24130_c3_g2/TRINITY_DN24130_c3_g7/TRINITY_DN14664_c0_g1/TRINITY_DN14664_c2_g1/TRINITY_DN24130_c3_g3/TRINITY_DN23634_c11_g1/TRINITY_DN24130_c3_g4/TRINITY_DN23634_c13_g1/TRINITY_DN24130_c3_g8/TRINITY_DN14664_c3_g1/TRINITY_DN10156_c0_g1	15		99980	Enzymes with EC numbers	76/1719	565/17726	0.00206204	0.0328551	TRINITY_DN13790_c0_g1/TRINITY_DN20987_c1_g4/TRINITY_DN22076_c1_g1/TRINITY_DN20987_c1_g8/TRINITY_DN24118_c9_g1/TRINITY_DN24118_c11_g1/TRINITY_DN22076_c0_g1/TRINITY_DN20987_c1_g1/TRINITY_DN24118_c2_g2/TRINITY_DN20634_c2_g2/TRINITY_DN20538_c0_g2/TRINITY_DN16047_c0_g1/TRINITY_DN17264_c1_g1/TRINITY_DN20987_c4_g1/TRINITY_DN17464_c0_g1/TRINITY_DN22888_c1_g3/TRINITY_DN15910_c0_g3/TRINITY_DN19322_c3_g4/TR…	76
950	Isoquinoline alkaloid biosynthesis	10/1288	50/17726	0.00279845	0.0423266	TRINITY_DN15022_c0_g1/TRINITY_DN14194_c0_g1/TRINITY_DN9501_c0_g1/TRINITY_DN21069_c1_g1/TRINITY_DN16056_c0_g1/TRINITY_DN18209_c0_g1/TRINITY_DN30934_c0_g1/TRINITY_DN20703_c0_g1/TRINITY_DN22396_c0_g1/TRINITY_DN17331_c0_g1	10		908	Zeatin biosynthesis	10/1719	38/17726	0.0026812	0.0400504	TRINITY_DN23185_c1_g1/TRINITY_DN15350_c0_g2/TRINITY_DN15350_c0_g3/TRINITY_DN29753_c0_g1/TRINITY_DN23152_c2_g1/TRINITY_DN2714_c0_g1/TRINITY_DN18953_c4_g1/TRINITY_DN11942_c0_g1/TRINITY_DN15350_c0_g1/TRINITY_DN23152_c1_g1	10
790	Folate biosynthesis	9/1288	43/17726	0.00325236	0.0462983	TRINITY_DN16880_c1_g1/TRINITY_DN16181_c0_g1/TRINITY_DN23701_c1_g1/TRINITY_DN20703_c0_g1/TRINITY_DN16919_c0_g1/TRINITY_DN10586_c0_g1/TRINITY_DN18656_c0_g1/TRINITY_DN23701_c1_g2/TRINITY_DN23236_c0_g2	9		4141	Protein processing in endoplasmic reticulum	67/1719	496/17726	0.0033144	0.0465965	TRINITY_DN14399_c1_g2/TRINITY_DN23586_c0_g1/TRINITY_DN20439_c3_g1/TRINITY_DN22238_c2_g3/TRINITY_DN17239_c0_g1/TRINITY_DN23845_c8_g1/TRINITY_DN23845_c3_g7/TRINITY_DN24162_c1_g1/TRINITY_DN23845_c3_g1/TRINITY_DN17239_c2_g1/TRINITY_DN21113_c4_g1/TRINITY_DN9490_c0_g1/TRINITY_DN21113_c3_g1/TRINITY_DN15033_c12_g1/TRINITY_DN15033_c3_g1/TRINITY_DN15564_c3_g1/TRINITY_DN23845_c2_g1/TRINITY_DN23845_c3_g6/TRI…	67
