# Supplementary material for: Comparative transcriptomic profiles of Paulownia catalpifolia under different degrees of chilling stress during the seedling stage
Source: BMC Genomics. 2024 Jul 24;25:716. doi: 10.1186/s12864-024-10613-7 (PMC11270786; doi:10.1186/s12864-024-10613-7)
Supplement: Supplementary file 4 — Supplementary Material 4 [file 12864_2024_10613_MOESM4_ESM.xls]

## Sheet: 1-MLT3_12_48_vs_MLT0
GO terms significantly enriched in DEGs of Paulownia catalpifolia under MLT treatment
MLT3_vs_MLT0.DEG_down.GoEnrich									MLT3_vs_MLT0.DEG_up.GoEnrich
ID	Description	GeneRatio	BgRatio	pvalue	p.adjust	geneID	Count		ID	Description	GeneRatio	BgRatio	pvalue	p.adjust	geneID	Count
GO:0016099	BP monoterpenoid biosynthetic process	52/699	74/34940	1.65308e-71	1.66465e-68	TRINITY_DN14126_c0_g1/TRINITY_DN14126_c9_g1/TRINITY_DN14126_c8_g1/TRINITY_DN14126_c2_g1/TRINITY_DN14126_c1_g3/TRINITY_DN14126_c10_g1/TRINITY_DN14126_c1_g4/TRINITY_DN14126_c3_g1/TRINITY_DN14126_c1_g2/TRINITY_DN13824_c2_g2/TRINITY_DN13824_c29_g1/TRINITY_DN13824_c27_g1/TRINITY_DN13824_c13_g1/TRINITY_DN13824_c25_g1/TRINITY_DN13824_c9_g1/TRINITY_DN13824_c8_g1/TRINITY_DN14126_c6_g1/TRINITY_DN13824_c2_g…	52		GO:0003700	MF DNA-binding transcription factor activity	163/1490	1619/34940	1.07658e-24	2.28342e-21	TRINITY_DN21924_c1_g1/TRINITY_DN21578_c0_g1/TRINITY_DN19875_c3_g1/TRINITY_DN20334_c0_g1/TRINITY_DN15997_c0_g1/TRINITY_DN22074_c1_g1/TRINITY_DN17215_c0_g1/TRINITY_DN12556_c0_g1/TRINITY_DN21577_c0_g1/TRINITY_DN12480_c0_g1/TRINITY_DN14698_c0_g2/TRINITY_DN19692_c0_g2/TRINITY_DN14698_c0_g1/TRINITY_DN20795_c0_g1/TRINITY_DN23178_c0_g1/TRINITY_DN23549_c0_g2/TRINITY_DN19044_c0_g1/TRINITY_DN17298_c1_g2/TRI…	163
GO:0016168	MF chlorophyll binding	78/699	447/34940	1.99034e-49	1.00214e-46	TRINITY_DN16555_c18_g1/TRINITY_DN13956_c3_g1/TRINITY_DN13956_c10_g1/TRINITY_DN13956_c2_g1/TRINITY_DN13956_c12_g1/TRINITY_DN16555_c10_g1/TRINITY_DN12533_c7_g1/TRINITY_DN13956_c6_g1/TRINITY_DN12533_c5_g1/TRINITY_DN12533_c12_g1/TRINITY_DN13956_c7_g1/TRINITY_DN12828_c8_g1/TRINITY_DN16555_c10_g2/TRINITY_DN16555_c46_g1/TRINITY_DN23928_c12_g1/TRINITY_DN16555_c9_g3/TRINITY_DN24160_c15_g1/TRINITY_DN14049_…	78		GO:0006952	BP defense response	98/1490	844/34940	2.76507e-19	2.93235e-16	TRINITY_DN19028_c0_g1/TRINITY_DN19210_c1_g2/TRINITY_DN24170_c1_g2/TRINITY_DN23703_c0_g1/TRINITY_DN19586_c0_g2/TRINITY_DN13800_c1_g2/TRINITY_DN24054_c1_g1/TRINITY_DN21163_c1_g2/TRINITY_DN13800_c4_g1/TRINITY_DN16744_c1_g3/TRINITY_DN17298_c1_g2/TRINITY_DN21163_c1_g1/TRINITY_DN18208_c0_g1/TRINITY_DN16744_c1_g1/TRINITY_DN13800_c1_g1/TRINITY_DN22683_c1_g1/TRINITY_DN19906_c2_g1/TRINITY_DN16827_c0_g1/TRI…	98
GO:0018298	BP protein-chromophore linkage	74/699	461/34940	2.93421e-44	9.84917e-42	TRINITY_DN16555_c18_g1/TRINITY_DN13956_c3_g1/TRINITY_DN13956_c10_g1/TRINITY_DN13956_c2_g1/TRINITY_DN13956_c12_g1/TRINITY_DN16555_c10_g1/TRINITY_DN12533_c7_g1/TRINITY_DN13956_c6_g1/TRINITY_DN12533_c5_g1/TRINITY_DN12533_c12_g1/TRINITY_DN13956_c7_g1/TRINITY_DN12828_c8_g1/TRINITY_DN16555_c10_g2/TRINITY_DN16555_c46_g1/TRINITY_DN23928_c12_g1/TRINITY_DN16555_c9_g3/TRINITY_DN24160_c15_g1/TRINITY_DN14049_…	74		GO:0004672	MF protein kinase activity	106/1490	1070/34940	7.6317e-16	5.39561e-13	TRINITY_DN16804_c0_g1/TRINITY_DN18083_c0_g1/TRINITY_DN18227_c0_g1/TRINITY_DN21487_c1_g2/TRINITY_DN21674_c1_g2/TRINITY_DN20079_c1_g2/TRINITY_DN22793_c0_g2/TRINITY_DN22966_c0_g1/TRINITY_DN22944_c0_g1/TRINITY_DN21985_c0_g1/TRINITY_DN20381_c2_g1/TRINITY_DN23306_c0_g4/TRINITY_DN19568_c0_g1/TRINITY_DN20985_c1_g1/TRINITY_DN13576_c0_g1/TRINITY_DN23776_c1_g1/TRINITY_DN15476_c0_g1/TRINITY_DN16997_c0_g1/TRI…	106
GO:0102811	MF geraniol 10-hydroxylase activity	32/699	49/34940	1.01152e-42	2.5465e-40	TRINITY_DN13824_c2_g2/TRINITY_DN13824_c29_g1/TRINITY_DN13824_c27_g1/TRINITY_DN13824_c13_g1/TRINITY_DN13824_c25_g1/TRINITY_DN13824_c9_g1/TRINITY_DN13824_c8_g1/TRINITY_DN13824_c2_g1/TRINITY_DN13824_c18_g1/TRINITY_DN13824_c3_g5/TRINITY_DN13824_c7_g1/TRINITY_DN13824_c3_g1/TRINITY_DN13824_c12_g1/TRINITY_DN13824_c21_g1/TRINITY_DN13824_c33_g1/TRINITY_DN13824_c22_g1/TRINITY_DN13824_c5_g1/TRINITY_DN13824_…	32		GO:0010200	BP response to chitin	34/1490	158/34940	4.48092e-15	2.37601e-12	TRINITY_DN21924_c1_g1/TRINITY_DN18227_c0_g1/TRINITY_DN22074_c1_g1/TRINITY_DN23703_c0_g1/TRINITY_DN12556_c0_g1/TRINITY_DN20795_c0_g1/TRINITY_DN19044_c0_g1/TRINITY_DN21017_c0_g2/TRINITY_DN19496_c0_g1/TRINITY_DN11521_c0_g1/TRINITY_DN13225_c0_g1/TRINITY_DN23306_c0_g5/TRINITY_DN16122_c0_g1/TRINITY_DN17959_c0_g1/TRINITY_DN16849_c1_g1/TRINITY_DN22898_c0_g4/TRINITY_DN20625_c0_g1/TRINITY_DN22898_c0_g1/TRI…	34
GO:0009523	CC photosystem II	69/699	439/34940	1.11011e-40	2.23576e-38	TRINITY_DN16555_c18_g1/TRINITY_DN13956_c3_g1/TRINITY_DN16555_c10_g1/TRINITY_DN12533_c7_g1/TRINITY_DN12533_c5_g1/TRINITY_DN12533_c12_g1/TRINITY_DN13956_c7_g1/TRINITY_DN12828_c8_g1/TRINITY_DN16555_c10_g2/TRINITY_DN16555_c46_g1/TRINITY_DN23928_c12_g1/TRINITY_DN3948_c0_g1/TRINITY_DN16555_c9_g3/TRINITY_DN24160_c15_g1/TRINITY_DN14049_c5_g1/TRINITY_DN13956_c1_g1/TRINITY_DN12533_c4_g1/TRINITY_DN12533_c9_…	69		GO:0043565	MF sequence-specific DNA binding	80/1490	757/34940	1.03253e-13	4.37998e-11	TRINITY_DN21924_c1_g1/TRINITY_DN21578_c0_g1/TRINITY_DN15997_c0_g1/TRINITY_DN22074_c1_g1/TRINITY_DN17215_c0_g1/TRINITY_DN12556_c0_g1/TRINITY_DN14698_c0_g2/TRINITY_DN19692_c0_g2/TRINITY_DN14698_c0_g1/TRINITY_DN20795_c0_g1/TRINITY_DN19875_c3_g4/TRINITY_DN23549_c0_g2/TRINITY_DN20314_c1_g1/TRINITY_DN19120_c0_g1/TRINITY_DN19496_c0_g1/TRINITY_DN19875_c3_g3/TRINITY_DN21248_c0_g1/TRINITY_DN19692_c0_g1/TRI…	80
GO:0031409	MF pigment binding	47/699	220/34940	2.94809e-34	4.94788e-32	TRINITY_DN16555_c18_g1/TRINITY_DN13956_c10_g1/TRINITY_DN13956_c2_g1/TRINITY_DN13956_c12_g1/TRINITY_DN16555_c10_g1/TRINITY_DN13956_c6_g1/TRINITY_DN12533_c5_g1/TRINITY_DN12533_c12_g1/TRINITY_DN16555_c10_g2/TRINITY_DN16555_c46_g1/TRINITY_DN23928_c12_g1/TRINITY_DN14049_c5_g1/TRINITY_DN13956_c1_g1/TRINITY_DN12533_c4_g1/TRINITY_DN12533_c9_g1/TRINITY_DN23928_c9_g1/TRINITY_DN12489_c7_g1/TRINITY_DN14049_c…	47		GO:0006468	BP protein phosphorylation	107/1490	1180/34940	1.89348e-13	6.69347e-11	TRINITY_DN16804_c0_g1/TRINITY_DN18083_c0_g1/TRINITY_DN18227_c0_g1/TRINITY_DN21487_c1_g2/TRINITY_DN18083_c0_g2/TRINITY_DN21674_c1_g2/TRINITY_DN20079_c1_g2/TRINITY_DN22793_c0_g2/TRINITY_DN22966_c0_g1/TRINITY_DN22944_c0_g1/TRINITY_DN21985_c0_g1/TRINITY_DN20381_c2_g1/TRINITY_DN23306_c0_g4/TRINITY_DN19568_c0_g1/TRINITY_DN20985_c1_g1/TRINITY_DN13576_c0_g1/TRINITY_DN23776_c1_g1/TRINITY_DN15476_c0_g1/TRI…	107
GO:0009768	BP photosynthesis, light harvesting in photosystem I	47/699	226/34940	1.08768e-33	1.5647e-31	TRINITY_DN16555_c18_g1/TRINITY_DN13956_c10_g1/TRINITY_DN13956_c2_g1/TRINITY_DN13956_c12_g1/TRINITY_DN16555_c10_g1/TRINITY_DN13956_c6_g1/TRINITY_DN12533_c5_g1/TRINITY_DN12533_c12_g1/TRINITY_DN16555_c10_g2/TRINITY_DN16555_c46_g1/TRINITY_DN23928_c12_g1/TRINITY_DN14049_c5_g1/TRINITY_DN13956_c1_g1/TRINITY_DN12533_c4_g1/TRINITY_DN12533_c9_g1/TRINITY_DN23928_c9_g1/TRINITY_DN12489_c7_g1/TRINITY_DN14049_c…	47		GO:0009228	BP thiamine biosynthetic process	24/1490	106/34940	1.46713e-11	4.44541e-09	TRINITY_DN15563_c5_g3/TRINITY_DN15563_c5_g6/TRINITY_DN19896_c0_g2/TRINITY_DN19896_c0_g1/TRINITY_DN15563_c36_g1/TRINITY_DN31145_c0_g1/TRINITY_DN15563_c6_g1/TRINITY_DN15563_c32_g1/TRINITY_DN15563_c5_g8/TRINITY_DN31145_c3_g1/TRINITY_DN15563_c46_g1/TRINITY_DN15563_c19_g1/TRINITY_DN15563_c40_g1/TRINITY_DN231_c0_g1/TRINITY_DN15563_c4_g1/TRINITY_DN15563_c8_g1/TRINITY_DN15563_c37_g1/TRINITY_DN15563_c42_g…	24
GO:0010287	CC plastoglobule	57/699	398/34940	1.61414e-31	2.03179e-29	TRINITY_DN16555_c18_g1/TRINITY_DN13956_c10_g1/TRINITY_DN13956_c2_g1/TRINITY_DN13956_c12_g1/TRINITY_DN22071_c3_g1/TRINITY_DN16555_c10_g1/TRINITY_DN13956_c6_g1/TRINITY_DN12533_c5_g1/TRINITY_DN12533_c12_g1/TRINITY_DN16555_c10_g2/TRINITY_DN16555_c46_g1/TRINITY_DN23928_c12_g1/TRINITY_DN22071_c3_g4/TRINITY_DN14049_c5_g1/TRINITY_DN13956_c1_g1/TRINITY_DN12533_c4_g1/TRINITY_DN12533_c9_g1/TRINITY_DN23928_c…	57		GO:0009611	BP response to wounding	45/1490	349/34940	4.60737e-11	1.22153e-08	TRINITY_DN19028_c0_g1/TRINITY_DN19906_c2_g2/TRINITY_DN19875_c3_g1/TRINITY_DN18227_c0_g1/TRINITY_DN9638_c0_g1/TRINITY_DN22379_c2_g4/TRINITY_DN6879_c0_g1/TRINITY_DN20795_c0_g1/TRINITY_DN19875_c3_g4/TRINITY_DN19875_c3_g3/TRINITY_DN19906_c2_g1/TRINITY_DN11161_c0_g1/TRINITY_DN13104_c1_g1/TRINITY_DN19028_c0_g2/TRINITY_DN20694_c5_g1/TRINITY_DN19813_c0_g1/TRINITY_DN19875_c3_g2/TRINITY_DN23346_c4_g1/TRINI…	45
GO:0009522	CC photosystem I	58/699	427/34940	8.48879e-31	9.49801e-29	TRINITY_DN16555_c18_g1/TRINITY_DN13956_c3_g1/TRINITY_DN13956_c10_g1/TRINITY_DN13956_c2_g1/TRINITY_DN13956_c12_g1/TRINITY_DN16555_c10_g1/TRINITY_DN13956_c6_g1/TRINITY_DN13956_c7_g1/TRINITY_DN12828_c8_g1/TRINITY_DN16555_c10_g2/TRINITY_DN16555_c46_g1/TRINITY_DN16555_c9_g3/TRINITY_DN24160_c15_g1/TRINITY_DN14049_c5_g1/TRINITY_DN13956_c1_g1/TRINITY_DN17988_c2_g1/TRINITY_DN12489_c7_g1/TRINITY_DN14049_c6…	58		GO:0004058	MF aromatic-L-amino-acid decarboxylase activity	9/1490	12/34940	8.92191e-11	2.1026e-08	TRINITY_DN21405_c1_g2/TRINITY_DN21405_c2_g1/TRINITY_DN21405_c1_g4/TRINITY_DN21405_c1_g1/TRINITY_DN21405_c5_g1/TRINITY_DN21405_c1_g3/TRINITY_DN21405_c1_g6/TRINITY_DN21405_c1_g5/TRINITY_DN21405_c8_g1	9
GO:0009535	CC chloroplast thylakoid membrane	98/699	1365/34940	3.55778e-28	3.58269e-26	TRINITY_DN16555_c18_g1/TRINITY_DN13956_c3_g1/TRINITY_DN13956_c10_g1/TRINITY_DN13956_c2_g1/TRINITY_DN13956_c12_g1/TRINITY_DN13269_c0_g2/TRINITY_DN16555_c10_g1/TRINITY_DN12533_c7_g1/TRINITY_DN13956_c6_g1/TRINITY_DN12533_c5_g1/TRINITY_DN12533_c12_g1/TRINITY_DN13956_c7_g1/TRINITY_DN12828_c8_g1/TRINITY_DN16555_c10_g2/TRINITY_DN16555_c46_g1/TRINITY_DN23928_c12_g1/TRINITY_DN16555_c9_g3/TRINITY_DN24160_c…	98		GO:0006950	BP response to stress	32/1490	202/34940	1.55873e-10	3.30607e-08	TRINITY_DN11809_c0_g1/TRINITY_DN21284_c0_g2/TRINITY_DN21284_c0_g1/TRINITY_DN18136_c0_g1/TRINITY_DN20314_c1_g1/TRINITY_DN15563_c5_g3/TRINITY_DN18396_c0_g4/TRINITY_DN15563_c5_g6/TRINITY_DN18396_c0_g2/TRINITY_DN15563_c36_g1/TRINITY_DN31145_c0_g1/TRINITY_DN15563_c6_g1/TRINITY_DN15563_c32_g1/TRINITY_DN15563_c5_g8/TRINITY_DN31145_c3_g1/TRINITY_DN15563_c46_g1/TRINITY_DN15563_c19_g1/TRINITY_DN19851_c0_g1…	32
GO:0016628	MF oxidoreductase activity, acting on the CH-CH group of donors, NAD or NADP as acceptor	20/699	29/34940	6.82151e-28	6.24478e-26	TRINITY_DN14126_c0_g1/TRINITY_DN14126_c9_g1/TRINITY_DN14126_c8_g1/TRINITY_DN14126_c2_g1/TRINITY_DN14126_c1_g3/TRINITY_DN14126_c10_g1/TRINITY_DN14126_c1_g4/TRINITY_DN14126_c3_g1/TRINITY_DN14126_c1_g2/TRINITY_DN14126_c6_g1/TRINITY_DN14126_c14_g1/TRINITY_DN14126_c15_g1/TRINITY_DN14126_c11_g1/TRINITY_DN14126_c1_g1/TRINITY_DN14126_c7_g1/TRINITY_DN14126_c13_g1/TRINITY_DN14126_c4_g1/TRINITY_DN14126_c1_g…	20		GO:0009753	BP response to jasmonic acid	34/1490	229/34940	2.53093e-10	4.56699e-08	TRINITY_DN19028_c0_g1/TRINITY_DN19906_c2_g2/TRINITY_DN21924_c1_g1/TRINITY_DN15997_c0_g1/TRINITY_DN17215_c0_g1/TRINITY_DN22379_c2_g4/TRINITY_DN24054_c1_g1/TRINITY_DN19875_c3_g4/TRINITY_DN19906_c2_g1/TRINITY_DN20485_c1_g1/TRINITY_DN19028_c0_g2/TRINITY_DN20694_c5_g1/TRINITY_DN19875_c3_g2/TRINITY_DN23306_c0_g5/TRINITY_DN16990_c0_g2/TRINITY_DN10954_c0_g1/TRINITY_DN21518_c0_g2/TRINITY_DN16990_c0_g1/TRI…	34
GO:0016709	MF oxidoreductase activity, acting on paired donors, with incorporation or reduction of molecular oxygen, NAD(P)H as one donor, and incorporation of one atom of oxygen	36/699	170/34940	2.26634e-26	1.90184e-24	TRINITY_DN19401_c0_g1/TRINITY_DN13824_c2_g2/TRINITY_DN13824_c29_g1/TRINITY_DN13824_c27_g1/TRINITY_DN13824_c13_g1/TRINITY_DN13824_c25_g1/TRINITY_DN13824_c9_g1/TRINITY_DN17584_c0_g1/TRINITY_DN13824_c8_g1/TRINITY_DN13824_c2_g1/TRINITY_DN13824_c18_g1/TRINITY_DN13824_c3_g5/TRINITY_DN13824_c7_g1/TRINITY_DN13824_c3_g1/TRINITY_DN13824_c12_g1/TRINITY_DN13824_c21_g1/TRINITY_DN13824_c33_g1/TRINITY_DN13824_c…	36		GO:0004837	MF tyrosine decarboxylase activity	9/1490	13/34940	2.7891e-10	4.56699e-08	TRINITY_DN21405_c1_g2/TRINITY_DN21405_c2_g1/TRINITY_DN21405_c1_g4/TRINITY_DN21405_c1_g1/TRINITY_DN21405_c5_g1/TRINITY_DN21405_c1_g3/TRINITY_DN21405_c1_g6/TRINITY_DN21405_c1_g5/TRINITY_DN21405_c8_g1	9
GO:0020037	MF heme binding	70/699	923/34940	1.4477e-21	1.12141e-19	TRINITY_DN18670_c1_g2/TRINITY_DN17135_c0_g1/TRINITY_DN19401_c0_g1/TRINITY_DN20809_c0_g1/TRINITY_DN13824_c2_g2/TRINITY_DN13824_c29_g1/TRINITY_DN13824_c27_g1/TRINITY_DN13824_c13_g1/TRINITY_DN13824_c25_g1/TRINITY_DN13824_c9_g1/TRINITY_DN17584_c0_g1/TRINITY_DN13824_c8_g1/TRINITY_DN13824_c2_g1/TRINITY_DN13824_c18_g1/TRINITY_DN13824_c3_g5/TRINITY_DN12500_c27_g1/TRINITY_DN13824_c7_g1/TRINITY_DN13824_c3_…	70		GO:0009607	BP response to biotic stimulus	22/1490	102/34940	2.79919e-10	4.56699e-08	TRINITY_DN13800_c1_g2/TRINITY_DN21163_c1_g2/TRINITY_DN13800_c4_g1/TRINITY_DN16744_c1_g3/TRINITY_DN21163_c1_g1/TRINITY_DN16744_c1_g1/TRINITY_DN13800_c1_g1/TRINITY_DN22683_c1_g1/TRINITY_DN16827_c0_g1/TRINITY_DN15545_c0_g1/TRINITY_DN13800_c0_g2/TRINITY_DN21163_c2_g1/TRINITY_DN18706_c0_g2/TRINITY_DN14651_c0_g1/TRINITY_DN23272_c1_g1/TRINITY_DN15696_c0_g1/TRINITY_DN16744_c1_g2/TRINITY_DN23272_c1_g2/TRI…	22
GO:0005506	MF iron ion binding	58/699	761/34940	4.00657e-18	2.88187e-16	TRINITY_DN18670_c1_g2/TRINITY_DN19401_c0_g1/TRINITY_DN20809_c0_g1/TRINITY_DN13824_c2_g2/TRINITY_DN13824_c29_g1/TRINITY_DN13824_c27_g1/TRINITY_DN13824_c13_g1/TRINITY_DN13824_c25_g1/TRINITY_DN13824_c9_g1/TRINITY_DN17584_c0_g1/TRINITY_DN13824_c8_g1/TRINITY_DN13824_c2_g1/TRINITY_DN13824_c18_g1/TRINITY_DN13824_c3_g5/TRINITY_DN12500_c27_g1/TRINITY_DN13824_c7_g1/TRINITY_DN13824_c3_g1/TRINITY_DN13824_c12…	58		GO:0009751	BP response to salicylic acid	32/1490	208/34940	3.36163e-10	5.09286e-08	TRINITY_DN15997_c0_g1/TRINITY_DN22379_c2_g4/TRINITY_DN14698_c0_g2/TRINITY_DN24054_c1_g1/TRINITY_DN20079_c1_g2/TRINITY_DN14698_c0_g1/TRINITY_DN20795_c0_g1/TRINITY_DN19875_c3_g4/TRINITY_DN18208_c0_g1/TRINITY_DN19875_c3_g2/TRINITY_DN16122_c0_g1/TRINITY_DN21056_c2_g2/TRINITY_DN16990_c0_g2/TRINITY_DN15715_c1_g1/TRINITY_DN23694_c0_g1/TRINITY_DN11922_c0_g1/TRINITY_DN11629_c0_g1/TRINITY_DN16990_c0_g1/TRI…	32
GO:0009765	BP photosynthesis, light harvesting	29/699	180/34940	4.7294e-18	3.175e-16	TRINITY_DN13956_c3_g1/TRINITY_DN12533_c7_g1/TRINITY_DN13956_c7_g1/TRINITY_DN12828_c8_g1/TRINITY_DN16555_c10_g2/TRINITY_DN16555_c9_g3/TRINITY_DN24160_c15_g1/TRINITY_DN13956_c1_g1/TRINITY_DN12533_c10_g1/TRINITY_DN17988_c2_g1/TRINITY_DN13956_c9_g1/TRINITY_DN13956_c14_g1/TRINITY_DN12533_c0_g1/TRINITY_DN10698_c0_g1/TRINITY_DN13956_c1_g4/TRINITY_DN16555_c42_g1/TRINITY_DN12533_c6_g1/TRINITY_DN12828_c6_g…	29		GO:0052837	BP thiazole biosynthetic process	13/1490	35/34940	8.98696e-10	1.27076e-07	TRINITY_DN15563_c5_g3/TRINITY_DN15563_c5_g6/TRINITY_DN15563_c6_g1/TRINITY_DN15563_c32_g1/TRINITY_DN31145_c3_g1/TRINITY_DN15563_c46_g1/TRINITY_DN15563_c19_g1/TRINITY_DN231_c0_g1/TRINITY_DN15563_c4_g1/TRINITY_DN15563_c37_g1/TRINITY_DN15563_c38_g1/TRINITY_DN15563_c16_g1/TRINITY_DN15563_c43_g1	13
GO:0102970	MF 7-deoxyloganetic acid glucosyltransferase activity	13/699	21/34940	1.29369e-17	8.14216e-16	TRINITY_DN17280_c3_g2/TRINITY_DN17280_c6_g1/TRINITY_DN17280_c3_g4/TRINITY_DN17280_c5_g1/TRINITY_DN17280_c3_g3/TRINITY_DN17280_c4_g1/TRINITY_DN17280_c14_g1/TRINITY_DN17280_c3_g5/TRINITY_DN17280_c13_g1/TRINITY_DN17280_c12_g1/TRINITY_DN17280_c9_g1/TRINITY_DN17280_c8_g1/TRINITY_DN17280_c11_g1	13		GO:0015117	MF thiosulfate transmembrane transporter activity	8/1490	12/34940	4.55989e-09	5.37307e-07	TRINITY_DN24024_c2_g1/TRINITY_DN14434_c0_g1/TRINITY_DN13476_c0_g1/TRINITY_DN24024_c2_g2/TRINITY_DN13476_c1_g1/TRINITY_DN24024_c2_g4/TRINITY_DN24024_c2_g3/TRINITY_DN24024_c3_g1	8
GO:0003958	MF NADPH-hemoprotein reductase activity	15/699	43/34940	2.55996e-15	1.5164e-13	TRINITY_DN12428_c0_g1/TRINITY_DN23557_c1_g3/TRINITY_DN23557_c2_g1/TRINITY_DN23557_c12_g1/TRINITY_DN23557_c10_g1/TRINITY_DN23557_c1_g7/TRINITY_DN23557_c3_g1/TRINITY_DN23557_c2_g5/TRINITY_DN23557_c16_g1/TRINITY_DN13281_c0_g1/TRINITY_DN23557_c13_g1/TRINITY_DN23557_c2_g4/TRINITY_DN18084_c3_g1/TRINITY_DN18084_c2_g1/TRINITY_DN23557_c1_g8	15		GO:0015709	BP thiosulfate transport	8/1490	12/34940	4.55989e-09	5.37307e-07	TRINITY_DN24024_c2_g1/TRINITY_DN14434_c0_g1/TRINITY_DN13476_c0_g1/TRINITY_DN24024_c2_g2/TRINITY_DN13476_c1_g1/TRINITY_DN24024_c2_g4/TRINITY_DN24024_c2_g3/TRINITY_DN24024_c3_g1	8
GO:1900994	BP (-)-secologanin biosynthetic process	13/699	32/34940	1.80398e-14	1.00923e-12	TRINITY_DN17280_c3_g2/TRINITY_DN17280_c6_g1/TRINITY_DN17280_c3_g4/TRINITY_DN17280_c5_g1/TRINITY_DN17280_c3_g3/TRINITY_DN17280_c4_g1/TRINITY_DN17280_c14_g1/TRINITY_DN17280_c3_g5/TRINITY_DN17280_c13_g1/TRINITY_DN17280_c12_g1/TRINITY_DN17280_c9_g1/TRINITY_DN17280_c8_g1/TRINITY_DN17280_c11_g1	13		GO:0071422	BP succinate transmembrane transport	8/1490	12/34940	4.55989e-09	5.37307e-07	TRINITY_DN24024_c2_g1/TRINITY_DN14434_c0_g1/TRINITY_DN13476_c0_g1/TRINITY_DN24024_c2_g2/TRINITY_DN13476_c1_g1/TRINITY_DN24024_c2_g4/TRINITY_DN24024_c2_g3/TRINITY_DN24024_c3_g1	8
GO:0004022	MF alcohol dehydrogenase (NAD) activity	15/699	57/34940	2.87615e-13	1.52436e-11	TRINITY_DN16155_c11_g1/TRINITY_DN16155_c10_g1/TRINITY_DN16155_c3_g1/TRINITY_DN16155_c9_g1/TRINITY_DN16155_c15_g1/TRINITY_DN16155_c16_g1/TRINITY_DN16233_c0_g1/TRINITY_DN16155_c13_g1/TRINITY_DN16155_c8_g1/TRINITY_DN16155_c2_g1/TRINITY_DN16155_c7_g1/TRINITY_DN16155_c1_g3/TRINITY_DN16155_c1_g4/TRINITY_DN12753_c0_g1/TRINITY_DN16155_c1_g2	15		GO:0004674	MF protein serine/threonine kinase activity	90/1490	1118/34940	6.83225e-09	7.62694e-07	TRINITY_DN16804_c0_g1/TRINITY_DN18083_c0_g1/TRINITY_DN21487_c1_g2/TRINITY_DN18083_c0_g2/TRINITY_DN21674_c1_g2/TRINITY_DN20079_c1_g2/TRINITY_DN22793_c0_g2/TRINITY_DN22966_c0_g1/TRINITY_DN22944_c0_g1/TRINITY_DN23906_c0_g1/TRINITY_DN20381_c2_g1/TRINITY_DN20985_c1_g1/TRINITY_DN23776_c1_g1/TRINITY_DN16997_c0_g1/TRINITY_DN19791_c1_g1/TRINITY_DN16804_c0_g2/TRINITY_DN19616_c0_g3/TRINITY_DN21056_c2_g2/TRI…	90
GO:0009644	BP response to high light intensity	21/699	148/34940	2.42397e-12	1.22047e-10	TRINITY_DN15564_c3_g2/TRINITY_DN22369_c0_g1/TRINITY_DN22425_c0_g1/TRINITY_DN13956_c10_g1/TRINITY_DN13956_c2_g1/TRINITY_DN13956_c12_g1/TRINITY_DN16555_c10_g1/TRINITY_DN13956_c6_g1/TRINITY_DN16691_c0_g1/TRINITY_DN16555_c10_g2/TRINITY_DN16555_c46_g1/TRINITY_DN13956_c1_g1/TRINITY_DN13956_c1_g2/TRINITY_DN11461_c0_g1/TRINITY_DN13956_c15_g1/TRINITY_DN13956_c8_g1/TRINITY_DN16072_c16_g1/TRINITY_DN13956_c1…	21		GO:0032040	CC small-subunit processome	15/1490	59/34940	1.7781e-08	1.88568e-06	TRINITY_DN21818_c0_g1/TRINITY_DN19722_c1_g1/TRINITY_DN21051_c0_g1/TRINITY_DN23866_c2_g1/TRINITY_DN15413_c0_g1/TRINITY_DN20391_c0_g1/TRINITY_DN20855_c0_g1/TRINITY_DN12555_c0_g1/TRINITY_DN14949_c0_g1/TRINITY_DN12052_c1_g1/TRINITY_DN19795_c0_g1/TRINITY_DN13250_c0_g1/TRINITY_DN19508_c0_g1/TRINITY_DN14271_c0_g1/TRINITY_DN21211_c0_g1	15
GO:0009579	CC thylakoid	37/699	477/34940	3.17545e-12	1.5227e-10	TRINITY_DN13956_c10_g1/TRINITY_DN13956_c2_g1/TRINITY_DN13956_c12_g1/TRINITY_DN13269_c0_g2/TRINITY_DN16555_c10_g1/TRINITY_DN13956_c6_g1/TRINITY_DN16555_c10_g2/TRINITY_DN16555_c46_g1/TRINITY_DN14049_c5_g1/TRINITY_DN13956_c1_g1/TRINITY_DN12489_c7_g1/TRINITY_DN14049_c6_g1/TRINITY_DN13956_c1_g2/TRINITY_DN14049_c4_g1/TRINITY_DN11461_c0_g1/TRINITY_DN14049_c3_g2/TRINITY_DN14049_c0_g2/TRINITY_DN12489_c3_g…	37		GO:0015141	MF succinate transmembrane transporter activity	8/1490	14/34940	2.56205e-08	2.58767e-06	TRINITY_DN24024_c2_g1/TRINITY_DN14434_c0_g1/TRINITY_DN13476_c0_g1/TRINITY_DN24024_c2_g2/TRINITY_DN13476_c1_g1/TRINITY_DN24024_c2_g4/TRINITY_DN24024_c2_g3/TRINITY_DN24024_c3_g1	8
GO:0009416	BP response to light stimulus	30/699	358/34940	5.58576e-11	2.55675e-09	TRINITY_DN20851_c2_g2/TRINITY_DN16555_c18_g1/TRINITY_DN16555_c10_g1/TRINITY_DN12533_c5_g1/TRINITY_DN12533_c12_g1/TRINITY_DN23928_c12_g1/TRINITY_DN12533_c4_g1/TRINITY_DN12533_c9_g1/TRINITY_DN23928_c9_g1/TRINITY_DN16072_c15_g1/TRINITY_DN12533_c2_g2/TRINITY_DN672_c0_g1/TRINITY_DN12533_c1_g1/TRINITY_DN13859_c0_g1/TRINITY_DN16297_c0_g2/TRINITY_DN12533_c8_g1/TRINITY_DN12533_c2_g1/TRINITY_DN16555_c21_g1…	30		GO:0016036	BP cellular response to phosphate starvation	19/1490	101/34940	4.81518e-08	4.49492e-06	TRINITY_DN13749_c0_g1/TRINITY_DN18083_c0_g1/TRINITY_DN12466_c0_g1/TRINITY_DN21487_c1_g2/TRINITY_DN18083_c0_g2/TRINITY_DN22074_c1_g1/TRINITY_DN14698_c0_g2/TRINITY_DN14698_c0_g1/TRINITY_DN19496_c0_g1/TRINITY_DN18238_c1_g2/TRINITY_DN12287_c0_g2/TRINITY_DN22403_c0_g1/TRINITY_DN22403_c0_g2/TRINITY_DN20210_c0_g1/TRINITY_DN14834_c0_g1/TRINITY_DN22991_c0_g1/TRINITY_DN18230_c0_g1/TRINITY_DN18238_c1_g1/TRI…	19
GO:0009941	CC chloroplast envelope	57/699	1124/34940	1.86237e-10	8.07915e-09	TRINITY_DN22369_c0_g1/TRINITY_DN16555_c18_g1/TRINITY_DN13956_c10_g1/TRINITY_DN13956_c2_g1/TRINITY_DN13956_c12_g1/TRINITY_DN16555_c10_g1/TRINITY_DN13956_c6_g1/TRINITY_DN12533_c5_g1/TRINITY_DN12533_c12_g1/TRINITY_DN21312_c2_g1/TRINITY_DN16555_c10_g2/TRINITY_DN16555_c46_g1/TRINITY_DN23928_c12_g1/TRINITY_DN14049_c5_g1/TRINITY_DN13956_c1_g1/TRINITY_DN12533_c4_g1/TRINITY_DN12533_c9_g1/TRINITY_DN23928_c…	57		GO:0006364	BP rRNA processing	32/1490	254/34940	4.87427e-08	4.49492e-06	TRINITY_DN23374_c2_g1/TRINITY_DN16366_c0_g1/TRINITY_DN23374_c2_g2/TRINITY_DN22058_c1_g1/TRINITY_DN19722_c1_g1/TRINITY_DN15371_c0_g1/TRINITY_DN23087_c1_g1/TRINITY_DN21777_c0_g1/TRINITY_DN21499_c0_g1/TRINITY_DN21051_c0_g1/TRINITY_DN23866_c2_g1/TRINITY_DN21874_c1_g1/TRINITY_DN12674_c0_g1/TRINITY_DN15413_c0_g1/TRINITY_DN15371_c0_g2/TRINITY_DN18166_c0_g1/TRINITY_DN19190_c0_g1/TRINITY_DN16135_c0_g1/TRI…	32
GO:0005789	CC endoplasmic reticulum membrane	57/699	1125/34940	1.92552e-10	8.07915e-09	TRINITY_DN20809_c0_g1/TRINITY_DN20851_c2_g2/TRINITY_DN13824_c2_g2/TRINITY_DN13824_c29_g1/TRINITY_DN13824_c27_g1/TRINITY_DN13824_c13_g1/TRINITY_DN13824_c25_g1/TRINITY_DN13824_c9_g1/TRINITY_DN13824_c8_g1/TRINITY_DN10898_c0_g1/TRINITY_DN13824_c2_g1/TRINITY_DN13824_c18_g1/TRINITY_DN13824_c3_g5/TRINITY_DN12428_c0_g1/TRINITY_DN13824_c7_g1/TRINITY_DN13824_c3_g1/TRINITY_DN13824_c12_g1/TRINITY_DN13824_c21…	57		GO:0005310	MF dicarboxylic acid transmembrane transporter activity	8/1490	16/34940	1.01701e-07	8.98783e-06	TRINITY_DN24024_c2_g1/TRINITY_DN14434_c0_g1/TRINITY_DN13476_c0_g1/TRINITY_DN24024_c2_g2/TRINITY_DN13476_c1_g1/TRINITY_DN24024_c2_g4/TRINITY_DN24024_c2_g3/TRINITY_DN24024_c3_g1	8
GO:0033383	BP geranyl diphosphate metabolic process	9/699	23/34940	3.10277e-10	1.2498e-08	TRINITY_DN19000_c11_g1/TRINITY_DN19000_c18_g1/TRINITY_DN19000_c1_g1/TRINITY_DN19000_c0_g1/TRINITY_DN19000_c19_g1/TRINITY_DN19000_c1_g2/TRINITY_DN19000_c5_g1/TRINITY_DN19000_c1_g5/TRINITY_DN19000_c12_g1	9		GO:0015131	MF oxaloacetate transmembrane transporter activity	8/1490	17/34940	1.84885e-07	1.50824e-05	TRINITY_DN24024_c2_g1/TRINITY_DN14434_c0_g1/TRINITY_DN13476_c0_g1/TRINITY_DN24024_c2_g2/TRINITY_DN13476_c1_g1/TRINITY_DN24024_c2_g4/TRINITY_DN24024_c2_g3/TRINITY_DN24024_c3_g1	8
GO:0035251	MF UDP-glucosyltransferase activity	14/699	79/34940	5.4296e-10	2.10293e-08	TRINITY_DN17280_c3_g2/TRINITY_DN17280_c6_g1/TRINITY_DN17280_c3_g4/TRINITY_DN17280_c5_g1/TRINITY_DN17280_c3_g3/TRINITY_DN17280_c4_g1/TRINITY_DN17280_c14_g1/TRINITY_DN15140_c0_g1/TRINITY_DN17280_c3_g5/TRINITY_DN17280_c13_g1/TRINITY_DN17280_c12_g1/TRINITY_DN17280_c9_g1/TRINITY_DN17280_c8_g1/TRINITY_DN17280_c11_g1	14		GO:0015729	BP oxaloacetate transport	8/1490	17/34940	1.84885e-07	1.50824e-05	TRINITY_DN24024_c2_g1/TRINITY_DN14434_c0_g1/TRINITY_DN13476_c0_g1/TRINITY_DN24024_c2_g2/TRINITY_DN13476_c1_g1/TRINITY_DN24024_c2_g4/TRINITY_DN24024_c2_g3/TRINITY_DN24024_c3_g1	8
GO:0009645	BP response to low light intensity stimulus	11/699	47/34940	1.72057e-09	6.4171e-08	TRINITY_DN13956_c10_g1/TRINITY_DN13956_c2_g1/TRINITY_DN13956_c12_g1/TRINITY_DN13956_c6_g1/TRINITY_DN13956_c1_g1/TRINITY_DN13956_c1_g2/TRINITY_DN13956_c15_g1/TRINITY_DN13956_c8_g1/TRINITY_DN16072_c16_g1/TRINITY_DN13956_c17_g1/TRINITY_DN13956_c1_g5	11		GO:0031347	BP regulation of defense response	14/1490	63/34940	3.25494e-07	2.55694e-05	TRINITY_DN19028_c0_g1/TRINITY_DN19906_c2_g2/TRINITY_DN20795_c0_g1/TRINITY_DN19906_c2_g1/TRINITY_DN11161_c0_g1/TRINITY_DN19028_c0_g2/TRINITY_DN16122_c0_g1/TRINITY_DN17121_c0_g1/TRINITY_DN19560_c0_g1/TRINITY_DN21762_c0_g1/TRINITY_DN11629_c0_g1/TRINITY_DN17680_c0_g1/TRINITY_DN23470_c1_g2/TRINITY_DN20275_c3_g1	14
GO:0080167	BP response to karrikin	23/699	268/34940	6.2115e-09	2.23392e-07	TRINITY_DN16862_c0_g1/TRINITY_DN19856_c0_g1/TRINITY_DN13956_c10_g1/TRINITY_DN13956_c2_g1/TRINITY_DN13956_c12_g1/TRINITY_DN23683_c31_g1/TRINITY_DN13956_c6_g1/TRINITY_DN13956_c1_g1/TRINITY_DN23683_c24_g1/TRINITY_DN23683_c3_g1/TRINITY_DN13956_c1_g2/TRINITY_DN13956_c15_g1/TRINITY_DN13956_c8_g1/TRINITY_DN23845_c3_g7/TRINITY_DN13956_c17_g1/TRINITY_DN17239_c0_g1/TRINITY_DN13956_c1_g5/TRINITY_DN12901_c0_…	23		GO:0017077	MF oxidative phosphorylation uncoupler activity	7/1490	13/34940	3.46101e-07	2.62172e-05	TRINITY_DN24024_c2_g1/TRINITY_DN14434_c0_g1/TRINITY_DN13476_c0_g1/TRINITY_DN24024_c2_g2/TRINITY_DN13476_c1_g1/TRINITY_DN24024_c2_g3/TRINITY_DN24024_c3_g1	7
GO:0015696	BP ammonium transport	7/699	16/34940	1.21732e-08	4.22705e-07	TRINITY_DN21081_c1_g3/TRINITY_DN14180_c0_g1/TRINITY_DN17915_c3_g1/TRINITY_DN17915_c3_g3/TRINITY_DN17915_c3_g2/TRINITY_DN17915_c23_g1/TRINITY_DN65308_c0_g1	7		GO:0005516	MF calmodulin binding	50/1490	544/34940	3.63852e-07	2.66114e-05	TRINITY_DN18083_c0_g1/TRINITY_DN21487_c1_g2/TRINITY_DN18083_c0_g2/TRINITY_DN21284_c0_g2/TRINITY_DN21284_c0_g1/TRINITY_DN22793_c0_g2/TRINITY_DN22397_c0_g1/TRINITY_DN19636_c2_g4/TRINITY_DN18136_c0_g1/TRINITY_DN20314_c1_g1/TRINITY_DN22683_c1_g1/TRINITY_DN22888_c1_g3/TRINITY_DN19636_c2_g2/TRINITY_DN21491_c0_g2/TRINITY_DN19636_c2_g3/TRINITY_DN22609_c1_g2/TRINITY_DN17464_c0_g1/TRINITY_DN20104_c0_g1/TRI…	50
GO:0055114	BP oxidation-reduction process	64/699	1500/34940	1.30309e-08	4.37403e-07	TRINITY_DN21026_c2_g2/TRINITY_DN16862_c0_g1/TRINITY_DN18670_c1_g2/TRINITY_DN17135_c0_g1/TRINITY_DN19401_c0_g1/TRINITY_DN20809_c0_g1/TRINITY_DN21026_c2_g1/TRINITY_DN19856_c0_g1/TRINITY_DN13824_c2_g2/TRINITY_DN22071_c3_g1/TRINITY_DN16155_c3_g1/TRINITY_DN18888_c0_g1/TRINITY_DN16155_c9_g1/TRINITY_DN16155_c15_g1/TRINITY_DN17584_c0_g1/TRINITY_DN17773_c0_g1/TRINITY_DN16155_c0_g1/TRINITY_DN13824_c3_g5/TR…	64		GO:0071423	BP malate transmembrane transport	8/1490	19/34940	5.32477e-07	3.76461e-05	TRINITY_DN24024_c2_g1/TRINITY_DN14434_c0_g1/TRINITY_DN13476_c0_g1/TRINITY_DN24024_c2_g2/TRINITY_DN13476_c1_g1/TRINITY_DN24024_c2_g4/TRINITY_DN24024_c2_g3/TRINITY_DN24024_c3_g1	8
GO:0102311	MF 8-hydroxygeraniol dehydrogenase activity	10/699	46/34940	2.05134e-08	6.66353e-07	TRINITY_DN16951_c2_g1/TRINITY_DN23451_c18_g1/TRINITY_DN16370_c2_g1/TRINITY_DN20174_c1_g2/TRINITY_DN23451_c5_g3/TRINITY_DN20174_c1_g3/TRINITY_DN23451_c6_g5/TRINITY_DN16370_c1_g1/TRINITY_DN23451_c5_g2/TRINITY_DN16951_c3_g1	10		GO:0035435	BP phosphate ion transmembrane transport	8/1490	20/34940	8.54171e-07	5.84418e-05	TRINITY_DN24024_c2_g1/TRINITY_DN14434_c0_g1/TRINITY_DN13476_c0_g1/TRINITY_DN24024_c2_g2/TRINITY_DN13476_c1_g1/TRINITY_DN24024_c2_g4/TRINITY_DN24024_c2_g3/TRINITY_DN24024_c3_g1	8
GO:0016705	MF oxidoreductase activity, acting on paired donors, with incorporation or reduction of molecular oxygen	29/699	436/34940	2.27075e-08	7.14577e-07	TRINITY_DN18670_c1_g2/TRINITY_DN19401_c0_g1/TRINITY_DN20809_c0_g1/TRINITY_DN13824_c2_g2/TRINITY_DN17584_c0_g1/TRINITY_DN13824_c3_g5/TRINITY_DN12500_c27_g1/TRINITY_DN13824_c7_g1/TRINITY_DN13824_c21_g1/TRINITY_DN13824_c33_g1/TRINITY_DN12500_c15_g1/TRINITY_DN13824_c5_g1/TRINITY_DN13824_c10_g1/TRINITY_DN12500_c43_g1/TRINITY_DN15019_c2_g1/TRINITY_DN12054_c0_g1/TRINITY_DN20863_c31_g1/TRINITY_DN12525_c0…	29		GO:0044212	MF transcription regulatory region DNA binding	36/1490	348/34940	1.03355e-06	6.8505e-05	TRINITY_DN21924_c1_g1/TRINITY_DN15997_c0_g1/TRINITY_DN22074_c1_g1/TRINITY_DN12556_c0_g1/TRINITY_DN21577_c0_g1/TRINITY_DN14698_c0_g2/TRINITY_DN19692_c0_g2/TRINITY_DN14698_c0_g1/TRINITY_DN20795_c0_g1/TRINITY_DN19044_c0_g1/TRINITY_DN19496_c0_g1/TRINITY_DN19692_c0_g1/TRINITY_DN16122_c0_g1/TRINITY_DN22074_c1_g2/TRINITY_DN16990_c0_g2/TRINITY_DN21946_c3_g4/TRINITY_DN20107_c1_g4/TRINITY_DN11629_c0_g1/TRI…	36
GO:0072488	BP ammonium transmembrane transport	6/699	11/34940	2.66192e-08	8.12289e-07	TRINITY_DN21081_c1_g3/TRINITY_DN14180_c0_g1/TRINITY_DN17915_c3_g1/TRINITY_DN17915_c3_g3/TRINITY_DN17915_c3_g2/TRINITY_DN17915_c23_g1	6		GO:0015140	MF malate transmembrane transporter activity	9/1490	28/34940	1.50697e-06	9.68568e-05	TRINITY_DN24024_c2_g1/TRINITY_DN14434_c0_g1/TRINITY_DN13476_c0_g1/TRINITY_DN24024_c2_g2/TRINITY_DN13476_c1_g1/TRINITY_DN13752_c0_g1/TRINITY_DN24024_c2_g4/TRINITY_DN24024_c2_g3/TRINITY_DN24024_c3_g1	9
GO:0047924	MF geraniol dehydrogenase activity	9/699	36/34940	2.83318e-08	8.3912e-07	TRINITY_DN23451_c15_g1/TRINITY_DN16951_c2_g1/TRINITY_DN16370_c2_g1/TRINITY_DN23451_c12_g1/TRINITY_DN20174_c1_g3/TRINITY_DN20174_c1_g1/TRINITY_DN23451_c7_g1/TRINITY_DN20174_c1_g4/TRINITY_DN23451_c16_g1	9		GO:0050275	MF scopoletin glucosyltransferase activity	4/1490	4/34940	3.29441e-06	0.000205513	TRINITY_DN14685_c0_g1/TRINITY_DN22978_c0_g1/TRINITY_DN22978_c0_g5/TRINITY_DN22978_c0_g2	4
GO:0009534	CC chloroplast thylakoid	29/699	446/34940	3.71478e-08	1.06879e-06	TRINITY_DN13956_c10_g1/TRINITY_DN13956_c2_g1/TRINITY_DN13956_c12_g1/TRINITY_DN13269_c0_g2/TRINITY_DN16555_c10_g1/TRINITY_DN13956_c6_g1/TRINITY_DN16555_c10_g2/TRINITY_DN16555_c46_g1/TRINITY_DN14049_c5_g1/TRINITY_DN13956_c1_g1/TRINITY_DN12489_c7_g1/TRINITY_DN14049_c6_g1/TRINITY_DN13956_c1_g2/TRINITY_DN14049_c4_g1/TRINITY_DN11461_c0_g1/TRINITY_DN14049_c3_g2/TRINITY_DN14049_c0_g2/TRINITY_DN12489_c3_g…	29		GO:0010112	BP regulation of systemic acquired resistance	7/1490	18/34940	5.31675e-06	0.000322195	TRINITY_DN20314_c1_g1/TRINITY_DN11013_c0_g1/TRINITY_DN19474_c0_g1/TRINITY_DN16863_c0_g1/TRINITY_DN22995_c4_g1/TRINITY_DN16863_c0_g2/TRINITY_DN11013_c0_g2	7
GO:0015843	BP methylammonium transport	5/699	7/34940	6.41789e-08	1.79523e-06	TRINITY_DN21081_c1_g3/TRINITY_DN17915_c3_g1/TRINITY_DN17915_c3_g3/TRINITY_DN17915_c3_g2/TRINITY_DN17915_c23_g1	5		GO:0102985	MF Delta12-fatty-acid desaturase activity	5/1490	8/34940	7.04322e-06	0.000414963	TRINITY_DN20923_c3_g2/TRINITY_DN20923_c1_g1/TRINITY_DN20923_c3_g3/TRINITY_DN20923_c4_g1/TRINITY_DN20923_c6_g1	5
GO:0008519	MF ammonium transmembrane transporter activity	7/699	20/34940	7.69312e-08	2.09378e-06	TRINITY_DN21081_c1_g3/TRINITY_DN14180_c0_g1/TRINITY_DN17915_c3_g1/TRINITY_DN17915_c3_g3/TRINITY_DN17915_c3_g2/TRINITY_DN17915_c23_g1/TRINITY_DN65308_c0_g1	7		GO:1900150	BP regulation of defense response to fungus	12/1490	61/34940	8.66893e-06	0.00049694	TRINITY_DN19875_c3_g4/TRINITY_DN19875_c3_g3/TRINITY_DN23346_c4_g1/TRINITY_DN18396_c0_g2/TRINITY_DN16990_c0_g2/TRINITY_DN19875_c2_g2/TRINITY_DN19875_c2_g3/TRINITY_DN16990_c0_g1/TRINITY_DN23513_c1_g1/TRINITY_DN19875_c4_g1/TRINITY_DN14338_c0_g1/TRINITY_DN15239_c0_g1	12
GO:0010181	MF FMN binding	15/699	136/34940	1.04935e-07	2.78077e-06	TRINITY_DN12428_c0_g1/TRINITY_DN23557_c1_g3/TRINITY_DN23557_c2_g1/TRINITY_DN23557_c12_g1/TRINITY_DN23557_c10_g1/TRINITY_DN23557_c1_g7/TRINITY_DN23557_c3_g1/TRINITY_DN23557_c2_g5/TRINITY_DN23557_c16_g1/TRINITY_DN13281_c0_g1/TRINITY_DN23557_c13_g1/TRINITY_DN23557_c2_g4/TRINITY_DN18084_c3_g1/TRINITY_DN18084_c2_g1/TRINITY_DN23557_c1_g8	15		GO:0042742	BP defense response to bacterium	45/1490	529/34940	1.0337e-05	0.000576966	TRINITY_DN19906_c2_g2/TRINITY_DN21924_c1_g1/TRINITY_DN18227_c0_g1/TRINITY_DN21487_c1_g2/TRINITY_DN22379_c2_g4/TRINITY_DN20795_c0_g1/TRINITY_DN20314_c1_g1/TRINITY_DN19906_c2_g1/TRINITY_DN13576_c0_g1/TRINITY_DN17211_c1_g1/TRINITY_DN16122_c0_g1/TRINITY_DN18530_c0_g2/TRINITY_DN18399_c1_g3/TRINITY_DN18399_c1_g4/TRINITY_DN16570_c0_g1/TRINITY_DN21287_c0_g1/TRINITY_DN23900_c0_g2/TRINITY_DN17574_c0_g3/TRI…	45
GO:0010333	MF terpene synthase activity	10/699	59/34940	2.50233e-07	6.46114e-06	TRINITY_DN19000_c11_g1/TRINITY_DN19000_c18_g1/TRINITY_DN19000_c1_g1/TRINITY_DN19000_c0_g1/TRINITY_DN19000_c9_g1/TRINITY_DN19000_c19_g1/TRINITY_DN19000_c1_g2/TRINITY_DN19000_c5_g1/TRINITY_DN19000_c1_g5/TRINITY_DN19000_c12_g1	10		GO:0006665	BP sphingolipid metabolic process	10/1490	44/34940	1.27034e-05	0.0006736	TRINITY_DN24118_c2_g2/TRINITY_DN24118_c2_g3/TRINITY_DN24118_c7_g1/TRINITY_DN24118_c6_g1/TRINITY_DN2623_c0_g1/TRINITY_DN24118_c2_g4/TRINITY_DN23341_c1_g1/TRINITY_DN21257_c0_g2/TRINITY_DN24118_c8_g1/TRINITY_DN24118_c3_g1	10
GO:0051903	MF S-(hydroxymethyl)glutathione dehydrogenase activity	6/699	16/34940	4.23571e-07	1.06634e-05	TRINITY_DN16155_c11_g1/TRINITY_DN16155_c10_g1/TRINITY_DN16155_c9_g1/TRINITY_DN16155_c15_g1/TRINITY_DN16155_c16_g1/TRINITY_DN16155_c7_g1	6		GO:0008061	MF chitin binding	10/1490	44/34940	1.27034e-05	0.0006736	TRINITY_DN13104_c1_g1/TRINITY_DN19568_c0_g1/TRINITY_DN10954_c0_g1/TRINITY_DN13936_c0_g1/TRINITY_DN13555_c0_g1/TRINITY_DN19568_c0_g2/TRINITY_DN13104_c2_g2/TRINITY_DN13104_c2_g1/TRINITY_DN16231_c0_g1/TRINITY_DN13196_c0_g1	10
GO:0042803	MF protein homodimerization activity	33/699	638/34940	8.80593e-07	2.16282e-05	TRINITY_DN14126_c0_g1/TRINITY_DN14126_c9_g1/TRINITY_DN14126_c8_g1/TRINITY_DN14126_c2_g1/TRINITY_DN14126_c1_g3/TRINITY_DN14126_c10_g1/TRINITY_DN14126_c1_g4/TRINITY_DN14126_c3_g1/TRINITY_DN14126_c1_g2/TRINITY_DN16155_c10_g1/TRINITY_DN15667_c0_g1/TRINITY_DN14126_c6_g1/TRINITY_DN14126_c14_g1/TRINITY_DN14126_c15_g1/TRINITY_DN19000_c11_g1/TRINITY_DN14126_c11_g1/TRINITY_DN14126_c1_g1/TRINITY_DN14126_c7_…	33		GO:0008792	MF arginine decarboxylase activity	6/1490	14/34940	1.33055e-05	0.000688319	TRINITY_DN20694_c7_g1/TRINITY_DN21975_c3_g1/TRINITY_DN20694_c5_g1/TRINITY_DN20694_c5_g3/TRINITY_DN20694_c6_g1/TRINITY_DN20694_c8_g1	6
GO:0019904	MF protein domain specific binding	23/699	356/34940	1.05511e-06	2.52976e-05	TRINITY_DN13956_c10_g1/TRINITY_DN13956_c2_g1/TRINITY_DN13956_c12_g1/TRINITY_DN16555_c10_g1/TRINITY_DN13956_c6_g1/TRINITY_DN16555_c10_g2/TRINITY_DN16555_c46_g1/TRINITY_DN14049_c5_g1/TRINITY_DN13956_c1_g1/TRINITY_DN13956_c1_g2/TRINITY_DN11461_c0_g1/TRINITY_DN14049_c3_g2/TRINITY_DN14049_c0_g2/TRINITY_DN12489_c3_g1/TRINITY_DN14049_c8_g1/TRINITY_DN13956_c15_g1/TRINITY_DN13956_c8_g1/TRINITY_DN16072_c16…	23		GO:0009737	BP response to abscisic acid	48/1490	586/34940	1.44007e-05	0.000727234	TRINITY_DN16804_c0_g1/TRINITY_DN21924_c1_g1/TRINITY_DN21578_c0_g1/TRINITY_DN16030_c0_g1/TRINITY_DN23346_c3_g2/TRINITY_DN17215_c0_g1/TRINITY_DN12556_c0_g1/TRINITY_DN22379_c2_g4/TRINITY_DN22992_c0_g1/TRINITY_DN15956_c0_g2/TRINITY_DN14948_c0_g1/TRINITY_DN19692_c0_g1/TRINITY_DN19116_c0_g2/TRINITY_DN15242_c0_g1/TRINITY_DN17316_c0_g1/TRINITY_DN20694_c5_g1/TRINITY_DN23231_c1_g1/TRINITY_DN23346_c4_g1/TRI…	48
GO:0006069	BP ethanol oxidation	6/699	20/34940	1.91475e-06	4.38217e-05	TRINITY_DN16155_c11_g1/TRINITY_DN16155_c10_g1/TRINITY_DN16155_c9_g1/TRINITY_DN16155_c15_g1/TRINITY_DN16155_c16_g1/TRINITY_DN16155_c7_g1	6		GO:0005730	CC nucleolus	79/1490	1138/34940	1.67229e-05	0.000824867	TRINITY_DN23703_c0_g1/TRINITY_DN20604_c1_g1/TRINITY_DN17445_c0_g1/TRINITY_DN21340_c0_g1/TRINITY_DN14207_c0_g2/TRINITY_DN16801_c0_g1/TRINITY_DN23608_c2_g1/TRINITY_DN23374_c2_g1/TRINITY_DN15522_c0_g1/TRINITY_DN15055_c1_g1/TRINITY_DN16366_c0_g1/TRINITY_DN19427_c0_g1/TRINITY_DN21818_c0_g1/TRINITY_DN23374_c2_g2/TRINITY_DN20861_c0_g1/TRINITY_DN22058_c1_g1/TRINITY_DN19722_c1_g1/TRINITY_DN23338_c0_g1/TRI…	79
GO:0046863	MF ribulose-1,5-bisphosphate carboxylase/oxygenase activator activity	6/699	20/34940	1.91475e-06	4.38217e-05	TRINITY_DN18967_c43_g1/TRINITY_DN18967_c8_g4/TRINITY_DN18967_c8_g2/TRINITY_DN21276_c3_g1/TRINITY_DN18967_c60_g1/TRINITY_DN18967_c17_g1	6		GO:0050832	BP defense response to fungus	31/1490	318/34940	1.85089e-05	0.000892211	TRINITY_DN21924_c1_g1/TRINITY_DN18227_c0_g1/TRINITY_DN20795_c0_g1/TRINITY_DN23906_c0_g1/TRINITY_DN13800_c0_g1/TRINITY_DN13800_c1_g1/TRINITY_DN16122_c0_g1/TRINITY_DN16996_c0_g2/TRINITY_DN21056_c2_g2/TRINITY_DN18823_c5_g1/TRINITY_DN22898_c0_g4/TRINITY_DN18578_c1_g1/TRINITY_DN11922_c0_g1/TRINITY_DN10806_c0_g1/TRINITY_DN16996_c0_g1/TRINITY_DN22898_c0_g1/TRINITY_DN11629_c0_g1/TRINITY_DN20104_c0_g1/TRI…	31
GO:0033386	BP geranylgeranyl diphosphate biosynthetic process	5/699	12/34940	2.22698e-06	4.98349e-05	TRINITY_DN23199_c0_g3/TRINITY_DN23199_c0_g1/TRINITY_DN23199_c0_g2/TRINITY_DN23199_c0_g4/TRINITY_DN16971_c0_g2	5		GO:1900057	BP positive regulation of leaf senescence	6/1490	15/34940	2.13735e-05	0.0010074	TRINITY_DN16804_c0_g1/TRINITY_DN23178_c0_g1/TRINITY_DN16804_c0_g2/TRINITY_DN22920_c1_g2/TRINITY_DN14792_c0_g1/TRINITY_DN15448_c0_g1	6
GO:0030145	MF manganese ion binding	13/699	132/34940	2.68171e-06	5.8706e-05	TRINITY_DN19000_c11_g1/TRINITY_DN19255_c1_g2/TRINITY_DN19000_c18_g1/TRINITY_DN19255_c4_g1/TRINITY_DN19000_c1_g1/TRINITY_DN19255_c3_g1/TRINITY_DN19000_c0_g1/TRINITY_DN19000_c19_g1/TRINITY_DN19000_c1_g2/TRINITY_DN19000_c5_g1/TRINITY_DN19000_c1_g5/TRINITY_DN8745_c0_g1/TRINITY_DN19000_c12_g1	13		GO:0008272	BP sulfate transport	9/1490	39/34940	3.02665e-05	0.00139555	TRINITY_DN21487_c1_g2/TRINITY_DN24024_c2_g1/TRINITY_DN14434_c0_g1/TRINITY_DN13476_c0_g1/TRINITY_DN24024_c2_g2/TRINITY_DN13476_c1_g1/TRINITY_DN24024_c2_g4/TRINITY_DN24024_c2_g3/TRINITY_DN24024_c3_g1	9
GO:0009820	BP alkaloid metabolic process	10/699	79/34940	4.00749e-06	8.58626e-05	TRINITY_DN20174_c1_g2/TRINITY_DN12792_c0_g1/TRINITY_DN23451_c6_g1/TRINITY_DN15019_c2_g1/TRINITY_DN17832_c2_g3/TRINITY_DN20863_c45_g1/TRINITY_DN20863_c6_g1/TRINITY_DN10746_c0_g1/TRINITY_DN22030_c0_g1/TRINITY_DN13384_c0_g1	10		GO:1903507	BP negative regulation of nucleic acid-templated transcription	7/1490	23/34940	3.39473e-05	0.00153196	TRINITY_DN19028_c0_g1/TRINITY_DN19906_c2_g2/TRINITY_DN19906_c2_g1/TRINITY_DN11161_c0_g1/TRINITY_DN19028_c0_g2/TRINITY_DN19474_c0_g1/TRINITY_DN18707_c1_g2	7
GO:0016114	BP terpenoid biosynthetic process	11/699	100/34940	5.3633e-06	0.000111903	TRINITY_DN19000_c11_g1/TRINITY_DN19000_c18_g1/TRINITY_DN19000_c1_g1/TRINITY_DN19000_c0_g1/TRINITY_DN19000_c9_g1/TRINITY_DN19000_c19_g1/TRINITY_DN19000_c1_g2/TRINITY_DN19000_c1_g6/TRINITY_DN19000_c5_g1/TRINITY_DN19000_c1_g5/TRINITY_DN19000_c12_g1	11		GO:0009446	BP putrescine biosynthetic process	6/1490	17/34940	4.90999e-05	0.0021696	TRINITY_DN20694_c7_g1/TRINITY_DN21975_c3_g1/TRINITY_DN20694_c5_g1/TRINITY_DN20694_c5_g3/TRINITY_DN20694_c6_g1/TRINITY_DN20694_c8_g1	6
GO:0004311	MF farnesyltranstransferase activity	5/699	14/34940	5.44511e-06	0.000111903	TRINITY_DN23199_c0_g3/TRINITY_DN23199_c0_g1/TRINITY_DN23199_c0_g2/TRINITY_DN23199_c0_g4/TRINITY_DN16971_c0_g2	5		GO:0009910	BP negative regulation of flower development	11/1490	62/34940	5.60661e-05	0.00242686	TRINITY_DN20604_c1_g1/TRINITY_DN19427_c0_g1/TRINITY_DN19217_c1_g1/TRINITY_DN17575_c3_g2/TRINITY_DN22632_c2_g2/TRINITY_DN22632_c2_g1/TRINITY_DN22300_c0_g1/TRINITY_DN23443_c1_g2/TRINITY_DN13809_c0_g2/TRINITY_DN15387_c0_g1/TRINITY_DN17575_c3_g1	11
GO:0004337	MF geranyltranstransferase activity	5/699	15/34940	8.03302e-06	0.000155563	TRINITY_DN23199_c0_g3/TRINITY_DN23199_c0_g1/TRINITY_DN23199_c0_g2/TRINITY_DN23199_c0_g4/TRINITY_DN16971_c0_g2	5		GO:0009617	BP response to bacterium	20/1490	176/34940	6.73439e-05	0.00285673	TRINITY_DN18227_c0_g1/TRINITY_DN19624_c0_g4/TRINITY_DN20314_c1_g1/TRINITY_DN13104_c1_g1/TRINITY_DN23534_c1_g3/TRINITY_DN12220_c0_g1/TRINITY_DN21000_c2_g1/TRINITY_DN14978_c0_g1/TRINITY_DN10134_c0_g1/TRINITY_DN21402_c0_g2/TRINITY_DN17914_c0_g1/TRINITY_DN11709_c0_g1/TRINITY_DN13104_c2_g2/TRINITY_DN19124_c0_g2/TRINITY_DN23347_c1_g2/TRINITY_DN13104_c2_g1/TRINITY_DN19095_c0_g2/TRINITY_DN14516_c0_g1/TRI…	20
GO:0033384	BP geranyl diphosphate biosynthetic process	5/699	15/34940	8.03302e-06	0.000155563	TRINITY_DN23199_c0_g3/TRINITY_DN23199_c0_g1/TRINITY_DN23199_c0_g2/TRINITY_DN23199_c0_g4/TRINITY_DN16971_c0_g2	5		GO:0006527	BP arginine catabolic process	6/1490	18/34940	7.09914e-05	0.00295241	TRINITY_DN20694_c7_g1/TRINITY_DN21975_c3_g1/TRINITY_DN20694_c5_g1/TRINITY_DN20694_c5_g3/TRINITY_DN20694_c6_g1/TRINITY_DN20694_c8_g1	6
GO:0045337	BP farnesyl diphosphate biosynthetic process	5/699	15/34940	8.03302e-06	0.000155563	TRINITY_DN23199_c0_g3/TRINITY_DN23199_c0_g1/TRINITY_DN23199_c0_g2/TRINITY_DN23199_c0_g4/TRINITY_DN16971_c0_g2	5		GO:0009738	BP abscisic acid-activated signaling pathway	32/1490	360/34940	8.25204e-05	0.00336588	TRINITY_DN16804_c0_g1/TRINITY_DN21924_c1_g1/TRINITY_DN18227_c0_g1/TRINITY_DN17215_c0_g1/TRINITY_DN12556_c0_g1/TRINITY_DN16744_c1_g3/TRINITY_DN15956_c0_g2/TRINITY_DN16744_c1_g1/TRINITY_DN19692_c0_g1/TRINITY_DN15242_c0_g1/TRINITY_DN23306_c0_g5/TRINITY_DN16804_c0_g2/TRINITY_DN20170_c0_g1/TRINITY_DN15951_c0_g1/TRINITY_DN18078_c0_g1/TRINITY_DN18578_c1_g1/TRINITY_DN22617_c0_g1/TRINITY_DN12725_c1_g2/TRI…	32
GO:0050281	MF serine-glyoxylate transaminase activity	6/699	29/34940	2.01293e-05	0.000382457	TRINITY_DN22191_c6_g1/TRINITY_DN22191_c7_g1/TRINITY_DN13524_c2_g2/TRINITY_DN22191_c9_g1/TRINITY_DN22191_c15_g1/TRINITY_DN22191_c11_g1	6		GO:0015116	MF sulfate transmembrane transporter activity	8/1490	35/34940	9.01546e-05	0.00360789	TRINITY_DN24024_c2_g1/TRINITY_DN14434_c0_g1/TRINITY_DN13476_c0_g1/TRINITY_DN24024_c2_g2/TRINITY_DN13476_c1_g1/TRINITY_DN24024_c2_g4/TRINITY_DN24024_c2_g3/TRINITY_DN24024_c3_g1	8
GO:0004760	MF serine-pyruvate transaminase activity	6/699	30/34940	2.47372e-05	0.000452916	TRINITY_DN22191_c6_g1/TRINITY_DN22191_c7_g1/TRINITY_DN13524_c2_g2/TRINITY_DN22191_c9_g1/TRINITY_DN22191_c15_g1/TRINITY_DN22191_c11_g1	6		GO:0004568	MF chitinase activity	9/1490	47/34940	0.000143199	0.00562452	TRINITY_DN14304_c0_g2/TRINITY_DN13104_c1_g1/TRINITY_DN24118_c2_g1/TRINITY_DN10954_c0_g1/TRINITY_DN13936_c0_g1/TRINITY_DN13104_c2_g2/TRINITY_DN13104_c2_g1/TRINITY_DN16231_c0_g1/TRINITY_DN13196_c0_g1	9
GO:0019265	BP glycine biosynthetic process, by transamination of glyoxylate	6/699	30/34940	2.47372e-05	0.000452916	TRINITY_DN22191_c6_g1/TRINITY_DN22191_c7_g1/TRINITY_DN13524_c2_g2/TRINITY_DN22191_c9_g1/TRINITY_DN22191_c15_g1/TRINITY_DN22191_c11_g1	6		GO:0009908	BP flower development	33/1490	394/34940	0.000197474	0.0073448	TRINITY_DN16805_c1_g2/TRINITY_DN16805_c1_g1/TRINITY_DN19906_c2_g2/TRINITY_DN20334_c0_g1/TRINITY_DN22830_c1_g1/TRINITY_DN22409_c0_g1/TRINITY_DN19906_c2_g1/TRINITY_DN20463_c0_g1/TRINITY_DN20428_c0_g2/TRINITY_DN24166_c0_g1/TRINITY_DN20428_c0_g1/TRINITY_DN21928_c0_g2/TRINITY_DN18619_c0_g1/TRINITY_DN11922_c0_g1/TRINITY_DN10703_c0_g1/TRINITY_DN19732_c0_g1/TRINITY_DN15747_c3_g3/TRINITY_DN19238_c1_g2/TRI…	33
GO:0004161	MF dimethylallyltranstransferase activity	5/699	19/34940	2.91062e-05	0.000523393	TRINITY_DN23199_c0_g3/TRINITY_DN23199_c0_g1/TRINITY_DN23199_c0_g2/TRINITY_DN23199_c0_g4/TRINITY_DN16971_c0_g2	5		GO:0015152	MF glucose-6-phosphate transmembrane transporter activity	4/1490	8/34940	0.000200848	0.0073448	TRINITY_DN19801_c0_g1/TRINITY_DN19801_c4_g3/TRINITY_DN19801_c4_g4/TRINITY_DN19801_c9_g1	4
GO:0008453	MF alanine-glyoxylate transaminase activity	7/699	47/34940	3.90559e-05	0.000689987	TRINITY_DN21551_c0_g1/TRINITY_DN22191_c6_g1/TRINITY_DN22191_c7_g1/TRINITY_DN13524_c2_g2/TRINITY_DN22191_c9_g1/TRINITY_DN22191_c15_g1/TRINITY_DN22191_c11_g1	7		GO:0015760	BP glucose-6-phosphate transport	4/1490	8/34940	0.000200848	0.0073448	TRINITY_DN19801_c0_g1/TRINITY_DN19801_c4_g3/TRINITY_DN19801_c4_g4/TRINITY_DN19801_c9_g1	4
GO:0009698	BP phenylpropanoid metabolic process	6/699	33/34940	4.38483e-05	0.000761297	TRINITY_DN13527_c0_g1/TRINITY_DN23557_c12_g1/TRINITY_DN23557_c1_g7/TRINITY_DN22401_c0_g3/TRINITY_DN23557_c1_g8/TRINITY_DN22401_c0_g1	6		GO:0045338	BP farnesyl diphosphate metabolic process	4/1490	8/34940	0.000200848	0.0073448	TRINITY_DN14308_c1_g1/TRINITY_DN15403_c0_g1/TRINITY_DN23363_c1_g1/TRINITY_DN23363_c1_g3	4
GO:0009769	BP photosynthesis, light harvesting in photosystem II	4/699	11/34940	4.68594e-05	0.000799787	TRINITY_DN16555_c10_g1/TRINITY_DN16555_c10_g2/TRINITY_DN16555_c46_g1/TRINITY_DN11461_c0_g1	4		GO:0080167	BP response to karrikin	25/1490	268/34940	0.000227366	0.00817361	TRINITY_DN23478_c1_g1/TRINITY_DN23478_c1_g2/TRINITY_DN20351_c1_g3/TRINITY_DN20463_c0_g1/TRINITY_DN17120_c0_g1/TRINITY_DN19391_c0_g1/TRINITY_DN20694_c5_g1/TRINITY_DN9002_c0_g1/TRINITY_DN23903_c0_g3/TRINITY_DN19801_c0_g1/TRINITY_DN23903_c0_g2/TRINITY_DN18155_c1_g1/TRINITY_DN24099_c1_g2/TRINITY_DN19899_c1_g1/TRINITY_DN22968_c0_g1/TRINITY_DN18511_c5_g3/TRINITY_DN19801_c4_g3/TRINITY_DN16536_c2_g2/TRIN…	25
GO:0009664	BP plant-type cell wall organization	10/699	105/34940	5.04111e-05	0.000846066	TRINITY_DN15994_c0_g2/TRINITY_DN17135_c0_g1/TRINITY_DN23966_c0_g3/TRINITY_DN13762_c0_g1/TRINITY_DN17395_c2_g1/TRINITY_DN17395_c3_g1/TRINITY_DN23966_c0_g6/TRINITY_DN11302_c1_g1/TRINITY_DN17395_c0_g1/TRINITY_DN16157_c0_g1	10		GO:0046983	MF protein dimerization activity	28/1490	317/34940	0.000246979	0.00873073	TRINITY_DN21577_c0_g1/TRINITY_DN16864_c2_g2/TRINITY_DN23306_c0_g4/TRINITY_DN23306_c0_g5/TRINITY_DN16864_c2_g1/TRINITY_DN12160_c0_g1/TRINITY_DN23767_c1_g1/TRINITY_DN20625_c0_g1/TRINITY_DN11518_c0_g1/TRINITY_DN22578_c0_g1/TRINITY_DN23603_c2_g1/TRINITY_DN16203_c0_g1/TRINITY_DN16288_c0_g1/TRINITY_DN18753_c1_g1/TRINITY_DN23306_c0_g6/TRINITY_DN18230_c0_g1/TRINITY_DN16049_c0_g1/TRINITY_DN22275_c0_g1/TRI…	28
GO:0010218	BP response to far red light	11/699	135/34940	9.03068e-05	0.0014908	TRINITY_DN14049_c5_g1/TRINITY_DN12489_c7_g1/TRINITY_DN14049_c6_g1/TRINITY_DN14049_c4_g1/TRINITY_DN14049_c3_g2/TRINITY_DN14049_c0_g2/TRINITY_DN12489_c3_g1/TRINITY_DN14049_c8_g1/TRINITY_DN20341_c2_g1/TRINITY_DN16072_c16_g1/TRINITY_DN12489_c5_g1	11		GO:0048511	BP rhythmic process	10/1490	62/34940	0.000274377	0.00923967	TRINITY_DN16805_c1_g2/TRINITY_DN22290_c0_g1/TRINITY_DN22830_c1_g1/TRINITY_DN11472_c0_g1/TRINITY_DN24077_c1_g1/TRINITY_DN20366_c0_g1/TRINITY_DN24077_c1_g2/TRINITY_DN12435_c1_g1/TRINITY_DN20862_c1_g3/TRINITY_DN12435_c0_g1	10
GO:0015695	BP organic cation transport	4/699	13/34940	9.83385e-05	0.00159721	TRINITY_DN21081_c1_g3/TRINITY_DN14180_c0_g1/TRINITY_DN17915_c3_g1/TRINITY_DN17915_c3_g3	4		GO:1901002	BP positive regulation of response to salt stress	8/1490	41/34940	0.000291645	0.00923967	TRINITY_DN18227_c0_g1/TRINITY_DN19875_c3_g4/TRINITY_DN19875_c3_g3/TRINITY_DN19875_c2_g2/TRINITY_DN19875_c2_g3/TRINITY_DN19875_c4_g1/TRINITY_DN17330_c0_g1/TRINITY_DN19087_c2_g2	8
GO:0016702	MF oxidoreductase activity, acting on single donors with incorporation of molecular oxygen, incorporation of two atoms of oxygen	7/699	56/34940	0.000123287	0.00197063	TRINITY_DN22071_c3_g1/TRINITY_DN22071_c3_g4/TRINITY_DN22071_c3_g5/TRINITY_DN22071_c6_g1/TRINITY_DN22071_c5_g1/TRINITY_DN22071_c3_g3/TRINITY_DN22177_c1_g2	7		GO:0006862	BP nucleotide transport	3/1490	4/34940	0.000299725	0.00923967	TRINITY_DN24089_c1_g2/TRINITY_DN24089_c1_g3/TRINITY_DN14375_c0_g1	3
GO:0015250	MF water channel activity	8/699	75/34940	0.000127862	0.00201183	TRINITY_DN21169_c1_g3/TRINITY_DN20965_c2_g2/TRINITY_DN21169_c1_g5/TRINITY_DN21312_c2_g1/TRINITY_DN20965_c2_g3/TRINITY_DN15887_c0_g2/TRINITY_DN20965_c2_g1/TRINITY_DN23789_c0_g1	8		GO:0030690	CC Noc1p-Noc2p complex	3/1490	4/34940	0.000299725	0.00923967	TRINITY_DN20721_c0_g1/TRINITY_DN16758_c0_g1/TRINITY_DN19169_c0_g1	3
GO:0034484	BP raffinose catabolic process	7/699	60/34940	0.000191628	0.00296876	TRINITY_DN23683_c31_g1/TRINITY_DN23683_c24_g1/TRINITY_DN23683_c3_g1/TRINITY_DN23683_c37_g1/TRINITY_DN23683_c8_g7/TRINITY_DN23683_c7_g1/TRINITY_DN23683_c35_g1	7		GO:0030691	CC Noc2p-Noc3p complex	3/1490	4/34940	0.000299725	0.00923967	TRINITY_DN18166_c0_g1/TRINITY_DN16758_c0_g1/TRINITY_DN19169_c0_g1	3
GO:0015979	BP photosynthesis	24/699	534/34940	0.000230397	0.00351529	TRINITY_DN16555_c10_g1/TRINITY_DN16555_c10_g2/TRINITY_DN16555_c46_g1/TRINITY_DN3948_c0_g1/TRINITY_DN11461_c0_g1/TRINITY_DN19255_c1_g2/TRINITY_DN19255_c4_g1/TRINITY_DN16555_c9_g2/TRINITY_DN15751_c11_g1/TRINITY_DN21947_c5_g1/TRINITY_DN19255_c3_g1/TRINITY_DN18382_c3_g1/TRINITY_DN15277_c2_g5/TRINITY_DN15277_c2_g4/TRINITY_DN21947_c2_g1/TRINITY_DN16379_c1_g3/TRINITY_DN21947_c7_g1/TRINITY_DN23791_c2_g1/…	24		GO:0052631	MF sphingolipid delta-8 desaturase activity	3/1490	4/34940	0.000299725	0.00923967	TRINITY_DN24118_c2_g2/TRINITY_DN24118_c9_g1/TRINITY_DN24118_c11_g1	3
GO:0042807	CC central vacuole	4/699	16/34940	0.000238631	0.00358658	TRINITY_DN20965_c2_g2/TRINITY_DN21312_c2_g1/TRINITY_DN20965_c2_g3/TRINITY_DN20965_c2_g1	4		GO:0080169	BP cellular response to boron-containing substance deprivation	3/1490	4/34940	0.000299725	0.00923967	TRINITY_DN22074_c1_g1/TRINITY_DN19496_c0_g1/TRINITY_DN22991_c0_g1	3
GO:0009834	BP plant-type secondary cell wall biogenesis	7/699	63/34940	0.0002607	0.00386067	TRINITY_DN23360_c0_g1/TRINITY_DN22642_c0_g1/TRINITY_DN13417_c0_g1/TRINITY_DN14421_c0_g2/TRINITY_DN22642_c0_g2/TRINITY_DN11951_c0_g2/TRINITY_DN22650_c1_g2	7		GO:1902457	BP negative regulation of stomatal opening	3/1490	4/34940	0.000299725	0.00923967	TRINITY_DN16804_c0_g1/TRINITY_DN16804_c0_g2/TRINITY_DN14792_c0_g1	3
GO:0005618	CC cell wall	30/699	759/34940	0.000372445	0.00543554	TRINITY_DN15994_c0_g2/TRINITY_DN17135_c0_g1/TRINITY_DN13475_c0_g1/TRINITY_DN18648_c0_g1/TRINITY_DN22619_c1_g1/TRINITY_DN15272_c2_g1/TRINITY_DN16691_c0_g1/TRINITY_DN17773_c0_g1/TRINITY_DN23966_c0_g3/TRINITY_DN21312_c2_g1/TRINITY_DN16654_c3_g1/TRINITY_DN22951_c0_g2/TRINITY_DN13762_c0_g1/TRINITY_DN23966_c0_g6/TRINITY_DN23360_c0_g1/TRINITY_DN10006_c0_g1/TRINITY_DN23845_c3_g7/TRINITY_DN14629_c0_g1/TRI…	30		GO:0030247	MF polysaccharide binding	17/1490	153/34940	0.000300583	0.00923967	TRINITY_DN21674_c1_g2/TRINITY_DN20079_c1_g2/TRINITY_DN22270_c1_g2/TRINITY_DN16997_c0_g1/TRINITY_DN16695_c0_g2/TRINITY_DN21056_c2_g2/TRINITY_DN23296_c1_g1/TRINITY_DN15715_c1_g1/TRINITY_DN23296_c1_g2/TRINITY_DN14422_c0_g1/TRINITY_DN185_c0_g1/TRINITY_DN23238_c0_g2/TRINITY_DN20079_c1_g4/TRINITY_DN18720_c0_g1/TRINITY_DN23800_c0_g1/TRINITY_DN13730_c0_g1/TRINITY_DN18720_c0_g2	17
GO:0052920	MF (2R)-2-hydroxy-2-methylbutanenitrile lyase activity	2/699	2/34940	0.000399668	0.00566853	TRINITY_DN16155_c0_g1/TRINITY_DN16155_c1_g1	2		GO:0006032	BP chitin catabolic process	9/1490	52/34940	0.000319359	0.00967658	TRINITY_DN14304_c0_g2/TRINITY_DN13104_c1_g1/TRINITY_DN24118_c2_g1/TRINITY_DN10954_c0_g1/TRINITY_DN13936_c0_g1/TRINITY_DN13104_c2_g2/TRINITY_DN13104_c2_g1/TRINITY_DN16231_c0_g1/TRINITY_DN13196_c0_g1	9
GO:0052921	MF acetone-cyanohydrin acetone-lyase (cyanide-forming) activity	2/699	2/34940	0.000399668	0.00566853	TRINITY_DN16155_c0_g1/TRINITY_DN16155_c1_g1	2		GO:0045892	BP negative regulation of transcription, DNA-templated	29/1490	340/34940	0.000346583	0.0103535	TRINITY_DN21578_c0_g1/TRINITY_DN22074_c1_g1/TRINITY_DN12556_c0_g1/TRINITY_DN22379_c2_g4/TRINITY_DN14698_c0_g2/TRINITY_DN14698_c0_g1/TRINITY_DN20795_c0_g1/TRINITY_DN19875_c3_g4/TRINITY_DN23178_c0_g1/TRINITY_DN19496_c0_g1/TRINITY_DN19875_c3_g2/TRINITY_DN16122_c0_g1/TRINITY_DN22074_c1_g2/TRINITY_DN16849_c1_g1/TRINITY_DN19238_c1_g2/TRINITY_DN11629_c0_g1/TRINITY_DN19899_c1_g1/TRINITY_DN19044_c1_g2/TRI…	29
GO:0010114	BP response to red light	10/699	136/34940	0.000427889	0.0059845	TRINITY_DN14049_c5_g1/TRINITY_DN12489_c7_g1/TRINITY_DN14049_c6_g1/TRINITY_DN14049_c4_g1/TRINITY_DN14049_c3_g2/TRINITY_DN14049_c0_g2/TRINITY_DN12489_c3_g1/TRINITY_DN14049_c8_g1/TRINITY_DN16072_c16_g1/TRINITY_DN12489_c5_g1	10		GO:0005515	MF protein binding	104/1490	1748/34940	0.000397313	0.0117042	TRINITY_DN16805_c1_g2/TRINITY_DN16805_c1_g1/TRINITY_DN19906_c3_g1/TRINITY_DN22290_c0_g1/TRINITY_DN23483_c1_g1/TRINITY_DN18284_c0_g1/TRINITY_DN22941_c0_g1/TRINITY_DN8723_c0_g1/TRINITY_DN22397_c0_g1/TRINITY_DN23906_c0_g1/TRINITY_DN21557_c0_g1/TRINITY_DN17491_c0_g1/TRINITY_DN19868_c0_g1/TRINITY_DN22337_c0_g1/TRINITY_DN22409_c0_g1/TRINITY_DN17492_c0_g2/TRINITY_DN22270_c1_g2/TRINITY_DN16801_c0_g1/TRIN…	104
GO:0009637	BP response to blue light	10/699	137/34940	0.000453465	0.00623989	TRINITY_DN14049_c5_g1/TRINITY_DN12489_c7_g1/TRINITY_DN14049_c6_g1/TRINITY_DN14049_c4_g1/TRINITY_DN14049_c3_g2/TRINITY_DN14049_c0_g2/TRINITY_DN12489_c3_g1/TRINITY_DN14049_c8_g1/TRINITY_DN16072_c16_g1/TRINITY_DN12489_c5_g1	10		GO:0055114	BP oxidation-reduction process	91/1490	1500/34940	0.000490928	0.0142638	TRINITY_DN9192_c0_g1/TRINITY_DN17019_c1_g1/TRINITY_DN19786_c0_g1/TRINITY_DN14077_c0_g1/TRINITY_DN23232_c1_g4/TRINITY_DN19210_c1_g2/TRINITY_DN15910_c0_g1/TRINITY_DN23483_c1_g1/TRINITY_DN16925_c0_g1/TRINITY_DN18214_c0_g1/TRINITY_DN18476_c4_g2/TRINITY_DN23745_c4_g1/TRINITY_DN14077_c0_g2/TRINITY_DN22992_c0_g1/TRINITY_DN19166_c0_g1/TRINITY_DN23622_c1_g1/TRINITY_DN20239_c2_g1/TRINITY_DN14931_c0_g1/TRIN…	91
GO:0052692	MF raffinose alpha-galactosidase activity	7/699	69/34940	0.000458542	0.00623989	TRINITY_DN23683_c31_g1/TRINITY_DN23683_c24_g1/TRINITY_DN23683_c3_g1/TRINITY_DN23683_c37_g1/TRINITY_DN23683_c8_g7/TRINITY_DN23683_c7_g1/TRINITY_DN23683_c35_g1	7		GO:0009904	BP chloroplast accumulation movement	6/1490	25/34940	0.000524056	0.0150206	TRINITY_DN21995_c0_g2/TRINITY_DN22188_c0_g1/TRINITY_DN22188_c0_g2/TRINITY_DN17170_c0_g4/TRINITY_DN22140_c0_g1/TRINITY_DN15309_c0_g1	6
GO:0048046	CC apoplast	30/699	779/34940	0.000568422	0.00763202	TRINITY_DN15994_c0_g2/TRINITY_DN18648_c0_g1/TRINITY_DN20659_c1_g2/TRINITY_DN15272_c2_g1/TRINITY_DN18888_c0_g1/TRINITY_DN16691_c0_g1/TRINITY_DN16654_c3_g1/TRINITY_DN22806_c0_g2/TRINITY_DN22191_c6_g1/TRINITY_DN11747_c0_g1/TRINITY_DN22951_c0_g2/TRINITY_DN14935_c0_g1/TRINITY_DN10006_c0_g1/TRINITY_DN23845_c3_g7/TRINITY_DN22191_c7_g1/TRINITY_DN20751_c1_g1/TRINITY_DN13524_c2_g2/TRINITY_DN17239_c0_g1/TRI…	30		GO:0045543	MF gibberellin 2-beta-dioxygenase activity	4/1490	10/34940	0.000562496	0.0159074	TRINITY_DN22499_c0_g1/TRINITY_DN22771_c1_g2/TRINITY_DN22771_c1_g1/TRINITY_DN22771_c0_g1	4
GO:0016747	MF transferase activity, transferring acyl groups other than amino-acyl groups	10/699	142/34940	0.000601159	0.00796535	TRINITY_DN21353_c1_g1/TRINITY_DN20851_c2_g2/TRINITY_DN13527_c0_g1/TRINITY_DN22591_c0_g2/TRINITY_DN12792_c0_g1/TRINITY_DN4648_c0_g1/TRINITY_DN20168_c1_g1/TRINITY_DN16164_c0_g1/TRINITY_DN19759_c1_g1/TRINITY_DN13384_c0_g1	10		GO:0048364	BP root development	22/1490	238/34940	0.00059347	0.0163881	TRINITY_DN19875_c3_g4/TRINITY_DN19875_c3_g3/TRINITY_DN21248_c0_g1/TRINITY_DN17445_c0_g1/TRINITY_DN23346_c4_g1/TRINITY_DN18396_c0_g2/TRINITY_DN22499_c0_g1/TRINITY_DN20636_c1_g3/TRINITY_DN19875_c2_g2/TRINITY_DN16630_c3_g2/TRINITY_DN19875_c2_g3/TRINITY_DN20781_c2_g1/TRINITY_DN17118_c0_g1/TRINITY_DN23847_c0_g2/TRINITY_DN19875_c4_g1/TRINITY_DN18230_c0_g1/TRINITY_DN20361_c1_g1/TRINITY_DN15690_c0_g1/TRI…	22
GO:0008299	BP isoprenoid biosynthetic process	6/699	54/34940	0.000716708	0.00935718	TRINITY_DN23199_c0_g3/TRINITY_DN23199_c0_g1/TRINITY_DN23199_c0_g2/TRINITY_DN23199_c0_g4/TRINITY_DN16971_c0_g2/TRINITY_DN23791_c2_g1	6		GO:0008295	BP spermidine biosynthetic process	7/1490	35/34940	0.000594949	0.0163881	TRINITY_DN20694_c7_g1/TRINITY_DN21975_c3_g1/TRINITY_DN20694_c5_g1/TRINITY_DN20694_c5_g3/TRINITY_DN16939_c0_g1/TRINITY_DN20694_c6_g1/TRINITY_DN20694_c8_g1	7
GO:0047787	MF delta4-3-oxosteroid 5beta-reductase activity	4/699	21/34940	0.000724786	0.00935718	TRINITY_DN13871_c0_g1/TRINITY_DN19266_c3_g2/TRINITY_DN19266_c10_g1/TRINITY_DN19266_c6_g1	4		GO:0008843	MF endochitinase activity	3/1490	5/34940	0.000725445	0.0189959	TRINITY_DN10954_c0_g1/TRINITY_DN16231_c0_g1/TRINITY_DN13196_c0_g1	3
GO:0042546	BP cell wall biogenesis	6/699	59/34940	0.00114942	0.0146515	TRINITY_DN15994_c0_g2/TRINITY_DN15272_c2_g1/TRINITY_DN16654_c3_g1/TRINITY_DN14368_c0_g1/TRINITY_DN16075_c0_g1/TRINITY_DN15994_c0_g1	6		GO:0035885	MF exochitinase activity	3/1490	5/34940	0.000725445	0.0189959	TRINITY_DN10954_c0_g1/TRINITY_DN16231_c0_g1/TRINITY_DN13196_c0_g1	3
GO:0004497	MF monooxygenase activity	18/699	401/34940	0.00135377	0.0170406	TRINITY_DN18670_c1_g2/TRINITY_DN19401_c0_g1/TRINITY_DN17584_c0_g1/TRINITY_DN12500_c27_g1/TRINITY_DN12500_c15_g1/TRINITY_DN12500_c43_g1/TRINITY_DN15019_c2_g1/TRINITY_DN20863_c31_g1/TRINITY_DN12767_c13_g1/TRINITY_DN12500_c45_g1/TRINITY_DN20863_c45_g1/TRINITY_DN20863_c6_g1/TRINITY_DN12500_c6_g1/TRINITY_DN23959_c6_g1/TRINITY_DN19220_c1_g2/TRINITY_DN44432_c0_g1/TRINITY_DN12359_c1_g1/TRINITY_DN12500_c3…	18		GO:0048000	MF isoflavone 3'-hydroxylase activity	3/1490	5/34940	0.000725445	0.0189959	TRINITY_DN14077_c0_g2/TRINITY_DN18476_c4_g1/TRINITY_DN18476_c4_g6	3
GO:0006073	BP cellular glucan metabolic process	4/699	26/34940	0.00167263	0.0205407	TRINITY_DN15994_c0_g2/TRINITY_DN15272_c2_g1/TRINITY_DN16654_c3_g1/TRINITY_DN15994_c0_g1	4		GO:0060919	BP auxin influx	3/1490	5/34940	0.000725445	0.0189959	TRINITY_DN24075_c1_g2/TRINITY_DN24075_c1_g1/TRINITY_DN13681_c2_g1	3
GO:0009635	BP response to herbicide	4/699	26/34940	0.00167263	0.0205407	TRINITY_DN16555_c10_g1/TRINITY_DN16555_c10_g2/TRINITY_DN16555_c46_g1/TRINITY_DN11461_c0_g1	4		GO:0006520	BP cellular amino acid metabolic process	9/1490	58/34940	0.000735372	0.019021	TRINITY_DN21405_c1_g2/TRINITY_DN21405_c2_g1/TRINITY_DN21405_c1_g4/TRINITY_DN21405_c1_g1/TRINITY_DN21405_c5_g1/TRINITY_DN21405_c1_g3/TRINITY_DN21405_c1_g6/TRINITY_DN21405_c1_g5/TRINITY_DN21405_c8_g1	9
GO:0016117	BP carotenoid biosynthetic process	5/699	44/34940	0.00180032	0.0218425	TRINITY_DN23199_c0_g3/TRINITY_DN23199_c0_g1/TRINITY_DN23199_c0_g2/TRINITY_DN23199_c0_g4/TRINITY_DN16971_c0_g2	5		GO:0071482	BP cellular response to light stimulus	6/1490	27/34940	0.000814275	0.0208082	TRINITY_DN22992_c0_g1/TRINITY_DN16273_c0_g1/TRINITY_DN14634_c1_g1/TRINITY_DN17175_c0_g1/TRINITY_DN14634_c1_g2/TRINITY_DN14974_c0_g1	6
GO:0045544	MF gibberellin 20-oxidase activity	2/699	4/34940	0.0023347	0.0279886	TRINITY_DN16862_c0_g1/TRINITY_DN19856_c0_g1	2		GO:0015714	BP phosphoenolpyruvate transport	4/1490	11/34940	0.00085411	0.0215663	TRINITY_DN19801_c0_g1/TRINITY_DN19801_c4_g3/TRINITY_DN19801_c4_g4/TRINITY_DN19801_c9_g1	4
GO:0008202	BP steroid metabolic process	3/699	14/34940	0.00246139	0.0284932	TRINITY_DN19266_c3_g2/TRINITY_DN19266_c10_g1/TRINITY_DN19266_c6_g1	3		GO:1900056	BP negative regulation of leaf senescence	5/1490	19/34940	0.000986912	0.0246264	TRINITY_DN20485_c1_g1/TRINITY_DN17118_c0_g1/TRINITY_DN10381_c0_g1/TRINITY_DN14524_c0_g1/TRINITY_DN20275_c3_g1	5
GO:0035671	MF enone reductase activity	3/699	14/34940	0.00246139	0.0284932	TRINITY_DN19266_c3_g2/TRINITY_DN19266_c10_g1/TRINITY_DN19266_c6_g1	3		GO:0009816	BP defense response to bacterium, incompatible interaction	11/1490	86/34940	0.00106334	0.0262248	TRINITY_DN18208_c0_g1/TRINITY_DN17959_c0_g1/TRINITY_DN22609_c1_g2/TRINITY_DN18530_c0_g2/TRINITY_DN17574_c0_g3/TRINITY_DN23900_c1_g1/TRINITY_DN14978_c0_g1/TRINITY_DN23470_c1_g2/TRINITY_DN23805_c0_g2/TRINITY_DN15239_c0_g1/TRINITY_DN16231_c0_g1	11
GO:0009505	CC plant-type cell wall	14/699	292/34940	0.00246168	0.0284932	TRINITY_DN17135_c0_g1/TRINITY_DN18648_c0_g1/TRINITY_DN23003_c0_g1/TRINITY_DN20659_c1_g2/TRINITY_DN21312_c2_g1/TRINITY_DN17395_c2_g1/TRINITY_DN17395_c3_g1/TRINITY_DN14629_c0_g1/TRINITY_DN11302_c1_g1/TRINITY_DN12901_c0_g1/TRINITY_DN17395_c0_g1/TRINITY_DN22296_c1_g3/TRINITY_DN16157_c0_g1/TRINITY_DN22308_c1_g4	14		GO:0048544	BP recognition of pollen	13/1490	114/34940	0.00116408	0.0283795	TRINITY_DN22793_c0_g2/TRINITY_DN22609_c1_g2/TRINITY_DN20836_c3_g1/TRINITY_DN21694_c0_g3/TRINITY_DN21227_c0_g1/TRINITY_DN22793_c0_g3/TRINITY_DN22227_c0_g2/TRINITY_DN23805_c0_g2/TRINITY_DN18530_c0_g3/TRINITY_DN16231_c0_g1/TRINITY_DN18520_c2_g1/TRINITY_DN19246_c0_g1/TRINITY_DN15025_c1_g1	13
GO:0009705	CC plant-type vacuole membrane	9/699	147/34940	0.00291426	0.0333484	TRINITY_DN23217_c1_g3/TRINITY_DN20965_c2_g2/TRINITY_DN10898_c0_g1/TRINITY_DN21312_c2_g1/TRINITY_DN18303_c2_g2/TRINITY_DN20965_c2_g3/TRINITY_DN18831_c0_g1/TRINITY_DN19975_c0_g1/TRINITY_DN20965_c2_g1	9		GO:0007623	BP circadian rhythm	20/1490	219/34940	0.00119265	0.0287455	TRINITY_DN16805_c1_g2/TRINITY_DN16805_c1_g1/TRINITY_DN20334_c0_g1/TRINITY_DN22830_c1_g1/TRINITY_DN22337_c0_g1/TRINITY_DN22409_c0_g1/TRINITY_DN20463_c0_g1/TRINITY_DN22499_c0_g1/TRINITY_DN19219_c0_g1/TRINITY_DN21390_c0_g1/TRINITY_DN11922_c0_g1/TRINITY_DN24099_c1_g2/TRINITY_DN22409_c0_g2/TRINITY_DN16273_c0_g1/TRINITY_DN15902_c0_g2/TRINITY_DN14634_c1_g1/TRINITY_DN14634_c1_g2/TRINITY_DN15902_c0_g1/TRI…	20
GO:0009538	CC photosystem I reaction center	7/699	95/34940	0.00301045	0.0339167	TRINITY_DN15751_c11_g1/TRINITY_DN15277_c2_g5/TRINITY_DN15277_c2_g4/TRINITY_DN17436_c4_g2/TRINITY_DN15277_c9_g1/TRINITY_DN15751_c13_g1/TRINITY_DN15751_c15_g1	7		GO:0010120	BP camalexin biosynthetic process	4/1490	12/34940	0.00123802	0.0295038	TRINITY_DN21924_c1_g1/TRINITY_DN18227_c0_g1/TRINITY_DN10381_c0_g1/TRINITY_DN14524_c0_g1	4
GO:0009780	BP photosynthetic NADP+ reduction	3/699	15/34940	0.00303128	0.0339167	TRINITY_DN21947_c5_g1/TRINITY_DN21947_c2_g1/TRINITY_DN21947_c7_g1	3		GO:0000466	BP maturation of 5.8S rRNA from tricistronic rRNA transcript (SSU-rRNA, 5.8S rRNA, LSU-rRNA)	3/1490	6/34940	0.00140478	0.0323862	TRINITY_DN23866_c2_g1/TRINITY_DN21874_c1_g1/TRINITY_DN21874_c1_g2	3
GO:0042802	MF identical protein binding	27/699	763/34940	0.00341433	0.0377827	TRINITY_DN14126_c0_g1/TRINITY_DN14126_c9_g1/TRINITY_DN18065_c2_g1/TRINITY_DN14126_c8_g1/TRINITY_DN14126_c2_g1/TRINITY_DN14126_c1_g3/TRINITY_DN14126_c10_g1/TRINITY_DN14126_c1_g4/TRINITY_DN14126_c3_g1/TRINITY_DN14126_c1_g2/TRINITY_DN21551_c0_g1/TRINITY_DN14126_c6_g1/TRINITY_DN21312_c2_g1/TRINITY_DN14126_c14_g1/TRINITY_DN14126_c15_g1/TRINITY_DN14126_c11_g1/TRINITY_DN14126_c1_g1/TRINITY_DN14126_c7_g1…	27		GO:0004420	MF hydroxymethylglutaryl-CoA reductase (NADPH) activity	3/1490	6/34940	0.00140478	0.0323862	TRINITY_DN21805_c1_g1/TRINITY_DN21055_c0_g1/TRINITY_DN21055_c0_g3	3
GO:0017096	MF acetylserotonin O-methyltransferase activity	2/699	5/34940	0.00383958	0.0415749	TRINITY_DN14825_c0_g2/TRINITY_DN22604_c0_g1	2		GO:0050521	MF alpha-glucan, water dikinase activity	3/1490	6/34940	0.00140478	0.0323862	TRINITY_DN24157_c2_g1/TRINITY_DN13469_c0_g1/TRINITY_DN11331_c0_g2	3
GO:0034008	MF R-linalool synthase activity	2/699	5/34940	0.00383958	0.0415749	TRINITY_DN19000_c1_g1/TRINITY_DN19000_c9_g1	2		GO:0009903	BP chloroplast avoidance movement	6/1490	30/34940	0.00146438	0.0333973	TRINITY_DN21995_c0_g2/TRINITY_DN22188_c0_g1/TRINITY_DN22188_c0_g2/TRINITY_DN17170_c0_g4/TRINITY_DN22140_c0_g1/TRINITY_DN15309_c0_g1	6
GO:0042550	BP photosystem I stabilization	3/699	17/34940	0.00439758	0.0471103	TRINITY_DN21947_c5_g1/TRINITY_DN21947_c2_g1/TRINITY_DN21947_c7_g1	3		GO:0002229	BP defense response to oomycetes	9/1490	64/34940	0.0015141	0.034164	TRINITY_DN24054_c1_g1/TRINITY_DN20314_c1_g1/TRINITY_DN10134_c0_g1/TRINITY_DN17914_c0_g1/TRINITY_DN19474_c1_g2/TRINITY_DN10313_c0_g1/TRINITY_DN12322_c0_g1/TRINITY_DN24054_c0_g1/TRINITY_DN15305_c0_g1	9
									GO:2000022	BP regulation of jasmonic acid mediated signaling pathway	7/1490	41/34940	0.00159226	0.0353201	TRINITY_DN19028_c0_g1/TRINITY_DN19906_c2_g2/TRINITY_DN19906_c2_g1/TRINITY_DN11161_c0_g1/TRINITY_DN19028_c0_g2/TRINITY_DN17120_c0_g1/TRINITY_DN19474_c0_g1	7
									GO:0000786	CC nucleosome	13/1490	118/34940	0.00159865	0.0353201	TRINITY_DN16840_c2_g2/TRINITY_DN21340_c0_g1/TRINITY_DN14207_c0_g2/TRINITY_DN21056_c2_g2/TRINITY_DN21056_c2_g5/TRINITY_DN21056_c2_g4/TRINITY_DN20161_c0_g9/TRINITY_DN20161_c0_g1/TRINITY_DN19270_c1_g1/TRINITY_DN15732_c2_g1/TRINITY_DN9987_c0_g1/TRINITY_DN22651_c0_g3/TRINITY_DN14901_c0_g2	13
									GO:0009409	BP response to cold	42/1490	608/34940	0.00163549	0.0357617	TRINITY_DN21924_c1_g1/TRINITY_DN18227_c0_g1/TRINITY_DN16030_c0_g1/TRINITY_DN15997_c0_g1/TRINITY_DN23346_c3_g2/TRINITY_DN8723_c0_g1/TRINITY_DN19875_c3_g4/TRINITY_DN19875_c3_g3/TRINITY_DN19443_c1_g1/TRINITY_DN20463_c0_g1/TRINITY_DN20694_c5_g1/TRINITY_DN23346_c4_g1/TRINITY_DN18396_c0_g2/TRINITY_DN14477_c0_g1/TRINITY_DN23606_c0_g1/TRINITY_DN19376_c0_g1/TRINITY_DN22418_c0_g1/TRINITY_DN22898_c0_g4/TRIN…	42
									GO:0004851	MF uroporphyrin-III C-methyltransferase activity	2/1490	2/34940	0.00181739	0.036025	TRINITY_DN21948_c0_g1/TRINITY_DN21948_c0_g2	2
									GO:0008650	MF rRNA (uridine-2'-O-)-methyltransferase activity	2/1490	2/34940	0.00181739	0.036025	TRINITY_DN21874_c1_g1/TRINITY_DN21874_c1_g2	2
									GO:0009668	BP plastid membrane organization	2/1490	2/34940	0.00181739	0.036025	TRINITY_DN17634_c0_g2/TRINITY_DN17634_c0_g1	2
									GO:0010022	BP meristem determinacy	2/1490	2/34940	0.00181739	0.036025	TRINITY_DN22632_c2_g2/TRINITY_DN22632_c2_g1	2
									GO:0032545	CC CURI complex	2/1490	2/34940	0.00181739	0.036025	TRINITY_DN20855_c0_g1/TRINITY_DN15548_c1_g1	2
									GO:0034456	CC UTP-C complex	2/1490	2/34940	0.00181739	0.036025	TRINITY_DN20855_c0_g1/TRINITY_DN15548_c1_g1	2
									GO:0043115	MF precorrin-2 dehydrogenase activity	2/1490	2/34940	0.00181739	0.036025	TRINITY_DN21948_c0_g1/TRINITY_DN21948_c0_g2	2
									GO:1900067	BP regulation of cellular response to alkaline pH	2/1490	2/34940	0.00181739	0.036025	TRINITY_DN19906_c2_g2/TRINITY_DN19906_c2_g1	2
									GO:1990206	MF jasmonyl-Ile conjugate hydrolase activity	2/1490	2/34940	0.00181739	0.036025	TRINITY_DN16863_c0_g1/TRINITY_DN16863_c0_g2	2
									GO:1990532	BP stress response to nickel ion	2/1490	2/34940	0.00181739	0.036025	TRINITY_DN19919_c1_g1/TRINITY_DN12012_c0_g1	2
									GO:0008299	BP isoprenoid biosynthetic process	8/1490	54/34940	0.00194713	0.0378886	TRINITY_DN21805_c1_g1/TRINITY_DN21055_c0_g1/TRINITY_DN20846_c0_g1/TRINITY_DN14308_c1_g1/TRINITY_DN21055_c0_g3/TRINITY_DN23363_c1_g1/TRINITY_DN23224_c0_g1/TRINITY_DN23363_c1_g3	8
									GO:0046916	BP cellular transition metal ion homeostasis	8/1490	54/34940	0.00194713	0.0378886	TRINITY_DN20155_c1_g2/TRINITY_DN16249_c4_g1/TRINITY_DN19427_c0_g2/TRINITY_DN19427_c0_g1/TRINITY_DN12427_c0_g1/TRINITY_DN15831_c0_g1/TRINITY_DN20155_c1_g3/TRINITY_DN22684_c0_g1	8
									GO:0009451	BP RNA modification	33/1490	452/34940	0.00207207	0.0393573	TRINITY_DN22750_c0_g1/TRINITY_DN20205_c0_g2/TRINITY_DN16558_c0_g1/TRINITY_DN22464_c0_g2/TRINITY_DN20027_c0_g1/TRINITY_DN17881_c0_g1/TRINITY_DN14004_c0_g1/TRINITY_DN17881_c0_g2/TRINITY_DN22395_c1_g1/TRINITY_DN23028_c0_g1/TRINITY_DN12787_c0_g1/TRINITY_DN17796_c0_g1/TRINITY_DN13259_c0_g1/TRINITY_DN16022_c0_g1/TRINITY_DN16174_c0_g1/TRINITY_DN20041_c0_g1/TRINITY_DN11878_c0_g1/TRINITY_DN14128_c0_g1/TRI…	33
									GO:0005471	MF ATP:ADP antiporter activity	6/1490	32/34940	0.00207827	0.0393573	TRINITY_DN11867_c0_g1/TRINITY_DN24089_c1_g2/TRINITY_DN24089_c1_g3/TRINITY_DN14375_c0_g1/TRINITY_DN11083_c0_g1/TRINITY_DN20980_c0_g1	6
									GO:0055062	BP phosphate ion homeostasis	6/1490	32/34940	0.00207827	0.0393573	TRINITY_DN21578_c0_g1/TRINITY_DN14698_c0_g2/TRINITY_DN14698_c0_g1/TRINITY_DN19044_c0_g1/TRINITY_DN19044_c1_g3/TRINITY_DN21468_c0_g1	6
									GO:0000462	BP maturation of SSU-rRNA from tricistronic rRNA transcript (SSU-rRNA, 5.8S rRNA, LSU-rRNA)	9/1490	67/34940	0.00209802	0.0393796	TRINITY_DN21777_c0_g1/TRINITY_DN23866_c2_g1/TRINITY_DN15413_c0_g1/TRINITY_DN12555_c0_g1/TRINITY_DN19795_c0_g1/TRINITY_DN19508_c0_g1/TRINITY_DN22101_c0_g1/TRINITY_DN14271_c0_g1/TRINITY_DN21211_c0_g1	9
									GO:0043531	MF ADP binding	19/1490	215/34940	0.00227306	0.0422909	TRINITY_DN17814_c0_g1/TRINITY_DN16080_c0_g1/TRINITY_DN18974_c0_g1/TRINITY_DN12967_c0_g1/TRINITY_DN22656_c1_g1/TRINITY_DN22091_c1_g1/TRINITY_DN18457_c0_g1/TRINITY_DN14516_c0_g1/TRINITY_DN21133_c0_g1/TRINITY_DN19191_c0_g1/TRINITY_DN14402_c0_g1/TRINITY_DN17178_c2_g1/TRINITY_DN18655_c0_g1/TRINITY_DN18513_c0_g1/TRINITY_DN9739_c0_g1/TRINITY_DN17178_c2_g2/TRINITY_DN11551_c0_g1/TRINITY_DN23473_c1_g4/TRIN…	19
									GO:0009992	BP cellular water homeostasis	4/1490	14/34940	0.00233815	0.0424272	TRINITY_DN20079_c1_g2/TRINITY_DN15715_c1_g1/TRINITY_DN20079_c1_g4/TRINITY_DN13730_c0_g1	4
									GO:0071917	MF triose-phosphate transmembrane transporter activity	4/1490	14/34940	0.00233815	0.0424272	TRINITY_DN19801_c0_g1/TRINITY_DN19801_c4_g3/TRINITY_DN19801_c4_g4/TRINITY_DN19801_c9_g1	4
									GO:0004534	MF 5'-3' exoribonuclease activity	3/1490	7/34940	0.0023804	0.0424272	TRINITY_DN21902_c0_g1/TRINITY_DN23087_c1_g1/TRINITY_DN22624_c0_g2	3
									GO:0010328	MF auxin influx transmembrane transporter activity	3/1490	7/34940	0.0023804	0.0424272	TRINITY_DN24075_c1_g2/TRINITY_DN24075_c1_g1/TRINITY_DN13681_c2_g1	3
									GO:0015936	BP coenzyme A metabolic process	3/1490	7/34940	0.0023804	0.0424272	TRINITY_DN21805_c1_g1/TRINITY_DN21055_c0_g1/TRINITY_DN21055_c0_g3	3
									GO:0002237	BP response to molecule of bacterial origin	8/1490	56/34940	0.00246646	0.043443	TRINITY_DN20795_c0_g1/TRINITY_DN16122_c0_g1/TRINITY_DN11629_c0_g1/TRINITY_DN21402_c0_g2/TRINITY_DN14338_c0_g1/TRINITY_DN11709_c0_g1/TRINITY_DN18912_c1_g1/TRINITY_DN12012_c0_g1	8
									GO:0030515	MF snoRNA binding	5/1490	23/34940	0.00247836	0.043443	TRINITY_DN21818_c0_g1/TRINITY_DN19722_c1_g1/TRINITY_DN21051_c0_g1/TRINITY_DN15413_c0_g1/TRINITY_DN14949_c0_g1	5
									GO:0009686	BP gibberellin biosynthetic process	7/1490	45/34940	0.00277242	0.0481993	TRINITY_DN14698_c0_g2/TRINITY_DN14698_c0_g1/TRINITY_DN21365_c1_g1/TRINITY_DN22499_c0_g1/TRINITY_DN22771_c1_g2/TRINITY_DN22771_c1_g1/TRINITY_DN22771_c0_g1	7
									GO:0010150	BP leaf senescence	17/1490	187/34940	0.00281075	0.0484682	TRINITY_DN19875_c3_g4/TRINITY_DN22296_c1_g2/TRINITY_DN19875_c3_g2/TRINITY_DN23346_c4_g1/TRINITY_DN18396_c0_g2/TRINITY_DN21759_c0_g2/TRINITY_DN15747_c3_g3/TRINITY_DN21795_c0_g1/TRINITY_DN20104_c0_g1/TRINITY_DN15961_c0_g1/TRINITY_DN17914_c0_g1/TRINITY_DN18237_c1_g1/TRINITY_DN10381_c0_g1/TRINITY_DN23470_c1_g2/TRINITY_DN14524_c0_g1/TRINITY_DN16852_c0_g1/TRINITY_DN14978_c0_g2	17
MLT12_vs_MLT0.DEG_down.GoEnrich									MLT12_vs_MLT0.DEG_up.GoEnrich
ID	Description	GeneRatio	BgRatio	pvalue	p.adjust	geneID	Count		ID	Description	GeneRatio	BgRatio	pvalue	p.adjust	geneID	Count
GO:0009535	CC chloroplast thylakoid membrane	448/2446	1365/34940	2.58792e-186	5.79436e-183	TRINITY_DN20774_c0_g1/TRINITY_DN13956_c1_g3/TRINITY_DN16555_c10_g1/TRINITY_DN12635_c0_g1/TRINITY_DN13956_c10_g1/TRINITY_DN13956_c1_g2/TRINITY_DN13956_c2_g1/TRINITY_DN13956_c3_g1/TRINITY_DN18653_c0_g1/TRINITY_DN13956_c1_g1/TRINITY_DN13956_c12_g1/TRINITY_DN13859_c0_g1/TRINITY_DN13956_c6_g1/TRINITY_DN10698_c0_g1/TRINITY_DN16555_c10_g2/TRINITY_DN16555_c18_g1/TRINITY_DN11461_c0_g1/TRINITY_DN13956_c9_g…	448		GO:0009451	BP RNA modification	130/2704	452/34940	9.18551e-41	2.91915e-37	TRINITY_DN13259_c0_g1/TRINITY_DN19394_c0_g2/TRINITY_DN19954_c0_g1/TRINITY_DN12591_c0_g1/TRINITY_DN14403_c0_g1/TRINITY_DN22445_c1_g1/TRINITY_DN22464_c0_g2/TRINITY_DN11555_c0_g1/TRINITY_DN20763_c0_g2/TRINITY_DN18937_c0_g1/TRINITY_DN17470_c0_g1/TRINITY_DN14004_c0_g1/TRINITY_DN20602_c0_g1/TRINITY_DN17204_c0_g1/TRINITY_DN18710_c0_g1/TRINITY_DN16454_c0_g1/TRINITY_DN22395_c1_g1/TRINITY_DN22907_c0_g1/TRI…	130
GO:0016168	MF chlorophyll binding	248/2446	447/34940	4.62269e-166	5.1751e-163	TRINITY_DN20774_c0_g1/TRINITY_DN13956_c1_g3/TRINITY_DN16555_c10_g1/TRINITY_DN12635_c0_g1/TRINITY_DN13956_c10_g1/TRINITY_DN13956_c1_g2/TRINITY_DN13956_c2_g1/TRINITY_DN13956_c3_g1/TRINITY_DN13956_c1_g1/TRINITY_DN13956_c12_g1/TRINITY_DN13859_c0_g1/TRINITY_DN13956_c6_g1/TRINITY_DN10698_c0_g1/TRINITY_DN16555_c10_g2/TRINITY_DN16555_c18_g1/TRINITY_DN11461_c0_g1/TRINITY_DN13956_c9_g1/TRINITY_DN16555_c23_…	248		GO:0004519	MF endonuclease activity	179/2704	845/34940	6.32564e-36	1.00514e-32	TRINITY_DN13259_c0_g1/TRINITY_DN17871_c0_g1/TRINITY_DN19394_c0_g2/TRINITY_DN22164_c0_g1/TRINITY_DN19954_c0_g1/TRINITY_DN12591_c0_g1/TRINITY_DN22445_c1_g1/TRINITY_DN13666_c1_g1/TRINITY_DN22464_c0_g2/TRINITY_DN11555_c0_g1/TRINITY_DN13381_c0_g1/TRINITY_DN20763_c0_g2/TRINITY_DN18937_c0_g1/TRINITY_DN17470_c0_g1/TRINITY_DN12131_c0_g1/TRINITY_DN14004_c0_g1/TRINITY_DN20602_c0_g1/TRINITY_DN17204_c0_g1/TRI…	179
GO:0009523	CC photosystem II	238/2446	439/34940	4.37636e-156	3.26623e-153	TRINITY_DN20774_c0_g1/TRINITY_DN13956_c1_g3/TRINITY_DN16555_c10_g1/TRINITY_DN13956_c3_g1/TRINITY_DN13956_c1_g1/TRINITY_DN13859_c0_g1/TRINITY_DN10698_c0_g1/TRINITY_DN16555_c10_g2/TRINITY_DN16555_c18_g1/TRINITY_DN11461_c0_g1/TRINITY_DN13956_c9_g1/TRINITY_DN16555_c23_g1/TRINITY_DN13956_c1_g4/TRINITY_DN11071_c4_g1/TRINITY_DN13859_c0_g2/TRINITY_DN16555_c47_g1/TRINITY_DN12533_c2_g1/TRINITY_DN19255_c1_g…	238		GO:0009228	BP thiamine biosynthetic process	51/2704	106/34940	1.11295e-28	1.17898e-25	TRINITY_DN19896_c0_g1/TRINITY_DN15563_c5_g3/TRINITY_DN15563_c32_g1/TRINITY_DN15563_c5_g8/TRINITY_DN15563_c46_g1/TRINITY_DN15563_c19_g1/TRINITY_DN15563_c6_g1/TRINITY_DN31145_c3_g1/TRINITY_DN15563_c5_g6/TRINITY_DN15563_c36_g1/TRINITY_DN31145_c0_g1/TRINITY_DN15563_c28_g1/TRINITY_DN19896_c0_g2/TRINITY_DN15563_c4_g1/TRINITY_DN15563_c12_g1/TRINITY_DN15563_c5_g1/TRINITY_DN15563_c23_g1/TRINITY_DN15563_c3…	51
GO:0009522	CC photosystem I	233/2446	427/34940	1.27642e-153	7.14474e-151	TRINITY_DN20774_c0_g1/TRINITY_DN13956_c1_g3/TRINITY_DN16555_c10_g1/TRINITY_DN12635_c0_g1/TRINITY_DN13956_c10_g1/TRINITY_DN13956_c1_g2/TRINITY_DN13956_c2_g1/TRINITY_DN13956_c3_g1/TRINITY_DN13956_c1_g1/TRINITY_DN13956_c12_g1/TRINITY_DN13859_c0_g1/TRINITY_DN13956_c6_g1/TRINITY_DN10698_c0_g1/TRINITY_DN16555_c10_g2/TRINITY_DN16555_c18_g1/TRINITY_DN11461_c0_g1/TRINITY_DN13956_c9_g1/TRINITY_DN16555_c23_…	233		GO:0043231	CC intracellular membrane-bounded organelle	135/2704	762/34940	7.56124e-20	6.00741e-17	TRINITY_DN17448_c0_g2/TRINITY_DN12546_c0_g1/TRINITY_DN13259_c0_g1/TRINITY_DN23184_c3_g1/TRINITY_DN21891_c2_g1/TRINITY_DN19394_c0_g2/TRINITY_DN19954_c0_g1/TRINITY_DN14685_c0_g1/TRINITY_DN12591_c0_g1/TRINITY_DN22445_c1_g1/TRINITY_DN13666_c1_g1/TRINITY_DN11555_c0_g1/TRINITY_DN20763_c0_g2/TRINITY_DN16782_c0_g1/TRINITY_DN18937_c0_g1/TRINITY_DN17470_c0_g1/TRINITY_DN14004_c0_g1/TRINITY_DN20602_c0_g1/TRI…	135
GO:0018298	BP protein-chromophore linkage	239/2446	461/34940	9.98718e-151	4.47226e-148	TRINITY_DN20774_c0_g1/TRINITY_DN13956_c1_g3/TRINITY_DN16555_c10_g1/TRINITY_DN12635_c0_g1/TRINITY_DN13956_c10_g1/TRINITY_DN13956_c1_g2/TRINITY_DN13956_c2_g1/TRINITY_DN13956_c3_g1/TRINITY_DN21573_c0_g1/TRINITY_DN13956_c1_g1/TRINITY_DN13956_c12_g1/TRINITY_DN13859_c0_g1/TRINITY_DN13956_c6_g1/TRINITY_DN10698_c0_g1/TRINITY_DN16555_c10_g2/TRINITY_DN16555_c18_g1/TRINITY_DN11461_c0_g1/TRINITY_DN13956_c9_g…	239		GO:0052837	BP thiazole biosynthetic process	24/2704	35/34940	3.48573e-19	2.21553e-16	TRINITY_DN15563_c5_g3/TRINITY_DN15563_c32_g1/TRINITY_DN15563_c46_g1/TRINITY_DN15563_c19_g1/TRINITY_DN15563_c6_g1/TRINITY_DN31145_c3_g1/TRINITY_DN15563_c5_g6/TRINITY_DN15563_c4_g1/TRINITY_DN15563_c12_g1/TRINITY_DN15563_c5_g1/TRINITY_DN15563_c37_g1/TRINITY_DN15563_c7_g1/TRINITY_DN15563_c9_g1/TRINITY_DN15563_c10_g1/TRINITY_DN15563_c43_g1/TRINITY_DN15563_c16_g1/TRINITY_DN15563_c5_g5/TRINITY_DN15563_c…	24
GO:0015979	BP photosynthesis	205/2446	534/34940	1.43651e-97	5.36058e-95	TRINITY_DN16555_c10_g1/TRINITY_DN18653_c0_g1/TRINITY_DN16555_c10_g2/TRINITY_DN11461_c0_g1/TRINITY_DN20019_c0_g1/TRINITY_DN23791_c1_g2/TRINITY_DN13859_c0_g2/TRINITY_DN19255_c1_g2/TRINITY_DN23791_c1_g1/TRINITY_DN18382_c2_g1/TRINITY_DN13942_c1_g2/TRINITY_DN16555_c46_g1/TRINITY_DN16555_c9_g2/TRINITY_DN14317_c0_g1/TRINITY_DN16473_c3_g1/TRINITY_DN23191_c3_g3/TRINITY_DN21273_c0_g1/TRINITY_DN24104_c1_g2/…	205		GO:0006950	BP response to stress	57/2704	202/34940	3.37327e-18	1.78671e-15	TRINITY_DN11809_c0_g1/TRINITY_DN15563_c5_g3/TRINITY_DN15563_c32_g1/TRINITY_DN15563_c5_g8/TRINITY_DN15563_c46_g1/TRINITY_DN15563_c19_g1/TRINITY_DN15563_c6_g1/TRINITY_DN31145_c3_g1/TRINITY_DN15563_c5_g6/TRINITY_DN15563_c36_g1/TRINITY_DN31145_c0_g1/TRINITY_DN15563_c28_g1/TRINITY_DN15563_c4_g1/TRINITY_DN15563_c12_g1/TRINITY_DN15563_c5_g1/TRINITY_DN15563_c23_g1/TRINITY_DN15563_c37_g1/TRINITY_DN15563_c…	57
GO:0010287	CC plastoglobule	174/2446	398/34940	9.87585e-94	3.15886e-91	TRINITY_DN22071_c3_g4/TRINITY_DN22071_c3_g5/TRINITY_DN16555_c10_g1/TRINITY_DN12635_c0_g1/TRINITY_DN13956_c10_g1/TRINITY_DN13956_c1_g2/TRINITY_DN13956_c2_g1/TRINITY_DN13956_c1_g1/TRINITY_DN13956_c12_g1/TRINITY_DN13859_c0_g1/TRINITY_DN24030_c9_g1/TRINITY_DN13956_c6_g1/TRINITY_DN24030_c7_g1/TRINITY_DN16555_c10_g2/TRINITY_DN16555_c18_g1/TRINITY_DN11461_c0_g1/TRINITY_DN16555_c23_g1/TRINITY_DN13859_c0_…	174		GO:0004837	MF tyrosine decarboxylase activity	12/2704	13/34940	5.44882e-13	2.47376e-10	TRINITY_DN18209_c0_g1/TRINITY_DN21405_c1_g2/TRINITY_DN21405_c1_g4/TRINITY_DN21405_c1_g3/TRINITY_DN21405_c2_g1/TRINITY_DN21405_c5_g1/TRINITY_DN21405_c1_g1/TRINITY_DN21405_c8_g1/TRINITY_DN21405_c1_g6/TRINITY_DN21405_c1_g5/TRINITY_DN21405_c7_g1/TRINITY_DN21405_c3_g1	12
GO:0009765	BP photosynthesis, light harvesting	119/2446	180/34940	2.65732e-92	7.43717e-90	TRINITY_DN20774_c0_g1/TRINITY_DN13956_c1_g3/TRINITY_DN13956_c3_g1/TRINITY_DN13956_c1_g1/TRINITY_DN10698_c0_g1/TRINITY_DN16555_c10_g2/TRINITY_DN13956_c9_g1/TRINITY_DN13956_c1_g4/TRINITY_DN11071_c4_g1/TRINITY_DN12828_c11_g1/TRINITY_DN12533_c7_g1/TRINITY_DN16555_c9_g3/TRINITY_DN13956_c7_g1/TRINITY_DN12828_c14_g1/TRINITY_DN16555_c45_g1/TRINITY_DN12828_c7_g1/TRINITY_DN12828_c9_g1/TRINITY_DN16555_c8_g2…	119		GO:0032040	CC small-subunit processome	24/2704	59/34940	2.89235e-12	1.14899e-09	TRINITY_DN13772_c0_g1/TRINITY_DN20887_c0_g1/TRINITY_DN17844_c0_g2/TRINITY_DN17449_c0_g1/TRINITY_DN22221_c0_g1/TRINITY_DN19119_c0_g1/TRINITY_DN21051_c0_g1/TRINITY_DN20855_c0_g1/TRINITY_DN12555_c0_g1/TRINITY_DN15847_c1_g1/TRINITY_DN15413_c0_g1/TRINITY_DN23558_c0_g1/TRINITY_DN19722_c1_g1/TRINITY_DN22145_c0_g1/TRINITY_DN13250_c0_g1/TRINITY_DN21211_c0_g1/TRINITY_DN23866_c2_g1/TRINITY_DN21818_c0_g1/TRI…	24
GO:0031409	MF pigment binding	127/2446	220/34940	1.08981e-87	2.7112e-85	TRINITY_DN16555_c10_g1/TRINITY_DN12635_c0_g1/TRINITY_DN13956_c10_g1/TRINITY_DN13956_c1_g2/TRINITY_DN13956_c2_g1/TRINITY_DN13956_c1_g1/TRINITY_DN13956_c12_g1/TRINITY_DN13859_c0_g1/TRINITY_DN13956_c6_g1/TRINITY_DN16555_c10_g2/TRINITY_DN16555_c18_g1/TRINITY_DN11461_c0_g1/TRINITY_DN16555_c23_g1/TRINITY_DN13859_c0_g2/TRINITY_DN16555_c47_g1/TRINITY_DN12533_c2_g1/TRINITY_DN13956_c15_g1/TRINITY_DN12533_c…	127		GO:0030515	MF snoRNA binding	15/2704	23/34940	5.56051e-12	1.96348e-09	TRINITY_DN20887_c0_g1/TRINITY_DN17844_c0_g2/TRINITY_DN14971_c1_g2/TRINITY_DN17449_c0_g1/TRINITY_DN22221_c0_g1/TRINITY_DN19119_c0_g1/TRINITY_DN21051_c0_g1/TRINITY_DN14971_c1_g1/TRINITY_DN15413_c0_g1/TRINITY_DN23558_c0_g1/TRINITY_DN19722_c1_g1/TRINITY_DN21818_c0_g1/TRINITY_DN23267_c1_g1/TRINITY_DN14949_c0_g1/TRINITY_DN17844_c0_g1	15
GO:0009768	BP photosynthesis, light harvesting in photosystem I	128/2446	226/34940	6.17101e-87	1.38169e-84	TRINITY_DN16555_c10_g1/TRINITY_DN12635_c0_g1/TRINITY_DN13956_c10_g1/TRINITY_DN13956_c1_g2/TRINITY_DN13956_c2_g1/TRINITY_DN13956_c1_g1/TRINITY_DN13956_c12_g1/TRINITY_DN13859_c0_g1/TRINITY_DN13956_c6_g1/TRINITY_DN16555_c10_g2/TRINITY_DN16555_c18_g1/TRINITY_DN11461_c0_g1/TRINITY_DN16555_c23_g1/TRINITY_DN13859_c0_g2/TRINITY_DN16555_c47_g1/TRINITY_DN12533_c2_g1/TRINITY_DN13956_c15_g1/TRINITY_DN12533_c…	128		GO:0004058	MF aromatic-L-amino-acid decarboxylase activity	11/2704	12/34940	6.52694e-12	2.07426e-09	TRINITY_DN21405_c1_g2/TRINITY_DN21405_c1_g4/TRINITY_DN21405_c1_g3/TRINITY_DN21405_c2_g1/TRINITY_DN21405_c5_g1/TRINITY_DN21405_c1_g1/TRINITY_DN21405_c8_g1/TRINITY_DN21405_c1_g6/TRINITY_DN21405_c1_g5/TRINITY_DN21405_c7_g1/TRINITY_DN21405_c3_g1	11
GO:0009941	CC chloroplast envelope	250/2446	1124/34940	1.16789e-62	2.37718e-60	TRINITY_DN16555_c10_g1/TRINITY_DN12635_c0_g1/TRINITY_DN13956_c10_g1/TRINITY_DN13956_c1_g2/TRINITY_DN13956_c2_g1/TRINITY_DN18653_c0_g1/TRINITY_DN13956_c1_g1/TRINITY_DN13956_c12_g1/TRINITY_DN13859_c0_g1/TRINITY_DN24030_c9_g1/TRINITY_DN13956_c6_g1/TRINITY_DN24030_c7_g1/TRINITY_DN16555_c10_g2/TRINITY_DN16555_c18_g1/TRINITY_DN11461_c0_g1/TRINITY_DN22390_c2_g2/TRINITY_DN16555_c23_g1/TRINITY_DN13859_c0_…	250		GO:0005730	CC nucleolus	152/2704	1138/34940	2.38716e-11	6.89673e-09	TRINITY_DN20861_c0_g1/TRINITY_DN17445_c0_g1/TRINITY_DN13772_c0_g1/TRINITY_DN12546_c0_g1/TRINITY_DN23908_c0_g1/TRINITY_DN12071_c0_g1/TRINITY_DN13685_c0_g2/TRINITY_DN15522_c0_g1/TRINITY_DN16867_c0_g1/TRINITY_DN20887_c0_g1/TRINITY_DN22054_c2_g1/TRINITY_DN13685_c0_g1/TRINITY_DN23320_c0_g3/TRINITY_DN17844_c0_g2/TRINITY_DN23434_c0_g1/TRINITY_DN16184_c0_g3/TRINITY_DN22058_c1_g1/TRINITY_DN12772_c0_g1/TRI…	152
GO:0009416	BP response to light stimulus	124/2446	358/34940	3.11578e-53	5.81352e-51	TRINITY_DN16555_c10_g1/TRINITY_DN13859_c0_g1/TRINITY_DN16555_c18_g1/TRINITY_DN16555_c23_g1/TRINITY_DN19211_c2_g2/TRINITY_DN20753_c0_g1/TRINITY_DN16555_c47_g1/TRINITY_DN12533_c2_g1/TRINITY_DN12533_c5_g1/TRINITY_DN19596_c0_g1/TRINITY_DN12828_c7_g3/TRINITY_DN12533_c1_g1/TRINITY_DN12533_c4_g1/TRINITY_DN20851_c2_g2/TRINITY_DN16072_c1_g3/TRINITY_DN12533_c2_g2/TRINITY_DN12533_c9_g1/TRINITY_DN16555_c9_g2…	124		GO:0006520	BP cellular amino acid metabolic process	20/2704	58/34940	5.77385e-09	1.52911e-06	TRINITY_DN18209_c0_g1/TRINITY_DN23278_c0_g1/TRINITY_DN20150_c0_g1/TRINITY_DN21405_c1_g2/TRINITY_DN20736_c0_g1/TRINITY_DN21405_c1_g4/TRINITY_DN21405_c1_g3/TRINITY_DN21405_c2_g1/TRINITY_DN12931_c1_g1/TRINITY_DN21405_c5_g1/TRINITY_DN21405_c1_g1/TRINITY_DN19960_c0_g2/TRINITY_DN17405_c0_g1/TRINITY_DN20594_c0_g1/TRINITY_DN21405_c8_g1/TRINITY_DN21405_c1_g6/TRINITY_DN21405_c1_g5/TRINITY_DN21405_c7_g1/TRI…	20
GO:0009579	CC thylakoid	135/2446	477/34940	2.67815e-46	4.6126e-44	TRINITY_DN16555_c10_g1/TRINITY_DN12635_c0_g1/TRINITY_DN13956_c10_g1/TRINITY_DN13956_c1_g2/TRINITY_DN13956_c2_g1/TRINITY_DN13956_c1_g1/TRINITY_DN13956_c12_g1/TRINITY_DN24030_c9_g1/TRINITY_DN13956_c6_g1/TRINITY_DN24030_c7_g1/TRINITY_DN16555_c10_g2/TRINITY_DN11461_c0_g1/TRINITY_DN13859_c0_g2/TRINITY_DN13269_c0_g2/TRINITY_DN24030_c1_g4/TRINITY_DN10993_c0_g1/TRINITY_DN13956_c15_g1/TRINITY_DN21276_c1_g…	135		GO:0048578	BP positive regulation of long-day photoperiodism, flowering	12/2704	21/34940	6.83464e-09	1.67081e-06	TRINITY_DN23192_c0_g2/TRINITY_DN20463_c0_g1/TRINITY_DN24099_c1_g2/TRINITY_DN12627_c0_g1/TRINITY_DN17798_c0_g1/TRINITY_DN11590_c0_g1/TRINITY_DN24099_c1_g5/TRINITY_DN10846_c0_g1/TRINITY_DN23192_c0_g1/TRINITY_DN24099_c1_g1/TRINITY_DN24099_c0_g1/TRINITY_DN23648_c1_g3	12
GO:0009534	CC chloroplast thylakoid	130/2446	446/34940	3.57589e-46	5.46716e-44	TRINITY_DN16555_c10_g1/TRINITY_DN12635_c0_g1/TRINITY_DN13956_c10_g1/TRINITY_DN13956_c1_g2/TRINITY_DN13956_c2_g1/TRINITY_DN18653_c0_g1/TRINITY_DN13956_c1_g1/TRINITY_DN13956_c12_g1/TRINITY_DN24030_c9_g1/TRINITY_DN13956_c6_g1/TRINITY_DN24030_c7_g1/TRINITY_DN16555_c10_g2/TRINITY_DN11461_c0_g1/TRINITY_DN13859_c0_g2/TRINITY_DN13269_c0_g2/TRINITY_DN24030_c1_g4/TRINITY_DN10993_c0_g1/TRINITY_DN13956_c15_g…	130		GO:1900865	BP chloroplast RNA modification	15/2704	35/34940	1.50461e-08	3.41546e-06	TRINITY_DN19949_c1_g1/TRINITY_DN17871_c0_g1/TRINITY_DN18627_c0_g1/TRINITY_DN12131_c0_g1/TRINITY_DN17684_c2_g1/TRINITY_DN12758_c0_g1/TRINITY_DN14363_c0_g1/TRINITY_DN22077_c0_g2/TRINITY_DN16121_c0_g1/TRINITY_DN20484_c0_g1/TRINITY_DN14851_c0_g1/TRINITY_DN21333_c0_g1/TRINITY_DN17707_c0_g1/TRINITY_DN17473_c0_g1/TRINITY_DN10797_c0_g1	15
GO:0016099	BP monoterpenoid biosynthetic process	54/2446	74/34940	3.66268e-46	5.46716e-44	TRINITY_DN14126_c3_g1/TRINITY_DN14126_c8_g1/TRINITY_DN14126_c1_g4/TRINITY_DN14126_c1_g1/TRINITY_DN14126_c1_g2/TRINITY_DN14126_c10_g1/TRINITY_DN14126_c14_g1/TRINITY_DN14126_c0_g1/TRINITY_DN14126_c1_g5/TRINITY_DN14126_c1_g3/TRINITY_DN19266_c3_g4/TRINITY_DN14126_c9_g1/TRINITY_DN14126_c2_g1/TRINITY_DN19266_c3_g5/TRINITY_DN14126_c7_g1/TRINITY_DN13824_c39_g1/TRINITY_DN13824_c2_g1/TRINITY_DN13824_c3_g3/…	54		GO:0009658	BP chloroplast organization	41/2704	207/34940	2.15078e-08	4.55679e-06	TRINITY_DN17588_c0_g1/TRINITY_DN13009_c0_g1/TRINITY_DN23908_c0_g1/TRINITY_DN17588_c0_g2/TRINITY_DN13058_c0_g1/TRINITY_DN12772_c0_g1/TRINITY_DN17200_c0_g1/TRINITY_DN23478_c1_g1/TRINITY_DN23908_c0_g5/TRINITY_DN20305_c0_g2/TRINITY_DN23478_c1_g2/TRINITY_DN14355_c0_g1/TRINITY_DN18743_c1_g1/TRINITY_DN16317_c0_g1/TRINITY_DN20133_c0_g1/TRINITY_DN19966_c0_g1/TRINITY_DN17554_c0_g1/TRINITY_DN24107_c1_g1/TRI…	41
GO:0009654	CC photosystem II oxygen evolving complex	61/2446	105/34940	6.62253e-43	9.14692e-41	TRINITY_DN13942_c1_g2/TRINITY_DN20406_c2_g2/TRINITY_DN24047_c2_g1/TRINITY_DN24047_c3_g1/TRINITY_DN20406_c3_g1/TRINITY_DN13942_c2_g1/TRINITY_DN24047_c2_g2/TRINITY_DN13942_c1_g3/TRINITY_DN24047_c2_g3/TRINITY_DN24047_c8_g1/TRINITY_DN17899_c1_g2/TRINITY_DN24047_c6_g1/TRINITY_DN24047_c0_g1/TRINITY_DN24047_c2_g5/TRINITY_DN24047_c2_g4/TRINITY_DN20406_c2_g4/TRINITY_DN20406_c10_g1/TRINITY_DN16508_c0_g5/TR…	61		GO:0003962	MF cystathionine gamma-synthase activity	12/2704	25/34940	9.01412e-08	1.79043e-05	TRINITY_DN24130_c3_g7/TRINITY_DN24130_c3_g2/TRINITY_DN14664_c2_g2/TRINITY_DN24130_c3_g1/TRINITY_DN14664_c2_g3/TRINITY_DN14664_c0_g1/TRINITY_DN14664_c2_g1/TRINITY_DN24130_c3_g3/TRINITY_DN22555_c2_g1/TRINITY_DN14664_c3_g1/TRINITY_DN24130_c3_g8/TRINITY_DN14664_c2_g4	12
GO:0009570	CC chloroplast stroma	231/2446	1256/34940	6.94496e-43	9.14692e-41	TRINITY_DN24030_c9_g1/TRINITY_DN24030_c7_g1/TRINITY_DN18967_c53_g1/TRINITY_DN18967_c38_g1/TRINITY_DN24030_c1_g4/TRINITY_DN10993_c0_g1/TRINITY_DN12117_c1_g2/TRINITY_DN502_c0_g1/TRINITY_DN20632_c1_g1/TRINITY_DN18967_c11_g1/TRINITY_DN18967_c42_g1/TRINITY_DN8144_c1_g1/TRINITY_DN18967_c26_g1/TRINITY_DN18967_c22_g1/TRINITY_DN18967_c8_g1/TRINITY_DN18967_c9_g1/TRINITY_DN14249_c0_g2/TRINITY_DN18967_c8_g5/…	231		GO:0080156	BP mitochondrial mRNA modification	17/2704	50/34940	1.00873e-07	1.88574e-05	TRINITY_DN12119_c0_g1/TRINITY_DN15455_c0_g1/TRINITY_DN14403_c0_g1/TRINITY_DN15927_c1_g1/TRINITY_DN13381_c0_g1/TRINITY_DN8818_c0_g1/TRINITY_DN24167_c5_g1/TRINITY_DN12119_c1_g1/TRINITY_DN19478_c0_g2/TRINITY_DN15360_c0_g1/TRINITY_DN15741_c0_g1/TRINITY_DN18001_c0_g1/TRINITY_DN19089_c0_g1/TRINITY_DN12200_c0_g1/TRINITY_DN22077_c0_g2/TRINITY_DN23375_c0_g1/TRINITY_DN15312_c0_g1	17
GO:0004497	MF monooxygenase activity	112/2446	401/34940	5.6567e-38	7.0363e-36	TRINITY_DN10349_c0_g1/TRINITY_DN19418_c0_g1/TRINITY_DN22960_c0_g5/TRINITY_DN20863_c6_g3/TRINITY_DN19401_c0_g1/TRINITY_DN22960_c0_g2/TRINITY_DN20863_c6_g6/TRINITY_DN6781_c0_g1/TRINITY_DN22960_c2_g3/TRINITY_DN20863_c6_g2/TRINITY_DN22960_c2_g1/TRINITY_DN6781_c1_g1/TRINITY_DN20863_c45_g1/TRINITY_DN23167_c0_g1/TRINITY_DN12500_c27_g1/TRINITY_DN20863_c6_g1/TRINITY_DN2949_c0_g1/TRINITY_DN20863_c11_g1/TRI…	112		GO:0055085	BP transmembrane transport	93/2704	691/34940	1.27172e-07	2.24528e-05	TRINITY_DN18155_c1_g1/TRINITY_DN17720_c0_g1/TRINITY_DN22201_c1_g1/TRINITY_DN23082_c0_g2/TRINITY_DN18155_c7_g1/TRINITY_DN18155_c8_g1/TRINITY_DN22379_c2_g4/TRINITY_DN23231_c1_g1/TRINITY_DN17316_c0_g1/TRINITY_DN18155_c5_g1/TRINITY_DN22967_c2_g2/TRINITY_DN23568_c1_g3/TRINITY_DN21562_c1_g2/TRINITY_DN22899_c0_g1/TRINITY_DN20648_c2_g1/TRINITY_DN17642_c0_g2/TRINITY_DN22164_c0_g1/TRINITY_DN22164_c0_g2/TRI…	93
GO:0019898	CC extrinsic component of membrane	59/2446	134/34940	1.17787e-32	1.38803e-30	TRINITY_DN13942_c1_g2/TRINITY_DN20999_c0_g1/TRINITY_DN20406_c2_g2/TRINITY_DN24047_c2_g1/TRINITY_DN24047_c3_g1/TRINITY_DN20406_c3_g1/TRINITY_DN13942_c2_g1/TRINITY_DN24047_c2_g2/TRINITY_DN13942_c1_g3/TRINITY_DN24047_c2_g3/TRINITY_DN24047_c8_g1/TRINITY_DN17899_c1_g2/TRINITY_DN24047_c6_g1/TRINITY_DN24047_c0_g1/TRINITY_DN24047_c2_g5/TRINITY_DN24047_c2_g4/TRINITY_DN20406_c2_g4/TRINITY_DN20406_c10_g1/TR…	59		GO:0016036	BP cellular response to phosphate starvation	25/2704	101/34940	1.4517e-07	2.3329e-05	TRINITY_DN13749_c0_g1/TRINITY_DN21487_c1_g2/TRINITY_DN22772_c0_g1/TRINITY_DN18238_c1_g2/TRINITY_DN18083_c0_g1/TRINITY_DN23639_c0_g1/TRINITY_DN23241_c2_g2/TRINITY_DN12466_c0_g1/TRINITY_DN18083_c0_g2/TRINITY_DN18238_c1_g1/TRINITY_DN22074_c1_g1/TRINITY_DN20150_c0_g1/TRINITY_DN12287_c0_g2/TRINITY_DN19496_c0_g1/TRINITY_DN14834_c0_g1/TRINITY_DN21314_c0_g1/TRINITY_DN21314_c0_g2/TRINITY_DN20210_c0_g1/TRI…	25
GO:0005506	MF iron ion binding	152/2446	761/34940	1.90625e-32	2.13404e-30	TRINITY_DN10349_c0_g1/TRINITY_DN19418_c0_g1/TRINITY_DN18705_c0_g3/TRINITY_DN22960_c0_g5/TRINITY_DN21602_c0_g1/TRINITY_DN20863_c6_g3/TRINITY_DN19401_c0_g1/TRINITY_DN22960_c0_g2/TRINITY_DN19031_c0_g1/TRINITY_DN20863_c6_g6/TRINITY_DN22960_c2_g3/TRINITY_DN20863_c7_g1/TRINITY_DN20863_c6_g2/TRINITY_DN22960_c2_g1/TRINITY_DN20863_c45_g1/TRINITY_DN23167_c0_g1/TRINITY_DN21836_c0_g2/TRINITY_DN12500_c27_g1/T…	152		GO:0006364	BP rRNA processing	45/2704	254/34940	1.46816e-07	2.3329e-05	TRINITY_DN22054_c2_g1/TRINITY_DN17844_c0_g2/TRINITY_DN22058_c1_g1/TRINITY_DN22540_c3_g1/TRINITY_DN17449_c0_g1/TRINITY_DN22221_c0_g1/TRINITY_DN22049_c1_g1/TRINITY_DN19119_c0_g1/TRINITY_DN21051_c0_g1/TRINITY_DN23374_c2_g2/TRINITY_DN15490_c0_g1/TRINITY_DN16135_c0_g1/TRINITY_DN20855_c0_g1/TRINITY_DN15371_c0_g2/TRINITY_DN15371_c0_g1/TRINITY_DN12555_c0_g1/TRINITY_DN15601_c0_g1/TRINITY_DN21499_c0_g1/TRI…	45
GO:0016705	MF oxidoreductase activity, acting on paired donors, with incorporation or reduction of molecular oxygen	107/2446	436/34940	5.85352e-31	6.24096e-29	TRINITY_DN10349_c0_g1/TRINITY_DN19418_c0_g1/TRINITY_DN18705_c0_g3/TRINITY_DN22960_c0_g5/TRINITY_DN21602_c0_g1/TRINITY_DN20863_c6_g3/TRINITY_DN19401_c0_g1/TRINITY_DN22960_c0_g2/TRINITY_DN19031_c0_g1/TRINITY_DN20863_c6_g6/TRINITY_DN22960_c2_g3/TRINITY_DN20863_c6_g2/TRINITY_DN22960_c2_g1/TRINITY_DN20863_c45_g1/TRINITY_DN23167_c0_g1/TRINITY_DN21836_c0_g2/TRINITY_DN12500_c27_g1/TRINITY_DN20863_c6_g1/T…	107		GO:0031425	BP chloroplast RNA processing	13/2704	33/34940	4.54269e-07	6.8746e-05	TRINITY_DN12131_c0_g1/TRINITY_DN18743_c1_g1/TRINITY_DN12758_c0_g1/TRINITY_DN14363_c0_g1/TRINITY_DN13078_c0_g1/TRINITY_DN17960_c0_g1/TRINITY_DN12749_c0_g1/TRINITY_DN16121_c0_g1/TRINITY_DN14186_c0_g1/TRINITY_DN14851_c0_g1/TRINITY_DN17498_c0_g1/TRINITY_DN17473_c0_g1/TRINITY_DN10797_c0_g1	13
GO:0020037	MF heme binding	168/2446	923/34940	1.03644e-30	1.05481e-28	TRINITY_DN10349_c0_g1/TRINITY_DN19418_c0_g1/TRINITY_DN17135_c0_g1/TRINITY_DN18705_c0_g3/TRINITY_DN22960_c0_g5/TRINITY_DN20863_c6_g3/TRINITY_DN19401_c0_g1/TRINITY_DN22960_c0_g2/TRINITY_DN19031_c0_g1/TRINITY_DN20863_c6_g6/TRINITY_DN22960_c2_g3/TRINITY_DN20863_c7_g1/TRINITY_DN20863_c6_g2/TRINITY_DN22960_c2_g1/TRINITY_DN20863_c45_g1/TRINITY_DN23167_c0_g1/TRINITY_DN21836_c0_g2/TRINITY_DN12500_c27_g1/T…	168		GO:0000786	CC nucleosome	26/2704	118/34940	9.48161e-07	0.000136966	TRINITY_DN13804_c0_g2/TRINITY_DN16840_c0_g3/TRINITY_DN16840_c2_g2/TRINITY_DN21056_c2_g2/TRINITY_DN16939_c1_g2/TRINITY_DN20645_c0_g1/TRINITY_DN20161_c0_g7/TRINITY_DN20645_c0_g4/TRINITY_DN21340_c0_g1/TRINITY_DN15732_c1_g2/TRINITY_DN16840_c0_g4/TRINITY_DN14207_c0_g2/TRINITY_DN21056_c2_g5/TRINITY_DN9987_c0_g1/TRINITY_DN20161_c0_g9/TRINITY_DN16840_c0_g1/TRINITY_DN21340_c0_g3/TRINITY_DN13804_c0_g1/TRIN…	26
GO:0009538	CC photosystem I reaction center	48/2446	95/34940	2.90964e-30	2.83247e-28	TRINITY_DN15751_c7_g1/TRINITY_DN15277_c2_g5/TRINITY_DN15277_c2_g4/TRINITY_DN15751_c1_g1/TRINITY_DN17436_c6_g1/TRINITY_DN17436_c4_g4/TRINITY_DN17436_c4_g2/TRINITY_DN17436_c7_g1/TRINITY_DN17436_c9_g1/TRINITY_DN15751_c10_g1/TRINITY_DN15751_c6_g1/TRINITY_DN15751_c0_g2/TRINITY_DN11300_c0_g1/TRINITY_DN17436_c11_g1/TRINITY_DN19575_c2_g1/TRINITY_DN15277_c2_g3/TRINITY_DN15751_c9_g1/TRINITY_DN17436_c10_g1/…	48		GO:0001887	BP selenium compound metabolic process	12/2704	30/34940	1.03937e-06	0.000139438	TRINITY_DN24130_c3_g7/TRINITY_DN24130_c3_g2/TRINITY_DN14664_c2_g2/TRINITY_DN24130_c3_g1/TRINITY_DN14664_c2_g3/TRINITY_DN14664_c0_g1/TRINITY_DN14664_c2_g1/TRINITY_DN24130_c3_g3/TRINITY_DN21776_c0_g4/TRINITY_DN14664_c3_g1/TRINITY_DN24130_c3_g8/TRINITY_DN14664_c2_g4	12
GO:0042549	BP photosystem II stabilization	28/2446	34/34940	3.54355e-27	3.30583e-25	TRINITY_DN24047_c2_g1/TRINITY_DN20089_c1_g1/TRINITY_DN24047_c3_g1/TRINITY_DN24047_c2_g2/TRINITY_DN24047_c2_g3/TRINITY_DN24047_c8_g1/TRINITY_DN20089_c3_g1/TRINITY_DN17899_c1_g2/TRINITY_DN24047_c6_g1/TRINITY_DN24047_c0_g1/TRINITY_DN24047_c2_g5/TRINITY_DN24047_c2_g4/TRINITY_DN20089_c2_g1/TRINITY_DN16508_c0_g5/TRINITY_DN16508_c4_g1/TRINITY_DN24047_c7_g1/TRINITY_DN17899_c3_g1/TRINITY_DN24047_c11_g1/TR…	28		GO:0005515	MF protein binding	190/2704	1748/34940	1.05303e-06	0.000139438	TRINITY_DN21428_c1_g1/TRINITY_DN16805_c1_g2/TRINITY_DN16805_c1_g1/TRINITY_DN22337_c0_g1/TRINITY_DN20861_c0_g1/TRINITY_DN14843_c0_g1/TRINITY_DN17492_c0_g2/TRINITY_DN12071_c0_g1/TRINITY_DN13685_c0_g2/TRINITY_DN18284_c0_g1/TRINITY_DN22054_c2_g1/TRINITY_DN13685_c0_g1/TRINITY_DN8723_c0_g1/TRINITY_DN17211_c1_g1/TRINITY_DN23320_c0_g1/TRINITY_DN15058_c0_g1/TRINITY_DN22409_c0_g1/TRINITY_DN17838_c0_g2/TRIN…	190
GO:0016709	MF oxidoreductase activity, acting on paired donors, with incorporation or reduction of molecular oxygen, NAD(P)H as one donor, and incorporation of one atom of oxygen	59/2446	170/34940	4.90921e-26	4.39669e-24	TRINITY_DN10349_c0_g1/TRINITY_DN19418_c0_g1/TRINITY_DN18705_c0_g3/TRINITY_DN20863_c6_g3/TRINITY_DN19401_c0_g1/TRINITY_DN19031_c0_g1/TRINITY_DN20863_c7_g1/TRINITY_DN20863_c6_g2/TRINITY_DN22960_c2_g1/TRINITY_DN23167_c0_g1/TRINITY_DN21836_c0_g2/TRINITY_DN20863_c6_g4/TRINITY_DN20863_c40_g1/TRINITY_DN13502_c0_g1/TRINITY_DN20863_c3_g1/TRINITY_DN20863_c15_g1/TRINITY_DN13824_c39_g1/TRINITY_DN13824_c2_g1/…	59		GO:0010378	BP temperature compensation of the circadian clock	8/2704	13/34940	1.15043e-06	0.000146242	TRINITY_DN20463_c0_g1/TRINITY_DN24099_c1_g2/TRINITY_DN12627_c0_g1/TRINITY_DN11590_c0_g1/TRINITY_DN24099_c1_g5/TRINITY_DN10846_c0_g1/TRINITY_DN24099_c1_g1/TRINITY_DN24099_c0_g1	8
GO:0102811	MF geraniol 10-hydroxylase activity	32/2446	49/34940	1.83045e-25	1.5763e-23	TRINITY_DN13824_c39_g1/TRINITY_DN13824_c2_g1/TRINITY_DN13824_c3_g3/TRINITY_DN13824_c29_g1/TRINITY_DN13824_c2_g2/TRINITY_DN13824_c25_g1/TRINITY_DN13824_c3_g2/TRINITY_DN13824_c13_g1/TRINITY_DN13824_c12_g1/TRINITY_DN13824_c31_g1/TRINITY_DN13824_c9_g1/TRINITY_DN13824_c19_g1/TRINITY_DN13824_c22_g1/TRINITY_DN13824_c3_g1/TRINITY_DN13824_c3_g5/TRINITY_DN13824_c27_g1/TRINITY_DN13824_c33_g1/TRINITY_DN13824…	32		GO:0016554	BP cytidine to uridine editing	11/2704	26/34940	1.51244e-06	0.000184867	TRINITY_DN17871_c0_g1/TRINITY_DN15455_c0_g1/TRINITY_DN14403_c0_g1/TRINITY_DN13666_c1_g1/TRINITY_DN17204_c0_g1/TRINITY_DN17684_c2_g1/TRINITY_DN13174_c0_g1/TRINITY_DN20484_c0_g1/TRINITY_DN20868_c0_g1/TRINITY_DN21333_c0_g1/TRINITY_DN17707_c0_g1	11
GO:0009644	BP response to high light intensity	51/2446	148/34940	1.53993e-22	1.277e-20	TRINITY_DN16555_c10_g1/TRINITY_DN12635_c0_g1/TRINITY_DN13956_c10_g1/TRINITY_DN13956_c1_g2/TRINITY_DN13956_c2_g1/TRINITY_DN13956_c1_g1/TRINITY_DN13956_c12_g1/TRINITY_DN13956_c6_g1/TRINITY_DN16555_c10_g2/TRINITY_DN11461_c0_g1/TRINITY_DN13859_c0_g2/TRINITY_DN13956_c15_g1/TRINITY_DN16555_c46_g1/TRINITY_DN22369_c0_g1/TRINITY_DN16072_c1_g2/TRINITY_DN13956_c1_g5/TRINITY_DN22425_c0_g1/TRINITY_DN16072_c7_…	51		GO:0022857	MF transmembrane transporter activity	56/2704	380/34940	2.55948e-06	0.00030126	TRINITY_DN22762_c1_g1/TRINITY_DN22379_c2_g4/TRINITY_DN23231_c1_g1/TRINITY_DN17316_c0_g1/TRINITY_DN23568_c1_g3/TRINITY_DN20648_c2_g1/TRINITY_DN18303_c2_g4/TRINITY_DN23726_c0_g2/TRINITY_DN21757_c0_g3/TRINITY_DN23624_c3_g1/TRINITY_DN18778_c1_g1/TRINITY_DN21565_c0_g3/TRINITY_DN20477_c0_g3/TRINITY_DN22366_c1_g1/TRINITY_DN19509_c0_g3/TRINITY_DN16679_c0_g1/TRINITY_DN17693_c2_g1/TRINITY_DN20148_c1_g1/TRI…	56
GO:0019253	BP reductive pentose-phosphate cycle	72/2446	281/34940	1.94481e-22	1.55516e-20	TRINITY_DN6781_c0_g1/TRINITY_DN6781_c1_g1/TRINITY_DN2949_c0_g1/TRINITY_DN12767_c5_g1/TRINITY_DN12767_c9_g1/TRINITY_DN12767_c2_g1/TRINITY_DN12767_c10_g1/TRINITY_DN12767_c3_g1/TRINITY_DN12767_c6_g1/TRINITY_DN12767_c14_g1/TRINITY_DN12767_c11_g1/TRINITY_DN12767_c7_g1/TRINITY_DN19625_c4_g1/TRINITY_DN12767_c4_g1/TRINITY_DN12767_c1_g1/TRINITY_DN12767_c17_g1/TRINITY_DN12767_c0_g2/TRINITY_DN12767_c12_g1/T…	72		GO:0009536	CC plastid	62/2704	440/34940	3.45847e-06	0.000392537	TRINITY_DN13908_c0_g1/TRINITY_DN19896_c0_g1/TRINITY_DN22772_c0_g1/TRINITY_DN24089_c1_g2/TRINITY_DN19896_c0_g2/TRINITY_DN21915_c0_g1/TRINITY_DN23241_c2_g2/TRINITY_DN17799_c1_g3/TRINITY_DN13058_c0_g1/TRINITY_DN75366_c0_g1/TRINITY_DN22845_c0_g1/TRINITY_DN15690_c0_g1/TRINITY_DN20891_c0_g1/TRINITY_DN12536_c0_g1/TRINITY_DN21645_c0_g1/TRINITY_DN22164_c0_g1/TRINITY_DN21319_c0_g1/TRINITY_DN19645_c1_g2/TRI…	62
GO:0009645	BP response to low light intensity stimulus	29/2446	47/34940	3.63155e-22	2.80381e-20	TRINITY_DN12635_c0_g1/TRINITY_DN13956_c10_g1/TRINITY_DN13956_c1_g2/TRINITY_DN13956_c2_g1/TRINITY_DN13956_c1_g1/TRINITY_DN13956_c12_g1/TRINITY_DN13956_c6_g1/TRINITY_DN13956_c15_g1/TRINITY_DN16072_c1_g2/TRINITY_DN13956_c1_g5/TRINITY_DN16072_c7_g1/TRINITY_DN16072_c10_g1/TRINITY_DN16072_c13_g1/TRINITY_DN21878_c9_g1/TRINITY_DN16072_c6_g1/TRINITY_DN16072_c1_g1/TRINITY_DN21878_c0_g1/TRINITY_DN21878_c5_g…	29		GO:0010031	BP circumnutation	6/2704	8/34940	5.21904e-06	0.000571935	TRINITY_DN23192_c0_g2/TRINITY_DN22409_c0_g1/TRINITY_DN22830_c1_g1/TRINITY_DN22409_c0_g2/TRINITY_DN23192_c0_g1/TRINITY_DN23648_c1_g3	6
GO:0006546	BP glycine catabolic process	42/2446	111/34940	1.35382e-20	1.0104e-18	TRINITY_DN23705_c4_g4/TRINITY_DN23705_c4_g2/TRINITY_DN15561_c4_g1/TRINITY_DN15561_c2_g1/TRINITY_DN14397_c1_g1/TRINITY_DN23705_c7_g1/TRINITY_DN15561_c7_g1/TRINITY_DN15561_c2_g3/TRINITY_DN23705_c2_g1/TRINITY_DN23705_c2_g2/TRINITY_DN24062_c4_g3/TRINITY_DN13688_c3_g1/TRINITY_DN23705_c25_g1/TRINITY_DN24062_c4_g2/TRINITY_DN24062_c4_g4/TRINITY_DN23705_c43_g1/TRINITY_DN12604_c0_g1/TRINITY_DN23705_c4_g6/T…	42		GO:0005732	CC small nucleolar ribonucleoprotein complex	8/2704	16/34940	9.30669e-06	0.000985888	TRINITY_DN14971_c1_g2/TRINITY_DN14971_c1_g1/TRINITY_DN17147_c0_g1/TRINITY_DN22452_c0_g2/TRINITY_DN22452_c0_g3/TRINITY_DN19722_c1_g1/TRINITY_DN13250_c0_g1/TRINITY_DN22452_c0_g1	8
GO:0015995	BP chlorophyll biosynthetic process	44/2446	123/34940	2.22539e-20	1.60731e-18	TRINITY_DN18653_c0_g1/TRINITY_DN20019_c0_g1/TRINITY_DN21602_c0_g1/TRINITY_DN23791_c1_g2/TRINITY_DN23791_c1_g1/TRINITY_DN19940_c0_g2/TRINITY_DN23191_c3_g3/TRINITY_DN16299_c0_g3/TRINITY_DN11390_c0_g1/TRINITY_DN13342_c1_g1/TRINITY_DN23191_c7_g1/TRINITY_DN22153_c1_g1/TRINITY_DN16299_c0_g4/TRINITY_DN16299_c0_g2/TRINITY_DN16299_c1_g1/TRINITY_DN23191_c3_g1/TRINITY_DN23191_c6_g1/TRINITY_DN16299_c5_g1/TRI…	44		GO:0005507	MF copper ion binding	46/2704	306/34940	1.14613e-05	0.00117497	TRINITY_DN20155_c1_g2/TRINITY_DN8704_c0_g2/TRINITY_DN19095_c0_g2/TRINITY_DN16987_c0_g1/TRINITY_DN17211_c1_g1/TRINITY_DN22845_c0_g1/TRINITY_DN15690_c0_g1/TRINITY_DN16158_c2_g2/TRINITY_DN16158_c2_g1/TRINITY_DN15455_c0_g1/TRINITY_DN16539_c0_g2/TRINITY_DN19993_c0_g1/TRINITY_DN11671_c0_g1/TRINITY_DN18874_c0_g2/TRINITY_DN18214_c0_g1/TRINITY_DN21318_c0_g1/TRINITY_DN20883_c0_g1/TRINITY_DN11069_c0_g1/TRIN…	46
GO:0016628	MF oxidoreductase activity, acting on the CH-CH group of donors, NAD or NADP as acceptor	22/2446	29/34940	3.46105e-20	2.42165e-18	TRINITY_DN14126_c3_g1/TRINITY_DN14126_c8_g1/TRINITY_DN14126_c1_g4/TRINITY_DN14126_c1_g1/TRINITY_DN14126_c1_g2/TRINITY_DN14126_c10_g1/TRINITY_DN14126_c14_g1/TRINITY_DN14126_c0_g1/TRINITY_DN14126_c1_g5/TRINITY_DN14126_c1_g3/TRINITY_DN19266_c3_g4/TRINITY_DN14126_c9_g1/TRINITY_DN14126_c2_g1/TRINITY_DN19266_c3_g5/TRINITY_DN14126_c7_g1/TRINITY_DN14126_c11_g1/TRINITY_DN14126_c6_g1/TRINITY_DN14126_c15_g1…	22		GO:0003700	MF DNA-binding transcription factor activity	172/2704	1619/34940	1.29006e-05	0.00128119	TRINITY_DN21428_c1_g1/TRINITY_DN20334_c0_g1/TRINITY_DN22337_c0_g1/TRINITY_DN19219_c0_g1/TRINITY_DN22905_c1_g2/TRINITY_DN19580_c0_g1/TRINITY_DN17492_c0_g2/TRINITY_DN19044_c0_g1/TRINITY_DN10596_c0_g1/TRINITY_DN23192_c0_g2/TRINITY_DN22842_c0_g1/TRINITY_DN17215_c0_g1/TRINITY_DN12480_c0_g1/TRINITY_DN21390_c0_g1/TRINITY_DN22713_c0_g1/TRINITY_DN16860_c0_g1/TRINITY_DN22409_c0_g1/TRINITY_DN18078_c0_g1/TRI…	172
GO:0050616	MF secologanin synthase activity	20/2446	24/34940	6.00736e-20	4.0759e-18	TRINITY_DN22960_c0_g5/TRINITY_DN22960_c2_g3/TRINITY_DN20863_c6_g2/TRINITY_DN20863_c45_g1/TRINITY_DN20863_c6_g1/TRINITY_DN20863_c11_g1/TRINITY_DN20863_c9_g1/TRINITY_DN18595_c1_g2/TRINITY_DN15019_c2_g2/TRINITY_DN15764_c2_g1/TRINITY_DN15797_c1_g1/TRINITY_DN20863_c2_g1/TRINITY_DN15019_c2_g1/TRINITY_DN19545_c0_g1/TRINITY_DN20863_c1_g1/TRINITY_DN20863_c22_g1/TRINITY_DN23959_c3_g1/TRINITY_DN18595_c1_g1/…	20		GO:0034513	MF box H/ACA snoRNA binding	6/2704	9/34940	1.46237e-05	0.0014083	TRINITY_DN14971_c1_g2/TRINITY_DN20736_c0_g2/TRINITY_DN20736_c0_g1/TRINITY_DN14971_c1_g1/TRINITY_DN15054_c0_g3/TRINITY_DN15054_c0_g1	6
GO:0009820	BP alkaloid metabolic process	34/2446	79/34940	4.87778e-19	3.21216e-17	TRINITY_DN22960_c0_g5/TRINITY_DN22960_c2_g3/TRINITY_DN20863_c6_g2/TRINITY_DN23451_c6_g1/TRINITY_DN20863_c45_g1/TRINITY_DN20863_c6_g1/TRINITY_DN20863_c11_g1/TRINITY_DN20863_c9_g1/TRINITY_DN20174_c1_g2/TRINITY_DN18595_c1_g2/TRINITY_DN15019_c2_g2/TRINITY_DN15764_c2_g1/TRINITY_DN15797_c1_g1/TRINITY_DN8777_c1_g1/TRINITY_DN10746_c0_g1/TRINITY_DN20863_c2_g1/TRINITY_DN15019_c2_g1/TRINITY_DN21158_c0_g2/TR…	34		GO:0071491	BP cellular response to red light	5/2704	6/34940	1.55305e-05	0.00145165	TRINITY_DN18155_c1_g1/TRINITY_DN18155_c7_g1/TRINITY_DN18155_c8_g1/TRINITY_DN18155_c5_g1/TRINITY_DN23953_c1_g4	5
GO:0009853	BP photorespiration	52/2446	183/34940	1.02291e-18	6.5437e-17	TRINITY_DN6781_c0_g1/TRINITY_DN6781_c1_g1/TRINITY_DN2949_c0_g1/TRINITY_DN12767_c5_g1/TRINITY_DN12767_c9_g1/TRINITY_DN12767_c2_g1/TRINITY_DN12767_c10_g1/TRINITY_DN12767_c3_g1/TRINITY_DN12767_c6_g1/TRINITY_DN12767_c14_g1/TRINITY_DN12767_c11_g1/TRINITY_DN12767_c7_g1/TRINITY_DN12767_c4_g1/TRINITY_DN12767_c1_g1/TRINITY_DN12767_c17_g1/TRINITY_DN12767_c0_g2/TRINITY_DN12767_c12_g1/TRINITY_DN7936_c0_g1/TR…	52		GO:0006397	BP mRNA processing	66/2704	504/34940	1.96e-05	0.00176659	TRINITY_DN23784_c1_g2/TRINITY_DN17596_c3_g1/TRINITY_DN21902_c0_g1/TRINITY_DN23784_c2_g2/TRINITY_DN22624_c0_g2/TRINITY_DN13772_c0_g1/TRINITY_DN23784_c2_g3/TRINITY_DN19949_c1_g1/TRINITY_DN23784_c10_g1/TRINITY_DN12119_c0_g1/TRINITY_DN23784_c1_g3/TRINITY_DN23784_c9_g1/TRINITY_DN15455_c0_g1/TRINITY_DN17200_c0_g1/TRINITY_DN22218_c1_g1/TRINITY_DN14403_c0_g1/TRINITY_DN17596_c2_g2/TRINITY_DN17493_c0_g2/TR…	66
GO:0033383	BP geranyl diphosphate metabolic process	18/2446	23/34940	3.6825e-17	2.2621e-15	TRINITY_DN19000_c1_g4/TRINITY_DN19000_c1_g2/TRINITY_DN19000_c6_g1/TRINITY_DN19000_c1_g1/TRINITY_DN19000_c18_g1/TRINITY_DN19000_c11_g1/TRINITY_DN13776_c0_g1/TRINITY_DN19000_c0_g1/TRINITY_DN19000_c13_g1/TRINITY_DN19000_c10_g1/TRINITY_DN19000_c19_g1/TRINITY_DN19000_c5_g1/TRINITY_DN19000_c1_g5/TRINITY_DN19000_c7_g1/TRINITY_DN19000_c1_g3/TRINITY_DN19000_c17_g1/TRINITY_DN19000_c12_g1/TRINITY_DN19000_c8…	18		GO:0030170	MF pyridoxal phosphate binding	39/2704	249/34940	2.00117e-05	0.00176659	TRINITY_DN19636_c2_g4/TRINITY_DN19636_c2_g3/TRINITY_DN19636_c2_g2/TRINITY_DN18209_c0_g1/TRINITY_DN23071_c0_g1/TRINITY_DN21391_c0_g1/TRINITY_DN21405_c1_g2/TRINITY_DN19636_c2_g1/TRINITY_DN24130_c3_g7/TRINITY_DN16181_c0_g1/TRINITY_DN21405_c1_g4/TRINITY_DN22483_c0_g2/TRINITY_DN21405_c1_g3/TRINITY_DN24130_c3_g2/TRINITY_DN14664_c2_g2/TRINITY_DN24130_c3_g1/TRINITY_DN21405_c2_g1/TRINITY_DN14664_c2_g3/TRI…	39
GO:0003958	MF NADPH-hemoprotein reductase activity	24/2446	43/34940	3.73818e-17	2.2621e-15	TRINITY_DN23557_c12_g1/TRINITY_DN23557_c2_g1/TRINITY_DN23557_c1_g3/TRINITY_DN23557_c10_g1/TRINITY_DN23557_c5_g1/TRINITY_DN13281_c0_g1/TRINITY_DN23557_c16_g1/TRINITY_DN23557_c3_g1/TRINITY_DN12428_c0_g1/TRINITY_DN23557_c2_g3/TRINITY_DN23557_c2_g4/TRINITY_DN23557_c0_g1/TRINITY_DN23557_c2_g2/TRINITY_DN23557_c2_g5/TRINITY_DN11839_c0_g1/TRINITY_DN23557_c1_g7/TRINITY_DN23557_c11_g1/TRINITY_DN23557_c6_g1…	24		GO:0006412	BP translation	119/2704	1056/34940	2.31642e-05	0.00198961	TRINITY_DN16184_c0_g3/TRINITY_DN14971_c1_g2/TRINITY_DN20829_c1_g1/TRINITY_DN20781_c1_g1/TRINITY_DN20240_c1_g1/TRINITY_DN19279_c0_g1/TRINITY_DN11018_c0_g1/TRINITY_DN19584_c0_g1/TRINITY_DN18964_c1_g1/TRINITY_DN21604_c0_g3/TRINITY_DN19279_c0_g2/TRINITY_DN14285_c0_g1/TRINITY_DN21604_c0_g1/TRINITY_DN16357_c0_g2/TRINITY_DN18538_c0_g2/TRINITY_DN14736_c1_g1/TRINITY_DN1084_c0_g1/TRINITY_DN23428_c0_g1/TRIN…	119
GO:0055114	BP oxidation-reduction process	194/2446	1500/34940	4.59478e-17	2.70729e-15	TRINITY_DN22071_c3_g4/TRINITY_DN22806_c0_g2/TRINITY_DN10349_c0_g1/TRINITY_DN19418_c0_g1/TRINITY_DN17135_c0_g1/TRINITY_DN18705_c0_g3/TRINITY_DN21602_c0_g1/TRINITY_DN19856_c0_g1/TRINITY_DN20753_c0_g1/TRINITY_DN16951_c2_g1/TRINITY_DN19401_c0_g1/TRINITY_DN22960_c0_g2/TRINITY_DN19031_c0_g1/TRINITY_DN20863_c6_g6/TRINITY_DN16155_c3_g1/TRINITY_DN20863_c6_g2/TRINITY_DN22960_c2_g1/TRINITY_DN16155_c0_g1/TRI…	194		GO:0005840	CC ribosome	89/2704	741/34940	2.46984e-05	0.00206557	TRINITY_DN16184_c0_g3/TRINITY_DN20829_c1_g1/TRINITY_DN20781_c1_g1/TRINITY_DN17169_c0_g1/TRINITY_DN19279_c0_g1/TRINITY_DN11018_c0_g1/TRINITY_DN19584_c0_g1/TRINITY_DN18964_c1_g1/TRINITY_DN21604_c0_g3/TRINITY_DN19279_c0_g2/TRINITY_DN14285_c0_g1/TRINITY_DN21604_c0_g1/TRINITY_DN16357_c0_g2/TRINITY_DN18538_c0_g2/TRINITY_DN14736_c1_g1/TRINITY_DN23428_c0_g1/TRINITY_DN12501_c1_g1/TRINITY_DN22431_c2_g1/TRI…	89
GO:0015250	MF water channel activity	31/2446	75/34940	7.12546e-17	4.09075e-15	TRINITY_DN21169_c1_g3/TRINITY_DN21169_c1_g5/TRINITY_DN14372_c0_g1/TRINITY_DN23789_c2_g1/TRINITY_DN21169_c1_g1/TRINITY_DN24151_c1_g1/TRINITY_DN16398_c0_g2/TRINITY_DN18089_c1_g1/TRINITY_DN16890_c1_g1/TRINITY_DN23789_c2_g3/TRINITY_DN15887_c0_g4/TRINITY_DN21312_c2_g1/TRINITY_DN23789_c2_g2/TRINITY_DN16086_c2_g4/TRINITY_DN15040_c0_g2/TRINITY_DN21169_c1_g4/TRINITY_DN15887_c0_g1/TRINITY_DN15040_c1_g1/TRI…	31		GO:0000373	BP Group II intron splicing	12/2704	40/34940	3.23619e-05	0.00263708	TRINITY_DN13009_c0_g1/TRINITY_DN23908_c0_g1/TRINITY_DN16867_c0_g1/TRINITY_DN12772_c0_g1/TRINITY_DN17493_c0_g2/TRINITY_DN17201_c0_g1/TRINITY_DN23908_c0_g5/TRINITY_DN22950_c0_g1/TRINITY_DN15509_c0_g1/TRINITY_DN21307_c0_g1/TRINITY_DN12729_c0_g1/TRINITY_DN15237_c0_g1	12
GO:0019904	MF protein domain specific binding	72/2446	356/34940	2.51961e-16	1.41035e-14	TRINITY_DN16555_c10_g1/TRINITY_DN12635_c0_g1/TRINITY_DN13956_c10_g1/TRINITY_DN13956_c1_g2/TRINITY_DN13956_c2_g1/TRINITY_DN13956_c1_g1/TRINITY_DN13956_c12_g1/TRINITY_DN13956_c6_g1/TRINITY_DN16555_c10_g2/TRINITY_DN11461_c0_g1/TRINITY_DN13859_c0_g2/TRINITY_DN13956_c15_g1/TRINITY_DN16555_c46_g1/TRINITY_DN14049_c3_g2/TRINITY_DN14049_c3_g3/TRINITY_DN16473_c3_g1/TRINITY_DN16072_c1_g2/TRINITY_DN12489_c3_…	72		GO:0031429	CC box H/ACA snoRNP complex	6/2704	10/34940	3.41497e-05	0.00269596	TRINITY_DN14971_c1_g2/TRINITY_DN20736_c0_g2/TRINITY_DN20736_c0_g1/TRINITY_DN14971_c1_g1/TRINITY_DN15054_c0_g3/TRINITY_DN15054_c0_g1	6
GO:0034484	BP raffinose catabolic process	27/2446	60/34940	5.18843e-16	2.83339e-14	TRINITY_DN23683_c31_g1/TRINITY_DN23683_c8_g2/TRINITY_DN23683_c3_g1/TRINITY_DN23683_c12_g1/TRINITY_DN23683_c6_g3/TRINITY_DN23683_c7_g10/TRINITY_DN23683_c17_g1/TRINITY_DN23683_c8_g3/TRINITY_DN13115_c3_g1/TRINITY_DN23683_c8_g6/TRINITY_DN13115_c2_g1/TRINITY_DN23683_c37_g1/TRINITY_DN23683_c9_g1/TRINITY_DN23683_c8_g1/TRINITY_DN23683_c24_g1/TRINITY_DN13122_c2_g1/TRINITY_DN23683_c21_g1/TRINITY_DN23683_c8…	27		GO:0008792	MF arginine decarboxylase activity	7/2704	14/34940	3.47811e-05	0.00269596	TRINITY_DN20694_c7_g1/TRINITY_DN20694_c5_g1/TRINITY_DN21975_c3_g1/TRINITY_DN17405_c0_g1/TRINITY_DN20694_c5_g3/TRINITY_DN21975_c3_g2/TRINITY_DN20694_c6_g1	7
GO:0047100	MF glyceraldehyde-3-phosphate dehydrogenase (NADP+) (phosphorylating) activity	31/2446	81/34940	9.60755e-16	5.12174e-14	TRINITY_DN19008_c9_g1/TRINITY_DN18847_c2_g4/TRINITY_DN19008_c12_g1/TRINITY_DN19008_c13_g1/TRINITY_DN18847_c16_g1/TRINITY_DN19008_c1_g4/TRINITY_DN18847_c7_g1/TRINITY_DN18847_c2_g1/TRINITY_DN19008_c16_g1/TRINITY_DN18847_c14_g1/TRINITY_DN19008_c1_g3/TRINITY_DN23525_c1_g1/TRINITY_DN19008_c6_g1/TRINITY_DN19008_c7_g1/TRINITY_DN19008_c26_g1/TRINITY_DN13973_c9_g1/TRINITY_DN13694_c3_g1/TRINITY_DN23525_c2_…	31		GO:0050275	MF scopoletin glucosyltransferase activity	4/2704	4/34940	3.57969e-05	0.00270863	TRINITY_DN22978_c0_g1/TRINITY_DN14685_c0_g1/TRINITY_DN22978_c0_g5/TRINITY_DN22978_c0_g2	4
GO:0004375	MF glycine dehydrogenase (decarboxylating) activity	34/2446	98/34940	1.29778e-15	6.7575e-14	TRINITY_DN23705_c4_g4/TRINITY_DN23705_c4_g2/TRINITY_DN15561_c4_g1/TRINITY_DN15561_c2_g1/TRINITY_DN14397_c1_g1/TRINITY_DN23705_c7_g1/TRINITY_DN15561_c7_g1/TRINITY_DN15561_c2_g3/TRINITY_DN23705_c2_g1/TRINITY_DN23705_c2_g2/TRINITY_DN13688_c3_g1/TRINITY_DN23705_c25_g1/TRINITY_DN23705_c43_g1/TRINITY_DN12604_c0_g1/TRINITY_DN23705_c4_g6/TRINITY_DN23705_c24_g1/TRINITY_DN23705_c4_g1/TRINITY_DN11176_c0_g1/…	34		GO:0000462	BP maturation of SSU-rRNA from tricistronic rRNA transcript (SSU-rRNA, 5.8S rRNA, LSU-rRNA)	16/2704	67/34940	3.96749e-05	0.00293226	TRINITY_DN22221_c0_g1/TRINITY_DN19119_c0_g1/TRINITY_DN12555_c0_g1/TRINITY_DN11455_c0_g1/TRINITY_DN14778_c0_g1/TRINITY_DN15847_c1_g1/TRINITY_DN15413_c0_g1/TRINITY_DN23558_c0_g1/TRINITY_DN22145_c0_g1/TRINITY_DN22101_c0_g2/TRINITY_DN21211_c0_g1/TRINITY_DN23866_c2_g1/TRINITY_DN19795_c0_g1/TRINITY_DN19508_c0_g1/TRINITY_DN22101_c0_g1/TRINITY_DN14271_c0_g1	16
GO:0016114	BP terpenoid biosynthetic process	34/2446	100/34940	2.60725e-15	1.32673e-13	TRINITY_DN23969_c0_g1/TRINITY_DN19000_c1_g4/TRINITY_DN19000_c1_g2/TRINITY_DN19000_c6_g1/TRINITY_DN19000_c1_g1/TRINITY_DN18011_c2_g1/TRINITY_DN19000_c18_g1/TRINITY_DN19000_c9_g1/TRINITY_DN19000_c11_g1/TRINITY_DN13776_c0_g1/TRINITY_DN23844_c2_g4/TRINITY_DN19000_c0_g1/TRINITY_DN19000_c13_g1/TRINITY_DN19000_c10_g1/TRINITY_DN19000_c1_g6/TRINITY_DN19000_c19_g1/TRINITY_DN23551_c3_g3/TRINITY_DN14866_c0_g…	34		GO:0008295	BP spermidine biosynthetic process	11/2704	35/34940	4.2535e-05	0.00307218	TRINITY_DN20694_c7_g1/TRINITY_DN20694_c5_g1/TRINITY_DN18520_c3_g1/TRINITY_DN20884_c0_g1/TRINITY_DN19997_c0_g1/TRINITY_DN21975_c3_g1/TRINITY_DN17405_c0_g1/TRINITY_DN20694_c5_g3/TRINITY_DN21975_c3_g2/TRINITY_DN20694_c6_g1/TRINITY_DN16939_c0_g1	11
GO:0102375	MF 11-oxo-beta-amyrin 30-oxidase activity	15/2446	18/34940	3.04382e-15	1.45003e-13	TRINITY_DN20863_c6_g3/TRINITY_DN20863_c7_g1/TRINITY_DN20863_c6_g2/TRINITY_DN22960_c2_g1/TRINITY_DN20863_c6_g4/TRINITY_DN20863_c40_g1/TRINITY_DN20863_c3_g1/TRINITY_DN20863_c15_g1/TRINITY_DN20863_c42_g1/TRINITY_DN23988_c2_g2/TRINITY_DN20863_c23_g1/TRINITY_DN17584_c0_g1/TRINITY_DN23988_c5_g1/TRINITY_DN23988_c0_g2/TRINITY_DN20863_c39_g1	15		GO:0000741	BP karyogamy	8/2704	19/34940	4.42437e-05	0.00312459	TRINITY_DN19611_c0_g2/TRINITY_DN14950_c0_g2/TRINITY_DN19611_c0_g1/TRINITY_DN14778_c0_g1/TRINITY_DN21064_c1_g1/TRINITY_DN12462_c0_g1/TRINITY_DN18003_c0_g1/TRINITY_DN11630_c0_g1	8
GO:1902382	BP 11-oxo-beta-amyrin catabolic process	15/2446	18/34940	3.04382e-15	1.45003e-13	TRINITY_DN20863_c6_g3/TRINITY_DN20863_c7_g1/TRINITY_DN20863_c6_g2/TRINITY_DN22960_c2_g1/TRINITY_DN20863_c6_g4/TRINITY_DN20863_c40_g1/TRINITY_DN20863_c3_g1/TRINITY_DN20863_c15_g1/TRINITY_DN20863_c42_g1/TRINITY_DN23988_c2_g2/TRINITY_DN20863_c23_g1/TRINITY_DN17584_c0_g1/TRINITY_DN23988_c5_g1/TRINITY_DN23988_c0_g2/TRINITY_DN20863_c39_g1	15		GO:0010275	BP NAD(P)H dehydrogenase complex assembly	5/2704	7/34940	5.08641e-05	0.00351404	TRINITY_DN21412_c0_g1/TRINITY_DN21412_c0_g4/TRINITY_DN15499_c0_g1/TRINITY_DN21412_c0_g2/TRINITY_DN21412_c0_g5	5
GO:1902386	BP glycyrrhetinate biosynthetic process	15/2446	18/34940	3.04382e-15	1.45003e-13	TRINITY_DN20863_c6_g3/TRINITY_DN20863_c7_g1/TRINITY_DN20863_c6_g2/TRINITY_DN22960_c2_g1/TRINITY_DN20863_c6_g4/TRINITY_DN20863_c40_g1/TRINITY_DN20863_c3_g1/TRINITY_DN20863_c15_g1/TRINITY_DN20863_c42_g1/TRINITY_DN23988_c2_g2/TRINITY_DN20863_c23_g1/TRINITY_DN17584_c0_g1/TRINITY_DN23988_c5_g1/TRINITY_DN23988_c0_g2/TRINITY_DN20863_c39_g1	15		GO:0019843	MF rRNA binding	47/2704	338/34940	6.88624e-05	0.00463334	TRINITY_DN20829_c1_g1/TRINITY_DN20781_c1_g1/TRINITY_DN20240_c1_g1/TRINITY_DN11018_c0_g1/TRINITY_DN18964_c1_g1/TRINITY_DN16357_c0_g2/TRINITY_DN18538_c0_g2/TRINITY_DN23428_c0_g1/TRINITY_DN22635_c0_g3/TRINITY_DN15821_c0_g1/TRINITY_DN15601_c0_g1/TRINITY_DN15249_c2_g2/TRINITY_DN15615_c0_g2/TRINITY_DN22635_c0_g1/TRINITY_DN14149_c2_g1/TRINITY_DN18538_c0_g3/TRINITY_DN22635_c0_g4/TRINITY_DN18432_c0_g3/TRI…	47
GO:0080167	BP response to karrikin	57/2446	268/34940	3.35972e-14	1.56717e-12	TRINITY_DN12635_c0_g1/TRINITY_DN13956_c10_g1/TRINITY_DN13956_c1_g2/TRINITY_DN13956_c2_g1/TRINITY_DN13956_c1_g1/TRINITY_DN13956_c12_g1/TRINITY_DN13956_c6_g1/TRINITY_DN19856_c0_g1/TRINITY_DN13956_c15_g1/TRINITY_DN16862_c0_g1/TRINITY_DN13956_c1_g5/TRINITY_DN15049_c0_g1/TRINITY_DN22477_c0_g3/TRINITY_DN23204_c1_g3/TRINITY_DN19801_c4_g1/TRINITY_DN19801_c4_g3/TRINITY_DN23683_c31_g1/TRINITY_DN23683_c8_g2…	57		GO:1900864	BP mitochondrial RNA modification	6/2704	11/34940	7.01854e-05	0.00463334	TRINITY_DN16987_c0_g1/TRINITY_DN19949_c1_g1/TRINITY_DN18153_c0_g1/TRINITY_DN20541_c1_g1/TRINITY_DN13808_c0_g1/TRINITY_DN15237_c0_g1	6
GO:0052692	MF raffinose alpha-galactosidase activity	27/2446	69/34940	3.54525e-14	1.61996e-12	TRINITY_DN23683_c31_g1/TRINITY_DN23683_c8_g2/TRINITY_DN23683_c3_g1/TRINITY_DN23683_c12_g1/TRINITY_DN23683_c6_g3/TRINITY_DN23683_c7_g10/TRINITY_DN23683_c17_g1/TRINITY_DN23683_c8_g3/TRINITY_DN13115_c3_g1/TRINITY_DN23683_c8_g6/TRINITY_DN13115_c2_g1/TRINITY_DN23683_c37_g1/TRINITY_DN23683_c9_g1/TRINITY_DN23683_c8_g1/TRINITY_DN23683_c24_g1/TRINITY_DN13122_c2_g1/TRINITY_DN23683_c21_g1/TRINITY_DN23683_c8…	27		GO:0009086	BP methionine biosynthetic process	12/2704	43/34940	7.14392e-05	0.00463334	TRINITY_DN24130_c3_g7/TRINITY_DN24130_c3_g2/TRINITY_DN14664_c2_g2/TRINITY_DN24130_c3_g1/TRINITY_DN14664_c2_g3/TRINITY_DN13961_c0_g1/TRINITY_DN14664_c0_g1/TRINITY_DN14664_c2_g1/TRINITY_DN24130_c3_g3/TRINITY_DN14664_c3_g1/TRINITY_DN24130_c3_g8/TRINITY_DN14664_c2_g4	12
GO:0031969	CC chloroplast membrane	60/2446	292/34940	3.64678e-14	1.63303e-12	TRINITY_DN18653_c0_g1/TRINITY_DN21602_c0_g1/TRINITY_DN20753_c0_g1/TRINITY_DN13423_c0_g1/TRINITY_DN19940_c0_g2/TRINITY_DN17095_c0_g1/TRINITY_DN22425_c0_g1/TRINITY_DN15751_c7_g1/TRINITY_DN21368_c4_g1/TRINITY_DN19801_c4_g1/TRINITY_DN20073_c1_g1/TRINITY_DN23661_c0_g1/TRINITY_DN19801_c4_g3/TRINITY_DN21947_c5_g1/TRINITY_DN15751_c10_g1/TRINITY_DN19138_c0_g1/TRINITY_DN15751_c6_g1/TRINITY_DN21368_c4_g3/TR…	60		GO:0010380	BP regulation of chlorophyll biosynthetic process	11/2704	37/34940	7.54398e-05	0.00479496	TRINITY_DN18155_c1_g1/TRINITY_DN18155_c7_g1/TRINITY_DN18155_c8_g1/TRINITY_DN18155_c5_g1/TRINITY_DN20272_c0_g2/TRINITY_DN23185_c1_g1/TRINITY_DN20272_c0_g3/TRINITY_DN23152_c2_g1/TRINITY_DN20272_c0_g4/TRINITY_DN20272_c0_g1/TRINITY_DN21795_c0_g1	11
GO:0048046	CC apoplast	113/2446	779/34940	1.27606e-13	5.60216e-12	TRINITY_DN22806_c0_g2/TRINITY_DN24030_c9_g1/TRINITY_DN24030_c7_g1/TRINITY_DN24030_c1_g4/TRINITY_DN10993_c0_g1/TRINITY_DN15994_c0_g2/TRINITY_DN7215_c0_g1/TRINITY_DN13928_c0_g1/TRINITY_DN19358_c0_g1/TRINITY_DN16654_c3_g1/TRINITY_DN18967_c40_g1/TRINITY_DN21193_c7_g3/TRINITY_DN8723_c0_g2/TRINITY_DN21193_c28_g1/TRINITY_DN17006_c3_g1/TRINITY_DN22806_c0_g1/TRINITY_DN21193_c6_g4/TRINITY_DN22946_c0_g1/TRI…	113		GO:0042254	BP ribosome biogenesis	23/2704	125/34940	8.34654e-05	0.00520104	TRINITY_DN13772_c0_g1/TRINITY_DN13009_c0_g1/TRINITY_DN23908_c0_g1/TRINITY_DN22054_c2_g1/TRINITY_DN12772_c0_g1/TRINITY_DN20736_c0_g2/TRINITY_DN20736_c0_g1/TRINITY_DN23908_c0_g5/TRINITY_DN14138_c0_g1/TRINITY_DN15371_c0_g2/TRINITY_DN23321_c0_g1/TRINITY_DN15371_c0_g1/TRINITY_DN16014_c0_g1/TRINITY_DN19968_c0_g1/TRINITY_DN19909_c0_g2/TRINITY_DN13053_c0_g1/TRINITY_DN17688_c0_g2/TRINITY_DN13434_c0_g1/TRI…	23
GO:0004332	MF fructose-bisphosphate aldolase activity	33/2446	115/34940	1.52517e-12	6.56701e-11	TRINITY_DN24030_c9_g1/TRINITY_DN24030_c7_g1/TRINITY_DN24030_c11_g1/TRINITY_DN24030_c1_g4/TRINITY_DN10993_c0_g1/TRINITY_DN24030_c6_g1/TRINITY_DN7215_c0_g1/TRINITY_DN21193_c6_g2/TRINITY_DN21193_c7_g3/TRINITY_DN8723_c0_g2/TRINITY_DN21193_c28_g1/TRINITY_DN21193_c6_g4/TRINITY_DN24030_c10_g1/TRINITY_DN24030_c8_g1/TRINITY_DN13954_c1_g2/TRINITY_DN13954_c1_g1/TRINITY_DN21193_c8_g1/TRINITY_DN21193_c13_g1/T…	33		GO:0009734	BP auxin-activated signaling pathway	44/2704	313/34940	8.94318e-05	0.00546459	TRINITY_DN17720_c0_g1/TRINITY_DN23082_c0_g2/TRINITY_DN19219_c0_g1/TRINITY_DN16006_c0_g1/TRINITY_DN22556_c1_g1/TRINITY_DN16199_c0_g1/TRINITY_DN21757_c0_g3/TRINITY_DN19369_c1_g2/TRINITY_DN23380_c0_g1/TRINITY_DN23178_c0_g1/TRINITY_DN22197_c0_g1/TRINITY_DN22491_c0_g1/TRINITY_DN18573_c0_g5/TRINITY_DN17684_c2_g1/TRINITY_DN21533_c0_g1/TRINITY_DN22614_c1_g1/TRINITY_DN19369_c1_g1/TRINITY_DN16199_c0_g4/TRI…	44
GO:0046863	MF ribulose-1,5-bisphosphate carboxylase/oxygenase activator activity	14/2446	20/34940	1.69912e-12	7.17796e-11	TRINITY_DN21276_c1_g1/TRINITY_DN18967_c8_g4/TRINITY_DN18967_c31_g1/TRINITY_DN18967_c40_g1/TRINITY_DN18967_c61_g1/TRINITY_DN18967_c0_g1/TRINITY_DN18967_c43_g1/TRINITY_DN18967_c8_g2/TRINITY_DN12391_c0_g1/TRINITY_DN21276_c3_g1/TRINITY_DN18967_c17_g1/TRINITY_DN15920_c0_g1/TRINITY_DN18967_c62_g1/TRINITY_DN18967_c60_g1	14		GO:0016831	MF carboxy-lyase activity	9/2704	26/34940	9.11338e-05	0.00546459	TRINITY_DN19636_c2_g4/TRINITY_DN18209_c0_g1/TRINITY_DN21405_c1_g2/TRINITY_DN19636_c2_g1/TRINITY_DN21405_c1_g4/TRINITY_DN19432_c0_g2/TRINITY_DN18430_c0_g4/TRINITY_DN22065_c1_g3/TRINITY_DN21405_c8_g1	9
GO:0008453	MF alanine-glyoxylate transaminase activity	20/2446	47/34940	1.1471e-11	4.7562e-10	TRINITY_DN23336_c1_g1/TRINITY_DN23336_c1_g2/TRINITY_DN13999_c0_g1/TRINITY_DN22191_c2_g1/TRINITY_DN22191_c2_g4/TRINITY_DN22191_c9_g1/TRINITY_DN23336_c1_g3/TRINITY_DN22191_c4_g1/TRINITY_DN13524_c2_g1/TRINITY_DN22191_c2_g2/TRINITY_DN22191_c6_g1/TRINITY_DN13524_c2_g3/TRINITY_DN12857_c0_g1/TRINITY_DN13524_c4_g1/TRINITY_DN22191_c7_g1/TRINITY_DN22191_c10_g1/TRINITY_DN22191_c14_g1/TRINITY_DN22191_c13_g1/…	20		GO:0008928	MF mannose-1-phosphate guanylyltransferase (GDP) activity	7/2704	16/34940	0.00010093	0.00553029	TRINITY_DN22248_c4_g1/TRINITY_DN15087_c2_g1/TRINITY_DN22248_c4_g2/TRINITY_DN22248_c2_g1/TRINITY_DN15087_c0_g1/TRINITY_DN7173_c0_g1/TRINITY_DN22248_c8_g1	7
GO:0008886	MF glyceraldehyde-3-phosphate dehydrogenase (NADP+) (non-phosphorylating) activity	13/2446	19/34940	1.71086e-11	6.84039e-10	TRINITY_DN14616_c0_g1/TRINITY_DN23038_c1_g1/TRINITY_DN16229_c2_g1/TRINITY_DN23038_c1_g6/TRINITY_DN16229_c2_g3/TRINITY_DN23038_c1_g4/TRINITY_DN16756_c0_g1/TRINITY_DN16756_c0_g2/TRINITY_DN23038_c1_g5/TRINITY_DN23038_c2_g1/TRINITY_DN23038_c4_g1/TRINITY_DN23038_c3_g1/TRINITY_DN23038_c1_g2	13		GO:0010471	MF GDP-galactose:mannose-1-phosphate guanylyltransferase activity	7/2704	16/34940	0.00010093	0.00553029	TRINITY_DN22248_c4_g1/TRINITY_DN15087_c2_g1/TRINITY_DN22248_c4_g2/TRINITY_DN22248_c2_g1/TRINITY_DN15087_c0_g1/TRINITY_DN7173_c0_g1/TRINITY_DN22248_c8_g1	7
GO:0048529	MF magnesium-protoporphyrin IX monomethyl ester (oxidative) cyclase activity	13/2446	19/34940	1.71086e-11	6.84039e-10	TRINITY_DN23191_c3_g3/TRINITY_DN13342_c1_g1/TRINITY_DN23191_c7_g1/TRINITY_DN23191_c3_g1/TRINITY_DN23191_c6_g1/TRINITY_DN23191_c10_g1/TRINITY_DN23191_c3_g4/TRINITY_DN23191_c3_g2/TRINITY_DN23191_c2_g1/TRINITY_DN23191_c1_g1/TRINITY_DN23191_c11_g1/TRINITY_DN23191_c5_g1/TRINITY_DN23191_c1_g2	13		GO:0010472	MF GDP-galactose:glucose-1-phosphate guanylyltransferase activity	7/2704	16/34940	0.00010093	0.00553029	TRINITY_DN22248_c4_g1/TRINITY_DN15087_c2_g1/TRINITY_DN22248_c4_g2/TRINITY_DN22248_c2_g1/TRINITY_DN15087_c0_g1/TRINITY_DN7173_c0_g1/TRINITY_DN22248_c8_g1	7
GO:0034220	BP ion transmembrane transport	28/2446	96/34940	4.78223e-11	1.84813e-09	TRINITY_DN21169_c1_g3/TRINITY_DN21169_c1_g5/TRINITY_DN14372_c0_g1/TRINITY_DN23789_c2_g1/TRINITY_DN21169_c1_g1/TRINITY_DN24151_c1_g1/TRINITY_DN16398_c0_g2/TRINITY_DN18089_c1_g1/TRINITY_DN16890_c1_g1/TRINITY_DN23789_c2_g3/TRINITY_DN23789_c2_g2/TRINITY_DN15040_c0_g2/TRINITY_DN21169_c1_g4/TRINITY_DN15887_c0_g1/TRINITY_DN15040_c1_g1/TRINITY_DN14944_c0_g3/TRINITY_DN15040_c2_g1/TRINITY_DN16890_c1_g3/TRI…	28		GO:0010473	MF GDP-galactose:myoinositol-1-phosphate guanylyltransferase activity	7/2704	16/34940	0.00010093	0.00553029	TRINITY_DN22248_c4_g1/TRINITY_DN15087_c2_g1/TRINITY_DN22248_c4_g2/TRINITY_DN22248_c2_g1/TRINITY_DN15087_c0_g1/TRINITY_DN7173_c0_g1/TRINITY_DN22248_c8_g1	7
GO:0010114	BP response to red light	34/2446	136/34940	4.78747e-11	1.84813e-09	TRINITY_DN19418_c0_g1/TRINITY_DN18705_c0_g3/TRINITY_DN19211_c2_g2/TRINITY_DN12489_c7_g1/TRINITY_DN14049_c4_g1/TRINITY_DN14049_c3_g2/TRINITY_DN14049_c3_g3/TRINITY_DN14049_c6_g1/TRINITY_DN16072_c1_g2/TRINITY_DN12489_c3_g1/TRINITY_DN12489_c0_g1/TRINITY_DN14049_c8_g1/TRINITY_DN14049_c5_g1/TRINITY_DN14049_c0_g2/TRINITY_DN16072_c7_g1/TRINITY_DN16072_c10_g1/TRINITY_DN16072_c13_g1/TRINITY_DN14049_c7_g1/T…	34		GO:0010474	MF glucose-1-phosphate guanylyltransferase (GDP) activity	7/2704	16/34940	0.00010093	0.00553029	TRINITY_DN22248_c4_g1/TRINITY_DN15087_c2_g1/TRINITY_DN22248_c4_g2/TRINITY_DN22248_c2_g1/TRINITY_DN15087_c0_g1/TRINITY_DN7173_c0_g1/TRINITY_DN22248_c8_g1	7
GO:0102970	MF 7-deoxyloganetic acid glucosyltransferase activity	13/2446	21/34940	1.12286e-10	4.26114e-09	TRINITY_DN17280_c3_g3/TRINITY_DN17280_c3_g4/TRINITY_DN17280_c3_g5/TRINITY_DN17280_c6_g1/TRINITY_DN17280_c3_g2/TRINITY_DN17280_c5_g1/TRINITY_DN17280_c4_g1/TRINITY_DN17280_c14_g1/TRINITY_DN17280_c8_g1/TRINITY_DN17280_c12_g1/TRINITY_DN17280_c13_g1/TRINITY_DN17280_c9_g1/TRINITY_DN17280_c11_g1	13		GO:0010475	MF galactose-1-phosphate guanylyltransferase (GDP) activity	9/2704	27/34940	0.000127338	0.00663408	TRINITY_DN22248_c4_g1/TRINITY_DN22248_c4_g4/TRINITY_DN15087_c2_g1/TRINITY_DN22248_c4_g2/TRINITY_DN22248_c2_g1/TRINITY_DN15087_c0_g1/TRINITY_DN7173_c0_g1/TRINITY_DN22248_c8_g1/TRINITY_DN3538_c0_g1	9
GO:0050281	MF serine-glyoxylate transaminase activity	15/2446	29/34940	1.37931e-10	5.14712e-09	TRINITY_DN22191_c2_g1/TRINITY_DN22191_c2_g4/TRINITY_DN22191_c9_g1/TRINITY_DN22191_c4_g1/TRINITY_DN13524_c2_g1/TRINITY_DN22191_c2_g2/TRINITY_DN22191_c6_g1/TRINITY_DN13524_c2_g3/TRINITY_DN13524_c4_g1/TRINITY_DN22191_c7_g1/TRINITY_DN22191_c10_g1/TRINITY_DN22191_c14_g1/TRINITY_DN22191_c13_g1/TRINITY_DN22191_c11_g1/TRINITY_DN22191_c15_g1	15		GO:0080047	MF GDP-L-galactose phosphorylase activity	9/2704	27/34940	0.000127338	0.00663408	TRINITY_DN22248_c4_g1/TRINITY_DN22248_c4_g4/TRINITY_DN15087_c2_g1/TRINITY_DN22248_c4_g2/TRINITY_DN22248_c2_g1/TRINITY_DN15087_c0_g1/TRINITY_DN7173_c0_g1/TRINITY_DN22248_c8_g1/TRINITY_DN3538_c0_g1	9
GO:0016984	MF ribulose-bisphosphate carboxylase activity	23/2446	71/34940	2.44693e-10	8.98143e-09	TRINITY_DN6781_c0_g1/TRINITY_DN6781_c1_g1/TRINITY_DN2949_c0_g1/TRINITY_DN12767_c5_g1/TRINITY_DN12767_c9_g1/TRINITY_DN12767_c2_g1/TRINITY_DN12767_c10_g1/TRINITY_DN12767_c3_g1/TRINITY_DN12767_c6_g1/TRINITY_DN12767_c14_g1/TRINITY_DN12767_c11_g1/TRINITY_DN12767_c7_g1/TRINITY_DN12767_c4_g1/TRINITY_DN12767_c1_g1/TRINITY_DN12767_c17_g1/TRINITY_DN12767_c0_g2/TRINITY_DN12767_c12_g1/TRINITY_DN7936_c0_g1/TR…	23		GO:0080048	MF GDP-D-glucose phosphorylase activity	9/2704	27/34940	0.000127338	0.00663408	TRINITY_DN22248_c4_g1/TRINITY_DN22248_c4_g4/TRINITY_DN15087_c2_g1/TRINITY_DN22248_c4_g2/TRINITY_DN22248_c2_g1/TRINITY_DN15087_c0_g1/TRINITY_DN7173_c0_g1/TRINITY_DN22248_c8_g1/TRINITY_DN3538_c0_g1	9
GO:0004760	MF serine-pyruvate transaminase activity	15/2446	30/34940	2.57926e-10	9.16661e-09	TRINITY_DN22191_c2_g1/TRINITY_DN22191_c2_g4/TRINITY_DN22191_c9_g1/TRINITY_DN22191_c4_g1/TRINITY_DN13524_c2_g1/TRINITY_DN22191_c2_g2/TRINITY_DN22191_c6_g1/TRINITY_DN13524_c2_g3/TRINITY_DN13524_c4_g1/TRINITY_DN22191_c7_g1/TRINITY_DN22191_c10_g1/TRINITY_DN22191_c14_g1/TRINITY_DN22191_c13_g1/TRINITY_DN22191_c11_g1/TRINITY_DN22191_c15_g1	15		GO:0010197	BP polar nucleus fusion	12/2704	46/34940	0.000145771	0.00747196	TRINITY_DN19611_c0_g2/TRINITY_DN14950_c0_g2/TRINITY_DN19611_c0_g1/TRINITY_DN15054_c0_g3/TRINITY_DN16617_c0_g1/TRINITY_DN14778_c0_g1/TRINITY_DN21064_c1_g1/TRINITY_DN12462_c0_g1/TRINITY_DN15054_c0_g1/TRINITY_DN18003_c0_g1/TRINITY_DN12237_c0_g1/TRINITY_DN11630_c0_g1	12
GO:0019265	BP glycine biosynthetic process, by transamination of glyoxylate	15/2446	30/34940	2.57926e-10	9.16661e-09	TRINITY_DN22191_c2_g1/TRINITY_DN22191_c2_g4/TRINITY_DN22191_c9_g1/TRINITY_DN22191_c4_g1/TRINITY_DN13524_c2_g1/TRINITY_DN22191_c2_g2/TRINITY_DN22191_c6_g1/TRINITY_DN13524_c2_g3/TRINITY_DN13524_c4_g1/TRINITY_DN22191_c7_g1/TRINITY_DN22191_c10_g1/TRINITY_DN22191_c14_g1/TRINITY_DN22191_c13_g1/TRINITY_DN22191_c11_g1/TRINITY_DN22191_c15_g1	15		GO:0003676	MF nucleic acid binding	104/2704	940/34940	0.000148891	0.00751072	TRINITY_DN23784_c1_g2/TRINITY_DN17596_c3_g1/TRINITY_DN21902_c0_g1/TRINITY_DN23784_c2_g2/TRINITY_DN17445_c0_g1/TRINITY_DN22624_c0_g2/TRINITY_DN12546_c0_g1/TRINITY_DN13009_c0_g1/TRINITY_DN23908_c0_g1/TRINITY_DN16867_c0_g1/TRINITY_DN20945_c0_g1/TRINITY_DN11194_c1_g1/TRINITY_DN12119_c0_g1/TRINITY_DN18659_c2_g1/TRINITY_DN23434_c0_g1/TRINITY_DN22058_c1_g1/TRINITY_DN12640_c0_g1/TRINITY_DN19331_c1_g1/TRI…	104
GO:0015976	BP carbon utilization	17/2446	42/34940	1.03482e-09	3.62025e-08	TRINITY_DN17006_c2_g5/TRINITY_DN14290_c0_g2/TRINITY_DN17006_c3_g1/TRINITY_DN17006_c4_g1/TRINITY_DN17006_c18_g1/TRINITY_DN17006_c10_g1/TRINITY_DN17006_c2_g4/TRINITY_DN17006_c12_g1/TRINITY_DN17006_c15_g1/TRINITY_DN17006_c8_g1/TRINITY_DN11339_c0_g1/TRINITY_DN17006_c2_g2/TRINITY_DN17006_c17_g1/TRINITY_DN17006_c13_g1/TRINITY_DN14290_c7_g1/TRINITY_DN17006_c14_g1/TRINITY_DN14290_c0_g1	17		GO:0009446	BP putrescine biosynthetic process	7/2704	17/34940	0.000160114	0.00795066	TRINITY_DN20694_c7_g1/TRINITY_DN20694_c5_g1/TRINITY_DN21975_c3_g1/TRINITY_DN17405_c0_g1/TRINITY_DN20694_c5_g3/TRINITY_DN21975_c3_g2/TRINITY_DN20694_c6_g1	7
GO:0010333	MF terpene synthase activity	20/2446	59/34940	1.45012e-09	4.99509e-08	TRINITY_DN19000_c1_g4/TRINITY_DN19000_c1_g2/TRINITY_DN19000_c6_g1/TRINITY_DN19000_c1_g1/TRINITY_DN19000_c18_g1/TRINITY_DN19000_c9_g1/TRINITY_DN19000_c11_g1/TRINITY_DN13776_c0_g1/TRINITY_DN19000_c0_g1/TRINITY_DN19000_c13_g1/TRINITY_DN19000_c10_g1/TRINITY_DN19000_c19_g1/TRINITY_DN19000_c5_g1/TRINITY_DN19000_c1_g5/TRINITY_DN19000_c7_g1/TRINITY_DN19000_c1_g3/TRINITY_DN19000_c17_g1/TRINITY_DN19000_c12…	20		GO:0071490	BP cellular response to far red light	4/2704	5/34940	0.000167918	0.00820992	TRINITY_DN18155_c1_g1/TRINITY_DN18155_c7_g1/TRINITY_DN18155_c8_g1/TRINITY_DN18155_c5_g1	4
GO:0045550	MF geranylgeranyl reductase activity	13/2446	26/34940	4.11287e-09	1.37443e-07	TRINITY_DN16299_c0_g3/TRINITY_DN16299_c0_g4/TRINITY_DN16299_c0_g2/TRINITY_DN16299_c1_g1/TRINITY_DN16299_c5_g1/TRINITY_DN16299_c0_g1/TRINITY_DN16299_c4_g1/TRINITY_DN16299_c2_g1/TRINITY_DN16299_c7_g1/TRINITY_DN16299_c16_g1/TRINITY_DN16299_c8_g1/TRINITY_DN16299_c10_g1/TRINITY_DN16299_c6_g1	13		GO:0000387	BP spliceosomal snRNP assembly	10/2704	34/34940	0.000176228	0.00827302	TRINITY_DN14104_c0_g1/TRINITY_DN16755_c1_g1/TRINITY_DN16480_c0_g1/TRINITY_DN17446_c0_g1/TRINITY_DN16837_c0_g1/TRINITY_DN14757_c1_g1/TRINITY_DN22452_c0_g2/TRINITY_DN22452_c0_g3/TRINITY_DN22400_c0_g1/TRINITY_DN22452_c0_g1	10
GO:0102067	MF geranylgeranyl diphosphate reductase activity	13/2446	26/34940	4.11287e-09	1.37443e-07	TRINITY_DN16299_c0_g3/TRINITY_DN16299_c0_g4/TRINITY_DN16299_c0_g2/TRINITY_DN16299_c1_g1/TRINITY_DN16299_c5_g1/TRINITY_DN16299_c0_g1/TRINITY_DN16299_c4_g1/TRINITY_DN16299_c2_g1/TRINITY_DN16299_c7_g1/TRINITY_DN16299_c16_g1/TRINITY_DN16299_c8_g1/TRINITY_DN16299_c10_g1/TRINITY_DN16299_c6_g1	13		GO:0030687	CC preribosome, large subunit precursor	10/2704	34/34940	0.000176228	0.00827302	TRINITY_DN20861_c0_g1/TRINITY_DN12038_c0_g1/TRINITY_DN16135_c0_g1/TRINITY_DN15821_c0_g1/TRINITY_DN17887_c1_g2/TRINITY_DN15124_c1_g3/TRINITY_DN19326_c1_g1/TRINITY_DN21874_c1_g1/TRINITY_DN16366_c0_g1/TRINITY_DN22061_c0_g1	10
GO:0033385	BP geranylgeranyl diphosphate metabolic process	12/2446	22/34940	4.49911e-09	1.45993e-07	TRINITY_DN16299_c0_g3/TRINITY_DN16299_c0_g4/TRINITY_DN16299_c0_g2/TRINITY_DN16299_c1_g1/TRINITY_DN16299_c5_g1/TRINITY_DN16299_c0_g1/TRINITY_DN16299_c4_g1/TRINITY_DN16299_c2_g1/TRINITY_DN16299_c16_g1/TRINITY_DN16299_c8_g1/TRINITY_DN16299_c10_g1/TRINITY_DN16299_c6_g1	12		GO:0007623	BP circadian rhythm	33/2704	219/34940	0.000177019	0.00827302	TRINITY_DN16805_c1_g2/TRINITY_DN16805_c1_g1/TRINITY_DN20334_c0_g1/TRINITY_DN22337_c0_g1/TRINITY_DN19219_c0_g1/TRINITY_DN14634_c1_g1/TRINITY_DN23192_c0_g2/TRINITY_DN21390_c0_g1/TRINITY_DN22409_c0_g1/TRINITY_DN20272_c0_g2/TRINITY_DN22830_c1_g1/TRINITY_DN14634_c1_g2/TRINITY_DN20463_c0_g1/TRINITY_DN24099_c1_g2/TRINITY_DN16273_c0_g1/TRINITY_DN15902_c0_g2/TRINITY_DN12627_c0_g1/TRINITY_DN15902_c0_g1/TRI…	33
GO:0033521	BP phytyl diphosphate biosynthetic process	12/2446	22/34940	4.49911e-09	1.45993e-07	TRINITY_DN16299_c0_g3/TRINITY_DN16299_c0_g4/TRINITY_DN16299_c0_g2/TRINITY_DN16299_c1_g1/TRINITY_DN16299_c5_g1/TRINITY_DN16299_c0_g1/TRINITY_DN16299_c4_g1/TRINITY_DN16299_c2_g1/TRINITY_DN16299_c16_g1/TRINITY_DN16299_c8_g1/TRINITY_DN16299_c10_g1/TRINITY_DN16299_c6_g1	12		GO:0019853	BP L-ascorbic acid biosynthetic process	12/2704	47/34940	0.000182065	0.00838556	TRINITY_DN21560_c0_g2/TRINITY_DN20709_c0_g1/TRINITY_DN22248_c4_g1/TRINITY_DN22248_c4_g4/TRINITY_DN15087_c2_g1/TRINITY_DN22248_c4_g2/TRINITY_DN22248_c2_g1/TRINITY_DN15087_c0_g1/TRINITY_DN11575_c0_g1/TRINITY_DN7173_c0_g1/TRINITY_DN22248_c8_g1/TRINITY_DN3538_c0_g1	12
GO:0004356	MF glutamate-ammonia ligase activity	20/2446	63/34940	5.33221e-09	1.68152e-07	TRINITY_DN17787_c13_g1/TRINITY_DN17787_c19_g1/TRINITY_DN17787_c0_g1/TRINITY_DN17787_c0_g4/TRINITY_DN17787_c11_g1/TRINITY_DN17787_c3_g1/TRINITY_DN17787_c6_g1/TRINITY_DN17787_c15_g1/TRINITY_DN8968_c0_g1/TRINITY_DN17787_c16_g1/TRINITY_DN17787_c21_g1/TRINITY_DN17787_c0_g3/TRINITY_DN17787_c1_g1/TRINITY_DN17787_c8_g1/TRINITY_DN17787_c18_g1/TRINITY_DN17787_c9_g1/TRINITY_DN17787_c10_g1/TRINITY_DN17787_c1…	20		GO:0048364	BP root development	35/2704	238/34940	0.000186561	0.00846989	TRINITY_DN17445_c0_g1/TRINITY_DN20781_c2_g1/TRINITY_DN15690_c0_g1/TRINITY_DN23919_c2_g1/TRINITY_DN23346_c4_g1/TRINITY_DN21993_c2_g2/TRINITY_DN19875_c3_g3/TRINITY_DN22614_c1_g1/TRINITY_DN19875_c2_g2/TRINITY_DN20361_c1_g1/TRINITY_DN12175_c0_g1/TRINITY_DN18230_c0_g1/TRINITY_DN19875_c3_g4/TRINITY_DN19875_c2_g3/TRINITY_DN18900_c2_g2/TRINITY_DN22450_c2_g2/TRINITY_DN23280_c1_g1/TRINITY_DN21572_c2_g1/TRI…	35
GO:0006542	BP glutamine biosynthetic process	20/2446	63/34940	5.33221e-09	1.68152e-07	TRINITY_DN17787_c13_g1/TRINITY_DN17787_c19_g1/TRINITY_DN17787_c0_g1/TRINITY_DN17787_c0_g4/TRINITY_DN17787_c11_g1/TRINITY_DN17787_c3_g1/TRINITY_DN17787_c6_g1/TRINITY_DN17787_c15_g1/TRINITY_DN8968_c0_g1/TRINITY_DN17787_c16_g1/TRINITY_DN17787_c21_g1/TRINITY_DN17787_c0_g3/TRINITY_DN17787_c1_g1/TRINITY_DN17787_c8_g1/TRINITY_DN17787_c18_g1/TRINITY_DN17787_c9_g1/TRINITY_DN17787_c10_g1/TRINITY_DN17787_c1…	20		GO:0009308	BP amine metabolic process	6/2704	13/34940	0.000227582	0.00951652	TRINITY_DN16158_c2_g2/TRINITY_DN16158_c2_g1/TRINITY_DN16158_c2_g4/TRINITY_DN16158_c2_g3/TRINITY_DN30934_c0_g1/TRINITY_DN16158_c4_g1	6
GO:1900994	BP (-)-secologanin biosynthetic process	14/2446	32/34940	9.25323e-09	2.8775e-07	TRINITY_DN17280_c3_g3/TRINITY_DN17280_c3_g4/TRINITY_DN17280_c3_g5/TRINITY_DN17280_c6_g1/TRINITY_DN17280_c3_g2/TRINITY_DN17280_c5_g1/TRINITY_DN17280_c4_g1/TRINITY_DN17280_c14_g1/TRINITY_DN13062_c0_g1/TRINITY_DN17280_c8_g1/TRINITY_DN17280_c12_g1/TRINITY_DN17280_c13_g1/TRINITY_DN17280_c9_g1/TRINITY_DN17280_c11_g1	14		GO:0016556	BP mRNA modification	6/2704	13/34940	0.000227582	0.00951652	TRINITY_DN12131_c0_g1/TRINITY_DN22128_c0_g2/TRINITY_DN12758_c0_g1/TRINITY_DN17233_c0_g1/TRINITY_DN19490_c0_g1/TRINITY_DN16115_c0_g1	6
GO:0010218	BP response to far red light	30/2446	135/34940	1.26807e-08	3.88931e-07	TRINITY_DN12489_c7_g1/TRINITY_DN14049_c4_g1/TRINITY_DN14049_c3_g2/TRINITY_DN14049_c3_g3/TRINITY_DN14049_c6_g1/TRINITY_DN16072_c1_g2/TRINITY_DN12489_c3_g1/TRINITY_DN12489_c0_g1/TRINITY_DN14049_c8_g1/TRINITY_DN14049_c5_g1/TRINITY_DN14049_c0_g2/TRINITY_DN16072_c7_g1/TRINITY_DN16072_c10_g1/TRINITY_DN16072_c13_g1/TRINITY_DN14049_c7_g1/TRINITY_DN16072_c6_g1/TRINITY_DN16072_c1_g1/TRINITY_DN12489_c5_g1/T…	30		GO:0052593	MF tryptamine:oxygen oxidoreductase (deaminating) activity	6/2704	13/34940	0.000227582	0.00951652	TRINITY_DN16158_c2_g2/TRINITY_DN16158_c2_g1/TRINITY_DN16158_c2_g4/TRINITY_DN16158_c2_g3/TRINITY_DN30934_c0_g1/TRINITY_DN16158_c4_g1	6
GO:0008422	MF beta-glucosidase activity	19/2446	62/34940	2.45422e-08	7.42567e-07	TRINITY_DN18991_c4_g1/TRINITY_DN24038_c4_g3/TRINITY_DN24038_c9_g1/TRINITY_DN24038_c4_g4/TRINITY_DN18991_c2_g1/TRINITY_DN24038_c8_g1/TRINITY_DN20946_c1_g1/TRINITY_DN17680_c1_g1/TRINITY_DN20025_c1_g1/TRINITY_DN24038_c6_g1/TRINITY_DN19687_c0_g5/TRINITY_DN20946_c0_g1/TRINITY_DN22610_c0_g1/TRINITY_DN23534_c1_g5/TRINITY_DN24038_c4_g2/TRINITY_DN18991_c2_g4/TRINITY_DN19801_c3_g1/TRINITY_DN24038_c2_g2/TRI…	19		GO:0052594	MF aminoacetone:oxygen oxidoreductase(deaminating) activity	6/2704	13/34940	0.000227582	0.00951652	TRINITY_DN16158_c2_g2/TRINITY_DN16158_c2_g1/TRINITY_DN16158_c2_g4/TRINITY_DN16158_c2_g3/TRINITY_DN30934_c0_g1/TRINITY_DN16158_c4_g1	6
GO:0004089	MF carbonate dehydratase activity	18/2446	57/34940	3.38099e-08	1.00934e-06	TRINITY_DN17006_c2_g5/TRINITY_DN14290_c0_g2/TRINITY_DN17006_c3_g1/TRINITY_DN17006_c4_g1/TRINITY_DN17006_c18_g1/TRINITY_DN17006_c10_g1/TRINITY_DN17006_c2_g4/TRINITY_DN17006_c12_g1/TRINITY_DN17006_c15_g1/TRINITY_DN17006_c8_g1/TRINITY_DN11339_c0_g1/TRINITY_DN17006_c2_g2/TRINITY_DN18992_c1_g2/TRINITY_DN17006_c17_g1/TRINITY_DN17006_c13_g1/TRINITY_DN14290_c7_g1/TRINITY_DN17006_c14_g1/TRINITY_DN14290_c0…	18		GO:0052595	MF aliphatic-amine oxidase activity	6/2704	13/34940	0.000227582	0.00951652	TRINITY_DN16158_c2_g2/TRINITY_DN16158_c2_g1/TRINITY_DN16158_c2_g4/TRINITY_DN16158_c2_g3/TRINITY_DN30934_c0_g1/TRINITY_DN16158_c4_g1	6
GO:0047924	MF geraniol dehydrogenase activity	14/2446	36/34940	5.7045e-08	1.68058e-06	TRINITY_DN16951_c2_g1/TRINITY_DN20174_c1_g3/TRINITY_DN16735_c2_g1/TRINITY_DN23451_c6_g3/TRINITY_DN16370_c2_g1/TRINITY_DN20174_c0_g1/TRINITY_DN23451_c6_g2/TRINITY_DN23451_c15_g1/TRINITY_DN23451_c12_g1/TRINITY_DN23451_c7_g1/TRINITY_DN23451_c13_g1/TRINITY_DN23451_c16_g1/TRINITY_DN20174_c1_g4/TRINITY_DN20174_c1_g1	14		GO:0052596	MF phenethylamine:oxygen oxidoreductase (deaminating) activity	6/2704	13/34940	0.000227582	0.00951652	TRINITY_DN16158_c2_g2/TRINITY_DN16158_c2_g1/TRINITY_DN16158_c2_g4/TRINITY_DN16158_c2_g3/TRINITY_DN30934_c0_g1/TRINITY_DN16158_c4_g1	6
GO:0004373	MF glycogen (starch) synthase activity	11/2446	22/34940	6.62388e-08	1.92609e-06	TRINITY_DN21643_c0_g1/TRINITY_DN23912_c3_g2/TRINITY_DN13134_c0_g2/TRINITY_DN15150_c1_g2/TRINITY_DN23912_c3_g1/TRINITY_DN23912_c3_g5/TRINITY_DN23912_c6_g1/TRINITY_DN15150_c1_g1/TRINITY_DN23912_c2_g1/TRINITY_DN13134_c0_g1/TRINITY_DN20733_c0_g1	11		GO:0010030	BP positive regulation of seed germination	9/2704	29/34940	0.00023615	0.00974654	TRINITY_DN18155_c1_g1/TRINITY_DN18155_c7_g1/TRINITY_DN12546_c0_g1/TRINITY_DN18155_c8_g1/TRINITY_DN18155_c5_g1/TRINITY_DN12774_c0_g1/TRINITY_DN16078_c0_g1/TRINITY_DN22801_c0_g2/TRINITY_DN23953_c1_g4	9
GO:0009637	BP response to blue light	29/2446	137/34940	6.85566e-08	1.96793e-06	TRINITY_DN12489_c7_g1/TRINITY_DN14049_c4_g1/TRINITY_DN14049_c3_g2/TRINITY_DN14049_c3_g3/TRINITY_DN14049_c6_g1/TRINITY_DN16072_c1_g2/TRINITY_DN12489_c3_g1/TRINITY_DN12489_c0_g1/TRINITY_DN14049_c8_g1/TRINITY_DN14049_c5_g1/TRINITY_DN14049_c0_g2/TRINITY_DN16072_c7_g1/TRINITY_DN16072_c10_g1/TRINITY_DN16072_c13_g1/TRINITY_DN14049_c7_g1/TRINITY_DN16072_c6_g1/TRINITY_DN16072_c1_g1/TRINITY_DN12489_c5_g1/T…	29		GO:0006527	BP arginine catabolic process	7/2704	18/34940	0.000244516	0.00996246	TRINITY_DN20694_c7_g1/TRINITY_DN20694_c5_g1/TRINITY_DN21975_c3_g1/TRINITY_DN20694_c5_g3/TRINITY_DN21975_c3_g2/TRINITY_DN15804_c0_g2/TRINITY_DN20694_c6_g1	7
GO:0102502	MF ADP-glucose-starch glucosyltransferase activity	6/2446	6/34940	1.17037e-07	3.31703e-06	TRINITY_DN23912_c3_g2/TRINITY_DN15150_c1_g2/TRINITY_DN23912_c3_g1/TRINITY_DN23912_c3_g5/TRINITY_DN23912_c2_g1/TRINITY_DN13134_c0_g1	6		GO:0006817	BP phosphate ion transport	10/2704	36/34940	0.000296138	0.011913	TRINITY_DN23231_c1_g1/TRINITY_DN17316_c0_g1/TRINITY_DN21314_c0_g1/TRINITY_DN21314_c0_g2/TRINITY_DN14720_c0_g1/TRINITY_DN19140_c0_g1/TRINITY_DN24081_c2_g1/TRINITY_DN11788_c0_g1/TRINITY_DN17316_c0_g2/TRINITY_DN17316_c0_g3	10
GO:0008465	MF glycerate dehydrogenase activity	9/2446	15/34940	1.35196e-07	3.78381e-06	TRINITY_DN23495_c3_g1/TRINITY_DN12952_c0_g1/TRINITY_DN23495_c3_g5/TRINITY_DN23495_c5_g1/TRINITY_DN23495_c7_g1/TRINITY_DN23495_c3_g2/TRINITY_DN23495_c3_g3/TRINITY_DN23495_c10_g1/TRINITY_DN23495_c8_g1	9		GO:0008270	MF zinc ion binding	160/2704	1588/34940	0.00034356	0.0136479	TRINITY_DN21428_c1_g1/TRINITY_DN22337_c0_g1/TRINITY_DN21902_c0_g1/TRINITY_DN20273_c1_g1/TRINITY_DN22624_c0_g2/TRINITY_DN18770_c0_g1/TRINITY_DN17492_c0_g2/TRINITY_DN13009_c0_g1/TRINITY_DN23908_c0_g1/TRINITY_DN18659_c2_g1/TRINITY_DN22845_c0_g1/TRINITY_DN21560_c0_g2/TRINITY_DN12772_c0_g1/TRINITY_DN17813_c1_g2/TRINITY_DN17871_c0_g1/TRINITY_DN18620_c0_g1/TRINITY_DN19394_c0_g2/TRINITY_DN23606_c0_g2/TRI…	160
GO:0030093	CC chloroplast photosystem I	11/2446	24/34940	2.05538e-07	5.63262e-06	TRINITY_DN21947_c5_g1/TRINITY_DN21947_c4_g1/TRINITY_DN21947_c7_g1/TRINITY_DN22064_c0_g1/TRINITY_DN21947_c2_g1/TRINITY_DN21947_c9_g1/TRINITY_DN22064_c10_g1/TRINITY_DN21947_c6_g1/TRINITY_DN21947_c2_g5/TRINITY_DN22064_c5_g1/TRINITY_DN22064_c9_g1	11		GO:0008131	MF primary amine oxidase activity	6/2704	14/34940	0.000372183	0.0146024	TRINITY_DN16158_c2_g2/TRINITY_DN16158_c2_g1/TRINITY_DN16158_c2_g4/TRINITY_DN16158_c2_g3/TRINITY_DN30934_c0_g1/TRINITY_DN16158_c4_g1	6
GO:0004022	MF alcohol dehydrogenase (NAD) activity	17/2446	57/34940	2.06286e-07	5.63262e-06	TRINITY_DN16155_c11_g1/TRINITY_DN16155_c10_g1/TRINITY_DN16155_c1_g3/TRINITY_DN16155_c16_g1/TRINITY_DN16155_c1_g4/TRINITY_DN12753_c0_g1/TRINITY_DN16155_c1_g2/TRINITY_DN16155_c3_g1/TRINITY_DN16155_c13_g1/TRINITY_DN16155_c15_g1/TRINITY_DN16155_c7_g1/TRINITY_DN16155_c9_g1/TRINITY_DN16155_c8_g1/TRINITY_DN16155_c2_g1/TRINITY_DN16155_c4_g1/TRINITY_DN21894_c1_g2/TRINITY_DN18568_c0_g2	17		GO:0016787	MF hydrolase activity	68/2704	578/34940	0.000379597	0.0147117	TRINITY_DN21864_c0_g1/TRINITY_DN19549_c1_g1/TRINITY_DN17445_c0_g1/TRINITY_DN21915_c0_g1/TRINITY_DN23908_c0_g1/TRINITY_DN19675_c3_g2/TRINITY_DN17109_c0_g1/TRINITY_DN19934_c1_g1/TRINITY_DN20945_c0_g1/TRINITY_DN23434_c0_g1/TRINITY_DN22058_c1_g1/TRINITY_DN20132_c1_g2/TRINITY_DN17500_c0_g1/TRINITY_DN19331_c1_g1/TRINITY_DN20671_c0_g2/TRINITY_DN11414_c0_g1/TRINITY_DN17091_c0_g1/TRINITY_DN17201_c0_g1/TRI…	68
GO:0015120	MF phosphoglycerate transmembrane transporter activity	9/2446	16/34940	2.89695e-07	7.65654e-06	TRINITY_DN19801_c4_g1/TRINITY_DN23661_c0_g1/TRINITY_DN19801_c4_g3/TRINITY_DN19138_c0_g1/TRINITY_DN21368_c4_g3/TRINITY_DN19801_c4_g4/TRINITY_DN19801_c0_g1/TRINITY_DN19801_c11_g1/TRINITY_DN19801_c9_g1	9		GO:0016491	MF oxidoreductase activity	95/2704	867/34940	0.000390543	0.0149536	TRINITY_DN9192_c0_g1/TRINITY_DN21365_c1_g1/TRINITY_DN22992_c0_g1/TRINITY_DN19166_c0_g1/TRINITY_DN24118_c2_g2/TRINITY_DN24118_c2_g3/TRINITY_DN24118_c7_g1/TRINITY_DN23440_c0_g3/TRINITY_DN17914_c0_g1/TRINITY_DN15563_c5_g1/TRINITY_DN24118_c6_g1/TRINITY_DN15563_c17_g1/TRINITY_DN21825_c0_g1/TRINITY_DN23541_c1_g1/TRINITY_DN24069_c4_g3/TRINITY_DN24069_c4_g2/TRINITY_DN23745_c4_g1/TRINITY_DN12045_c0_g1/TRI…	95
GO:0015713	BP phosphoglycerate transmembrane transport	9/2446	16/34940	2.89695e-07	7.65654e-06	TRINITY_DN19801_c4_g1/TRINITY_DN23661_c0_g1/TRINITY_DN19801_c4_g3/TRINITY_DN19138_c0_g1/TRINITY_DN21368_c4_g3/TRINITY_DN19801_c4_g4/TRINITY_DN19801_c0_g1/TRINITY_DN19801_c11_g1/TRINITY_DN19801_c9_g1	9		GO:0006665	BP sphingolipid metabolic process	11/2704	44/34940	0.000408806	0.0154665	TRINITY_DN24118_c2_g2/TRINITY_DN24118_c2_g3/TRINITY_DN24118_c7_g1/TRINITY_DN24118_c6_g1/TRINITY_DN2623_c0_g1/TRINITY_DN24118_c2_g4/TRINITY_DN23341_c1_g1/TRINITY_DN22368_c0_g1/TRINITY_DN21257_c0_g2/TRINITY_DN24118_c3_g1/TRINITY_DN24118_c8_g1	11
GO:0102483	MF scopolin beta-glucosidase activity	16/2446	52/34940	2.90668e-07	7.65654e-06	TRINITY_DN18991_c4_g1/TRINITY_DN24038_c4_g3/TRINITY_DN24038_c4_g4/TRINITY_DN18991_c2_g1/TRINITY_DN24038_c8_g1/TRINITY_DN20946_c1_g1/TRINITY_DN17680_c1_g1/TRINITY_DN20025_c1_g1/TRINITY_DN24038_c6_g1/TRINITY_DN19687_c0_g5/TRINITY_DN22610_c0_g1/TRINITY_DN23534_c1_g5/TRINITY_DN24038_c4_g2/TRINITY_DN18991_c2_g4/TRINITY_DN24038_c2_g2/TRINITY_DN18991_c3_g1	16		GO:0003899	MF DNA-directed 5'-3' RNA polymerase activity	19/2704	105/34940	0.000415384	0.0155305	TRINITY_DN22186_c0_g1/TRINITY_DN11612_c0_g1/TRINITY_DN23321_c0_g1/TRINITY_DN23118_c0_g1/TRINITY_DN12708_c0_g2/TRINITY_DN18990_c1_g2/TRINITY_DN15103_c0_g2/TRINITY_DN24128_c3_g1/TRINITY_DN22186_c1_g1/TRINITY_DN15689_c0_g2/TRINITY_DN22890_c0_g1/TRINITY_DN24006_c4_g1/TRINITY_DN20629_c2_g2/TRINITY_DN15634_c1_g1/TRINITY_DN21969_c2_g3/TRINITY_DN18990_c1_g1/TRINITY_DN11565_c1_g1/TRINITY_DN18343_c0_g1/TRI…	19
GO:0009409	BP response to cold	77/2446	608/34940	3.49219e-07	9.09188e-06	TRINITY_DN12635_c0_g1/TRINITY_DN13956_c10_g1/TRINITY_DN13956_c1_g2/TRINITY_DN13956_c2_g1/TRINITY_DN13956_c1_g1/TRINITY_DN13956_c12_g1/TRINITY_DN13956_c6_g1/TRINITY_DN19211_c2_g2/TRINITY_DN13956_c15_g1/TRINITY_DN20632_c1_g1/TRINITY_DN15994_c0_g2/TRINITY_DN20851_c2_g2/TRINITY_DN16072_c1_g2/TRINITY_DN13956_c1_g5/TRINITY_DN18967_c40_g1/TRINITY_DN21350_c0_g1/TRINITY_DN12081_c0_g1/TRINITY_DN16072_c7_g1…	77		GO:0001825	BP blastocyst formation	3/2704	3/34940	0.000463027	0.0159811	TRINITY_DN22101_c0_g2/TRINITY_DN15548_c1_g1/TRINITY_DN22101_c0_g1	3
GO:0030145	MF manganese ion binding	27/2446	132/34940	3.96834e-07	1.02128e-05	TRINITY_DN19255_c1_g2/TRINITY_DN14317_c0_g1/TRINITY_DN19000_c1_g4/TRINITY_DN19000_c1_g2/TRINITY_DN19000_c6_g1/TRINITY_DN19000_c1_g1/TRINITY_DN19255_c1_g1/TRINITY_DN19000_c18_g1/TRINITY_DN19000_c11_g1/TRINITY_DN13776_c0_g1/TRINITY_DN19255_c4_g1/TRINITY_DN19000_c0_g1/TRINITY_DN19255_c2_g1/TRINITY_DN19000_c13_g1/TRINITY_DN19000_c10_g1/TRINITY_DN19000_c19_g1/TRINITY_DN19255_c3_g1/TRINITY_DN19000_c5_g…	27		GO:0019354	BP siroheme biosynthetic process	3/2704	3/34940	0.000463027	0.0159811	TRINITY_DN21948_c0_g1/TRINITY_DN21948_c0_g2/TRINITY_DN22050_c0_g1	3
GO:0016041	MF glutamate synthase (ferredoxin) activity	10/2446	21/34940	4.77875e-07	1.2022e-05	TRINITY_DN24183_c3_g2/TRINITY_DN11476_c0_g1/TRINITY_DN14533_c0_g1/TRINITY_DN24183_c2_g1/TRINITY_DN24183_c4_g1/TRINITY_DN24183_c4_g4/TRINITY_DN24183_c4_g3/TRINITY_DN11282_c0_g1/TRINITY_DN11821_c0_g1/TRINITY_DN11258_c0_g1	10		GO:0034457	CC Mpp10 complex	3/2704	3/34940	0.000463027	0.0159811	TRINITY_DN17449_c0_g1/TRINITY_DN13250_c0_g1/TRINITY_DN23267_c1_g1	3
GO:0047787	MF delta4-3-oxosteroid 5beta-reductase activity	10/2446	21/34940	4.77875e-07	1.2022e-05	TRINITY_DN19266_c3_g1/TRINITY_DN19266_c3_g2/TRINITY_DN19266_c13_g1/TRINITY_DN19266_c3_g6/TRINITY_DN19266_c10_g1/TRINITY_DN19266_c12_g1/TRINITY_DN19266_c7_g1/TRINITY_DN19266_c9_g1/TRINITY_DN13871_c0_g1/TRINITY_DN19266_c6_g1	10		GO:0051266	MF sirohydrochlorin ferrochelatase activity	3/2704	3/34940	0.000463027	0.0159811	TRINITY_DN21948_c0_g1/TRINITY_DN21948_c0_g2/TRINITY_DN22050_c0_g1	3
GO:0004047	MF aminomethyltransferase activity	8/2446	13/34940	5.33553e-07	1.32736e-05	TRINITY_DN24062_c4_g3/TRINITY_DN24062_c4_g2/TRINITY_DN24062_c4_g4/TRINITY_DN11442_c0_g1/TRINITY_DN24062_c1_g1/TRINITY_DN24062_c4_g5/TRINITY_DN24062_c3_g1/TRINITY_DN24062_c6_g1	8		GO:0009521	CC photosystem	4/2704	6/34940	0.000472694	0.0159811	TRINITY_DN24128_c3_g1/TRINITY_DN19187_c0_g4/TRINITY_DN18430_c0_g1/TRINITY_DN22199_c1_g2	4
GO:0035436	BP triose phosphate transmembrane transport	9/2446	17/34940	5.7713e-07	1.41999e-05	TRINITY_DN19801_c4_g1/TRINITY_DN23661_c0_g1/TRINITY_DN19801_c4_g3/TRINITY_DN19138_c0_g1/TRINITY_DN21368_c4_g3/TRINITY_DN19801_c4_g4/TRINITY_DN19801_c0_g1/TRINITY_DN19801_c11_g1/TRINITY_DN19801_c9_g1	9		GO:0042719	CC mitochondrial intermembrane space protein transporter complex	4/2704	6/34940	0.000472694	0.0159811	TRINITY_DN20354_c1_g1/TRINITY_DN22820_c1_g1/TRINITY_DN22820_c1_g4/TRINITY_DN10491_c0_g1	4
GO:0010181	MF FMN binding	27/2446	136/34940	7.39618e-07	1.80001e-05	TRINITY_DN23557_c12_g1/TRINITY_DN23557_c2_g1/TRINITY_DN23557_c1_g3/TRINITY_DN23557_c10_g1/TRINITY_DN23557_c5_g1/TRINITY_DN13281_c0_g1/TRINITY_DN23557_c16_g1/TRINITY_DN23557_c3_g1/TRINITY_DN12428_c0_g1/TRINITY_DN23557_c2_g3/TRINITY_DN23557_c2_g4/TRINITY_DN23557_c0_g1/TRINITY_DN23557_c2_g2/TRINITY_DN23557_c2_g5/TRINITY_DN11839_c0_g1/TRINITY_DN23557_c1_g7/TRINITY_DN23557_c11_g1/TRINITY_DN23557_c6_g1…	27		GO:0042721	CC TIM22 mitochondrial import inner membrane insertion complex	4/2704	6/34940	0.000472694	0.0159811	TRINITY_DN22820_c1_g1/TRINITY_DN10719_c0_g1/TRINITY_DN22820_c1_g4/TRINITY_DN10491_c0_g1	4
GO:0071917	MF triose-phosphate transmembrane transporter activity	8/2446	14/34940	1.16804e-06	2.81208e-05	TRINITY_DN19801_c4_g1/TRINITY_DN19801_c4_g3/TRINITY_DN19138_c0_g1/TRINITY_DN21368_c4_g3/TRINITY_DN19801_c4_g4/TRINITY_DN19801_c0_g1/TRINITY_DN19801_c11_g1/TRINITY_DN19801_c9_g1	8		GO:0050521	MF alpha-glucan, water dikinase activity	4/2704	6/34940	0.000472694	0.0159811	TRINITY_DN24157_c2_g1/TRINITY_DN13469_c0_g1/TRINITY_DN11331_c0_g2/TRINITY_DN24157_c2_g2	4
GO:1901657	BP glycosyl compound metabolic process	11/2446	28/34940	1.36035e-06	3.24023e-05	TRINITY_DN18991_c4_g1/TRINITY_DN24038_c4_g3/TRINITY_DN24038_c9_g1/TRINITY_DN24038_c4_g4/TRINITY_DN24038_c8_g1/TRINITY_DN20946_c1_g1/TRINITY_DN17680_c1_g1/TRINITY_DN20025_c1_g1/TRINITY_DN20946_c0_g1/TRINITY_DN22610_c0_g1/TRINITY_DN23534_c1_g5	11		GO:0072321	BP chaperone-mediated protein transport	4/2704	6/34940	0.000472694	0.0159811	TRINITY_DN20354_c1_g1/TRINITY_DN22820_c1_g1/TRINITY_DN22820_c1_g4/TRINITY_DN10491_c0_g1	4
GO:0051287	MF NAD binding	51/2446	363/34940	1.67054e-06	3.93721e-05	TRINITY_DN22806_c0_g2/TRINITY_DN16735_c2_g1/TRINITY_DN22806_c0_g1/TRINITY_DN23495_c3_g1/TRINITY_DN23778_c2_g6/TRINITY_DN23778_c2_g3/TRINITY_DN12952_c0_g1/TRINITY_DN23495_c3_g5/TRINITY_DN23495_c5_g1/TRINITY_DN23495_c7_g1/TRINITY_DN23495_c3_g2/TRINITY_DN23495_c3_g3/TRINITY_DN19008_c9_g1/TRINITY_DN18847_c2_g4/TRINITY_DN19008_c12_g1/TRINITY_DN19008_c13_g1/TRINITY_DN18847_c16_g1/TRINITY_DN19008_c1_g4/…	51		GO:0048038	MF quinone binding	16/2704	82/34940	0.000487412	0.0163052	TRINITY_DN16158_c2_g2/TRINITY_DN16158_c2_g1/TRINITY_DN21220_c0_g2/TRINITY_DN16158_c2_g4/TRINITY_DN24155_c4_g2/TRINITY_DN16158_c2_g3/TRINITY_DN30934_c0_g1/TRINITY_DN20093_c0_g3/TRINITY_DN18110_c5_g2/TRINITY_DN16158_c4_g1/TRINITY_DN20093_c0_g1/TRINITY_DN16909_c0_g4/TRINITY_DN22890_c0_g3/TRINITY_DN19326_c1_g1/TRINITY_DN24144_c2_g1/TRINITY_DN22153_c1_g2	16
GO:0009769	BP photosynthesis, light harvesting in photosystem II	7/2446	11/34940	2.09721e-06	4.84088e-05	TRINITY_DN16555_c10_g1/TRINITY_DN16555_c10_g2/TRINITY_DN11461_c0_g1/TRINITY_DN13859_c0_g2/TRINITY_DN16555_c46_g1/TRINITY_DN15603_c2_g2/TRINITY_DN16555_c44_g1	7		GO:0045543	MF gibberellin 2-beta-dioxygenase activity	5/2704	10/34940	0.000500517	0.0165692	TRINITY_DN20424_c4_g1/TRINITY_DN22771_c1_g2/TRINITY_DN22771_c0_g1/TRINITY_DN22771_c1_g1/TRINITY_DN22499_c0_g1	5
GO:0015714	BP phosphoenolpyruvate transport	7/2446	11/34940	2.09721e-06	4.84088e-05	TRINITY_DN19801_c4_g1/TRINITY_DN23661_c0_g1/TRINITY_DN19801_c4_g3/TRINITY_DN19801_c4_g4/TRINITY_DN19801_c0_g1/TRINITY_DN19801_c11_g1/TRINITY_DN19801_c9_g1	7		GO:0006839	BP mitochondrial transport	20/2704	116/34940	0.000569223	0.0186494	TRINITY_DN15468_c1_g1/TRINITY_DN15728_c0_g1/TRINITY_DN17601_c0_g1/TRINITY_DN20648_c2_g1/TRINITY_DN23726_c0_g2/TRINITY_DN22640_c1_g1/TRINITY_DN20229_c0_g1/TRINITY_DN24024_c2_g2/TRINITY_DN13476_c1_g1/TRINITY_DN19068_c0_g2/TRINITY_DN18183_c0_g1/TRINITY_DN23130_c2_g1/TRINITY_DN13476_c0_g1/TRINITY_DN22654_c0_g3/TRINITY_DN12768_c0_g1/TRINITY_DN14472_c0_g1/TRINITY_DN17416_c0_g1/TRINITY_DN14478_c0_g1/TRI…	20
GO:0071949	MF FAD binding	20/2446	88/34940	2.2304e-06	5.09579e-05	TRINITY_DN16299_c0_g3/TRINITY_DN16299_c0_g4/TRINITY_DN16299_c0_g2/TRINITY_DN16299_c1_g1/TRINITY_DN16299_c5_g1/TRINITY_DN16299_c0_g1/TRINITY_DN16299_c4_g1/TRINITY_DN16299_c2_g1/TRINITY_DN23328_c2_g3/TRINITY_DN23328_c2_g2/TRINITY_DN23328_c2_g1/TRINITY_DN16299_c16_g1/TRINITY_DN23328_c2_g6/TRINITY_DN22988_c1_g2/TRINITY_DN23328_c2_g7/TRINITY_DN16299_c8_g1/TRINITY_DN23328_c2_g5/TRINITY_DN17536_c0_g2/TR…	20		GO:0009506	CC plasmodesma	149/2704	1483/34940	0.000610336	0.0197923	TRINITY_DN20861_c0_g1/TRINITY_DN20155_c1_g2/TRINITY_DN23231_c1_g1/TRINITY_DN17085_c3_g1/TRINITY_DN18922_c0_g2/TRINITY_DN17316_c0_g1/TRINITY_DN17211_c1_g1/TRINITY_DN23434_c0_g1/TRINITY_DN23457_c0_g2/TRINITY_DN17838_c0_g1/TRINITY_DN19063_c0_g1/TRINITY_DN20846_c0_g1/TRINITY_DN21562_c1_g2/TRINITY_DN18856_c4_g1/TRINITY_DN22899_c0_g1/TRINITY_DN16539_c0_g2/TRINITY_DN19823_c0_g2/TRINITY_DN22324_c0_g1/TRI…	149
GO:0015152	MF glucose-6-phosphate transmembrane transporter activity	6/2446	8/34940	2.89664e-06	6.48557e-05	TRINITY_DN19801_c4_g1/TRINITY_DN19801_c4_g3/TRINITY_DN19801_c4_g4/TRINITY_DN19801_c0_g1/TRINITY_DN19801_c11_g1/TRINITY_DN19801_c9_g1	6		GO:0003333	BP amino acid transmembrane transport	13/2704	61/34940	0.00067211	0.0215754	TRINITY_DN20462_c0_g1/TRINITY_DN11652_c0_g1/TRINITY_DN19391_c0_g1/TRINITY_DN24172_c1_g2/TRINITY_DN16761_c1_g1/TRINITY_DN23544_c1_g1/TRINITY_DN17580_c0_g1/TRINITY_DN19857_c0_g2/TRINITY_DN13839_c0_g1/TRINITY_DN24172_c1_g3/TRINITY_DN24172_c1_g1/TRINITY_DN12245_c0_g2/TRINITY_DN12015_c0_g1	13
GO:0015760	BP glucose-6-phosphate transport	6/2446	8/34940	2.89664e-06	6.48557e-05	TRINITY_DN19801_c4_g1/TRINITY_DN19801_c4_g3/TRINITY_DN19801_c4_g4/TRINITY_DN19801_c0_g1/TRINITY_DN19801_c11_g1/TRINITY_DN19801_c9_g1	6		GO:0080046	MF quercetin 4'-O-glucosyltransferase activity	9/2704	33/34940	0.000685526	0.021786	TRINITY_DN22248_c4_g1/TRINITY_DN22248_c4_g4/TRINITY_DN15087_c2_g1/TRINITY_DN22248_c4_g2/TRINITY_DN22248_c2_g1/TRINITY_DN15087_c0_g1/TRINITY_DN7173_c0_g1/TRINITY_DN22248_c8_g1/TRINITY_DN3538_c0_g1	9
GO:0016757	MF transferase activity, transferring glycosyl groups	47/2446	331/34940	3.12316e-06	6.92353e-05	TRINITY_DN18065_c1_g1/TRINITY_DN23683_c31_g1/TRINITY_DN23683_c8_g2/TRINITY_DN15073_c0_g1/TRINITY_DN23683_c3_g1/TRINITY_DN23683_c12_g1/TRINITY_DN23683_c6_g3/TRINITY_DN23683_c7_g10/TRINITY_DN23683_c17_g1/TRINITY_DN23683_c8_g3/TRINITY_DN13115_c3_g1/TRINITY_DN23683_c8_g6/TRINITY_DN13115_c2_g1/TRINITY_DN23683_c37_g1/TRINITY_DN18593_c0_g1/TRINITY_DN14312_c0_g3/TRINITY_DN23683_c9_g1/TRINITY_DN23683_c8_g…	47		GO:0009908	BP flower development	49/2704	394/34940	0.000705451	0.0221973	TRINITY_DN16805_c1_g2/TRINITY_DN16805_c1_g1/TRINITY_DN20334_c0_g1/TRINITY_DN22905_c1_g2/TRINITY_DN19906_c2_g2/TRINITY_DN20862_c1_g3/TRINITY_DN23192_c0_g2/TRINITY_DN20428_c0_g2/TRINITY_DN22409_c0_g1/TRINITY_DN23862_c0_g1/TRINITY_DN18619_c0_g1/TRINITY_DN22830_c1_g1/TRINITY_DN20463_c0_g1/TRINITY_DN19906_c2_g1/TRINITY_DN24099_c1_g2/TRINITY_DN21438_c0_g1/TRINITY_DN19238_c1_g2/TRINITY_DN13809_c0_g1/TRI…	49
GO:0006833	BP water transport	12/2446	36/34940	3.45579e-06	7.58579e-05	TRINITY_DN24151_c1_g1/TRINITY_DN18089_c1_g1/TRINITY_DN16890_c1_g1/TRINITY_DN21312_c2_g1/TRINITY_DN15040_c0_g2/TRINITY_DN15887_c0_g1/TRINITY_DN14944_c0_g3/TRINITY_DN16890_c1_g3/TRINITY_DN16086_c2_g2/TRINITY_DN16086_c2_g3/TRINITY_DN16890_c4_g1/TRINITY_DN16890_c0_g1	12		GO:0005742	CC mitochondrial outer membrane translocase complex	7/2704	21/34940	0.000726599	0.0222032	TRINITY_DN75366_c0_g1/TRINITY_DN14828_c0_g1/TRINITY_DN13036_c0_g1/TRINITY_DN19773_c0_g1/TRINITY_DN11633_c0_g1/TRINITY_DN11633_c1_g2/TRINITY_DN13036_c0_g2	7
GO:0050661	MF NADP binding	34/2446	209/34940	3.6705e-06	7.97889e-05	TRINITY_DN12580_c0_g1/TRINITY_DN19008_c9_g1/TRINITY_DN18847_c2_g4/TRINITY_DN19008_c12_g1/TRINITY_DN19008_c13_g1/TRINITY_DN18847_c16_g1/TRINITY_DN19144_c0_g1/TRINITY_DN19008_c1_g4/TRINITY_DN18847_c7_g1/TRINITY_DN18847_c2_g1/TRINITY_DN19008_c16_g1/TRINITY_DN18847_c14_g1/TRINITY_DN19008_c1_g3/TRINITY_DN23525_c1_g1/TRINITY_DN19008_c6_g1/TRINITY_DN19008_c7_g1/TRINITY_DN19008_c26_g1/TRINITY_DN13973_c9_…	34		GO:0009691	BP cytokinin biosynthetic process	7/2704	21/34940	0.000726599	0.0222032	TRINITY_DN19549_c1_g1/TRINITY_DN19675_c3_g2/TRINITY_DN19038_c0_g2/TRINITY_DN19038_c0_g1/TRINITY_DN20940_c3_g2/TRINITY_DN13736_c0_g1/TRINITY_DN13736_c0_g2	7
GO:0031977	CC thylakoid lumen	19/2446	85/34940	5.15043e-06	0.000109834	TRINITY_DN24030_c9_g1/TRINITY_DN24030_c7_g1/TRINITY_DN24030_c1_g4/TRINITY_DN10993_c0_g1/TRINITY_DN8723_c0_g2/TRINITY_DN21193_c6_g4/TRINITY_DN20406_c3_g1/TRINITY_DN20406_c10_g1/TRINITY_DN21193_c6_g3/TRINITY_DN20406_c2_g6/TRINITY_DN20406_c2_g5/TRINITY_DN20406_c2_g1/TRINITY_DN21193_c7_g1/TRINITY_DN20406_c9_g1/TRINITY_DN22884_c0_g1/TRINITY_DN20406_c11_g1/TRINITY_DN20406_c8_g1/TRINITY_DN20406_c4_g1/TR…	19		GO:0009772	BP photosynthetic electron transport in photosystem II	7/2704	21/34940	0.000726599	0.0222032	TRINITY_DN18430_c0_g4/TRINITY_DN24128_c3_g1/TRINITY_DN19236_c0_g2/TRINITY_DN19187_c0_g4/TRINITY_DN18430_c0_g1/TRINITY_DN22199_c1_g2/TRINITY_DN19236_c0_g3	7
GO:0006073	BP cellular glucan metabolic process	10/2446	26/34940	5.19984e-06	0.000109834	TRINITY_DN15994_c0_g2/TRINITY_DN19358_c0_g1/TRINITY_DN16654_c3_g1/TRINITY_DN21511_c0_g1/TRINITY_DN15556_c0_g2/TRINITY_DN22375_c2_g1/TRINITY_DN20023_c0_g1/TRINITY_DN15556_c0_g1/TRINITY_DN15272_c2_g1/TRINITY_DN22076_c1_g2	10		GO:0009607	BP response to biotic stimulus	18/2704	102/34940	0.000792075	0.0239735	TRINITY_DN15696_c0_g1/TRINITY_DN23272_c1_g2/TRINITY_DN18706_c0_g2/TRINITY_DN23272_c1_g1/TRINITY_DN22683_c1_g1/TRINITY_DN18706_c0_g4/TRINITY_DN20959_c2_g1/TRINITY_DN18706_c0_g3/TRINITY_DN20911_c1_g1/TRINITY_DN16827_c0_g1/TRINITY_DN17046_c1_g2/TRINITY_DN20349_c1_g1/TRINITY_DN20624_c2_g1/TRINITY_DN14651_c0_g1/TRINITY_DN16744_c1_g3/TRINITY_DN18706_c0_g5/TRINITY_DN10377_c0_g1/TRINITY_DN23272_c1_g4	18
GO:0097054	BP L-glutamate biosynthetic process	10/2446	26/34940	5.19984e-06	0.000109834	TRINITY_DN24183_c3_g2/TRINITY_DN11476_c0_g1/TRINITY_DN14533_c0_g1/TRINITY_DN24183_c2_g1/TRINITY_DN24183_c4_g1/TRINITY_DN24183_c4_g4/TRINITY_DN24183_c4_g3/TRINITY_DN11282_c0_g1/TRINITY_DN11821_c0_g1/TRINITY_DN11258_c0_g1	10		GO:0097526	CC spliceosomal tri-snRNP complex	5/2704	11/34940	0.000859127	0.0257515	TRINITY_DN17446_c0_g1/TRINITY_DN11272_c0_g1/TRINITY_DN14757_c1_g1/TRINITY_DN22400_c0_g1/TRINITY_DN14048_c3_g1	5
GO:0035251	MF UDP-glucosyltransferase activity	18/2446	79/34940	6.8052e-06	0.0001424	TRINITY_DN14564_c0_g1/TRINITY_DN22477_c0_g3/TRINITY_DN17280_c3_g3/TRINITY_DN17280_c3_g4/TRINITY_DN17280_c3_g5/TRINITY_DN17280_c6_g1/TRINITY_DN17280_c3_g2/TRINITY_DN17280_c5_g1/TRINITY_DN17280_c4_g1/TRINITY_DN22477_c0_g2/TRINITY_DN17280_c14_g1/TRINITY_DN13062_c0_g1/TRINITY_DN17280_c8_g1/TRINITY_DN17280_c12_g1/TRINITY_DN17280_c13_g1/TRINITY_DN17280_c9_g1/TRINITY_DN15709_c0_g1/TRINITY_DN17280_c11_g1	18		GO:0010369	CC chromocenter	6/2704	16/34940	0.000867028	0.0257515	TRINITY_DN21056_c2_g2/TRINITY_DN17457_c1_g1/TRINITY_DN21056_c2_g5/TRINITY_DN21056_c2_g4/TRINITY_DN15215_c0_g1/TRINITY_DN23355_c1_g1	6
GO:0008152	BP metabolic process	78/2446	669/34940	7.03048e-06	0.000145752	TRINITY_DN23688_c3_g1/TRINITY_DN19718_c0_g2/TRINITY_DN21385_c0_g2/TRINITY_DN21385_c0_g1/TRINITY_DN21472_c0_g1/TRINITY_DN23969_c0_g1/TRINITY_DN14564_c0_g1/TRINITY_DN23038_c1_g1/TRINITY_DN22477_c0_g3/TRINITY_DN18665_c1_g1/TRINITY_DN16229_c2_g1/TRINITY_DN23122_c2_g2/TRINITY_DN18953_c0_g1/TRINITY_DN16428_c0_g1/TRINITY_DN13440_c0_g1/TRINITY_DN23038_c1_g4/TRINITY_DN17280_c3_g4/TRINITY_DN22902_c1_g2/TRI…	78		GO:0009409	BP response to cold	69/2704	608/34940	0.000923533	0.0271758	TRINITY_DN18155_c1_g1/TRINITY_DN14477_c0_g1/TRINITY_DN17392_c1_g1/TRINITY_DN18155_c8_g1/TRINITY_DN16867_c0_g1/TRINITY_DN16987_c0_g1/TRINITY_DN8723_c0_g1/TRINITY_DN23192_c0_g2/TRINITY_DN13259_c0_g1/TRINITY_DN18659_c2_g1/TRINITY_DN23346_c3_g2/TRINITY_DN20709_c0_g1/TRINITY_DN15455_c0_g1/TRINITY_DN21645_c0_g1/TRINITY_DN15198_c0_g1/TRINITY_DN20694_c5_g1/TRINITY_DN18659_c2_g3/TRINITY_DN16653_c0_g1/TRIN…	69
GO:0102311	MF 8-hydroxygeraniol dehydrogenase activity	13/2446	46/34940	1.0685e-05	0.000219483	TRINITY_DN16951_c2_g1/TRINITY_DN20174_c1_g3/TRINITY_DN16735_c2_g1/TRINITY_DN23451_c5_g3/TRINITY_DN23451_c18_g1/TRINITY_DN20174_c1_g2/TRINITY_DN16370_c2_g1/TRINITY_DN23451_c6_g2/TRINITY_DN23451_c5_g2/TRINITY_DN23451_c6_g5/TRINITY_DN16951_c3_g1/TRINITY_DN23451_c21_g1/TRINITY_DN16370_c1_g1	13		GO:0019752	BP carboxylic acid metabolic process	8/2704	28/34940	0.000969085	0.0282546	TRINITY_DN19636_c2_g4/TRINITY_DN18209_c0_g1/TRINITY_DN21405_c1_g2/TRINITY_DN19636_c2_g1/TRINITY_DN21405_c1_g4/TRINITY_DN19432_c0_g2/TRINITY_DN18430_c0_g4/TRINITY_DN21405_c8_g1	8
GO:0009773	BP photosynthetic electron transport in photosystem I	13/2446	47/34940	1.38269e-05	0.000281441	TRINITY_DN21947_c5_g1/TRINITY_DN20508_c1_g2/TRINITY_DN21947_c4_g1/TRINITY_DN21947_c7_g1/TRINITY_DN17327_c0_g1/TRINITY_DN22064_c0_g1/TRINITY_DN21947_c2_g1/TRINITY_DN21947_c9_g1/TRINITY_DN22064_c10_g1/TRINITY_DN21947_c6_g1/TRINITY_DN21947_c2_g5/TRINITY_DN22064_c5_g1/TRINITY_DN22064_c9_g1	13		GO:0004672	MF protein kinase activity	111/2704	1070/34940	0.000991863	0.0284852	TRINITY_DN17720_c0_g1/TRINITY_DN21487_c1_g2/TRINITY_DN18083_c0_g1/TRINITY_DN22944_c0_g1/TRINITY_DN21407_c0_g1/TRINITY_DN22424_c0_g2/TRINITY_DN21056_c2_g2/TRINITY_DN22556_c1_g1/TRINITY_DN19823_c0_g2/TRINITY_DN16804_c0_g1/TRINITY_DN22445_c1_g1/TRINITY_DN14792_c0_g1/TRINITY_DN15877_c0_g1/TRINITY_DN18227_c0_g1/TRINITY_DN24158_c0_g1/TRINITY_DN19616_c0_g3/TRINITY_DN22481_c0_g1/TRINITY_DN22227_c0_g1/TRI…	111
GO:0010189	BP vitamin E biosynthetic process	14/2446	54/34940	1.4729e-05	0.000297101	TRINITY_DN16299_c0_g3/TRINITY_DN16299_c0_g4/TRINITY_DN16299_c0_g2/TRINITY_DN16299_c1_g1/TRINITY_DN16299_c5_g1/TRINITY_DN16299_c0_g1/TRINITY_DN16299_c4_g1/TRINITY_DN16299_c2_g1/TRINITY_DN16299_c7_g1/TRINITY_DN16299_c16_g1/TRINITY_DN16299_c8_g1/TRINITY_DN16299_c10_g1/TRINITY_DN16299_c6_g1/TRINITY_DN14493_c0_g1	14		GO:0008308	MF voltage-gated anion channel activity	7/2704	22/34940	0.000994919	0.0284852	TRINITY_DN15130_c0_g2/TRINITY_DN19124_c0_g2/TRINITY_DN13959_c0_g1/TRINITY_DN19124_c0_g1/TRINITY_DN19714_c4_g2/TRINITY_DN19714_c5_g1/TRINITY_DN22666_c0_g1	7
GO:0008974	MF phosphoribulokinase activity	7/2446	14/34940	1.8071e-05	0.000358062	TRINITY_DN22902_c1_g2/TRINITY_DN13511_c0_g1/TRINITY_DN22902_c1_g3/TRINITY_DN22902_c0_g1/TRINITY_DN22902_c1_g1/TRINITY_DN22902_c3_g1/TRINITY_DN22902_c0_g2	7		GO:0004534	MF 5'-3' exoribonuclease activity	4/2704	7/34940	0.00103513	0.0288566	TRINITY_DN21902_c0_g1/TRINITY_DN22624_c0_g2/TRINITY_DN23087_c1_g1/TRINITY_DN19454_c0_g1	4
GO:0016618	MF hydroxypyruvate reductase activity	7/2446	14/34940	1.8071e-05	0.000358062	TRINITY_DN23495_c3_g5/TRINITY_DN23495_c5_g1/TRINITY_DN23495_c3_g2/TRINITY_DN23495_c3_g3/TRINITY_DN23495_c8_g1/TRINITY_DN13857_c0_g1/TRINITY_DN13857_c0_g2	7		GO:0009236	BP cobalamin biosynthetic process	4/2704	7/34940	0.00103513	0.0288566	TRINITY_DN21948_c0_g1/TRINITY_DN21948_c0_g2/TRINITY_DN15173_c0_g1/TRINITY_DN22050_c0_g1	4
GO:0051013	BP microtubule severing	6/2446	10/34940	1.92094e-05	0.00037728	TRINITY_DN21576_c0_g1/TRINITY_DN17553_c1_g2/TRINITY_DN23144_c1_g1/TRINITY_DN22857_c0_g1/TRINITY_DN18266_c0_g1/TRINITY_DN15379_c0_g1	6		GO:0031118	BP rRNA pseudouridine synthesis	4/2704	7/34940	0.00103513	0.0288566	TRINITY_DN14971_c1_g2/TRINITY_DN14971_c1_g1/TRINITY_DN15054_c0_g3/TRINITY_DN15054_c0_g1	4
GO:0009011	MF starch synthase activity	8/2446	19/34940	2.13897e-05	0.000412857	TRINITY_DN21643_c0_g1/TRINITY_DN23912_c3_g2/TRINITY_DN13134_c0_g2/TRINITY_DN15150_c1_g2/TRINITY_DN23912_c3_g5/TRINITY_DN23912_c6_g1/TRINITY_DN15150_c1_g1/TRINITY_DN20733_c0_g1	8		GO:0003755	MF peptidyl-prolyl cis-trans isomerase activity	21/2704	132/34940	0.00123635	0.0341664	TRINITY_DN21412_c0_g1/TRINITY_DN21412_c0_g4/TRINITY_DN11127_c0_g1/TRINITY_DN15117_c3_g1/TRINITY_DN15227_c0_g3/TRINITY_DN13185_c0_g1/TRINITY_DN21412_c0_g2/TRINITY_DN19207_c0_g1/TRINITY_DN15117_c1_g1/TRINITY_DN13091_c0_g1/TRINITY_DN17501_c0_g1/TRINITY_DN14374_c0_g1/TRINITY_DN15117_c4_g1/TRINITY_DN15152_c0_g1/TRINITY_DN19136_c0_g1/TRINITY_DN15117_c2_g1/TRINITY_DN13657_c0_g1/TRINITY_DN20681_c0_g1/TRI…	21
GO:0033201	MF alpha-1,4-glucan synthase activity	8/2446	19/34940	2.13897e-05	0.000412857	TRINITY_DN21643_c0_g1/TRINITY_DN23912_c3_g2/TRINITY_DN13134_c0_g2/TRINITY_DN15150_c1_g2/TRINITY_DN23912_c3_g5/TRINITY_DN23912_c6_g1/TRINITY_DN15150_c1_g1/TRINITY_DN20733_c0_g1	8		GO:0008173	MF RNA methyltransferase activity	6/2704	17/34940	0.00125262	0.0343174	TRINITY_DN15882_c0_g1/TRINITY_DN14079_c0_g2/TRINITY_DN17846_c0_g1/TRINITY_DN21958_c0_g2/TRINITY_DN20660_c0_g1/TRINITY_DN14485_c0_g1	6
GO:0051538	MF 3 iron, 4 sulfur cluster binding	13/2446	49/34940	2.26204e-05	0.000432881	TRINITY_DN24183_c3_g2/TRINITY_DN11476_c0_g1/TRINITY_DN14533_c0_g1/TRINITY_DN24183_c2_g1/TRINITY_DN24183_c4_g1/TRINITY_DN24183_c4_g4/TRINITY_DN24183_c4_g3/TRINITY_DN21295_c0_g2/TRINITY_DN21295_c0_g4/TRINITY_DN11282_c0_g1/TRINITY_DN11821_c0_g1/TRINITY_DN11258_c0_g1/TRINITY_DN7032_c0_g1	13		GO:0043565	MF sequence-specific DNA binding	82/2704	757/34940	0.00130585	0.03547	TRINITY_DN10596_c0_g1/TRINITY_DN17215_c0_g1/TRINITY_DN22713_c0_g1/TRINITY_DN18078_c0_g1/TRINITY_DN19262_c1_g2/TRINITY_DN12991_c0_g1/TRINITY_DN13627_c0_g1/TRINITY_DN15198_c0_g1/TRINITY_DN22074_c1_g1/TRINITY_DN16312_c1_g1/TRINITY_DN20272_c0_g2/TRINITY_DN18643_c0_g1/TRINITY_DN12383_c0_g1/TRINITY_DN19496_c0_g1/TRINITY_DN23919_c2_g1/TRINITY_DN19692_c0_g2/TRINITY_DN13457_c0_g1/TRINITY_DN19238_c1_g2/TRI…	82
GO:0015843	BP methylammonium transport	5/2446	7/34940	3.12014e-05	0.000579378	TRINITY_DN21081_c1_g3/TRINITY_DN17915_c3_g1/TRINITY_DN17915_c3_g3/TRINITY_DN17915_c3_g2/TRINITY_DN17915_c23_g1	5		GO:0009793	BP embryo development ending in seed dormancy	49/2704	406/34940	0.00135081	0.0363802	TRINITY_DN21560_c0_g2/TRINITY_DN20891_c0_g1/TRINITY_DN19394_c0_g2/TRINITY_DN21645_c0_g1/TRINITY_DN17493_c0_g2/TRINITY_DN21758_c0_g1/TRINITY_DN22464_c0_g2/TRINITY_DN19875_c3_g2/TRINITY_DN12556_c0_g1/TRINITY_DN21785_c0_g1/TRINITY_DN16724_c0_g2/TRINITY_DN20330_c4_g1/TRINITY_DN14355_c0_g1/TRINITY_DN16943_c2_g1/TRINITY_DN23652_c0_g1/TRINITY_DN10806_c0_g1/TRINITY_DN22832_c0_g1/TRINITY_DN19966_c0_g1/TRI…	49
GO:0071291	BP cellular response to selenium ion	5/2446	7/34940	3.12014e-05	0.000579378	TRINITY_DN22681_c0_g4/TRINITY_DN22681_c0_g2/TRINITY_DN22681_c0_g1/TRINITY_DN22681_c0_g3/TRINITY_DN22681_c0_g6	5		GO:0045039	BP protein import into mitochondrial inner membrane	5/2704	12/34940	0.00137911	0.0365235	TRINITY_DN20354_c1_g1/TRINITY_DN22820_c1_g1/TRINITY_DN10719_c0_g1/TRINITY_DN22820_c1_g4/TRINITY_DN10491_c0_g1	5
GO:0009399	BP nitrogen fixation	10/2446	31/34940	3.14044e-05	0.000579378	TRINITY_DN17787_c19_g1/TRINITY_DN17787_c0_g1/TRINITY_DN17787_c0_g4/TRINITY_DN17787_c11_g1/TRINITY_DN8968_c0_g1/TRINITY_DN17787_c16_g1/TRINITY_DN17787_c1_g1/TRINITY_DN17787_c18_g1/TRINITY_DN17787_c10_g1/TRINITY_DN17787_c20_g1	10		GO:0071035	BP nuclear polyadenylation-dependent rRNA catabolic process	5/2704	12/34940	0.00137911	0.0365235	TRINITY_DN21902_c0_g1/TRINITY_DN22624_c0_g2/TRINITY_DN23007_c1_g1/TRINITY_DN15530_c0_g1/TRINITY_DN19454_c0_g1	5
GO:0009780	BP photosynthetic NADP+ reduction	7/2446	15/34940	3.18282e-05	0.000579378	TRINITY_DN21947_c5_g1/TRINITY_DN21947_c4_g1/TRINITY_DN21947_c7_g1/TRINITY_DN21947_c2_g1/TRINITY_DN21947_c9_g1/TRINITY_DN21947_c6_g1/TRINITY_DN21947_c2_g5	7		GO:0008033	BP tRNA processing	16/2704	90/34940	0.00139386	0.036609	TRINITY_DN17844_c0_g2/TRINITY_DN20057_c0_g1/TRINITY_DN19038_c0_g2/TRINITY_DN22481_c0_g1/TRINITY_DN19038_c0_g1/TRINITY_DN16671_c0_g1/TRINITY_DN14970_c0_g1/TRINITY_DN14412_c0_g2/TRINITY_DN19139_c0_g1/TRINITY_DN19527_c1_g1/TRINITY_DN23695_c0_g1/TRINITY_DN21518_c0_g1/TRINITY_DN14302_c1_g1/TRINITY_DN20710_c0_g1/TRINITY_DN18552_c0_g1/TRINITY_DN17844_c0_g1	16
GO:0015930	MF glutamate synthase activity	7/2446	15/34940	3.18282e-05	0.000579378	TRINITY_DN14533_c0_g1/TRINITY_DN24183_c2_g1/TRINITY_DN24183_c4_g4/TRINITY_DN24183_c4_g3/TRINITY_DN11282_c0_g1/TRINITY_DN11821_c0_g1/TRINITY_DN11258_c0_g1	7		GO:0006862	BP nucleotide transport	3/2704	4/34940	0.00174472	0.0443577	TRINITY_DN24089_c1_g2/TRINITY_DN24089_c1_g3/TRINITY_DN14375_c0_g1	3
GO:0030267	MF glyoxylate reductase (NADP) activity	7/2446	15/34940	3.18282e-05	0.000579378	TRINITY_DN23495_c3_g5/TRINITY_DN23495_c5_g1/TRINITY_DN23495_c3_g2/TRINITY_DN23495_c3_g3/TRINITY_DN23495_c8_g1/TRINITY_DN13857_c0_g1/TRINITY_DN13857_c0_g2	7		GO:0030690	CC Noc1p-Noc2p complex	3/2704	4/34940	0.00174472	0.0443577	TRINITY_DN16758_c0_g1/TRINITY_DN20721_c0_g1/TRINITY_DN19169_c0_g1	3
GO:0010025	BP wax biosynthetic process	12/2446	44/34940	3.44342e-05	0.000621759	TRINITY_DN20851_c2_g2/TRINITY_DN12545_c0_g1/TRINITY_DN20173_c0_g1/TRINITY_DN12081_c0_g1/TRINITY_DN23204_c1_g3/TRINITY_DN20851_c2_g1/TRINITY_DN23204_c1_g1/TRINITY_DN21787_c1_g1/TRINITY_DN20932_c0_g1/TRINITY_DN21129_c0_g1/TRINITY_DN12222_c0_g1/TRINITY_DN6332_c0_g1	12		GO:0030691	CC Noc2p-Noc3p complex	3/2704	4/34940	0.00174472	0.0443577	TRINITY_DN18166_c0_g1/TRINITY_DN16758_c0_g1/TRINITY_DN19169_c0_g1	3
GO:0009501	CC amyloplast	14/2446	59/34940	4.33455e-05	0.000776404	TRINITY_DN13830_c0_g1/TRINITY_DN23302_c0_g1/TRINITY_DN21643_c0_g1/TRINITY_DN23912_c3_g2/TRINITY_DN13134_c0_g2/TRINITY_DN15150_c1_g2/TRINITY_DN23912_c3_g1/TRINITY_DN23912_c3_g5/TRINITY_DN23912_c6_g1/TRINITY_DN15150_c1_g1/TRINITY_DN23912_c2_g1/TRINITY_DN13134_c0_g1/TRINITY_DN20733_c0_g1/TRINITY_DN16326_c0_g1	14		GO:0052631	MF sphingolipid delta-8 desaturase activity	3/2704	4/34940	0.00174472	0.0443577	TRINITY_DN24118_c2_g2/TRINITY_DN24118_c9_g1/TRINITY_DN24118_c11_g1	3
GO:0008483	MF transaminase activity	12/2446	45/34940	4.39781e-05	0.000781483	TRINITY_DN17490_c0_g1/TRINITY_DN23631_c1_g2/TRINITY_DN24062_c4_g3/TRINITY_DN17490_c0_g2/TRINITY_DN24062_c4_g2/TRINITY_DN24062_c4_g4/TRINITY_DN11442_c0_g1/TRINITY_DN24062_c1_g1/TRINITY_DN24062_c4_g5/TRINITY_DN24062_c3_g1/TRINITY_DN24062_c6_g1/TRINITY_DN15961_c0_g1	12		GO:0048765	BP root hair cell differentiation	7/2704	24/34940	0.00176039	0.0444009	TRINITY_DN20686_c0_g1/TRINITY_DN23919_c2_g1/TRINITY_DN18748_c1_g2/TRINITY_DN20378_c0_g3/TRINITY_DN21960_c1_g2/TRINITY_DN22445_c1_g2/TRINITY_DN18260_c0_g1	7
GO:0009643	BP photosynthetic acclimation	8/2446	21/34940	5.07294e-05	0.000887368	TRINITY_DN19801_c4_g1/TRINITY_DN19801_c4_g3/TRINITY_DN21368_c4_g3/TRINITY_DN19801_c4_g4/TRINITY_DN20856_c1_g1/TRINITY_DN19801_c0_g1/TRINITY_DN19801_c11_g1/TRINITY_DN19801_c9_g1	8		GO:0055114	BP oxidation-reduction process	147/2704	1500/34940	0.00179084	0.0448134	TRINITY_DN9192_c0_g1/TRINITY_DN21365_c1_g1/TRINITY_DN22992_c0_g1/TRINITY_DN19166_c0_g1/TRINITY_DN21693_c0_g1/TRINITY_DN23440_c0_g3/TRINITY_DN17914_c0_g1/TRINITY_DN18770_c0_g1/TRINITY_DN15563_c5_g1/TRINITY_DN16925_c0_g1/TRINITY_DN15563_c17_g1/TRINITY_DN21825_c0_g1/TRINITY_DN20207_c0_g1/TRINITY_DN23541_c1_g1/TRINITY_DN24069_c4_g3/TRINITY_DN24069_c4_g2/TRINITY_DN23745_c4_g1/TRINITY_DN12045_c0_g1/TRI…	147
GO:0046429	MF 4-hydroxy-3-methylbut-2-en-1-yl diphosphate synthase activity	8/2446	21/34940	5.07294e-05	0.000887368	TRINITY_DN18011_c2_g1/TRINITY_DN23844_c2_g4/TRINITY_DN23844_c2_g1/TRINITY_DN23844_c2_g6/TRINITY_DN23844_c2_g2/TRINITY_DN23844_c1_g2/TRINITY_DN21295_c0_g2/TRINITY_DN21295_c0_g4	8		GO:0006952	BP defense response	89/2704	844/34940	0.00186471	0.0462972	TRINITY_DN17680_c0_g1/TRINITY_DN17392_c1_g1/TRINITY_DN15696_c0_g1/TRINITY_DN23272_c1_g2/TRINITY_DN17211_c1_g1/TRINITY_DN24170_c1_g2/TRINITY_DN18706_c0_g2/TRINITY_DN23272_c1_g1/TRINITY_DN23457_c0_g2/TRINITY_DN21407_c0_g1/TRINITY_DN22683_c1_g1/TRINITY_DN18706_c0_g4/TRINITY_DN22424_c0_g2/TRINITY_DN20959_c2_g1/TRINITY_DN18450_c2_g2/TRINITY_DN13104_c1_g1/TRINITY_DN15980_c0_g1/TRINITY_DN19906_c2_g1/TRI…	89
GO:0015696	BP ammonium transport	7/2446	16/34940	5.31557e-05	0.000915506	TRINITY_DN21081_c1_g3/TRINITY_DN17915_c3_g1/TRINITY_DN17915_c3_g3/TRINITY_DN17915_c3_g2/TRINITY_DN17915_c23_g1/TRINITY_DN65308_c0_g1/TRINITY_DN14182_c0_g1	7		GO:0010587	BP miRNA catabolic process	4/2704	8/34940	0.00194333	0.0471443	TRINITY_DN21902_c0_g1/TRINITY_DN22624_c0_g2/TRINITY_DN19915_c0_g1/TRINITY_DN19454_c0_g1	4
GO:0042807	CC central vacuole	7/2446	16/34940	5.31557e-05	0.000915506	TRINITY_DN16890_c1_g1/TRINITY_DN21312_c2_g1/TRINITY_DN16890_c1_g3/TRINITY_DN16890_c2_g1/TRINITY_DN16890_c5_g1/TRINITY_DN16890_c4_g1/TRINITY_DN16890_c0_g1	7		GO:0031120	BP snRNA pseudouridine synthesis	4/2704	8/34940	0.00194333	0.0471443	TRINITY_DN14971_c1_g2/TRINITY_DN14971_c1_g1/TRINITY_DN15054_c0_g3/TRINITY_DN15054_c0_g1	4
GO:0006006	BP glucose metabolic process	32/2446	219/34940	6.27327e-05	0.0010722	TRINITY_DN19008_c9_g1/TRINITY_DN18847_c2_g4/TRINITY_DN19008_c12_g1/TRINITY_DN19008_c13_g1/TRINITY_DN18847_c16_g1/TRINITY_DN19008_c1_g4/TRINITY_DN18847_c7_g1/TRINITY_DN18847_c2_g1/TRINITY_DN19008_c16_g1/TRINITY_DN18847_c14_g1/TRINITY_DN19008_c1_g3/TRINITY_DN23525_c1_g1/TRINITY_DN19008_c6_g1/TRINITY_DN19008_c7_g1/TRINITY_DN19008_c26_g1/TRINITY_DN13973_c9_g1/TRINITY_DN13694_c3_g1/TRINITY_DN23525_c2_…	32		GO:0034388	CC Pwp2p-containing subcomplex of 90S preribosome	4/2704	8/34940	0.00194333	0.0471443	TRINITY_DN22221_c0_g1/TRINITY_DN19119_c0_g1/TRINITY_DN21051_c0_g1/TRINITY_DN15413_c0_g1	4
GO:0009540	MF zeaxanthin epoxidase [overall] activity	6/2446	12/34940	7.47612e-05	0.00125968	TRINITY_DN23328_c2_g3/TRINITY_DN23328_c2_g2/TRINITY_DN23328_c2_g1/TRINITY_DN23328_c2_g6/TRINITY_DN23328_c2_g7/TRINITY_DN23328_c2_g5	6		GO:0009585	BP red, far-red light phototransduction	17/2704	102/34940	0.00208119	0.0494078	TRINITY_DN19580_c0_g1/TRINITY_DN20862_c1_g3/TRINITY_DN23192_c0_g2/TRINITY_DN21743_c0_g2/TRINITY_DN20463_c0_g1/TRINITY_DN24099_c1_g2/TRINITY_DN12627_c0_g1/TRINITY_DN11590_c0_g1/TRINITY_DN24099_c1_g5/TRINITY_DN10846_c0_g1/TRINITY_DN23192_c0_g1/TRINITY_DN23070_c2_g1/TRINITY_DN19580_c0_g2/TRINITY_DN15052_c0_g1/TRINITY_DN19068_c0_g3/TRINITY_DN24099_c0_g1/TRINITY_DN23648_c1_g3	17
GO:0016851	MF magnesium chelatase activity	8/2446	22/34940	7.48271e-05	0.00125968	TRINITY_DN11390_c0_g1/TRINITY_DN22153_c1_g1/TRINITY_DN12182_c0_g1/TRINITY_DN24154_c4_g5/TRINITY_DN24154_c2_g1/TRINITY_DN24154_c4_g8/TRINITY_DN24154_c4_g2/TRINITY_DN24154_c2_g2	8		GO:0010224	BP response to UV-B	17/2704	102/34940	0.00208119	0.0494078	TRINITY_DN18155_c1_g1/TRINITY_DN23341_c2_g3/TRINITY_DN18155_c7_g1/TRINITY_DN23746_c2_g1/TRINITY_DN18155_c5_g1/TRINITY_DN21743_c0_g2/TRINITY_DN23341_c2_g1/TRINITY_DN19692_c0_g2/TRINITY_DN18227_c0_g1/TRINITY_DN22976_c1_g1/TRINITY_DN22433_c0_g1/TRINITY_DN12931_c1_g1/TRINITY_DN19287_c0_g1/TRINITY_DN13639_c0_g1/TRINITY_DN23111_c0_g1/TRINITY_DN12931_c8_g1/TRINITY_DN12475_c1_g1	17
GO:0042550	BP photosystem I stabilization	7/2446	17/34940	8.48966e-05	0.00141853	TRINITY_DN21947_c5_g1/TRINITY_DN21947_c4_g1/TRINITY_DN21947_c7_g1/TRINITY_DN21947_c2_g1/TRINITY_DN21947_c9_g1/TRINITY_DN21947_c6_g1/TRINITY_DN21947_c2_g5	7		GO:0017077	MF oxidative phosphorylation uncoupler activity	5/2704	13/34940	0.00209882	0.0494078	TRINITY_DN22640_c1_g1/TRINITY_DN24024_c2_g2/TRINITY_DN13476_c1_g1/TRINITY_DN13476_c0_g1/TRINITY_DN14472_c0_g1	5
GO:0009854	BP oxidative photosynthetic carbon pathway	13/2446	57/34940	0.000124582	0.00206621	TRINITY_DN23495_c3_g1/TRINITY_DN12952_c0_g1/TRINITY_DN23495_c3_g5/TRINITY_DN23495_c5_g1/TRINITY_DN23495_c7_g1/TRINITY_DN23495_c3_g2/TRINITY_DN23495_c3_g3/TRINITY_DN23495_c10_g1/TRINITY_DN23495_c8_g1/TRINITY_DN13857_c0_g1/TRINITY_DN23960_c6_g1/TRINITY_DN23960_c18_g1/TRINITY_DN13857_c0_g2	13		GO:0071483	BP cellular response to blue light	5/2704	13/34940	0.00209882	0.0494078	TRINITY_DN18155_c1_g1/TRINITY_DN18155_c7_g1/TRINITY_DN18155_c8_g1/TRINITY_DN18155_c5_g1/TRINITY_DN20915_c0_g1	5
GO:0015267	MF channel activity	12/2446	50/34940	0.000133855	0.00220369	TRINITY_DN21169_c1_g5/TRINITY_DN14372_c0_g1/TRINITY_DN23789_c2_g1/TRINITY_DN21169_c1_g1/TRINITY_DN24151_c1_g1/TRINITY_DN18089_c1_g1/TRINITY_DN16890_c1_g1/TRINITY_DN15887_c0_g4/TRINITY_DN21312_c2_g1/TRINITY_DN15887_c0_g1/TRINITY_DN15040_c1_g1/TRINITY_DN15887_c0_g5	12
GO:1990641	BP response to iron ion starvation	9/2446	30/34940	0.000147446	0.00240973	TRINITY_DN21497_c1_g2/TRINITY_DN21497_c1_g4/TRINITY_DN23361_c1_g2/TRINITY_DN21497_c1_g1/TRINITY_DN20025_c1_g1/TRINITY_DN14229_c1_g1/TRINITY_DN23679_c2_g1/TRINITY_DN22610_c0_g1/TRINITY_DN20924_c1_g4	9
GO:0009744	BP response to sucrose	20/2446	116/34940	0.000154594	0.00250824	TRINITY_DN18384_c1_g2/TRINITY_DN19801_c4_g1/TRINITY_DN19801_c4_g3/TRINITY_DN19801_c4_g4/TRINITY_DN18847_c2_g4/TRINITY_DN11476_c0_g1/TRINITY_DN14533_c0_g1/TRINITY_DN19008_c1_g3/TRINITY_DN19008_c6_g1/TRINITY_DN19801_c0_g1/TRINITY_DN24183_c4_g3/TRINITY_DN18384_c1_g3/TRINITY_DN20368_c1_g2/TRINITY_DN1297_c0_g1/TRINITY_DN11282_c0_g1/TRINITY_DN19801_c11_g1/TRINITY_DN18814_c0_g1/TRINITY_DN19801_c9_g1/TRI…	20
GO:0031117	BP positive regulation of microtubule depolymerization	5/2446	9/34940	0.000166132	0.00267604	TRINITY_DN13893_c0_g1/TRINITY_DN17553_c1_g2/TRINITY_DN22857_c0_g1/TRINITY_DN18266_c0_g1/TRINITY_DN15379_c0_g1	5
GO:0010017	BP red or far-red light signaling pathway	8/2446	25/34940	0.000209388	0.00334872	TRINITY_DN22477_c0_g2/TRINITY_DN19750_c3_g2/TRINITY_DN18361_c1_g1/TRINITY_DN22477_c0_g1/TRINITY_DN9091_c0_g1/TRINITY_DN19904_c0_g1/TRINITY_DN13994_c0_g1/TRINITY_DN19750_c3_g1	8
GO:0008202	BP steroid metabolic process	6/2446	14/34940	0.000214991	0.0033899	TRINITY_DN19266_c3_g1/TRINITY_DN19266_c3_g2/TRINITY_DN19266_c10_g1/TRINITY_DN19266_c12_g1/TRINITY_DN19266_c9_g1/TRINITY_DN19266_c6_g1	6
GO:0035671	MF enone reductase activity	6/2446	14/34940	0.000214991	0.0033899	TRINITY_DN19266_c3_g1/TRINITY_DN19266_c3_g2/TRINITY_DN19266_c10_g1/TRINITY_DN19266_c12_g1/TRINITY_DN19266_c9_g1/TRINITY_DN19266_c6_g1	6
GO:0008519	MF ammonium transmembrane transporter activity	7/2446	20/34940	0.000280733	0.00438482	TRINITY_DN21081_c1_g3/TRINITY_DN17915_c3_g1/TRINITY_DN17915_c3_g3/TRINITY_DN17915_c3_g2/TRINITY_DN17915_c23_g1/TRINITY_DN65308_c0_g1/TRINITY_DN14182_c0_g1	7
GO:0009638	BP phototropism	8/2446	26/34940	0.000283965	0.00438482	TRINITY_DN16438_c0_g1/TRINITY_DN22477_c0_g2/TRINITY_DN19750_c3_g2/TRINITY_DN22477_c0_g1/TRINITY_DN9091_c0_g1/TRINITY_DN22718_c0_g3/TRINITY_DN19750_c3_g1/TRINITY_DN11717_c0_g1	8
GO:0080031	MF methyl salicylate esterase activity	8/2446	26/34940	0.000283965	0.00438482	TRINITY_DN8777_c7_g1/TRINITY_DN8777_c1_g2/TRINITY_DN8777_c11_g1/TRINITY_DN8777_c19_g1/TRINITY_DN8777_c2_g1/TRINITY_DN8777_c15_g1/TRINITY_DN8777_c10_g1/TRINITY_DN8777_c4_g1	8
GO:0047958	MF glycine:2-oxoglutarate aminotransferase activity	5/2446	10/34940	0.000313055	0.00480089	TRINITY_DN23336_c1_g1/TRINITY_DN23336_c1_g2/TRINITY_DN13999_c0_g1/TRINITY_DN23336_c1_g3/TRINITY_DN12857_c0_g1	5
GO:0050590	MF desacetoxyvindoline 4-hydroxylase activity	4/2446	6/34940	0.000320417	0.00488036	TRINITY_DN21158_c0_g2/TRINITY_DN22030_c0_g1/TRINITY_DN20004_c0_g1/TRINITY_DN22030_c0_g2	4
GO:0050247	MF raucaffricine beta-glucosidase activity	6/2446	15/34940	0.0003371	0.00503178	TRINITY_DN18991_c2_g3/TRINITY_DN19687_c0_g5/TRINITY_DN23534_c1_g1/TRINITY_DN19687_c0_g3/TRINITY_DN22610_c0_g1/TRINITY_DN19687_c0_g4	6
GO:0050506	MF vomilenine glucosyltransferase activity	6/2446	15/34940	0.0003371	0.00503178	TRINITY_DN18991_c2_g3/TRINITY_DN19687_c0_g5/TRINITY_DN23534_c1_g1/TRINITY_DN19687_c0_g3/TRINITY_DN22610_c0_g1/TRINITY_DN19687_c0_g4	6
GO:0080170	BP hydrogen peroxide transmembrane transport	6/2446	15/34940	0.0003371	0.00503178	TRINITY_DN18089_c1_g1/TRINITY_DN16890_c1_g1/TRINITY_DN16890_c1_g3/TRINITY_DN16086_c2_g2/TRINITY_DN16890_c4_g1/TRINITY_DN16890_c0_g1	6
GO:0035448	CC extrinsic component of thylakoid membrane	3/2446	3/34940	0.000342693	0.00508139	TRINITY_DN20073_c1_g1/TRINITY_DN20073_c1_g2/TRINITY_DN20073_c2_g1	3
GO:0016702	MF oxidoreductase activity, acting on single donors with incorporation of molecular oxygen, incorporation of two atoms of oxygen	12/2446	56/34940	0.000416339	0.00613278	TRINITY_DN22071_c3_g4/TRINITY_DN22071_c3_g5/TRINITY_DN22071_c6_g1/TRINITY_DN22071_c5_g1/TRINITY_DN22071_c3_g3/TRINITY_DN20153_c1_g1/TRINITY_DN22071_c3_g1/TRINITY_DN16962_c0_g1/TRINITY_DN17792_c1_g2/TRINITY_DN24134_c5_g1/TRINITY_DN22177_c1_g2/TRINITY_DN22177_c0_g1	12
GO:0006979	BP response to oxidative stress	59/2446	539/34940	0.000461181	0.00674892	TRINITY_DN17135_c0_g1/TRINITY_DN12117_c1_g2/TRINITY_DN12117_c13_g1/TRINITY_DN12117_c7_g1/TRINITY_DN12117_c12_g1/TRINITY_DN12117_c5_g1/TRINITY_DN15584_c1_g1/TRINITY_DN21230_c0_g1/TRINITY_DN16962_c0_g1/TRINITY_DN23683_c31_g1/TRINITY_DN23683_c8_g2/TRINITY_DN15073_c0_g1/TRINITY_DN23683_c3_g1/TRINITY_DN12117_c9_g1/TRINITY_DN23683_c12_g1/TRINITY_DN23683_c6_g3/TRINITY_DN16659_c0_g2/TRINITY_DN23683_c7_g1…	59
GO:0019252	BP starch biosynthetic process	14/2446	73/34940	0.000478835	0.00696177	TRINITY_DN23302_c0_g1/TRINITY_DN21643_c0_g1/TRINITY_DN23912_c3_g2/TRINITY_DN13134_c0_g2/TRINITY_DN15150_c1_g2/TRINITY_DN23912_c3_g1/TRINITY_DN23912_c3_g5/TRINITY_DN23912_c6_g1/TRINITY_DN15150_c1_g1/TRINITY_DN23912_c2_g1/TRINITY_DN13134_c0_g1/TRINITY_DN20733_c0_g1/TRINITY_DN22758_c1_g1/TRINITY_DN16326_c0_g1	14
GO:0009737	BP response to abscisic acid	63/2446	586/34940	0.000487252	0.00703844	TRINITY_DN16555_c10_g1/TRINITY_DN16555_c10_g2/TRINITY_DN11461_c0_g1/TRINITY_DN21169_c1_g3/TRINITY_DN13859_c0_g2/TRINITY_DN7215_c0_g1/TRINITY_DN21169_c1_g5/TRINITY_DN16555_c46_g1/TRINITY_DN21193_c7_g3/TRINITY_DN179_c0_g1/TRINITY_DN21193_c28_g1/TRINITY_DN21350_c0_g1/TRINITY_DN21169_c1_g1/TRINITY_DN11243_c0_g1/TRINITY_DN16962_c0_g1/TRINITY_DN23204_c1_g3/TRINITY_DN20493_c0_g2/TRINITY_DN18089_c1_g1/TR…	63
GO:0019676	BP ammonia assimilation cycle	8/2446	28/34940	0.000498095	0.00714602	TRINITY_DN21436_c1_g4/TRINITY_DN11476_c0_g1/TRINITY_DN14533_c0_g1/TRINITY_DN24183_c2_g1/TRINITY_DN24183_c4_g3/TRINITY_DN21436_c1_g2/TRINITY_DN11282_c0_g1/TRINITY_DN11258_c0_g1	8
GO:0009821	BP alkaloid biosynthetic process	6/2446	16/34940	0.000507467	0.00714602	TRINITY_DN18991_c2_g3/TRINITY_DN19687_c0_g5/TRINITY_DN23534_c1_g1/TRINITY_DN19687_c0_g3/TRINITY_DN22610_c0_g1/TRINITY_DN19687_c0_g4	6
GO:0051903	MF S-(hydroxymethyl)glutathione dehydrogenase activity	6/2446	16/34940	0.000507467	0.00714602	TRINITY_DN16155_c11_g1/TRINITY_DN16155_c10_g1/TRINITY_DN16155_c16_g1/TRINITY_DN16155_c15_g1/TRINITY_DN16155_c7_g1/TRINITY_DN16155_c9_g1	6
GO:0099080	CC supramolecular complex	6/2446	16/34940	0.000507467	0.00714602	TRINITY_DN22902_c1_g3/TRINITY_DN19008_c1_g3/TRINITY_DN19008_c6_g1/TRINITY_DN22902_c1_g1/TRINITY_DN1297_c0_g1/TRINITY_DN19008_c3_g1	6
GO:0006094	BP gluconeogenesis	25/2446	175/34940	0.000532544	0.00742872	TRINITY_DN24030_c9_g1/TRINITY_DN24030_c7_g1/TRINITY_DN24030_c1_g4/TRINITY_DN10993_c0_g1/TRINITY_DN7215_c0_g1/TRINITY_DN21193_c7_g3/TRINITY_DN8723_c0_g2/TRINITY_DN21193_c28_g1/TRINITY_DN21193_c6_g4/TRINITY_DN13954_c1_g2/TRINITY_DN13954_c1_g1/TRINITY_DN21193_c9_g1/TRINITY_DN22350_c2_g4/TRINITY_DN21193_c6_g3/TRINITY_DN22737_c3_g1/TRINITY_DN21193_c7_g1/TRINITY_DN8736_c0_g1/TRINITY_DN13954_c7_g1/TRINI…	25
GO:0008568	MF microtubule-severing ATPase activity	5/2446	11/34940	0.000540814	0.00742872	TRINITY_DN17553_c1_g2/TRINITY_DN23144_c1_g1/TRINITY_DN22857_c0_g1/TRINITY_DN18266_c0_g1/TRINITY_DN15379_c0_g1	5
GO:0010007	CC magnesium chelatase complex	5/2446	11/34940	0.000540814	0.00742872	TRINITY_DN11390_c0_g1/TRINITY_DN22153_c1_g1/TRINITY_DN12182_c0_g1/TRINITY_DN24154_c4_g5/TRINITY_DN24154_c4_g2	5
GO:0072488	BP ammonium transmembrane transport	5/2446	11/34940	0.000540814	0.00742872	TRINITY_DN21081_c1_g3/TRINITY_DN17915_c3_g1/TRINITY_DN17915_c3_g3/TRINITY_DN17915_c3_g2/TRINITY_DN17915_c23_g1	5
GO:0010109	BP regulation of photosynthesis	7/2446	22/34940	0.000545492	0.0074473	TRINITY_DN19801_c4_g1/TRINITY_DN19801_c4_g3/TRINITY_DN19801_c4_g4/TRINITY_DN19801_c0_g1/TRINITY_DN19801_c11_g1/TRINITY_DN19801_c9_g1/TRINITY_DN23960_c18_g1	7
GO:0042546	BP cell wall biogenesis	12/2446	59/34940	0.000686767	0.00931922	TRINITY_DN15994_c0_g2/TRINITY_DN19358_c0_g1/TRINITY_DN16654_c3_g1/TRINITY_DN21511_c0_g1/TRINITY_DN15556_c0_g2/TRINITY_DN22375_c2_g1/TRINITY_DN14368_c0_g1/TRINITY_DN16075_c0_g1/TRINITY_DN15556_c0_g1/TRINITY_DN15272_c2_g1/TRINITY_DN22440_c2_g2/TRINITY_DN22076_c1_g2	12
GO:0051228	BP mitotic spindle disassembly	4/2446	7/34940	0.000706037	0.009523	TRINITY_DN17553_c1_g2/TRINITY_DN22857_c0_g1/TRINITY_DN18266_c0_g1/TRINITY_DN15379_c0_g1	4
GO:0080032	MF methyl jasmonate esterase activity	6/2446	17/34940	0.000737959	0.00989396	TRINITY_DN8777_c11_g1/TRINITY_DN8777_c19_g1/TRINITY_DN8777_c15_g1/TRINITY_DN8777_c10_g1/TRINITY_DN13442_c0_g1/TRINITY_DN8777_c4_g1	6
GO:0019288	BP isopentenyl diphosphate biosynthetic process, methylerythritol 4-phosphate pathway	9/2446	37/34940	0.000821052	0.0109425	TRINITY_DN18011_c2_g1/TRINITY_DN23844_c2_g4/TRINITY_DN23844_c2_g1/TRINITY_DN23844_c2_g6/TRINITY_DN23844_c2_g2/TRINITY_DN19171_c0_g3/TRINITY_DN23844_c1_g2/TRINITY_DN21295_c0_g2/TRINITY_DN21295_c0_g4	9
GO:0009735	BP response to cytokinin	38/2446	317/34940	0.000864564	0.0114542	TRINITY_DN12489_c7_g1/TRINITY_DN14049_c4_g1/TRINITY_DN14049_c3_g2/TRINITY_DN14049_c6_g1/TRINITY_DN12489_c0_g1/TRINITY_DN12580_c0_g1/TRINITY_DN13893_c0_g1/TRINITY_DN21878_c9_g1/TRINITY_DN21878_c0_g1/TRINITY_DN21878_c5_g1/TRINITY_DN21878_c0_g3/TRINITY_DN21878_c10_g1/TRINITY_DN21878_c0_g2/TRINITY_DN14217_c0_g1/TRINITY_DN21878_c0_g4/TRINITY_DN22902_c1_g3/TRINITY_DN20432_c7_g1/TRINITY_DN14049_c0_g1/TR…	38
GO:0016624	MF oxidoreductase activity, acting on the aldehyde or oxo group of donors, disulfide as acceptor	5/2446	12/34940	0.000873708	0.0115073	TRINITY_DN23969_c0_g1/TRINITY_DN23551_c3_g3/TRINITY_DN14866_c0_g1/TRINITY_DN14117_c0_g1/TRINITY_DN18814_c0_g1	5
GO:0016747	MF transferase activity, transferring acyl groups other than amino-acyl groups	21/2446	142/34940	0.000910428	0.0119207	TRINITY_DN21353_c1_g1/TRINITY_DN20851_c2_g2/TRINITY_DN12545_c0_g1/TRINITY_DN19102_c0_g1/TRINITY_DN4648_c0_g1/TRINITY_DN20173_c0_g1/TRINITY_DN12081_c0_g1/TRINITY_DN20851_c2_g1/TRINITY_DN21303_c0_g1/TRINITY_DN15084_c0_g1/TRINITY_DN22779_c0_g1/TRINITY_DN19759_c1_g1/TRINITY_DN23459_c0_g1/TRINITY_DN15066_c0_g1/TRINITY_DN13527_c0_g1/TRINITY_DN15744_c0_g1/TRINITY_DN13384_c0_g1/TRINITY_DN18940_c0_g1/TRIN…	21
GO:0008661	MF 1-deoxy-D-xylulose-5-phosphate synthase activity	7/2446	24/34940	0.000978057	0.0127318	TRINITY_DN23969_c0_g1/TRINITY_DN23551_c3_g3/TRINITY_DN14866_c0_g1/TRINITY_DN23551_c3_g1/TRINITY_DN23551_c2_g1/TRINITY_DN23551_c5_g1/TRINITY_DN18814_c0_g1	7
GO:0016762	MF xyloglucan:xyloglucosyl transferase activity	9/2446	38/34940	0.00100973	0.0130681	TRINITY_DN15994_c0_g2/TRINITY_DN19358_c0_g1/TRINITY_DN16654_c3_g1/TRINITY_DN21511_c0_g1/TRINITY_DN15556_c0_g2/TRINITY_DN22375_c2_g1/TRINITY_DN15556_c0_g1/TRINITY_DN15272_c2_g1/TRINITY_DN22076_c1_g2	9
GO:0080030	MF methyl indole-3-acetate esterase activity	6/2446	18/34940	0.00104168	0.0134041	TRINITY_DN8777_c11_g1/TRINITY_DN8777_c19_g1/TRINITY_DN12028_c0_g1/TRINITY_DN8777_c15_g1/TRINITY_DN8777_c10_g1/TRINITY_DN8777_c4_g1	6
GO:0009575	CC chromoplast stroma	3/2446	4/34940	0.00129888	0.0163723	TRINITY_DN20073_c1_g1/TRINITY_DN20073_c1_g2/TRINITY_DN20073_c2_g1	3
GO:1901401	BP regulation of tetrapyrrole metabolic process	3/2446	4/34940	0.00129888	0.0163723	TRINITY_DN23191_c3_g3/TRINITY_DN23191_c3_g1/TRINITY_DN23191_c1_g2	3
GO:0090332	BP stomatal closure	8/2446	32/34940	0.00131135	0.0163723	TRINITY_DN13893_c0_g1/TRINITY_DN23619_c0_g1/TRINITY_DN24181_c1_g1/TRINITY_DN19776_c1_g4/TRINITY_DN24181_c0_g1/TRINITY_DN24159_c2_g4/TRINITY_DN24181_c0_g3/TRINITY_DN16723_c0_g1	8
GO:0004128	MF cytochrome-b5 reductase activity, acting on NAD(P)H	4/2446	8/34940	0.0013337	0.0163723	TRINITY_DN22308_c1_g2/TRINITY_DN22308_c1_g3/TRINITY_DN22308_c1_g4/TRINITY_DN12752_c0_g1	4
GO:0015840	BP urea transport	4/2446	8/34940	0.0013337	0.0163723	TRINITY_DN14372_c0_g1/TRINITY_DN16890_c1_g1/TRINITY_DN16890_c4_g1/TRINITY_DN16890_c0_g1	4
GO:0033987	MF 2-hydroxyisoflavanone dehydratase activity	4/2446	8/34940	0.0013337	0.0163723	TRINITY_DN19718_c0_g2/TRINITY_DN19718_c0_g1/TRINITY_DN19718_c0_g3/TRINITY_DN19153_c2_g1	4
GO:0046287	BP isoflavonoid metabolic process	4/2446	8/34940	0.0013337	0.0163723	TRINITY_DN19718_c0_g2/TRINITY_DN19718_c0_g1/TRINITY_DN19718_c0_g3/TRINITY_DN19153_c2_g1	4
GO:0090148	BP membrane fission	4/2446	8/34940	0.0013337	0.0163723	TRINITY_DN17553_c1_g2/TRINITY_DN22857_c0_g1/TRINITY_DN18266_c0_g1/TRINITY_DN15379_c0_g1	4
GO:0008430	MF selenium binding	5/2446	13/34940	0.00133815	0.0163723	TRINITY_DN22681_c0_g4/TRINITY_DN22681_c0_g2/TRINITY_DN22681_c0_g1/TRINITY_DN22681_c0_g3/TRINITY_DN22681_c0_g6	5
GO:0009514	CC glyoxysome	14/2446	82/34940	0.00157841	0.0192069	TRINITY_DN23182_c4_g2/TRINITY_DN23182_c4_g6/TRINITY_DN23182_c4_g1/TRINITY_DN23182_c3_g1/TRINITY_DN20995_c24_g1/TRINITY_DN23182_c4_g8/TRINITY_DN20995_c19_g1/TRINITY_DN20995_c21_g1/TRINITY_DN23182_c5_g1/TRINITY_DN20995_c11_g1/TRINITY_DN20995_c26_g1/TRINITY_DN20995_c4_g8/TRINITY_DN20995_c31_g1/TRINITY_DN20995_c12_g1	14
GO:0042803	MF protein homodimerization activity	65/2446	638/34940	0.00159058	0.0192503	TRINITY_DN21573_c0_g1/TRINITY_DN14126_c3_g1/TRINITY_DN14126_c8_g1/TRINITY_DN14126_c1_g4/TRINITY_DN16155_c10_g1/TRINITY_DN14126_c1_g1/TRINITY_DN14126_c1_g2/TRINITY_DN14126_c10_g1/TRINITY_DN18562_c1_g2/TRINITY_DN14126_c14_g1/TRINITY_DN14126_c0_g1/TRINITY_DN14126_c1_g5/TRINITY_DN14126_c1_g3/TRINITY_DN19266_c3_g4/TRINITY_DN14126_c9_g1/TRINITY_DN14126_c2_g1/TRINITY_DN19266_c3_g5/TRINITY_DN19000_c1_g4/…	65
GO:0009862	BP systemic acquired resistance, salicylic acid mediated signaling pathway	8/2446	33/34940	0.00162595	0.0195725	TRINITY_DN23844_c2_g4/TRINITY_DN8777_c7_g1/TRINITY_DN8777_c1_g2/TRINITY_DN8777_c2_g1/TRINITY_DN23844_c2_g1/TRINITY_DN23844_c2_g2/TRINITY_DN23844_c1_g2/TRINITY_DN15961_c0_g1	8
GO:0006069	BP ethanol oxidation	6/2446	20/34940	0.00192658	0.0229447	TRINITY_DN16155_c11_g1/TRINITY_DN16155_c10_g1/TRINITY_DN16155_c16_g1/TRINITY_DN16155_c15_g1/TRINITY_DN16155_c7_g1/TRINITY_DN16155_c9_g1	6
GO:0009696	BP salicylic acid metabolic process	6/2446	20/34940	0.00192658	0.0229447	TRINITY_DN8777_c11_g1/TRINITY_DN8777_c19_g1/TRINITY_DN22477_c0_g2/TRINITY_DN8777_c15_g1/TRINITY_DN8777_c10_g1/TRINITY_DN8777_c4_g1	6
GO:0004021	MF L-alanine:2-oxoglutarate aminotransferase activity	5/2446	14/34940	0.00196213	0.0230011	TRINITY_DN23336_c1_g1/TRINITY_DN23336_c1_g2/TRINITY_DN13999_c0_g1/TRINITY_DN23336_c1_g3/TRINITY_DN12857_c0_g1	5
GO:0042853	BP L-alanine catabolic process	5/2446	14/34940	0.00196213	0.0230011	TRINITY_DN23336_c1_g1/TRINITY_DN23336_c1_g2/TRINITY_DN13999_c0_g1/TRINITY_DN23336_c1_g3/TRINITY_DN12857_c0_g1	5
GO:0050992	BP dimethylallyl diphosphate biosynthetic process	5/2446	14/34940	0.00196213	0.0230011	TRINITY_DN23791_c1_g2/TRINITY_DN23791_c1_g1/TRINITY_DN23791_c2_g1/TRINITY_DN21295_c0_g2/TRINITY_DN21295_c0_g4	5
GO:0009056	BP catabolic process	8/2446	34/34940	0.00199735	0.023292	TRINITY_DN19718_c0_g2/TRINITY_DN13440_c0_g1/TRINITY_DN19153_c2_g2/TRINITY_DN19718_c0_g1/TRINITY_DN19718_c0_g5/TRINITY_DN15659_c0_g1/TRINITY_DN17085_c2_g1/TRINITY_DN21651_c0_g1	8
GO:0010600	BP regulation of auxin biosynthetic process	4/2446	9/34940	0.00226775	0.0260384	TRINITY_DN23735_c1_g1/TRINITY_DN12580_c0_g1/TRINITY_DN19904_c0_g1/TRINITY_DN18356_c1_g1	4
GO:0019896	BP axonal transport of mitochondrion	4/2446	9/34940	0.00226775	0.0260384	TRINITY_DN17553_c1_g2/TRINITY_DN22857_c0_g1/TRINITY_DN18266_c0_g1/TRINITY_DN15379_c0_g1	4
GO:0080114	BP positive regulation of glycine hydroxymethyltransferase activity	4/2446	9/34940	0.00226775	0.0260384	TRINITY_DN11476_c0_g1/TRINITY_DN14533_c0_g1/TRINITY_DN24183_c4_g3/TRINITY_DN11282_c0_g1	4
GO:0000285	MF 1-phosphatidylinositol-3-phosphate 5-kinase activity	6/2446	21/34940	0.00253892	0.028856	TRINITY_DN23619_c0_g1/TRINITY_DN24181_c1_g1/TRINITY_DN19776_c1_g4/TRINITY_DN24181_c0_g1/TRINITY_DN24159_c2_g4/TRINITY_DN24181_c0_g3	6
GO:0052865	BP 1-deoxy-D-xylulose 5-phosphate biosynthetic process	6/2446	21/34940	0.00253892	0.028856	TRINITY_DN23969_c0_g1/TRINITY_DN23551_c3_g3/TRINITY_DN14866_c0_g1/TRINITY_DN23551_c3_g1/TRINITY_DN23551_c2_g1/TRINITY_DN23551_c5_g1	6
GO:0043621	MF protein self-association	24/2446	186/34940	0.00277953	0.0314312	TRINITY_DN24030_c11_g1/TRINITY_DN24030_c6_g1/TRINITY_DN24030_c10_g1/TRINITY_DN24030_c8_g1/TRINITY_DN18163_c0_g3/TRINITY_DN23852_c0_g4/TRINITY_DN24030_c2_g1/TRINITY_DN18991_c2_g1/TRINITY_DN23852_c0_g1/TRINITY_DN19500_c0_g1/TRINITY_DN20946_c1_g1/TRINITY_DN21193_c7_g1/TRINITY_DN20025_c1_g1/TRINITY_DN24038_c6_g1/TRINITY_DN19687_c0_g5/TRINITY_DN21193_c14_g1/TRINITY_DN19460_c0_g1/TRINITY_DN22610_c0_g1/…	24
GO:0009688	BP abscisic acid biosynthetic process	9/2446	44/34940	0.00300487	0.0338086	TRINITY_DN22071_c3_g5/TRINITY_DN23328_c2_g3/TRINITY_DN23328_c2_g2/TRINITY_DN23328_c2_g1/TRINITY_DN23328_c2_g6/TRINITY_DN12929_c0_g2/TRINITY_DN23328_c2_g7/TRINITY_DN23328_c2_g5/TRINITY_DN19460_c0_g1	9
GO:0000064	MF L-ornithine transmembrane transporter activity	4/2446	10/34940	0.00357088	0.039976	TRINITY_DN20943_c0_g3/TRINITY_DN20943_c1_g4/TRINITY_DN20943_c1_g2/TRINITY_DN20943_c0_g4	4
GO:0010319	CC stromule	15/2446	99/34940	0.00366568	0.0408331	TRINITY_DN18967_c40_g1/TRINITY_DN18967_c8_g2/TRINITY_DN18847_c2_g4/TRINITY_DN22902_c1_g3/TRINITY_DN22935_c3_g3/TRINITY_DN22935_c3_g2/TRINITY_DN19008_c1_g3/TRINITY_DN19008_c6_g1/TRINITY_DN22902_c1_g1/TRINITY_DN20995_c4_g8/TRINITY_DN1297_c0_g1/TRINITY_DN22935_c3_g1/TRINITY_DN19008_c3_g1/TRINITY_DN18967_c62_g1/TRINITY_DN15236_c3_g1	15
GO:0004553	MF hydrolase activity, hydrolyzing O-glycosyl compounds	29/2446	244/34940	0.00373917	0.0414456	TRINITY_DN15994_c0_g2/TRINITY_DN19358_c0_g1/TRINITY_DN16654_c3_g1/TRINITY_DN21511_c0_g1/TRINITY_DN15556_c0_g2/TRINITY_DN22375_c2_g1/TRINITY_DN20946_c1_g1/TRINITY_DN20973_c0_g1/TRINITY_DN17680_c1_g1/TRINITY_DN20025_c1_g1/TRINITY_DN19687_c0_g5/TRINITY_DN12976_c0_g1/TRINITY_DN20023_c0_g1/TRINITY_DN14730_c0_g1/TRINITY_DN23534_c1_g1/TRINITY_DN15556_c0_g1/TRINITY_DN18206_c0_g1/TRINITY_DN19687_c0_g3/TRI…	29
GO:0005777	CC peroxisome	48/2446	462/34940	0.00415393	0.0457871	TRINITY_DN18665_c1_g1/TRINITY_DN23495_c3_g1/TRINITY_DN11662_c0_g1/TRINITY_DN12952_c0_g1/TRINITY_DN23495_c3_g5/TRINITY_DN23495_c5_g1/TRINITY_DN18065_c2_g1/TRINITY_DN23495_c7_g1/TRINITY_DN23336_c1_g1/TRINITY_DN23495_c3_g2/TRINITY_DN23336_c1_g2/TRINITY_DN13999_c0_g1/TRINITY_DN23495_c3_g3/TRINITY_DN14158_c0_g2/TRINITY_DN22191_c2_g1/TRINITY_DN22191_c2_g4/TRINITY_DN22191_c9_g1/TRINITY_DN23688_c3_g2/TRI…	48
GO:0004372	MF glycine hydroxymethyltransferase activity	8/2446	38/34940	0.00419221	0.0457871	TRINITY_DN15653_c2_g1/TRINITY_DN22935_c3_g3/TRINITY_DN22935_c2_g2/TRINITY_DN22935_c3_g2/TRINITY_DN22935_c3_g7/TRINITY_DN15653_c2_g3/TRINITY_DN22935_c3_g1/TRINITY_DN22935_c3_g5	8
GO:0019264	BP glycine biosynthetic process from serine	8/2446	38/34940	0.00419221	0.0457871	TRINITY_DN15653_c2_g1/TRINITY_DN22935_c3_g3/TRINITY_DN22935_c2_g2/TRINITY_DN22935_c3_g2/TRINITY_DN22935_c3_g7/TRINITY_DN15653_c2_g3/TRINITY_DN22935_c3_g1/TRINITY_DN22935_c3_g5	8
GO:0005789	CC endoplasmic reticulum membrane	102/2446	1125/34940	0.00449179	0.048821	TRINITY_DN19418_c0_g1/TRINITY_DN23791_c1_g2/TRINITY_DN20851_c2_g2/TRINITY_DN12081_c0_g1/TRINITY_DN20184_c5_g1/TRINITY_DN13687_c1_g1/TRINITY_DN23557_c12_g1/TRINITY_DN20184_c2_g1/TRINITY_DN20184_c4_g1/TRINITY_DN13824_c39_g1/TRINITY_DN13824_c2_g1/TRINITY_DN13824_c3_g3/TRINITY_DN13824_c29_g1/TRINITY_DN23557_c2_g1/TRINITY_DN13824_c2_g2/TRINITY_DN23557_c1_g3/TRINITY_DN23557_c10_g1/TRINITY_DN16398_c0_g2…	102
MLT48_vs_MLT0.DEG_down.GoEnrich									MLT48_vs_MLT0.DEG_up.GoEnrich
ID	Description	GeneRatio	BgRatio	pvalue	p.adjust	geneID	Count		ID	Description	GeneRatio	BgRatio	pvalue	p.adjust	geneID	Count
GO:0009535	CC chloroplast thylakoid membrane	540/2644	1365/34940	1.28191e-256	2.95352e-253	TRINITY_DN12828_c11_g1/TRINITY_DN12828_c14_g1/TRINITY_DN12828_c7_g3/TRINITY_DN12828_c10_g1/TRINITY_DN12828_c17_g1/TRINITY_DN12828_c12_g1/TRINITY_DN12828_c9_g1/TRINITY_DN12828_c16_g1/TRINITY_DN12828_c7_g1/TRINITY_DN12828_c2_g1/TRINITY_DN12828_c19_g1/TRINITY_DN16555_c18_g1/TRINITY_DN12828_c3_g1/TRINITY_DN12828_c22_g1/TRINITY_DN12828_c13_g1/TRINITY_DN12635_c0_g1/TRINITY_DN23928_c12_g1/TRINITY_DN1395…	540		GO:0004837	MF tyrosine decarboxylase activity	12/2033	13/34940	1.7971e-14	4.92946e-11	TRINITY_DN21405_c2_g1/TRINITY_DN21405_c1_g2/TRINITY_DN21405_c1_g1/TRINITY_DN21405_c1_g3/TRINITY_DN21405_c5_g1/TRINITY_DN21405_c1_g4/TRINITY_DN21405_c1_g6/TRINITY_DN21405_c1_g5/TRINITY_DN21405_c8_g1/TRINITY_DN18209_c0_g1/TRINITY_DN21405_c7_g1/TRINITY_DN21405_c3_g1	12
GO:0016168	MF chlorophyll binding	275/2644	447/34940	2.69676e-192	3.10666e-189	TRINITY_DN12828_c11_g1/TRINITY_DN12828_c14_g1/TRINITY_DN12828_c7_g3/TRINITY_DN12828_c10_g1/TRINITY_DN12828_c17_g1/TRINITY_DN12828_c12_g1/TRINITY_DN12828_c9_g1/TRINITY_DN12828_c16_g1/TRINITY_DN12828_c7_g1/TRINITY_DN12828_c2_g1/TRINITY_DN12828_c19_g1/TRINITY_DN16555_c18_g1/TRINITY_DN12828_c3_g1/TRINITY_DN12828_c22_g1/TRINITY_DN12828_c13_g1/TRINITY_DN12635_c0_g1/TRINITY_DN23928_c12_g1/TRINITY_DN1395…	275		GO:0006952	BP defense response	105/2033	844/34940	1.74605e-13	2.39471e-10	TRINITY_DN18706_c0_g2/TRINITY_DN17211_c1_g1/TRINITY_DN21163_c1_g2/TRINITY_DN16827_c0_g1/TRINITY_DN18706_c0_g3/TRINITY_DN18706_c0_g5/TRINITY_DN21163_c1_g1/TRINITY_DN24170_c1_g2/TRINITY_DN21163_c2_g1/TRINITY_DN13555_c0_g1/TRINITY_DN21407_c0_g1/TRINITY_DN23272_c1_g1/TRINITY_DN15696_c0_g1/TRINITY_DN24054_c1_g1/TRINITY_DN13104_c1_g1/TRINITY_DN23272_c1_g2/TRINITY_DN13104_c2_g2/TRINITY_DN18450_c2_g2/TRI…	105
GO:0009522	CC photosystem I	262/2644	427/34940	1.30796e-182	1.00451e-179	TRINITY_DN12828_c11_g1/TRINITY_DN12828_c14_g1/TRINITY_DN12828_c7_g3/TRINITY_DN12828_c10_g1/TRINITY_DN12828_c17_g1/TRINITY_DN12828_c12_g1/TRINITY_DN12828_c9_g1/TRINITY_DN12828_c16_g1/TRINITY_DN12828_c7_g1/TRINITY_DN12828_c2_g1/TRINITY_DN12828_c19_g1/TRINITY_DN16555_c18_g1/TRINITY_DN12828_c3_g1/TRINITY_DN12828_c22_g1/TRINITY_DN12828_c13_g1/TRINITY_DN12635_c0_g1/TRINITY_DN13956_c1_g3/TRINITY_DN12828…	262		GO:0004058	MF aromatic-L-amino-acid decarboxylase activity	11/2033	12/34940	2.86665e-13	2.62108e-10	TRINITY_DN21405_c2_g1/TRINITY_DN21405_c1_g2/TRINITY_DN21405_c1_g1/TRINITY_DN21405_c1_g3/TRINITY_DN21405_c5_g1/TRINITY_DN21405_c1_g4/TRINITY_DN21405_c1_g6/TRINITY_DN21405_c1_g5/TRINITY_DN21405_c8_g1/TRINITY_DN21405_c7_g1/TRINITY_DN21405_c3_g1	11
GO:0018298	BP protein-chromophore linkage	262/2644	461/34940	1.68651e-170	9.7143e-168	TRINITY_DN12828_c11_g1/TRINITY_DN12828_c14_g1/TRINITY_DN12828_c7_g3/TRINITY_DN12828_c10_g1/TRINITY_DN12828_c17_g1/TRINITY_DN12828_c12_g1/TRINITY_DN12828_c9_g1/TRINITY_DN12828_c16_g1/TRINITY_DN12828_c7_g1/TRINITY_DN12828_c2_g1/TRINITY_DN12828_c19_g1/TRINITY_DN16555_c18_g1/TRINITY_DN12828_c3_g1/TRINITY_DN12828_c22_g1/TRINITY_DN12828_c13_g1/TRINITY_DN12635_c0_g1/TRINITY_DN23928_c12_g1/TRINITY_DN1395…	262		GO:0009451	BP RNA modification	67/2033	452/34940	2.04173e-12	1.40012e-09	TRINITY_DN13259_c0_g1/TRINITY_DN12591_c0_g1/TRINITY_DN20205_c0_g2/TRINITY_DN18937_c0_g1/TRINITY_DN22750_c0_g1/TRINITY_DN22445_c1_g1/TRINITY_DN22128_c0_g2/TRINITY_DN19954_c0_g1/TRINITY_DN20763_c0_g2/TRINITY_DN20602_c0_g1/TRINITY_DN20523_c0_g1/TRINITY_DN17668_c0_g1/TRINITY_DN17543_c0_g1/TRINITY_DN19515_c0_g1/TRINITY_DN22395_c1_g1/TRINITY_DN16022_c0_g1/TRINITY_DN14004_c0_g1/TRINITY_DN17796_c0_g1/TRI…	67
GO:0009523	CC photosystem II	254/2644	439/34940	6.93876e-168	3.19738e-165	TRINITY_DN12828_c11_g1/TRINITY_DN12828_c14_g1/TRINITY_DN12828_c7_g3/TRINITY_DN12828_c10_g1/TRINITY_DN12828_c17_g1/TRINITY_DN12828_c12_g1/TRINITY_DN12828_c9_g1/TRINITY_DN12828_c16_g1/TRINITY_DN12828_c7_g1/TRINITY_DN12828_c2_g1/TRINITY_DN12828_c19_g1/TRINITY_DN16555_c18_g1/TRINITY_DN12828_c3_g1/TRINITY_DN12828_c22_g1/TRINITY_DN12828_c13_g1/TRINITY_DN23928_c12_g1/TRINITY_DN13956_c1_g3/TRINITY_DN1282…	254		GO:0004672	MF protein kinase activity	114/2033	1070/34940	3.3474e-10	1.83638e-07	TRINITY_DN17720_c0_g1/TRINITY_DN22944_c0_g1/TRINITY_DN21674_c1_g2/TRINITY_DN21407_c0_g1/TRINITY_DN21056_c2_g2/TRINITY_DN18530_c0_g2/TRINITY_DN19568_c0_g1/TRINITY_DN14792_c0_g1/TRINITY_DN18808_c0_g1/TRINITY_DN16047_c0_g1/TRINITY_DN15877_c0_g1/TRINITY_DN15608_c0_g1/TRINITY_DN19616_c0_g4/TRINITY_DN16804_c0_g1/TRINITY_DN17574_c0_g2/TRINITY_DN18227_c0_g1/TRINITY_DN19819_c0_g2/TRINITY_DN22970_c1_g1/TRI…	114
GO:0015979	BP photosynthesis	266/2644	534/34940	1.82431e-153	7.00535e-151	TRINITY_DN12828_c16_g1/TRINITY_DN20019_c0_g1/TRINITY_DN12828_c5_g1/TRINITY_DN16555_c10_g1/TRINITY_DN18653_c0_g1/TRINITY_DN16473_c2_g1/TRINITY_DN24104_c2_g1/TRINITY_DN12828_c15_g1/TRINITY_DN16555_c10_g2/TRINITY_DN16473_c3_g1/TRINITY_DN15751_c1_g1/TRINITY_DN15751_c7_g1/TRINITY_DN15751_c10_g1/TRINITY_DN16473_c0_g1/TRINITY_DN20406_c2_g2/TRINITY_DN24104_c1_g2/TRINITY_DN15751_c0_g2/TRINITY_DN20406_c3_g…	266		GO:0006468	BP protein phosphorylation	122/2033	1180/34940	5.12795e-10	2.34433e-07	TRINITY_DN17720_c0_g1/TRINITY_DN22944_c0_g1/TRINITY_DN21674_c1_g2/TRINITY_DN21407_c0_g1/TRINITY_DN21056_c2_g2/TRINITY_DN18530_c0_g2/TRINITY_DN19568_c0_g1/TRINITY_DN14792_c0_g1/TRINITY_DN18808_c0_g1/TRINITY_DN16047_c0_g1/TRINITY_DN15877_c0_g1/TRINITY_DN15608_c0_g1/TRINITY_DN19616_c0_g4/TRINITY_DN16804_c0_g1/TRINITY_DN17574_c0_g2/TRINITY_DN18227_c0_g1/TRINITY_DN23107_c0_g1/TRINITY_DN19819_c0_g2/TRI…	122
GO:0010287	CC plastoglobule	219/2644	398/34940	4.72875e-138	1.55643e-135	TRINITY_DN12828_c7_g3/TRINITY_DN12828_c16_g1/TRINITY_DN16555_c18_g1/TRINITY_DN12635_c0_g1/TRINITY_DN23928_c12_g1/TRINITY_DN12828_c5_g1/TRINITY_DN13956_c12_g1/TRINITY_DN12828_c18_g1/TRINITY_DN13956_c1_g1/TRINITY_DN16555_c23_g1/TRINITY_DN16555_c10_g1/TRINITY_DN13956_c2_g1/TRINITY_DN13956_c10_g1/TRINITY_DN16072_c15_g1/TRINITY_DN12489_c7_g1/TRINITY_DN23928_c1_g1/TRINITY_DN13956_c1_g2/TRINITY_DN16072_…	219		GO:0055114	BP oxidation-reduction process	145/2033	1500/34940	1.22459e-09	4.50561e-07	TRINITY_DN18770_c0_g1/TRINITY_DN21365_c1_g1/TRINITY_DN22992_c0_g1/TRINITY_DN15910_c0_g2/TRINITY_DN22127_c0_g1/TRINITY_DN14077_c0_g1/TRINITY_DN20207_c0_g4/TRINITY_DN21693_c0_g1/TRINITY_DN17914_c0_g1/TRINITY_DN23745_c4_g1/TRINITY_DN18214_c0_g1/TRINITY_DN19682_c2_g2/TRINITY_DN20207_c0_g1/TRINITY_DN20124_c0_g1/TRINITY_DN22493_c0_g1/TRINITY_DN19958_c0_g1/TRINITY_DN15022_c0_g1/TRINITY_DN22437_c2_g4/TRI…	145
GO:0031409	MF pigment binding	145/2644	220/34940	2.98399e-107	8.59388e-105	TRINITY_DN12828_c7_g3/TRINITY_DN12828_c16_g1/TRINITY_DN16555_c18_g1/TRINITY_DN12635_c0_g1/TRINITY_DN23928_c12_g1/TRINITY_DN12828_c5_g1/TRINITY_DN13956_c12_g1/TRINITY_DN12828_c18_g1/TRINITY_DN13956_c1_g1/TRINITY_DN16555_c23_g1/TRINITY_DN16555_c10_g1/TRINITY_DN13956_c2_g1/TRINITY_DN13956_c10_g1/TRINITY_DN16072_c15_g1/TRINITY_DN12489_c7_g1/TRINITY_DN23928_c1_g1/TRINITY_DN13956_c1_g2/TRINITY_DN16072_…	145		GO:0004519	MF endonuclease activity	94/2033	845/34940	1.40025e-09	4.50561e-07	TRINITY_DN17871_c0_g1/TRINITY_DN13259_c0_g1/TRINITY_DN17684_c2_g1/TRINITY_DN12591_c0_g1/TRINITY_DN20205_c0_g2/TRINITY_DN19446_c0_g1/TRINITY_DN18937_c0_g1/TRINITY_DN22750_c0_g1/TRINITY_DN22445_c1_g1/TRINITY_DN22128_c0_g2/TRINITY_DN13666_c1_g1/TRINITY_DN19954_c0_g1/TRINITY_DN20763_c0_g2/TRINITY_DN20602_c0_g1/TRINITY_DN20523_c0_g1/TRINITY_DN17668_c0_g1/TRINITY_DN17543_c0_g1/TRINITY_DN19515_c0_g1/TRI…	94
GO:0009768	BP photosynthesis, light harvesting in photosystem I	146/2644	226/34940	4.3855e-106	1.12269e-103	TRINITY_DN12828_c7_g3/TRINITY_DN12828_c16_g1/TRINITY_DN16555_c18_g1/TRINITY_DN12635_c0_g1/TRINITY_DN23928_c12_g1/TRINITY_DN12828_c5_g1/TRINITY_DN13956_c12_g1/TRINITY_DN12828_c18_g1/TRINITY_DN13956_c1_g1/TRINITY_DN16555_c23_g1/TRINITY_DN16555_c10_g1/TRINITY_DN13956_c2_g1/TRINITY_DN13956_c10_g1/TRINITY_DN16072_c15_g1/TRINITY_DN12489_c7_g1/TRINITY_DN19562_c0_g1/TRINITY_DN23928_c1_g1/TRINITY_DN13956_…	146		GO:0009228	BP thiamine biosynthetic process	25/2033	106/34940	1.47833e-09	4.50561e-07	TRINITY_DN19896_c0_g1/TRINITY_DN19896_c0_g2/TRINITY_DN15563_c5_g6/TRINITY_DN15563_c8_g1/TRINITY_DN15563_c5_g3/TRINITY_DN15563_c16_g1/TRINITY_DN15563_c12_g1/TRINITY_DN15563_c28_g1/TRINITY_DN31145_c3_g1/TRINITY_DN15563_c7_g1/TRINITY_DN15563_c5_g8/TRINITY_DN15563_c32_g1/TRINITY_DN15563_c19_g1/TRINITY_DN15563_c6_g1/TRINITY_DN15563_c46_g1/TRINITY_DN15563_c36_g1/TRINITY_DN31145_c0_g1/TRINITY_DN15563_c4…	25
GO:0009941	CC chloroplast envelope	316/2644	1124/34940	4.02462e-99	9.27273e-97	TRINITY_DN12828_c7_g3/TRINITY_DN12828_c16_g1/TRINITY_DN16555_c18_g1/TRINITY_DN12635_c0_g1/TRINITY_DN23928_c12_g1/TRINITY_DN12828_c5_g1/TRINITY_DN13956_c12_g1/TRINITY_DN12828_c18_g1/TRINITY_DN13956_c1_g1/TRINITY_DN16555_c23_g1/TRINITY_DN16555_c10_g1/TRINITY_DN13956_c2_g1/TRINITY_DN13956_c10_g1/TRINITY_DN16072_c15_g1/TRINITY_DN18653_c0_g1/TRINITY_DN12489_c7_g1/TRINITY_DN23928_c1_g1/TRINITY_DN13956_…	316		GO:0052837	BP thiazole biosynthetic process	14/2033	35/34940	3.54755e-09	9.73093e-07	TRINITY_DN15563_c5_g6/TRINITY_DN15563_c5_g3/TRINITY_DN15563_c16_g1/TRINITY_DN15563_c12_g1/TRINITY_DN31145_c3_g1/TRINITY_DN15563_c7_g1/TRINITY_DN15563_c32_g1/TRINITY_DN15563_c19_g1/TRINITY_DN15563_c6_g1/TRINITY_DN15563_c46_g1/TRINITY_DN15563_c4_g1/TRINITY_DN15563_c37_g1/TRINITY_DN231_c0_g1/TRINITY_DN15563_c38_g1	14
GO:0009765	BP photosynthesis, light harvesting	122/2644	180/34940	1.40905e-92	2.95132e-90	TRINITY_DN12828_c11_g1/TRINITY_DN12828_c14_g1/TRINITY_DN12828_c10_g1/TRINITY_DN12828_c17_g1/TRINITY_DN12828_c12_g1/TRINITY_DN12828_c9_g1/TRINITY_DN12828_c7_g1/TRINITY_DN12828_c2_g1/TRINITY_DN12828_c19_g1/TRINITY_DN12828_c3_g1/TRINITY_DN12828_c22_g1/TRINITY_DN12828_c13_g1/TRINITY_DN13956_c1_g3/TRINITY_DN13956_c1_g1/TRINITY_DN13956_c3_g1/TRINITY_DN20774_c0_g1/TRINITY_DN16555_c10_g2/TRINITY_DN12828_…	122		GO:0009607	BP response to biotic stimulus	23/2033	102/34940	1.65309e-08	4.12222e-06	TRINITY_DN18706_c0_g2/TRINITY_DN21163_c1_g2/TRINITY_DN16827_c0_g1/TRINITY_DN18706_c0_g3/TRINITY_DN18706_c0_g5/TRINITY_DN21163_c1_g1/TRINITY_DN21163_c2_g1/TRINITY_DN23272_c1_g1/TRINITY_DN15696_c0_g1/TRINITY_DN23272_c1_g2/TRINITY_DN17046_c1_g2/TRINITY_DN22683_c1_g1/TRINITY_DN16744_c1_g3/TRINITY_DN13800_c1_g2/TRINITY_DN14651_c0_g1/TRINITY_DN13800_c4_g1/TRINITY_DN15545_c0_g1/TRINITY_DN13800_c1_g1/TRI…	23
GO:0009579	CC thylakoid	187/2644	477/34940	5.34647e-85	1.02652e-82	TRINITY_DN12635_c0_g1/TRINITY_DN13956_c12_g1/TRINITY_DN13956_c1_g1/TRINITY_DN16555_c10_g1/TRINITY_DN13956_c2_g1/TRINITY_DN13956_c10_g1/TRINITY_DN13269_c0_g2/TRINITY_DN12489_c7_g1/TRINITY_DN19562_c0_g1/TRINITY_DN13956_c1_g2/TRINITY_DN16072_c10_g1/TRINITY_DN16072_c1_g2/TRINITY_DN13956_c6_g1/TRINITY_DN16555_c10_g2/TRINITY_DN16072_c13_g1/TRINITY_DN15751_c7_g1/TRINITY_DN13956_c15_g1/TRINITY_DN13956_c1…	187		GO:0006950	BP response to stress	33/2033	202/34940	7.61503e-08	1.6893e-05	TRINITY_DN21284_c0_g2/TRINITY_DN11809_c0_g1/TRINITY_DN21284_c0_g1/TRINITY_DN20240_c1_g1/TRINITY_DN18396_c0_g4/TRINITY_DN15563_c5_g6/TRINITY_DN15563_c8_g1/TRINITY_DN15563_c5_g3/TRINITY_DN20314_c1_g1/TRINITY_DN15563_c16_g1/TRINITY_DN15563_c12_g1/TRINITY_DN15563_c28_g1/TRINITY_DN31145_c3_g1/TRINITY_DN15563_c7_g1/TRINITY_DN15563_c5_g8/TRINITY_DN15563_c32_g1/TRINITY_DN15563_c19_g1/TRINITY_DN19446_c0_g…	33
GO:0009534	CC chloroplast thylakoid	175/2644	446/34940	1.31781e-79	2.33556e-77	TRINITY_DN12635_c0_g1/TRINITY_DN13956_c12_g1/TRINITY_DN13956_c1_g1/TRINITY_DN16555_c10_g1/TRINITY_DN13956_c2_g1/TRINITY_DN13956_c10_g1/TRINITY_DN13269_c0_g2/TRINITY_DN18653_c0_g1/TRINITY_DN12489_c7_g1/TRINITY_DN13956_c1_g2/TRINITY_DN16072_c10_g1/TRINITY_DN16072_c1_g2/TRINITY_DN13956_c6_g1/TRINITY_DN16555_c10_g2/TRINITY_DN16072_c13_g1/TRINITY_DN15751_c7_g1/TRINITY_DN13956_c15_g1/TRINITY_DN13956_c1…	175		GO:0055085	BP transmembrane transport	76/2033	691/34940	8.32285e-08	1.6893e-05	TRINITY_DN18155_c1_g1/TRINITY_DN18155_c8_g1/TRINITY_DN18155_c7_g1/TRINITY_DN17720_c0_g1/TRINITY_DN18155_c5_g1/TRINITY_DN22379_c2_g4/TRINITY_DN22201_c1_g1/TRINITY_DN18140_c0_g2/TRINITY_DN23082_c0_g2/TRINITY_DN22967_c2_g2/TRINITY_DN16019_c0_g2/TRINITY_DN18533_c0_g1/TRINITY_DN21090_c0_g1/TRINITY_DN24075_c1_g2/TRINITY_DN22950_c1_g1/TRINITY_DN17316_c0_g1/TRINITY_DN23231_c1_g1/TRINITY_DN13541_c0_g1/TRI…	76
GO:0009570	CC chloroplast stroma	270/2644	1256/34940	1.71782e-57	2.82705e-55	TRINITY_DN17006_c2_g5/TRINITY_DN20406_c3_g1/TRINITY_DN20406_c10_g1/TRINITY_DN23969_c0_g1/TRINITY_DN17006_c12_g1/TRINITY_DN14290_c0_g2/TRINITY_DN17006_c3_g1/TRINITY_DN17006_c17_g1/TRINITY_DN17006_c8_g1/TRINITY_DN17006_c18_g1/TRINITY_DN17006_c2_g4/TRINITY_DN17006_c4_g1/TRINITY_DN17006_c10_g1/TRINITY_DN17006_c13_g1/TRINITY_DN18011_c2_g1/TRINITY_DN23844_c2_g2/TRINITY_DN19183_c0_g1/TRINITY_DN20406_c9_…	270		GO:0045548	MF phenylalanine ammonia-lyase activity	11/2033	26/34940	8.622e-08	1.6893e-05	TRINITY_DN22795_c4_g4/TRINITY_DN22795_c4_g2/TRINITY_DN21251_c0_g1/TRINITY_DN22795_c3_g2/TRINITY_DN22795_c4_g1/TRINITY_DN22795_c3_g1/TRINITY_DN22795_c4_g3/TRINITY_DN22795_c3_g4/TRINITY_DN21251_c1_g2/TRINITY_DN15891_c0_g1/TRINITY_DN21444_c0_g1	11
GO:0009416	BP response to light stimulus	132/2644	358/34940	2.26193e-56	3.47432e-54	TRINITY_DN12828_c7_g3/TRINITY_DN12828_c16_g1/TRINITY_DN16555_c18_g1/TRINITY_DN23928_c12_g1/TRINITY_DN12828_c5_g1/TRINITY_DN12828_c18_g1/TRINITY_DN16555_c23_g1/TRINITY_DN16555_c10_g1/TRINITY_DN16072_c15_g1/TRINITY_DN23928_c1_g1/TRINITY_DN16072_c1_g2/TRINITY_DN16072_c3_g1/TRINITY_DN23928_c13_g1/TRINITY_DN23928_c5_g1/TRINITY_DN12828_c15_g1/TRINITY_DN23928_c3_g1/TRINITY_DN12533_c5_g1/TRINITY_DN12533_…	132		GO:0043231	CC intracellular membrane-bounded organelle	81/2033	762/34940	1.34889e-07	2.46668e-05	TRINITY_DN14685_c0_g1/TRINITY_DN17448_c0_g2/TRINITY_DN12546_c0_g1/TRINITY_DN22152_c0_g1/TRINITY_DN16782_c0_g2/TRINITY_DN16782_c0_g1/TRINITY_DN17920_c0_g1/TRINITY_DN13259_c0_g1/TRINITY_DN22888_c1_g3/TRINITY_DN12591_c0_g1/TRINITY_DN20205_c0_g2/TRINITY_DN23184_c3_g1/TRINITY_DN18937_c0_g1/TRINITY_DN22750_c0_g1/TRINITY_DN22445_c1_g1/TRINITY_DN17915_c4_g1/TRINITY_DN17915_c4_g2/TRINITY_DN22128_c0_g2/TRI…	81
GO:0016099	BP monoterpenoid biosynthetic process	58/2644	74/34940	1.06514e-50	1.5338e-48	TRINITY_DN13824_c39_g1/TRINITY_DN14126_c9_g1/TRINITY_DN14126_c1_g2/TRINITY_DN14126_c1_g3/TRINITY_DN14126_c1_g4/TRINITY_DN14126_c2_g1/TRINITY_DN13824_c29_g1/TRINITY_DN14126_c3_g1/TRINITY_DN14126_c8_g1/TRINITY_DN13824_c2_g2/TRINITY_DN14126_c0_g1/TRINITY_DN13824_c2_g1/TRINITY_DN14126_c1_g1/TRINITY_DN13824_c28_g1/TRINITY_DN13824_c9_g1/TRINITY_DN14126_c14_g1/TRINITY_DN13824_c25_g1/TRINITY_DN13824_c31_…	58		GO:0009611	BP response to wounding	46/2033	349/34940	2.06989e-07	3.46953e-05	TRINITY_DN22379_c2_g4/TRINITY_DN22967_c2_g2/TRINITY_DN19906_c2_g2/TRINITY_DN13104_c1_g1/TRINITY_DN18209_c0_g1/TRINITY_DN21743_c0_g2/TRINITY_DN13104_c2_g2/TRINITY_DN23346_c4_g1/TRINITY_DN15198_c0_g1/TRINITY_DN23541_c1_g1/TRINITY_DN19028_c0_g1/TRINITY_DN18227_c0_g1/TRINITY_DN9638_c0_g1/TRINITY_DN18747_c1_g1/TRINITY_DN19875_c3_g1/TRINITY_DN20468_c0_g2/TRINITY_DN21518_c0_g2/TRINITY_DN23339_c0_g1/TRIN…	46
GO:0009538	CC photosystem I reaction center	65/2644	95/34940	3.17076e-50	4.29731e-48	TRINITY_DN15751_c1_g1/TRINITY_DN15751_c7_g1/TRINITY_DN15751_c10_g1/TRINITY_DN15751_c0_g2/TRINITY_DN15751_c2_g1/TRINITY_DN15751_c6_g1/TRINITY_DN15751_c11_g1/TRINITY_DN15751_c9_g1/TRINITY_DN15751_c5_g1/TRINITY_DN17436_c6_g1/TRINITY_DN19575_c2_g1/TRINITY_DN20432_c6_g1/TRINITY_DN20432_c7_g1/TRINITY_DN15277_c2_g4/TRINITY_DN15277_c2_g5/TRINITY_DN17436_c4_g2/TRINITY_DN19575_c7_g1/TRINITY_DN17436_c4_g4/T…	65		GO:0009800	BP cinnamic acid biosynthetic process	11/2033	28/34940	2.15027e-07	3.46953e-05	TRINITY_DN22795_c4_g4/TRINITY_DN22795_c4_g2/TRINITY_DN21251_c0_g1/TRINITY_DN22795_c3_g2/TRINITY_DN22795_c4_g1/TRINITY_DN22795_c3_g1/TRINITY_DN22795_c4_g3/TRINITY_DN22795_c3_g4/TRINITY_DN21251_c1_g2/TRINITY_DN15891_c0_g1/TRINITY_DN21444_c0_g1	11
GO:0019253	BP reductive pentose-phosphate cycle	110/2644	281/34940	3.71619e-50	4.75672e-48	TRINITY_DN12767_c9_g1/TRINITY_DN12767_c12_g1/TRINITY_DN12767_c2_g1/TRINITY_DN12767_c10_g1/TRINITY_DN2949_c0_g1/TRINITY_DN12767_c3_g1/TRINITY_DN12767_c5_g1/TRINITY_DN12767_c14_g1/TRINITY_DN6781_c0_g1/TRINITY_DN12767_c1_g1/TRINITY_DN12767_c13_g1/TRINITY_DN12767_c17_g1/TRINITY_DN12767_c7_g1/TRINITY_DN12767_c16_g1/TRINITY_DN12767_c4_g1/TRINITY_DN12767_c6_g1/TRINITY_DN6781_c1_g1/TRINITY_DN12767_c0_g2/…	110		GO:0006520	BP cellular amino acid metabolic process	15/2033	58/34940	7.75224e-07	0.000118135	TRINITY_DN21405_c2_g1/TRINITY_DN21405_c1_g2/TRINITY_DN21405_c1_g1/TRINITY_DN21405_c1_g3/TRINITY_DN21405_c5_g1/TRINITY_DN21405_c1_g4/TRINITY_DN21405_c1_g6/TRINITY_DN21405_c1_g5/TRINITY_DN21405_c8_g1/TRINITY_DN18209_c0_g1/TRINITY_DN21405_c7_g1/TRINITY_DN20594_c0_g1/TRINITY_DN23278_c0_g1/TRINITY_DN23278_c0_g2/TRINITY_DN21405_c3_g1	15
GO:0009654	CC photosystem II oxygen evolving complex	68/2644	105/34940	5.06653e-50	6.14383e-48	TRINITY_DN20406_c2_g2/TRINITY_DN20406_c3_g1/TRINITY_DN20406_c10_g1/TRINITY_DN20406_c7_g1/TRINITY_DN20406_c6_g1/TRINITY_DN13942_c1_g2/TRINITY_DN20406_c2_g4/TRINITY_DN20406_c9_g1/TRINITY_DN20406_c14_g1/TRINITY_DN20406_c2_g5/TRINITY_DN20406_c2_g6/TRINITY_DN24047_c8_g1/TRINITY_DN20406_c2_g1/TRINITY_DN20406_c5_g1/TRINITY_DN20277_c1_g2/TRINITY_DN13942_c1_g3/TRINITY_DN24047_c3_g1/TRINITY_DN13942_c2_g1/T…	68		GO:0003333	BP amino acid transmembrane transport	15/2033	61/34940	1.55788e-06	0.000224908	TRINITY_DN19391_c0_g1/TRINITY_DN20462_c0_g1/TRINITY_DN23544_c1_g1/TRINITY_DN11652_c0_g1/TRINITY_DN14580_c0_g2/TRINITY_DN7413_c0_g1/TRINITY_DN16761_c1_g1/TRINITY_DN24172_c1_g1/TRINITY_DN24172_c1_g2/TRINITY_DN17580_c0_g1/TRINITY_DN13839_c0_g1/TRINITY_DN24172_c1_g3/TRINITY_DN12245_c0_g2/TRINITY_DN12015_c0_g1/TRINITY_DN15200_c0_g1	15
GO:0020037	MF heme binding	192/2644	923/34940	1.07796e-38	1.24181e-36	TRINITY_DN22238_c1_g1/TRINITY_DN15764_c2_g2/TRINITY_DN22960_c2_g3/TRINITY_DN15764_c2_g1/TRINITY_DN13824_c39_g1/TRINITY_DN23988_c4_g1/TRINITY_DN18060_c0_g1/TRINITY_DN13824_c29_g1/TRINITY_DN8283_c0_g1/TRINITY_DN20863_c45_g1/TRINITY_DN13824_c2_g2/TRINITY_DN13824_c2_g1/TRINITY_DN22960_c0_g5/TRINITY_DN13824_c28_g1/TRINITY_DN13824_c9_g1/TRINITY_DN23959_c4_g1/TRINITY_DN13824_c25_g1/TRINITY_DN22960_c0_g2…	192		GO:0009407	BP toxin catabolic process	12/2033	41/34940	2.36595e-06	0.00032449	TRINITY_DN17211_c1_g1/TRINITY_DN9002_c0_g1/TRINITY_DN23166_c0_g5/TRINITY_DN19369_c1_g1/TRINITY_DN18042_c4_g1/TRINITY_DN22489_c0_g1/TRINITY_DN23166_c0_g1/TRINITY_DN18371_c0_g1/TRINITY_DN11671_c0_g1/TRINITY_DN14551_c1_g1/TRINITY_DN10677_c0_g1/TRINITY_DN18573_c0_g5	12
GO:0019898	CC extrinsic component of membrane	62/2644	134/34940	7.13332e-34	7.82627e-32	TRINITY_DN20406_c2_g2/TRINITY_DN20406_c3_g1/TRINITY_DN20406_c10_g1/TRINITY_DN20406_c7_g1/TRINITY_DN20406_c6_g1/TRINITY_DN13942_c1_g2/TRINITY_DN20406_c2_g4/TRINITY_DN20406_c9_g1/TRINITY_DN20406_c14_g1/TRINITY_DN20406_c2_g5/TRINITY_DN20406_c2_g6/TRINITY_DN24047_c8_g1/TRINITY_DN20406_c2_g1/TRINITY_DN20406_c5_g1/TRINITY_DN20277_c1_g2/TRINITY_DN13942_c1_g3/TRINITY_DN24047_c3_g1/TRINITY_DN13942_c2_g1/T…	62		GO:0005515	MF protein binding	148/2033	1748/34940	2.77532e-06	0.000358494	TRINITY_DN21428_c1_g1/TRINITY_DN17211_c1_g1/TRINITY_DN16805_c1_g2/TRINITY_DN16805_c1_g1/TRINITY_DN22337_c0_g1/TRINITY_DN19614_c0_g1/TRINITY_DN9002_c0_g1/TRINITY_DN18284_c0_g1/TRINITY_DN19906_c3_g1/TRINITY_DN13685_c0_g1/TRINITY_DN15058_c0_g1/TRINITY_DN21513_c1_g1/TRINITY_DN13685_c0_g2/TRINITY_DN14843_c0_g1/TRINITY_DN22409_c0_g1/TRINITY_DN17191_c2_g1/TRINITY_DN14253_c0_g1/TRINITY_DN23320_c0_g1/TRIN…	148
GO:0004497	MF monooxygenase activity	108/2644	401/34940	3.87556e-32	4.05877e-30	TRINITY_DN22238_c1_g1/TRINITY_DN15764_c2_g2/TRINITY_DN22960_c2_g3/TRINITY_DN12767_c9_g1/TRINITY_DN12767_c12_g1/TRINITY_DN12767_c2_g1/TRINITY_DN12767_c10_g1/TRINITY_DN2949_c0_g1/TRINITY_DN12767_c3_g1/TRINITY_DN12767_c5_g1/TRINITY_DN15764_c2_g1/TRINITY_DN12767_c14_g1/TRINITY_DN23988_c4_g1/TRINITY_DN6781_c0_g1/TRINITY_DN12767_c1_g1/TRINITY_DN12767_c13_g1/TRINITY_DN12767_c17_g1/TRINITY_DN12767_c7_g1/…	108		GO:0004674	MF protein serine/threonine kinase activity	103/2033	1118/34940	2.87527e-06	0.000358494	TRINITY_DN17720_c0_g1/TRINITY_DN22944_c0_g1/TRINITY_DN21674_c1_g2/TRINITY_DN19791_c1_g1/TRINITY_DN21056_c2_g2/TRINITY_DN18530_c0_g2/TRINITY_DN14792_c0_g1/TRINITY_DN15877_c0_g1/TRINITY_DN15608_c0_g1/TRINITY_DN16804_c0_g1/TRINITY_DN17574_c0_g2/TRINITY_DN19819_c0_g2/TRINITY_DN22970_c1_g1/TRINITY_DN23900_c1_g2/TRINITY_DN23238_c0_g2/TRINITY_DN19301_c0_g1/TRINITY_DN19819_c0_g1/TRINITY_DN22033_c3_g1/TRI…	103
GO:0019904	MF protein domain specific binding	100/2644	356/34940	1.76165e-31	1.76471e-29	TRINITY_DN12635_c0_g1/TRINITY_DN13956_c12_g1/TRINITY_DN13956_c1_g1/TRINITY_DN16555_c10_g1/TRINITY_DN13956_c2_g1/TRINITY_DN13956_c10_g1/TRINITY_DN16473_c2_g1/TRINITY_DN13956_c1_g2/TRINITY_DN16072_c10_g1/TRINITY_DN24104_c2_g1/TRINITY_DN16072_c1_g2/TRINITY_DN13956_c6_g1/TRINITY_DN16555_c10_g2/TRINITY_DN16473_c3_g1/TRINITY_DN16072_c13_g1/TRINITY_DN15751_c7_g1/TRINITY_DN13956_c15_g1/TRINITY_DN13956_c1…	100		GO:0050275	MF scopoletin glucosyltransferase activity	4/2033	4/34940	1.14301e-05	0.00133685	TRINITY_DN22978_c0_g1/TRINITY_DN14685_c0_g1/TRINITY_DN22978_c0_g5/TRINITY_DN22978_c0_g2	4
GO:0005506	MF iron ion binding	156/2644	761/34940	8.2304e-31	7.90118e-29	TRINITY_DN22238_c1_g1/TRINITY_DN15764_c2_g2/TRINITY_DN22960_c2_g3/TRINITY_DN15764_c2_g1/TRINITY_DN13824_c39_g1/TRINITY_DN23988_c4_g1/TRINITY_DN13824_c29_g1/TRINITY_DN20863_c45_g1/TRINITY_DN13824_c2_g2/TRINITY_DN13824_c2_g1/TRINITY_DN22960_c0_g5/TRINITY_DN13824_c28_g1/TRINITY_DN13824_c9_g1/TRINITY_DN23959_c4_g1/TRINITY_DN18011_c2_g1/TRINITY_DN23844_c2_g2/TRINITY_DN13824_c25_g1/TRINITY_DN22960_c0_g…	156		GO:0031425	BP chloroplast RNA processing	10/2033	33/34940	1.16968e-05	0.00133685	TRINITY_DN12758_c0_g1/TRINITY_DN12131_c0_g1/TRINITY_DN13078_c0_g1/TRINITY_DN14363_c0_g1/TRINITY_DN16121_c0_g1/TRINITY_DN14851_c0_g1/TRINITY_DN17473_c0_g1/TRINITY_DN17960_c0_g1/TRINITY_DN17498_c0_g1/TRINITY_DN12749_c0_g1	10
GO:0047100	MF glyceraldehyde-3-phosphate dehydrogenase (NADP+) (phosphorylating) activity	46/2644	81/34940	1.35385e-30	1.2477e-28	TRINITY_DN13973_c2_g1/TRINITY_DN13973_c9_g1/TRINITY_DN18847_c2_g4/TRINITY_DN18847_c7_g1/TRINITY_DN18847_c16_g1/TRINITY_DN18847_c14_g1/TRINITY_DN19008_c17_g1/TRINITY_DN13973_c7_g1/TRINITY_DN13694_c3_g1/TRINITY_DN13973_c5_g1/TRINITY_DN18847_c11_g1/TRINITY_DN13973_c8_g1/TRINITY_DN18847_c9_g1/TRINITY_DN18847_c2_g1/TRINITY_DN13973_c0_g2/TRINITY_DN19008_c12_g1/TRINITY_DN18847_c3_g1/TRINITY_DN18847_c10_…	46		GO:0006559	BP L-phenylalanine catabolic process	12/2033	49/34940	1.79063e-05	0.00196468	TRINITY_DN18209_c0_g1/TRINITY_DN22795_c4_g4/TRINITY_DN22795_c4_g2/TRINITY_DN21251_c0_g1/TRINITY_DN22795_c3_g2/TRINITY_DN22795_c4_g1/TRINITY_DN22795_c3_g1/TRINITY_DN22795_c4_g3/TRINITY_DN22795_c3_g4/TRINITY_DN21251_c1_g2/TRINITY_DN15891_c0_g1/TRINITY_DN21444_c0_g1	12
GO:0102811	MF geraniol 10-hydroxylase activity	36/2644	49/34940	3.45866e-30	3.0649e-28	TRINITY_DN13824_c39_g1/TRINITY_DN13824_c29_g1/TRINITY_DN13824_c2_g2/TRINITY_DN13824_c2_g1/TRINITY_DN13824_c28_g1/TRINITY_DN13824_c9_g1/TRINITY_DN13824_c25_g1/TRINITY_DN13824_c31_g1/TRINITY_DN13824_c22_g1/TRINITY_DN13824_c3_g5/TRINITY_DN13824_c3_g3/TRINITY_DN13824_c13_g1/TRINITY_DN13824_c5_g1/TRINITY_DN13824_c27_g1/TRINITY_DN13824_c3_g1/TRINITY_DN13824_c12_g1/TRINITY_DN13824_c19_g1/TRINITY_DN13824…	36		GO:1900865	BP chloroplast RNA modification	10/2033	35/34940	2.08462e-05	0.00219928	TRINITY_DN17871_c0_g1/TRINITY_DN17684_c2_g1/TRINITY_DN18627_c0_g1/TRINITY_DN12758_c0_g1/TRINITY_DN12131_c0_g1/TRINITY_DN14363_c0_g1/TRINITY_DN16121_c0_g1/TRINITY_DN14851_c0_g1/TRINITY_DN17473_c0_g1/TRINITY_DN20484_c0_g1	10
GO:0016705	MF oxidoreductase activity, acting on paired donors, with incorporation or reduction of molecular oxygen	105/2644	436/34940	6.54401e-27	5.58423e-25	TRINITY_DN22238_c1_g1/TRINITY_DN15764_c2_g2/TRINITY_DN22960_c2_g3/TRINITY_DN15764_c2_g1/TRINITY_DN23988_c4_g1/TRINITY_DN20863_c45_g1/TRINITY_DN13824_c2_g2/TRINITY_DN22960_c0_g5/TRINITY_DN23959_c4_g1/TRINITY_DN22960_c0_g2/TRINITY_DN23959_c3_g1/TRINITY_DN19545_c0_g1/TRINITY_DN20863_c6_g6/TRINITY_DN15019_c2_g2/TRINITY_DN20863_c6_g3/TRINITY_DN22960_c2_g1/TRINITY_DN20863_c6_g1/TRINITY_DN13824_c3_g5/TR…	105		GO:0005507	MF copper ion binding	37/2033	306/34940	2.20659e-05	0.00224173	TRINITY_DN15910_c0_g2/TRINITY_DN17211_c1_g1/TRINITY_DN18214_c0_g1/TRINITY_DN19095_c0_g2/TRINITY_DN23622_c1_g1/TRINITY_DN22845_c0_g1/TRINITY_DN16158_c2_g2/TRINITY_DN17019_c1_g1/TRINITY_DN16158_c2_g1/TRINITY_DN21287_c0_g1/TRINITY_DN8704_c0_g2/TRINITY_DN20155_c1_g2/TRINITY_DN15910_c0_g3/TRINITY_DN18874_c0_g2/TRINITY_DN20883_c0_g1/TRINITY_DN16158_c2_g3/TRINITY_DN16158_c2_g4/TRINITY_DN21318_c0_g1/TRIN…	37
GO:0042549	BP photosystem II stabilization	28/2644	34/34940	3.05992e-26	2.51788e-24	TRINITY_DN24047_c8_g1/TRINITY_DN24047_c3_g1/TRINITY_DN24047_c6_g1/TRINITY_DN24047_c2_g2/TRINITY_DN24047_c2_g4/TRINITY_DN24047_c2_g1/TRINITY_DN24047_c0_g1/TRINITY_DN24047_c11_g1/TRINITY_DN20089_c3_g1/TRINITY_DN16508_c0_g3/TRINITY_DN17899_c1_g2/TRINITY_DN24047_c2_g3/TRINITY_DN17899_c2_g1/TRINITY_DN20089_c1_g1/TRINITY_DN20089_c2_g1/TRINITY_DN16508_c0_g5/TRINITY_DN24047_c7_g1/TRINITY_DN24047_c2_g5/TR…	28		GO:0006021	BP inositol biosynthetic process	8/2033	23/34940	2.88667e-05	0.00273039	TRINITY_DN22116_c2_g6/TRINITY_DN22116_c2_g2/TRINITY_DN20709_c0_g1/TRINITY_DN22116_c2_g1/TRINITY_DN22116_c2_g3/TRINITY_DN22116_c2_g7/TRINITY_DN22116_c4_g1/TRINITY_DN22116_c5_g1	8
GO:0016709	MF oxidoreductase activity, acting on paired donors, with incorporation or reduction of molecular oxygen, NAD(P)H as one donor, and incorporation of one atom of oxygen	60/2644	170/34940	3.88726e-25	3.08836e-23	TRINITY_DN13824_c39_g1/TRINITY_DN13824_c29_g1/TRINITY_DN13824_c2_g2/TRINITY_DN13824_c2_g1/TRINITY_DN13824_c28_g1/TRINITY_DN13824_c9_g1/TRINITY_DN13824_c25_g1/TRINITY_DN20863_c7_g1/TRINITY_DN13824_c31_g1/TRINITY_DN13824_c22_g1/TRINITY_DN20863_c6_g3/TRINITY_DN22960_c2_g1/TRINITY_DN13824_c3_g5/TRINITY_DN13824_c3_g3/TRINITY_DN13824_c13_g1/TRINITY_DN20863_c6_g2/TRINITY_DN13824_c5_g1/TRINITY_DN13824_c2…	60		GO:0030515	MF snoRNA binding	8/2033	23/34940	2.88667e-05	0.00273039	TRINITY_DN20887_c0_g1/TRINITY_DN17449_c0_g1/TRINITY_DN14971_c1_g2/TRINITY_DN17844_c0_g2/TRINITY_DN14971_c1_g1/TRINITY_DN15413_c0_g1/TRINITY_DN21051_c0_g1/TRINITY_DN17844_c0_g1	8
GO:0004332	MF fructose-bisphosphate aldolase activity	49/2644	115/34940	4.63004e-25	3.55587e-23	TRINITY_DN24030_c11_g1/TRINITY_DN24030_c7_g1/TRINITY_DN24030_c9_g1/TRINITY_DN22350_c2_g4/TRINITY_DN24030_c6_g1/TRINITY_DN22350_c2_g1/TRINITY_DN21193_c17_g1/TRINITY_DN10993_c0_g1/TRINITY_DN24030_c1_g4/TRINITY_DN21193_c31_g1/TRINITY_DN21193_c6_g2/TRINITY_DN21193_c20_g1/TRINITY_DN24030_c1_g1/TRINITY_DN21193_c7_g1/TRINITY_DN21193_c6_g1/TRINITY_DN21193_c18_g1/TRINITY_DN13954_c4_g1/TRINITY_DN21193_c6_g…	49		GO:0008168	MF methyltransferase activity	28/2033	210/34940	3.76247e-05	0.00343431	TRINITY_DN20611_c1_g1/TRINITY_DN22368_c0_g1/TRINITY_DN21948_c0_g1/TRINITY_DN13723_c0_g1/TRINITY_DN21948_c0_g2/TRINITY_DN13972_c0_g1/TRINITY_DN15490_c0_g1/TRINITY_DN17766_c0_g1/TRINITY_DN13015_c0_g1/TRINITY_DN17844_c0_g2/TRINITY_DN17633_c0_g2/TRINITY_DN15817_c0_g2/TRINITY_DN21554_c0_g1/TRINITY_DN20057_c0_g1/TRINITY_DN14205_c0_g1/TRINITY_DN22396_c0_g1/TRINITY_DN15141_c0_g1/TRINITY_DN21852_c0_g1/TRI…	28
GO:0015995	BP chlorophyll biosynthetic process	49/2644	123/34940	1.72746e-23	1.2839e-21	TRINITY_DN20019_c0_g1/TRINITY_DN18653_c0_g1/TRINITY_DN23791_c1_g2/TRINITY_DN19940_c0_g2/TRINITY_DN23191_c2_g1/TRINITY_DN23791_c1_g1/TRINITY_DN23191_c3_g3/TRINITY_DN16299_c0_g3/TRINITY_DN11390_c0_g1/TRINITY_DN16299_c0_g4/TRINITY_DN23191_c7_g1/TRINITY_DN16299_c5_g1/TRINITY_DN16299_c0_g2/TRINITY_DN16299_c0_g1/TRINITY_DN23191_c3_g1/TRINITY_DN13342_c1_g1/TRINITY_DN23191_c10_g1/TRINITY_DN16299_c1_g1/TR…	49		GO:0046488	BP phosphatidylinositol metabolic process	7/2033	18/34940	4.02262e-05	0.00343431	TRINITY_DN17374_c0_g1/TRINITY_DN16648_c0_g1/TRINITY_DN23278_c0_g1/TRINITY_DN16648_c0_g2/TRINITY_DN23278_c0_g2/TRINITY_DN10044_c0_g1/TRINITY_DN23147_c2_g1	7
GO:0016114	BP terpenoid biosynthetic process	43/2644	100/34940	2.32401e-22	1.67329e-20	TRINITY_DN23969_c0_g1/TRINITY_DN18011_c2_g1/TRINITY_DN23844_c2_g2/TRINITY_DN19000_c1_g2/TRINITY_DN19000_c13_g1/TRINITY_DN19000_c18_g1/TRINITY_DN23551_c3_g3/TRINITY_DN19000_c11_g1/TRINITY_DN19000_c6_g1/TRINITY_DN23844_c1_g2/TRINITY_DN19000_c1_g4/TRINITY_DN19000_c9_g1/TRINITY_DN23844_c2_g4/TRINITY_DN23551_c3_g1/TRINITY_DN19000_c10_g1/TRINITY_DN23844_c2_g1/TRINITY_DN12313_c0_g1/TRINITY_DN19000_c1_g1…	43		GO:0009308	BP amine metabolic process	6/2033	13/34940	4.63249e-05	0.00343431	TRINITY_DN16158_c2_g2/TRINITY_DN16158_c2_g1/TRINITY_DN16158_c2_g3/TRINITY_DN16158_c2_g4/TRINITY_DN16158_c4_g1/TRINITY_DN30934_c0_g1	6
GO:0009645	BP response to low light intensity stimulus	29/2644	47/34940	3.16133e-21	2.20718e-19	TRINITY_DN12635_c0_g1/TRINITY_DN13956_c12_g1/TRINITY_DN13956_c1_g1/TRINITY_DN13956_c2_g1/TRINITY_DN13956_c10_g1/TRINITY_DN13956_c1_g2/TRINITY_DN16072_c10_g1/TRINITY_DN16072_c1_g2/TRINITY_DN13956_c6_g1/TRINITY_DN16072_c13_g1/TRINITY_DN13956_c15_g1/TRINITY_DN13956_c1_g5/TRINITY_DN16072_c1_g1/TRINITY_DN16072_c7_g1/TRINITY_DN16072_c6_g1/TRINITY_DN21878_c0_g1/TRINITY_DN21878_c9_g1/TRINITY_DN15603_c2_g…	29		GO:0016556	BP mRNA modification	6/2033	13/34940	4.63249e-05	0.00343431	TRINITY_DN22128_c0_g2/TRINITY_DN12758_c0_g1/TRINITY_DN12131_c0_g1/TRINITY_DN19490_c0_g1/TRINITY_DN17233_c0_g1/TRINITY_DN16115_c0_g1	6
GO:0016628	MF oxidoreductase activity, acting on the CH-CH group of donors, NAD or NADP as acceptor	22/2644	29/34940	1.85485e-19	1.25693e-17	TRINITY_DN14126_c9_g1/TRINITY_DN14126_c1_g2/TRINITY_DN14126_c1_g3/TRINITY_DN14126_c1_g4/TRINITY_DN14126_c2_g1/TRINITY_DN14126_c3_g1/TRINITY_DN14126_c8_g1/TRINITY_DN14126_c0_g1/TRINITY_DN14126_c1_g1/TRINITY_DN14126_c14_g1/TRINITY_DN14126_c10_g1/TRINITY_DN14126_c1_g5/TRINITY_DN19266_c3_g5/TRINITY_DN19266_c3_g4/TRINITY_DN14126_c6_g1/TRINITY_DN14126_c7_g1/TRINITY_DN14126_c11_g1/TRINITY_DN14126_c15_g1…	22		GO:0052593	MF tryptamine:oxygen oxidoreductase (deaminating) activity	6/2033	13/34940	4.63249e-05	0.00343431	TRINITY_DN16158_c2_g2/TRINITY_DN16158_c2_g1/TRINITY_DN16158_c2_g3/TRINITY_DN16158_c2_g4/TRINITY_DN16158_c4_g1/TRINITY_DN30934_c0_g1	6
GO:0050616	MF secologanin synthase activity	20/2644	24/34940	2.80061e-19	1.8436e-17	TRINITY_DN22960_c2_g3/TRINITY_DN15764_c2_g1/TRINITY_DN20863_c45_g1/TRINITY_DN22960_c0_g5/TRINITY_DN23959_c3_g1/TRINITY_DN19545_c0_g1/TRINITY_DN15019_c2_g2/TRINITY_DN20863_c6_g1/TRINITY_DN18595_c1_g2/TRINITY_DN20863_c6_g2/TRINITY_DN20863_c11_g1/TRINITY_DN15797_c1_g1/TRINITY_DN20863_c9_g1/TRINITY_DN15019_c2_g1/TRINITY_DN20863_c1_g1/TRINITY_DN20863_c2_g1/TRINITY_DN20863_c22_g1/TRINITY_DN20863_c29_g1…	20		GO:0052594	MF aminoacetone:oxygen oxidoreductase(deaminating) activity	6/2033	13/34940	4.63249e-05	0.00343431	TRINITY_DN16158_c2_g2/TRINITY_DN16158_c2_g1/TRINITY_DN16158_c2_g3/TRINITY_DN16158_c2_g4/TRINITY_DN16158_c4_g1/TRINITY_DN30934_c0_g1	6
GO:0031969	CC chloroplast membrane	70/2644	292/34940	2.78122e-18	1.77998e-16	TRINITY_DN18653_c0_g1/TRINITY_DN15751_c7_g1/TRINITY_DN15751_c10_g1/TRINITY_DN15751_c2_g1/TRINITY_DN15751_c6_g1/TRINITY_DN15751_c11_g1/TRINITY_DN19940_c0_g2/TRINITY_DN15751_c5_g1/TRINITY_DN17095_c0_g1/TRINITY_DN21947_c4_g1/TRINITY_DN21947_c7_g1/TRINITY_DN21947_c5_g1/TRINITY_DN21947_c2_g1/TRINITY_DN21947_c9_g1/TRINITY_DN21947_c3_g1/TRINITY_DN21947_c8_g1/TRINITY_DN15751_c1_g3/TRINITY_DN21947_c6_g1/T…	70		GO:0052595	MF aliphatic-amine oxidase activity	6/2033	13/34940	4.63249e-05	0.00343431	TRINITY_DN16158_c2_g2/TRINITY_DN16158_c2_g1/TRINITY_DN16158_c2_g3/TRINITY_DN16158_c2_g4/TRINITY_DN16158_c4_g1/TRINITY_DN30934_c0_g1	6
GO:0010114	BP response to red light	45/2644	136/34940	5.85604e-18	3.64657e-16	TRINITY_DN12489_c7_g1/TRINITY_DN16072_c10_g1/TRINITY_DN16072_c1_g2/TRINITY_DN16072_c13_g1/TRINITY_DN12489_c3_g1/TRINITY_DN16072_c1_g1/TRINITY_DN14049_c4_g1/TRINITY_DN16072_c7_g1/TRINITY_DN16072_c6_g1/TRINITY_DN14049_c3_g2/TRINITY_DN14049_c5_g1/TRINITY_DN14049_c0_g2/TRINITY_DN12489_c0_g1/TRINITY_DN14049_c6_g1/TRINITY_DN14049_c8_g1/TRINITY_DN14049_c3_g3/TRINITY_DN12489_c5_g1/TRINITY_DN14049_c12_g1/…	45		GO:0052596	MF phenethylamine:oxygen oxidoreductase (deaminating) activity	6/2033	13/34940	4.63249e-05	0.00343431	TRINITY_DN16158_c2_g2/TRINITY_DN16158_c2_g1/TRINITY_DN16158_c2_g3/TRINITY_DN16158_c2_g4/TRINITY_DN16158_c4_g1/TRINITY_DN30934_c0_g1	6
GO:0009637	BP response to blue light	45/2644	137/34940	8.08593e-18	4.90263e-16	TRINITY_DN12489_c7_g1/TRINITY_DN16072_c10_g1/TRINITY_DN16072_c1_g2/TRINITY_DN16072_c13_g1/TRINITY_DN12489_c3_g1/TRINITY_DN16072_c1_g1/TRINITY_DN14049_c4_g1/TRINITY_DN16072_c7_g1/TRINITY_DN16072_c6_g1/TRINITY_DN14049_c3_g2/TRINITY_DN14049_c5_g1/TRINITY_DN14049_c0_g2/TRINITY_DN12489_c0_g1/TRINITY_DN14049_c6_g1/TRINITY_DN14049_c8_g1/TRINITY_DN14049_c3_g3/TRINITY_DN12489_c5_g1/TRINITY_DN14049_c12_g1/…	45		GO:0071490	BP cellular response to far red light	4/2033	5/34940	5.44952e-05	0.00393369	TRINITY_DN18155_c1_g1/TRINITY_DN18155_c8_g1/TRINITY_DN18155_c7_g1/TRINITY_DN18155_c5_g1	4
GO:0006546	BP glycine catabolic process	39/2644	111/34940	9.01158e-17	5.32377e-15	TRINITY_DN23705_c4_g2/TRINITY_DN15561_c2_g3/TRINITY_DN14397_c1_g1/TRINITY_DN23705_c7_g1/TRINITY_DN15561_c2_g1/TRINITY_DN15561_c4_g1/TRINITY_DN15561_c5_g1/TRINITY_DN23705_c19_g1/TRINITY_DN23705_c43_g1/TRINITY_DN23705_c4_g1/TRINITY_DN24062_c4_g3/TRINITY_DN11176_c0_g1/TRINITY_DN15561_c2_g2/TRINITY_DN23705_c4_g4/TRINITY_DN13688_c3_g1/TRINITY_DN23705_c24_g1/TRINITY_DN23705_c2_g2/TRINITY_DN15561_c7_g1/…	39		GO:0004512	MF inositol-3-phosphate synthase activity	7/2033	19/34940	6.049e-05	0.00425447	TRINITY_DN22116_c2_g6/TRINITY_DN22116_c2_g2/TRINITY_DN22116_c2_g1/TRINITY_DN22116_c2_g3/TRINITY_DN22116_c2_g7/TRINITY_DN22116_c4_g1/TRINITY_DN22116_c5_g1	7
GO:0033383	BP geranyl diphosphate metabolic process	18/2644	23/34940	1.45937e-16	8.40596e-15	TRINITY_DN19000_c1_g2/TRINITY_DN19000_c13_g1/TRINITY_DN19000_c18_g1/TRINITY_DN19000_c11_g1/TRINITY_DN19000_c6_g1/TRINITY_DN19000_c1_g4/TRINITY_DN19000_c10_g1/TRINITY_DN19000_c1_g1/TRINITY_DN19000_c0_g1/TRINITY_DN13776_c0_g1/TRINITY_DN19000_c1_g5/TRINITY_DN19000_c7_g1/TRINITY_DN19000_c19_g1/TRINITY_DN19000_c17_g1/TRINITY_DN19000_c5_g1/TRINITY_DN19000_c1_g3/TRINITY_DN19000_c8_g1/TRINITY_DN19000_c12…	18		GO:0000373	BP Group II intron splicing	10/2033	40/34940	7.37166e-05	0.00505512	TRINITY_DN13009_c0_g1/TRINITY_DN23908_c0_g1/TRINITY_DN12772_c0_g1/TRINITY_DN23908_c0_g5/TRINITY_DN16867_c0_g1/TRINITY_DN17201_c0_g1/TRINITY_DN17493_c0_g2/TRINITY_DN22950_c0_g1/TRINITY_DN12729_c0_g1/TRINITY_DN15237_c0_g1	10
GO:0048046	CC apoplast	127/2644	779/34940	1.49903e-16	8.42381e-15	TRINITY_DN20406_c3_g1/TRINITY_DN20406_c10_g1/TRINITY_DN12499_c1_g1/TRINITY_DN17006_c3_g1/TRINITY_DN19358_c0_g1/TRINITY_DN17006_c13_g1/TRINITY_DN16603_c2_g1/TRINITY_DN20406_c9_g1/TRINITY_DN12499_c0_g2/TRINITY_DN13928_c0_g1/TRINITY_DN17006_c15_g1/TRINITY_DN20406_c2_g5/TRINITY_DN20406_c2_g6/TRINITY_DN22806_c0_g2/TRINITY_DN20406_c2_g1/TRINITY_DN24030_c7_g1/TRINITY_DN16884_c0_g1/TRINITY_DN24030_c9_g1/…	127		GO:0008131	MF primary amine oxidase activity	6/2033	14/34940	7.70677e-05	0.00515602	TRINITY_DN16158_c2_g2/TRINITY_DN16158_c2_g1/TRINITY_DN16158_c2_g3/TRINITY_DN16158_c2_g4/TRINITY_DN16158_c4_g1/TRINITY_DN30934_c0_g1	6
GO:0010218	BP response to far red light	43/2644	135/34940	1.55276e-16	8.51798e-15	TRINITY_DN12489_c7_g1/TRINITY_DN16072_c10_g1/TRINITY_DN16072_c1_g2/TRINITY_DN16072_c13_g1/TRINITY_DN12489_c3_g1/TRINITY_DN16072_c1_g1/TRINITY_DN14049_c4_g1/TRINITY_DN16072_c7_g1/TRINITY_DN16072_c6_g1/TRINITY_DN14049_c3_g2/TRINITY_DN14049_c5_g1/TRINITY_DN14049_c0_g2/TRINITY_DN12489_c0_g1/TRINITY_DN14049_c6_g1/TRINITY_DN14049_c8_g1/TRINITY_DN14049_c3_g3/TRINITY_DN12489_c5_g1/TRINITY_DN14049_c12_g1/…	43		GO:0030247	MF polysaccharide binding	22/2033	153/34940	7.99712e-05	0.00522288	TRINITY_DN21674_c1_g2/TRINITY_DN21056_c2_g2/TRINITY_DN23238_c0_g2/TRINITY_DN21674_c1_g1/TRINITY_DN23296_c1_g1/TRINITY_DN16997_c0_g1/TRINITY_DN23296_c1_g2/TRINITY_DN15715_c1_g1/TRINITY_DN22270_c1_g2/TRINITY_DN19389_c0_g1/TRINITY_DN19195_c0_g1/TRINITY_DN185_c0_g1/TRINITY_DN12912_c0_g1/TRINITY_DN23229_c0_g3/TRINITY_DN20359_c1_g1/TRINITY_DN23800_c0_g1/TRINITY_DN20079_c1_g4/TRINITY_DN20079_c1_g2/TRINI…	22
GO:0006096	BP glycolytic process	78/2644	380/34940	4.54887e-16	2.43735e-14	TRINITY_DN24030_c11_g1/TRINITY_DN24030_c7_g1/TRINITY_DN24030_c9_g1/TRINITY_DN22350_c2_g4/TRINITY_DN24030_c6_g1/TRINITY_DN22350_c2_g1/TRINITY_DN21193_c17_g1/TRINITY_DN10993_c0_g1/TRINITY_DN24030_c1_g4/TRINITY_DN21193_c31_g1/TRINITY_DN21193_c6_g2/TRINITY_DN21193_c20_g1/TRINITY_DN21641_c9_g1/TRINITY_DN24030_c1_g1/TRINITY_DN21193_c7_g1/TRINITY_DN21193_c6_g1/TRINITY_DN21193_c18_g1/TRINITY_DN13954_c4_g…	78		GO:0050832	BP defense response to fungus	36/2033	318/34940	0.000111366	0.00710413	TRINITY_DN19614_c0_g1/TRINITY_DN9780_c1_g2/TRINITY_DN21407_c0_g1/TRINITY_DN21056_c2_g2/TRINITY_DN13800_c0_g1/TRINITY_DN18856_c28_g1/TRINITY_DN17046_c1_g1/TRINITY_DN18823_c5_g1/TRINITY_DN16996_c0_g1/TRINITY_DN18227_c0_g1/TRINITY_DN12383_c0_g1/TRINITY_DN18856_c4_g1/TRINITY_DN23906_c0_g1/TRINITY_DN20785_c0_g1/TRINITY_DN10275_c0_g1/TRINITY_DN18856_c17_g1/TRINITY_DN18856_c22_g1/TRINITY_DN13800_c1_g1/T…	36
GO:0009644	BP response to high light intensity	44/2644	148/34940	1.21753e-15	6.37543e-14	TRINITY_DN12635_c0_g1/TRINITY_DN13956_c12_g1/TRINITY_DN13956_c1_g1/TRINITY_DN16555_c10_g1/TRINITY_DN13956_c2_g1/TRINITY_DN13956_c10_g1/TRINITY_DN13956_c1_g2/TRINITY_DN16072_c10_g1/TRINITY_DN16072_c1_g2/TRINITY_DN13956_c6_g1/TRINITY_DN16555_c10_g2/TRINITY_DN16072_c13_g1/TRINITY_DN13956_c15_g1/TRINITY_DN13956_c1_g5/TRINITY_DN16072_c1_g1/TRINITY_DN16072_c7_g1/TRINITY_DN16072_c6_g1/TRINITY_DN13859_c0…	44		GO:0006855	BP drug transmembrane transport	19/2033	126/34940	0.000126255	0.00755624	TRINITY_DN18140_c0_g2/TRINITY_DN22967_c2_g2/TRINITY_DN16019_c0_g2/TRINITY_DN22967_c2_g1/TRINITY_DN23080_c0_g1/TRINITY_DN13075_c0_g1/TRINITY_DN24054_c1_g1/TRINITY_DN22303_c0_g2/TRINITY_DN18971_c0_g1/TRINITY_DN18132_c0_g1/TRINITY_DN17562_c1_g2/TRINITY_DN22303_c0_g1/TRINITY_DN16931_c0_g1/TRINITY_DN11820_c0_g1/TRINITY_DN16237_c0_g1/TRINITY_DN20775_c1_g1/TRINITY_DN22217_c1_g2/TRINITY_DN22217_c1_g3/TRI…	19
GO:0102375	MF 11-oxo-beta-amyrin 30-oxidase activity	15/2644	18/34940	9.64875e-15	4.72994e-13	TRINITY_DN20863_c7_g1/TRINITY_DN20863_c6_g3/TRINITY_DN22960_c2_g1/TRINITY_DN20863_c6_g2/TRINITY_DN20863_c40_g1/TRINITY_DN23988_c2_g2/TRINITY_DN20863_c6_g4/TRINITY_DN20863_c3_g1/TRINITY_DN20863_c42_g1/TRINITY_DN20863_c15_g1/TRINITY_DN20863_c23_g1/TRINITY_DN23988_c5_g1/TRINITY_DN23972_c2_g2/TRINITY_DN17584_c0_g1/TRINITY_DN20863_c39_g1	15		GO:0032040	CC small-subunit processome	12/2033	59/34940	0.000126561	0.00755624	TRINITY_DN13772_c0_g1/TRINITY_DN20887_c0_g1/TRINITY_DN17449_c0_g1/TRINITY_DN17844_c0_g2/TRINITY_DN20855_c0_g1/TRINITY_DN12555_c0_g1/TRINITY_DN22145_c0_g1/TRINITY_DN15413_c0_g1/TRINITY_DN21051_c0_g1/TRINITY_DN17844_c0_g1/TRINITY_DN21211_c0_g1/TRINITY_DN19795_c0_g1	12
GO:1902382	BP 11-oxo-beta-amyrin catabolic process	15/2644	18/34940	9.64875e-15	4.72994e-13	TRINITY_DN20863_c7_g1/TRINITY_DN20863_c6_g3/TRINITY_DN22960_c2_g1/TRINITY_DN20863_c6_g2/TRINITY_DN20863_c40_g1/TRINITY_DN23988_c2_g2/TRINITY_DN20863_c6_g4/TRINITY_DN20863_c3_g1/TRINITY_DN20863_c42_g1/TRINITY_DN20863_c15_g1/TRINITY_DN20863_c23_g1/TRINITY_DN23988_c5_g1/TRINITY_DN23972_c2_g2/TRINITY_DN17584_c0_g1/TRINITY_DN20863_c39_g1	15		GO:0004364	MF glutathione transferase activity	16/2033	96/34940	0.000128356	0.00755624	TRINITY_DN17211_c1_g1/TRINITY_DN9002_c0_g1/TRINITY_DN19369_c1_g2/TRINITY_DN23166_c0_g5/TRINITY_DN10058_c0_g1/TRINITY_DN19369_c1_g1/TRINITY_DN18042_c4_g1/TRINITY_DN22489_c0_g1/TRINITY_DN17684_c2_g1/TRINITY_DN23166_c0_g1/TRINITY_DN18371_c0_g1/TRINITY_DN11671_c0_g1/TRINITY_DN14551_c1_g1/TRINITY_DN10677_c0_g1/TRINITY_DN18573_c0_g5/TRINITY_DN18771_c3_g1	16
GO:1902386	BP glycyrrhetinate biosynthetic process	15/2644	18/34940	9.64875e-15	4.72994e-13	TRINITY_DN20863_c7_g1/TRINITY_DN20863_c6_g3/TRINITY_DN22960_c2_g1/TRINITY_DN20863_c6_g2/TRINITY_DN20863_c40_g1/TRINITY_DN23988_c2_g2/TRINITY_DN20863_c6_g4/TRINITY_DN20863_c3_g1/TRINITY_DN20863_c42_g1/TRINITY_DN20863_c15_g1/TRINITY_DN20863_c23_g1/TRINITY_DN23988_c5_g1/TRINITY_DN23972_c2_g2/TRINITY_DN17584_c0_g1/TRINITY_DN20863_c39_g1	15		GO:0010200	BP response to chitin	22/2033	158/34940	0.000129473	0.00755624	TRINITY_DN19044_c0_g1/TRINITY_DN12556_c0_g1/TRINITY_DN13627_c0_g1/TRINITY_DN18227_c0_g1/TRINITY_DN20625_c0_g1/TRINITY_DN19496_c0_g1/TRINITY_DN22074_c1_g1/TRINITY_DN21491_c0_g1/TRINITY_DN21924_c1_g1/TRINITY_DN22991_c0_g1/TRINITY_DN11566_c0_g1/TRINITY_DN17959_c0_g1/TRINITY_DN12908_c0_g1/TRINITY_DN21017_c0_g2/TRINITY_DN11521_c0_g1/TRINITY_DN23703_c0_g1/TRINITY_DN19044_c1_g2/TRINITY_DN16122_c0_g1/TRI…	22
GO:0004618	MF phosphoglycerate kinase activity	23/2644	46/34940	2.22788e-14	1.06938e-12	TRINITY_DN21641_c9_g1/TRINITY_DN21641_c3_g1/TRINITY_DN21641_c20_g1/TRINITY_DN21641_c4_g1/TRINITY_DN21641_c2_g3/TRINITY_DN21641_c16_g1/TRINITY_DN21641_c4_g3/TRINITY_DN21116_c3_g1/TRINITY_DN21641_c4_g4/TRINITY_DN21116_c1_g1/TRINITY_DN21116_c3_g3/TRINITY_DN21641_c4_g5/TRINITY_DN21641_c18_g1/TRINITY_DN21641_c5_g1/TRINITY_DN21116_c3_g2/TRINITY_DN21641_c25_g1/TRINITY_DN17684_c0_g1/TRINITY_DN21116_c4_g1…	23		GO:0071491	BP cellular response to red light	4/2033	6/34940	0.000155905	0.00890931	TRINITY_DN18155_c1_g1/TRINITY_DN18155_c8_g1/TRINITY_DN18155_c7_g1/TRINITY_DN18155_c5_g1	4
GO:0004375	MF glycine dehydrogenase (decarboxylating) activity	33/2644	98/34940	8.30836e-14	3.90662e-12	TRINITY_DN23705_c4_g2/TRINITY_DN15561_c2_g3/TRINITY_DN14397_c1_g1/TRINITY_DN23705_c7_g1/TRINITY_DN15561_c2_g1/TRINITY_DN15561_c4_g1/TRINITY_DN15561_c5_g1/TRINITY_DN23705_c19_g1/TRINITY_DN23705_c43_g1/TRINITY_DN23705_c4_g1/TRINITY_DN11176_c0_g1/TRINITY_DN15561_c2_g2/TRINITY_DN23705_c4_g4/TRINITY_DN13688_c3_g1/TRINITY_DN23705_c24_g1/TRINITY_DN23705_c2_g2/TRINITY_DN15561_c7_g1/TRINITY_DN12604_c0_g1/…	33		GO:0016491	MF oxidoreductase activity	77/2033	867/34940	0.000160906	0.00900743	TRINITY_DN21365_c1_g1/TRINITY_DN22992_c0_g1/TRINITY_DN15910_c0_g2/TRINITY_DN24118_c2_g3/TRINITY_DN17914_c0_g1/TRINITY_DN23745_c4_g1/TRINITY_DN24118_c2_g2/TRINITY_DN24118_c7_g1/TRINITY_DN18214_c0_g1/TRINITY_DN16181_c0_g1/TRINITY_DN23622_c1_g1/TRINITY_DN21444_c2_g1/TRINITY_DN23549_c0_g2/TRINITY_DN16204_c0_g1/TRINITY_DN18788_c0_g2/TRINITY_DN17019_c1_g1/TRINITY_DN23549_c0_g1/TRINITY_DN20812_c0_g1/TRI…	77
GO:0009820	BP alkaloid metabolic process	29/2644	79/34940	2.08917e-13	9.62688e-12	TRINITY_DN22960_c2_g3/TRINITY_DN15764_c2_g1/TRINITY_DN20863_c45_g1/TRINITY_DN22960_c0_g5/TRINITY_DN8777_c1_g1/TRINITY_DN20174_c1_g2/TRINITY_DN23959_c3_g1/TRINITY_DN19545_c0_g1/TRINITY_DN10746_c0_g1/TRINITY_DN15019_c2_g2/TRINITY_DN20863_c6_g1/TRINITY_DN18595_c1_g2/TRINITY_DN20863_c6_g2/TRINITY_DN20863_c11_g1/TRINITY_DN15797_c1_g1/TRINITY_DN20863_c9_g1/TRINITY_DN15019_c2_g1/TRINITY_DN20863_c1_g1/TR…	29		GO:0009753	BP response to jasmonic acid	28/2033	229/34940	0.000172252	0.00938045	TRINITY_DN22379_c2_g4/TRINITY_DN10954_c0_g1/TRINITY_DN16158_c2_g2/TRINITY_DN19906_c2_g2/TRINITY_DN24054_c1_g1/TRINITY_DN20485_c1_g1/TRINITY_DN17215_c0_g1/TRINITY_DN19028_c0_g1/TRINITY_DN21518_c0_g2/TRINITY_DN15291_c0_g1/TRINITY_DN15087_c2_g1/TRINITY_DN22248_c4_g1/TRINITY_DN22248_c4_g4/TRINITY_DN21924_c1_g1/TRINITY_DN15018_c0_g1/TRINITY_DN19028_c0_g2/TRINITY_DN20694_c5_g1/TRINITY_DN19906_c2_g1/TRI…	28
GO:0030093	CC chloroplast photosystem I	16/2644	24/34940	4.5325e-13	2.04762e-11	TRINITY_DN21947_c4_g1/TRINITY_DN21947_c7_g1/TRINITY_DN21947_c5_g1/TRINITY_DN21947_c2_g1/TRINITY_DN21947_c9_g1/TRINITY_DN21947_c3_g1/TRINITY_DN21947_c8_g1/TRINITY_DN21947_c6_g1/TRINITY_DN21947_c11_g1/TRINITY_DN22064_c10_g1/TRINITY_DN22064_c6_g1/TRINITY_DN22064_c0_g1/TRINITY_DN21947_c0_g1/TRINITY_DN21947_c2_g5/TRINITY_DN22064_c5_g1/TRINITY_DN22064_c9_g1	16		GO:0006665	BP sphingolipid metabolic process	10/2033	44/34940	0.000174409	0.00938045	TRINITY_DN24118_c2_g3/TRINITY_DN24118_c2_g2/TRINITY_DN24118_c7_g1/TRINITY_DN24118_c6_g1/TRINITY_DN22368_c0_g1/TRINITY_DN2623_c0_g1/TRINITY_DN24118_c2_g4/TRINITY_DN23341_c1_g1/TRINITY_DN20101_c2_g1/TRINITY_DN24118_c3_g1	10
GO:0009783	CC photosystem II antenna complex	14/2644	19/34940	1.58002e-12	7.0007e-11	TRINITY_DN13365_c15_g1/TRINITY_DN13365_c4_g1/TRINITY_DN13365_c2_g1/TRINITY_DN13365_c8_g1/TRINITY_DN13365_c7_g1/TRINITY_DN13365_c2_g2/TRINITY_DN13365_c10_g1/TRINITY_DN13365_c5_g1/TRINITY_DN13365_c3_g1/TRINITY_DN13365_c16_g1/TRINITY_DN13365_c9_g1/TRINITY_DN13365_c11_g1/TRINITY_DN13365_c0_g1/TRINITY_DN13365_c14_g1	14		GO:0016530	MF metallochaperone activity	3/2033	3/34940	0.000196716	0.00981076	TRINITY_DN20229_c0_g1/TRINITY_DN19068_c0_g2/TRINITY_DN19068_c0_g1	3
GO:0042651	CC thylakoid membrane	26/2644	70/34940	2.64078e-12	1.14799e-10	TRINITY_DN16555_c10_g1/TRINITY_DN16555_c10_g2/TRINITY_DN13859_c0_g2/TRINITY_DN11461_c0_g1/TRINITY_DN19833_c0_g2/TRINITY_DN16555_c46_g1/TRINITY_DN13365_c15_g1/TRINITY_DN13365_c4_g1/TRINITY_DN21602_c0_g1/TRINITY_DN13365_c2_g1/TRINITY_DN13365_c8_g1/TRINITY_DN13365_c7_g1/TRINITY_DN13365_c2_g2/TRINITY_DN13365_c10_g1/TRINITY_DN13365_c5_g1/TRINITY_DN13365_c3_g1/TRINITY_DN13365_c16_g1/TRINITY_DN20856_c1_…	26		GO:0033485	BP cyanidin 3-O-glucoside biosynthetic process	3/2033	3/34940	0.000196716	0.00981076	TRINITY_DN17679_c0_g3/TRINITY_DN17679_c0_g1/TRINITY_DN17679_c0_g2	3
GO:0046863	MF ribulose-1,5-bisphosphate carboxylase/oxygenase activator activity	14/2644	20/34940	4.89716e-12	2.08946e-10	TRINITY_DN21276_c1_g1/TRINITY_DN18967_c8_g4/TRINITY_DN18967_c61_g1/TRINITY_DN18967_c43_g1/TRINITY_DN18967_c31_g1/TRINITY_DN18967_c0_g1/TRINITY_DN18967_c8_g2/TRINITY_DN18967_c40_g1/TRINITY_DN12391_c0_g1/TRINITY_DN15920_c0_g1/TRINITY_DN21276_c3_g1/TRINITY_DN18967_c17_g1/TRINITY_DN18967_c62_g1/TRINITY_DN18967_c60_g1	14		GO:0033486	BP delphinidin 3-O-glucoside biosynthetic process	3/2033	3/34940	0.000196716	0.00981076	TRINITY_DN17679_c0_g3/TRINITY_DN17679_c0_g1/TRINITY_DN17679_c0_g2	3
GO:0009517	CC PSII associated light-harvesting complex II	15/2644	24/34940	9.97293e-12	4.17775e-10	TRINITY_DN15603_c2_g2/TRINITY_DN13365_c15_g1/TRINITY_DN13365_c4_g1/TRINITY_DN13365_c2_g1/TRINITY_DN13365_c8_g1/TRINITY_DN13365_c7_g1/TRINITY_DN13365_c2_g2/TRINITY_DN13365_c10_g1/TRINITY_DN13365_c5_g1/TRINITY_DN13365_c3_g1/TRINITY_DN13365_c16_g1/TRINITY_DN13365_c9_g1/TRINITY_DN13365_c11_g1/TRINITY_DN13365_c0_g1/TRINITY_DN13365_c14_g1	15		GO:0042300	MF beta-amyrin synthase activity	3/2033	3/34940	0.000196716	0.00981076	TRINITY_DN15491_c0_g1/TRINITY_DN23206_c1_g3/TRINITY_DN23206_c1_g4	3
GO:0050661	MF NADP binding	47/2644	209/34940	1.06409e-11	4.37799e-10	TRINITY_DN12580_c0_g1/TRINITY_DN13973_c2_g1/TRINITY_DN13973_c9_g1/TRINITY_DN18847_c2_g4/TRINITY_DN18847_c7_g1/TRINITY_DN18847_c16_g1/TRINITY_DN18847_c14_g1/TRINITY_DN19008_c17_g1/TRINITY_DN13973_c7_g1/TRINITY_DN13694_c3_g1/TRINITY_DN13973_c5_g1/TRINITY_DN18847_c11_g1/TRINITY_DN13973_c8_g1/TRINITY_DN18847_c9_g1/TRINITY_DN18847_c2_g1/TRINITY_DN13973_c0_g2/TRINITY_DN19008_c12_g1/TRINITY_DN18847_c3_g…	47		GO:0008299	BP isoprenoid biosynthetic process	11/2033	54/34940	0.000236398	0.0115793	TRINITY_DN23224_c0_g1/TRINITY_DN20846_c0_g1/TRINITY_DN21785_c0_g1/TRINITY_DN14308_c1_g1/TRINITY_DN23224_c0_g2/TRINITY_DN21805_c1_g1/TRINITY_DN18598_c0_g1/TRINITY_DN21055_c0_g3/TRINITY_DN23363_c1_g1/TRINITY_DN21055_c0_g1/TRINITY_DN16971_c0_g1	11
GO:0047924	MF geraniol dehydrogenase activity	18/2644	36/34940	1.50913e-11	6.10008e-10	TRINITY_DN23451_c7_g1/TRINITY_DN23451_c15_g1/TRINITY_DN23451_c6_g3/TRINITY_DN23451_c6_g2/TRINITY_DN16370_c2_g1/TRINITY_DN20174_c0_g1/TRINITY_DN23451_c12_g1/TRINITY_DN13733_c1_g1/TRINITY_DN16951_c2_g1/TRINITY_DN15630_c4_g1/TRINITY_DN20174_c1_g3/TRINITY_DN16735_c2_g1/TRINITY_DN15630_c8_g1/TRINITY_DN23451_c16_g1/TRINITY_DN23451_c13_g1/TRINITY_DN20174_c1_g1/TRINITY_DN20174_c1_g4/TRINITY_DN23451_c6_g4	18		GO:0003824	MF catalytic activity	47/2033	475/34940	0.000291462	0.014026	TRINITY_DN16999_c0_g1/TRINITY_DN16181_c0_g1/TRINITY_DN17450_c0_g1/TRINITY_DN23414_c2_g1/TRINITY_DN14162_c0_g1/TRINITY_DN21562_c1_g1/TRINITY_DN13970_c0_g1/TRINITY_DN23652_c0_g1/TRINITY_DN14992_c0_g1/TRINITY_DN11626_c0_g1/TRINITY_DN15491_c0_g1/TRINITY_DN17101_c0_g1/TRINITY_DN21847_c2_g1/TRINITY_DN19187_c0_g1/TRINITY_DN23351_c1_g1/TRINITY_DN23158_c1_g1/TRINITY_DN23206_c1_g3/TRINITY_DN23847_c0_g2/TRI…	47
GO:0010319	CC stromule	30/2644	99/34940	2.32157e-11	9.22223e-10	TRINITY_DN18967_c8_g2/TRINITY_DN18967_c40_g1/TRINITY_DN23053_c1_g1/TRINITY_DN18847_c2_g4/TRINITY_DN22902_c1_g3/TRINITY_DN22935_c3_g2/TRINITY_DN15236_c0_g1/TRINITY_DN15236_c1_g1/TRINITY_DN22935_c3_g3/TRINITY_DN21641_c4_g5/TRINITY_DN18847_c10_g1/TRINITY_DN22902_c1_g1/TRINITY_DN15236_c1_g2/TRINITY_DN20241_c4_g4/TRINITY_DN13694_c0_g1/TRINITY_DN13694_c2_g1/TRINITY_DN18847_c2_g2/TRINITY_DN19008_c1_g3/T…	30		GO:0009737	BP response to abscisic acid	55/2033	586/34940	0.000356482	0.0165784	TRINITY_DN22992_c0_g1/TRINITY_DN22379_c2_g4/TRINITY_DN18140_c0_g2/TRINITY_DN23346_c3_g2/TRINITY_DN10954_c0_g1/TRINITY_DN12556_c0_g1/TRINITY_DN17316_c0_g1/TRINITY_DN23231_c1_g1/TRINITY_DN15956_c0_g2/TRINITY_DN23818_c0_g4/TRINITY_DN14948_c0_g1/TRINITY_DN20498_c0_g1/TRINITY_DN17215_c0_g1/TRINITY_DN14792_c0_g1/TRINITY_DN23346_c4_g1/TRINITY_DN23818_c0_g2/TRINITY_DN16804_c0_g1/TRINITY_DN18823_c5_g1/TRI…	55
GO:0015976	BP carbon utilization	19/2644	42/34940	3.84869e-11	1.50295e-09	TRINITY_DN17006_c2_g5/TRINITY_DN17006_c12_g1/TRINITY_DN14290_c0_g2/TRINITY_DN17006_c3_g1/TRINITY_DN17006_c17_g1/TRINITY_DN17006_c8_g1/TRINITY_DN17006_c18_g1/TRINITY_DN17006_c2_g4/TRINITY_DN17006_c4_g1/TRINITY_DN17006_c10_g1/TRINITY_DN17006_c13_g1/TRINITY_DN17006_c2_g2/TRINITY_DN17006_c15_g1/TRINITY_DN14290_c7_g1/TRINITY_DN17006_c2_g3/TRINITY_DN11339_c0_g1/TRINITY_DN14290_c5_g1/TRINITY_DN14290_c0_…	19		GO:0009536	CC plastid	44/2033	440/34940	0.000356589	0.0165784	TRINITY_DN13908_c0_g1/TRINITY_DN19896_c0_g1/TRINITY_DN22845_c0_g1/TRINITY_DN21915_c0_g1/TRINITY_DN24089_c1_g2/TRINITY_DN15130_c0_g2/TRINITY_DN17799_c1_g3/TRINITY_DN19896_c0_g2/TRINITY_DN75366_c0_g1/TRINITY_DN20498_c0_g1/TRINITY_DN19447_c0_g1/TRINITY_DN15342_c0_g2/TRINITY_DN14751_c0_g2/TRINITY_DN12536_c0_g1/TRINITY_DN20883_c0_g1/TRINITY_DN22185_c0_g2/TRINITY_DN14253_c0_g1/TRINITY_DN19474_c1_g2/TRI…	44
GO:0055114	BP oxidation-reduction process	184/2644	1500/34940	4.21248e-11	1.61759e-09	TRINITY_DN22238_c1_g1/TRINITY_DN15764_c2_g2/TRINITY_DN19856_c0_g1/TRINITY_DN16155_c9_g1/TRINITY_DN16155_c1_g1/TRINITY_DN18060_c0_g1/TRINITY_DN16155_c0_g1/TRINITY_DN16155_c3_g1/TRINITY_DN13824_c2_g2/TRINITY_DN23451_c6_g3/TRINITY_DN16862_c0_g1/TRINITY_DN23959_c4_g1/TRINITY_DN23844_c2_g2/TRINITY_DN15368_c0_g1/TRINITY_DN22071_c3_g4/TRINITY_DN22960_c0_g2/TRINITY_DN23959_c3_g1/TRINITY_DN19545_c0_g1/TRI…	184		GO:0008460	MF dTDP-glucose 4,6-dehydratase activity	5/2033	12/34940	0.000372149	0.0169507	TRINITY_DN23158_c1_g1/TRINITY_DN23664_c2_g1/TRINITY_DN23664_c2_g2/TRINITY_DN23664_c2_g4/TRINITY_DN15440_c0_g1	5
GO:0048529	MF magnesium-protoporphyrin IX monomethyl ester (oxidative) cyclase activity	13/2644	19/34940	4.56081e-11	1.72264e-09	TRINITY_DN23191_c2_g1/TRINITY_DN23191_c3_g3/TRINITY_DN23191_c7_g1/TRINITY_DN23191_c3_g1/TRINITY_DN13342_c1_g1/TRINITY_DN23191_c10_g1/TRINITY_DN23191_c6_g1/TRINITY_DN23191_c1_g1/TRINITY_DN23191_c3_g2/TRINITY_DN23191_c3_g4/TRINITY_DN23191_c5_g1/TRINITY_DN23191_c11_g1/TRINITY_DN23191_c1_g2	13		GO:0008152	BP metabolic process	61/2033	669/34940	0.000376956	0.0169507	TRINITY_DN20611_c1_g1/TRINITY_DN22978_c0_g1/TRINITY_DN14685_c0_g1/TRINITY_DN23214_c0_g6/TRINITY_DN23622_c1_g1/TRINITY_DN23224_c0_g1/TRINITY_DN22978_c0_g5/TRINITY_DN17989_c0_g1/TRINITY_DN23414_c2_g1/TRINITY_DN17448_c0_g2/TRINITY_DN22368_c0_g1/TRINITY_DN20498_c0_g1/TRINITY_DN12546_c0_g1/TRINITY_DN14992_c0_g1/TRINITY_DN21948_c0_g1/TRINITY_DN13723_c0_g1/TRINITY_DN22152_c0_g1/TRINITY_DN9638_c0_g1/TRIN…	61
GO:0010207	BP photosystem II assembly	18/2644	38/34940	4.81931e-11	1.79092e-09	TRINITY_DN13269_c0_g2/TRINITY_DN13365_c15_g1/TRINITY_DN13365_c4_g1/TRINITY_DN13365_c2_g1/TRINITY_DN13365_c8_g1/TRINITY_DN13365_c7_g1/TRINITY_DN13365_c2_g2/TRINITY_DN13365_c10_g1/TRINITY_DN13365_c5_g1/TRINITY_DN13365_c3_g1/TRINITY_DN13365_c16_g1/TRINITY_DN20073_c1_g1/TRINITY_DN13365_c9_g1/TRINITY_DN20073_c1_g2/TRINITY_DN20073_c2_g1/TRINITY_DN13365_c11_g1/TRINITY_DN13365_c0_g1/TRINITY_DN13365_c14_g1	18		GO:0015171	MF amino acid transmembrane transporter activity	14/2033	86/34940	0.000425414	0.0188211	TRINITY_DN19391_c0_g1/TRINITY_DN20462_c0_g1/TRINITY_DN23544_c1_g1/TRINITY_DN21565_c0_g3/TRINITY_DN11652_c0_g1/TRINITY_DN14580_c0_g2/TRINITY_DN11113_c0_g1/TRINITY_DN7413_c0_g1/TRINITY_DN16761_c1_g1/TRINITY_DN17580_c0_g1/TRINITY_DN13839_c0_g1/TRINITY_DN16679_c0_g1/TRINITY_DN14385_c1_g2/TRINITY_DN15200_c0_g1	14
GO:0006006	BP glucose metabolic process	47/2644	219/34940	5.93958e-11	2.17219e-09	TRINITY_DN13973_c2_g1/TRINITY_DN13973_c9_g1/TRINITY_DN23053_c1_g1/TRINITY_DN18847_c2_g4/TRINITY_DN18847_c7_g1/TRINITY_DN18847_c16_g1/TRINITY_DN18847_c14_g1/TRINITY_DN19008_c17_g1/TRINITY_DN13973_c7_g1/TRINITY_DN13694_c3_g1/TRINITY_DN13973_c5_g1/TRINITY_DN18847_c11_g1/TRINITY_DN13973_c8_g1/TRINITY_DN18847_c9_g1/TRINITY_DN18847_c2_g1/TRINITY_DN13973_c0_g2/TRINITY_DN19008_c12_g1/TRINITY_DN18847_c3_g…	47		GO:0042742	BP defense response to bacterium	50/2033	529/34940	0.000549793	0.0239378	TRINITY_DN22379_c2_g4/TRINITY_DN17211_c1_g1/TRINITY_DN17914_c0_g1/TRINITY_DN9780_c1_g2/TRINITY_DN21444_c2_g1/TRINITY_DN19906_c2_g2/TRINITY_DN15130_c0_g2/TRINITY_DN21287_c0_g1/TRINITY_DN18530_c0_g2/TRINITY_DN12546_c0_g1/TRINITY_DN17574_c0_g2/TRINITY_DN20314_c1_g1/TRINITY_DN18227_c0_g1/TRINITY_DN23900_c1_g2/TRINITY_DN23900_c1_g1/TRINITY_DN23900_c0_g2/TRINITY_DN20725_c1_g1/TRINITY_DN9678_c0_g1/TRINI…	50
GO:0010333	MF terpene synthase activity	22/2644	59/34940	1.14606e-10	4.12582e-09	TRINITY_DN19000_c1_g2/TRINITY_DN19000_c13_g1/TRINITY_DN19000_c18_g1/TRINITY_DN19000_c11_g1/TRINITY_DN19000_c6_g1/TRINITY_DN19000_c1_g4/TRINITY_DN19000_c9_g1/TRINITY_DN19000_c10_g1/TRINITY_DN19000_c1_g1/TRINITY_DN19000_c0_g1/TRINITY_DN13776_c0_g1/TRINITY_DN19000_c1_g5/TRINITY_DN19000_c7_g1/TRINITY_DN19000_c19_g1/TRINITY_DN19000_c17_g1/TRINITY_DN19000_c5_g1/TRINITY_DN19000_c1_g3/TRINITY_DN23822_c0_…	22		GO:0010031	BP circumnutation	4/2033	8/34940	0.000661845	0.0279299	TRINITY_DN22409_c0_g1/TRINITY_DN22830_c1_g1/TRINITY_DN22409_c0_g2/TRINITY_DN23192_c0_g2	4
GO:0016984	MF ribulose-bisphosphate carboxylase activity	24/2644	71/34940	1.79762e-10	6.37187e-09	TRINITY_DN12767_c9_g1/TRINITY_DN12767_c12_g1/TRINITY_DN12767_c2_g1/TRINITY_DN12767_c10_g1/TRINITY_DN2949_c0_g1/TRINITY_DN12767_c3_g1/TRINITY_DN12767_c5_g1/TRINITY_DN12767_c14_g1/TRINITY_DN6781_c0_g1/TRINITY_DN12767_c1_g1/TRINITY_DN12767_c13_g1/TRINITY_DN12767_c17_g1/TRINITY_DN12767_c7_g1/TRINITY_DN12767_c16_g1/TRINITY_DN12767_c4_g1/TRINITY_DN12767_c6_g1/TRINITY_DN6781_c1_g1/TRINITY_DN12767_c0_g2/…	24		GO:0102985	MF Delta12-fatty-acid desaturase activity	4/2033	8/34940	0.000661845	0.0279299	TRINITY_DN20923_c3_g2/TRINITY_DN20923_c3_g3/TRINITY_DN20923_c6_g1/TRINITY_DN20923_c4_g1	4
GO:0009853	BP photorespiration	41/2644	183/34940	2.43283e-10	8.49278e-09	TRINITY_DN12767_c9_g1/TRINITY_DN12767_c12_g1/TRINITY_DN12767_c2_g1/TRINITY_DN12767_c10_g1/TRINITY_DN2949_c0_g1/TRINITY_DN12767_c3_g1/TRINITY_DN12767_c5_g1/TRINITY_DN12767_c14_g1/TRINITY_DN6781_c0_g1/TRINITY_DN12767_c1_g1/TRINITY_DN12767_c13_g1/TRINITY_DN12767_c17_g1/TRINITY_DN12767_c7_g1/TRINITY_DN12767_c16_g1/TRINITY_DN12767_c4_g1/TRINITY_DN12767_c6_g1/TRINITY_DN6781_c1_g1/TRINITY_DN12767_c0_g2/…	41		GO:0003849	MF 3-deoxy-7-phosphoheptulonate synthase activity	6/2033	20/34940	0.000735143	0.0290748	TRINITY_DN23339_c0_g3/TRINITY_DN18866_c0_g3/TRINITY_DN18866_c0_g4/TRINITY_DN23339_c0_g1/TRINITY_DN23339_c0_g4/TRINITY_DN18866_c0_g1	6
GO:0102970	MF 7-deoxyloganetic acid glucosyltransferase activity	13/2644	21/34940	2.95988e-10	1.01785e-08	TRINITY_DN17280_c5_g1/TRINITY_DN17280_c3_g3/TRINITY_DN17280_c3_g4/TRINITY_DN17280_c4_g1/TRINITY_DN17280_c3_g2/TRINITY_DN17280_c3_g5/TRINITY_DN17280_c6_g1/TRINITY_DN17280_c12_g1/TRINITY_DN17280_c14_g1/TRINITY_DN17280_c13_g1/TRINITY_DN17280_c9_g1/TRINITY_DN17280_c8_g1/TRINITY_DN17280_c11_g1	13		GO:0016866	MF intramolecular transferase activity	6/2033	20/34940	0.000735143	0.0290748	TRINITY_DN18976_c0_g1/TRINITY_DN18922_c0_g2/TRINITY_DN15491_c0_g1/TRINITY_DN18922_c0_g1/TRINITY_DN23206_c1_g3/TRINITY_DN18976_c0_g2	6
GO:0009773	BP photosynthetic electron transport in photosystem I	19/2644	47/34940	4.15465e-10	1.40769e-08	TRINITY_DN21947_c4_g1/TRINITY_DN21947_c7_g1/TRINITY_DN21947_c5_g1/TRINITY_DN21947_c2_g1/TRINITY_DN21947_c9_g1/TRINITY_DN21947_c3_g1/TRINITY_DN21947_c8_g1/TRINITY_DN21947_c6_g1/TRINITY_DN21947_c11_g1/TRINITY_DN22064_c10_g1/TRINITY_DN22064_c6_g1/TRINITY_DN22064_c0_g1/TRINITY_DN20862_c1_g1/TRINITY_DN20862_c1_g4/TRINITY_DN20862_c1_g2/TRINITY_DN21947_c0_g1/TRINITY_DN21947_c2_g5/TRINITY_DN22064_c5_g1/T…	19		GO:0008295	BP spermidine biosynthetic process	8/2033	35/34940	0.000741482	0.0290748	TRINITY_DN20884_c0_g1/TRINITY_DN20694_c7_g1/TRINITY_DN23227_c0_g1/TRINITY_DN18520_c3_g1/TRINITY_DN21975_c3_g1/TRINITY_DN20694_c5_g1/TRINITY_DN23227_c1_g1/TRINITY_DN16939_c0_g1	8
GO:0009780	BP photosynthetic NADP+ reduction	11/2644	15/34940	4.68601e-10	1.56472e-08	TRINITY_DN21947_c4_g1/TRINITY_DN21947_c7_g1/TRINITY_DN21947_c5_g1/TRINITY_DN21947_c2_g1/TRINITY_DN21947_c9_g1/TRINITY_DN21947_c3_g1/TRINITY_DN21947_c8_g1/TRINITY_DN21947_c6_g1/TRINITY_DN21947_c11_g1/TRINITY_DN21947_c0_g1/TRINITY_DN21947_c2_g5	11		GO:0006862	BP nucleotide transport	3/2033	4/34940	0.000752574	0.0290748	TRINITY_DN14375_c0_g1/TRINITY_DN24089_c1_g2/TRINITY_DN24089_c1_g3	3
GO:0004373	MF glycogen (starch) synthase activity	13/2644	22/34940	6.73068e-10	2.21535e-08	TRINITY_DN15150_c1_g2/TRINITY_DN13134_c0_g2/TRINITY_DN23912_c3_g2/TRINITY_DN23912_c3_g1/TRINITY_DN15150_c1_g1/TRINITY_DN13134_c0_g1/TRINITY_DN23912_c3_g5/TRINITY_DN23912_c6_g1/TRINITY_DN12630_c0_g1/TRINITY_DN23912_c2_g1/TRINITY_DN21643_c0_g1/TRINITY_DN23912_c3_g4/TRINITY_DN20733_c0_g1	13		GO:0052631	MF sphingolipid delta-8 desaturase activity	3/2033	4/34940	0.000752574	0.0290748	TRINITY_DN24118_c2_g2/TRINITY_DN24118_c9_g1/TRINITY_DN24118_c11_g1	3
GO:0010196	BP nonphotochemical quenching	19/2644	49/34940	9.69284e-10	3.1454e-08	TRINITY_DN13365_c15_g1/TRINITY_DN13365_c4_g1/TRINITY_DN13365_c2_g1/TRINITY_DN13365_c8_g1/TRINITY_DN13365_c7_g1/TRINITY_DN13365_c2_g2/TRINITY_DN13365_c10_g1/TRINITY_DN13365_c5_g1/TRINITY_DN13365_c3_g1/TRINITY_DN13365_c16_g1/TRINITY_DN13365_c9_g1/TRINITY_DN22860_c0_g1/TRINITY_DN19083_c0_g1/TRINITY_DN13365_c11_g1/TRINITY_DN19083_c6_g1/TRINITY_DN19083_c2_g1/TRINITY_DN13365_c0_g1/TRINITY_DN17542_c16_g…	19		GO:0080169	BP cellular response to boron-containing substance deprivation	3/2033	4/34940	0.000752574	0.0290748	TRINITY_DN19496_c0_g1/TRINITY_DN22074_c1_g1/TRINITY_DN22991_c0_g1	3
GO:0019252	BP starch biosynthetic process	23/2644	73/34940	2.06872e-09	6.61989e-08	TRINITY_DN15150_c1_g2/TRINITY_DN13134_c0_g2/TRINITY_DN23912_c3_g2/TRINITY_DN23912_c3_g1/TRINITY_DN15150_c1_g1/TRINITY_DN23302_c0_g1/TRINITY_DN13134_c0_g1/TRINITY_DN23912_c3_g5/TRINITY_DN23912_c6_g1/TRINITY_DN12630_c0_g1/TRINITY_DN23912_c2_g1/TRINITY_DN15110_c0_g1/TRINITY_DN23796_c0_g2/TRINITY_DN23053_c1_g1/TRINITY_DN22730_c3_g1/TRINITY_DN21643_c0_g1/TRINITY_DN23912_c3_g4/TRINITY_DN15167_c0_g1/TRI…	23		GO:0008061	MF chitin binding	9/2033	44/34940	0.000833476	0.0317531	TRINITY_DN10954_c0_g1/TRINITY_DN13555_c0_g1/TRINITY_DN13104_c1_g1/TRINITY_DN19568_c0_g1/TRINITY_DN13104_c2_g2/TRINITY_DN13104_c2_g1/TRINITY_DN19818_c0_g1/TRINITY_DN13080_c0_g1/TRINITY_DN19568_c0_g2	9
GO:0042550	BP photosystem I stabilization	11/2644	17/34940	3.68301e-09	1.16242e-07	TRINITY_DN21947_c4_g1/TRINITY_DN21947_c7_g1/TRINITY_DN21947_c5_g1/TRINITY_DN21947_c2_g1/TRINITY_DN21947_c9_g1/TRINITY_DN21947_c3_g1/TRINITY_DN21947_c8_g1/TRINITY_DN21947_c6_g1/TRINITY_DN21947_c11_g1/TRINITY_DN21947_c0_g1/TRINITY_DN21947_c2_g5	11		GO:0052691	MF UDP-arabinopyranose mutase activity	5/2033	14/34940	0.000852856	0.0320464	TRINITY_DN18976_c0_g3/TRINITY_DN18976_c0_g1/TRINITY_DN18922_c0_g2/TRINITY_DN18922_c0_g1/TRINITY_DN18976_c0_g2	5
GO:0009501	CC amyloplast	20/2644	59/34940	5.52736e-09	1.72095e-07	TRINITY_DN15150_c1_g2/TRINITY_DN13134_c0_g2/TRINITY_DN23912_c3_g2/TRINITY_DN23912_c3_g1/TRINITY_DN15150_c1_g1/TRINITY_DN23302_c0_g1/TRINITY_DN13134_c0_g1/TRINITY_DN23912_c3_g5/TRINITY_DN23912_c6_g1/TRINITY_DN12630_c0_g1/TRINITY_DN23912_c2_g1/TRINITY_DN23796_c0_g2/TRINITY_DN13830_c0_g1/TRINITY_DN22730_c3_g1/TRINITY_DN21643_c0_g1/TRINITY_DN23912_c3_g4/TRINITY_DN22522_c1_g1/TRINITY_DN20733_c0_g1/TRI…	20		GO:0080008	CC Cul4-RING E3 ubiquitin ligase complex	14/2033	93/34940	0.000951527	0.0352708	TRINITY_DN23289_c1_g1/TRINITY_DN20861_c0_g1/TRINITY_DN19969_c1_g1/TRINITY_DN23164_c1_g1/TRINITY_DN13809_c0_g1/TRINITY_DN22331_c1_g1/TRINITY_DN17169_c0_g1/TRINITY_DN23070_c2_g1/TRINITY_DN21499_c0_g1/TRINITY_DN23111_c0_g1/TRINITY_DN12555_c0_g1/TRINITY_DN20861_c0_g3/TRINITY_DN13809_c0_g2/TRINITY_DN23070_c1_g1	14
GO:0006094	BP gluconeogenesis	37/2644	175/34940	9.51401e-09	2.9227e-07	TRINITY_DN24030_c7_g1/TRINITY_DN24030_c9_g1/TRINITY_DN22350_c2_g4/TRINITY_DN21193_c17_g1/TRINITY_DN10993_c0_g1/TRINITY_DN24030_c1_g4/TRINITY_DN21193_c31_g1/TRINITY_DN24030_c1_g1/TRINITY_DN21193_c7_g1/TRINITY_DN21193_c6_g1/TRINITY_DN13954_c4_g1/TRINITY_DN21193_c6_g5/TRINITY_DN21193_c6_g3/TRINITY_DN21193_c6_g4/TRINITY_DN13954_c2_g1/TRINITY_DN13954_c5_g1/TRINITY_DN13954_c2_g2/TRINITY_DN21193_c7_g3/T…	37		GO:0030150	BP protein import into mitochondrial matrix	8/2033	37/34940	0.00109662	0.0394583	TRINITY_DN10686_c0_g1/TRINITY_DN75366_c0_g1/TRINITY_DN17642_c0_g2/TRINITY_DN19993_c0_g1/TRINITY_DN12840_c1_g2/TRINITY_DN19061_c0_g4/TRINITY_DN17642_c0_g3/TRINITY_DN14385_c1_g2	8
GO:0045550	MF geranylgeranyl reductase activity	13/2644	26/34940	1.05424e-08	3.1545e-07	TRINITY_DN16299_c0_g3/TRINITY_DN16299_c0_g4/TRINITY_DN16299_c5_g1/TRINITY_DN16299_c0_g2/TRINITY_DN16299_c0_g1/TRINITY_DN16299_c1_g1/TRINITY_DN16299_c2_g1/TRINITY_DN16299_c4_g1/TRINITY_DN16299_c7_g1/TRINITY_DN16299_c16_g1/TRINITY_DN16299_c8_g1/TRINITY_DN16299_c6_g1/TRINITY_DN16299_c10_g1	13		GO:0009751	BP response to salicylic acid	24/2033	208/34940	0.0011043	0.0394583	TRINITY_DN22379_c2_g4/TRINITY_DN17914_c0_g1/TRINITY_DN21444_c2_g1/TRINITY_DN24054_c1_g1/TRINITY_DN21056_c2_g2/TRINITY_DN14978_c0_g1/TRINITY_DN13933_c0_g1/TRINITY_DN15715_c1_g1/TRINITY_DN15018_c0_g1/TRINITY_DN14698_c0_g2/TRINITY_DN15239_c0_g1/TRINITY_DN15997_c0_g1/TRINITY_DN19875_c3_g2/TRINITY_DN14698_c0_g1/TRINITY_DN23694_c0_g1/TRINITY_DN19875_c3_g4/TRINITY_DN16122_c0_g1/TRINITY_DN14884_c0_g1/TRI…	24
GO:0102067	MF geranylgeranyl diphosphate reductase activity	13/2644	26/34940	1.05424e-08	3.1545e-07	TRINITY_DN16299_c0_g3/TRINITY_DN16299_c0_g4/TRINITY_DN16299_c5_g1/TRINITY_DN16299_c0_g2/TRINITY_DN16299_c0_g1/TRINITY_DN16299_c1_g1/TRINITY_DN16299_c2_g1/TRINITY_DN16299_c4_g1/TRINITY_DN16299_c7_g1/TRINITY_DN16299_c16_g1/TRINITY_DN16299_c8_g1/TRINITY_DN16299_c6_g1/TRINITY_DN16299_c10_g1	13		GO:0006839	BP mitochondrial transport	16/2033	116/34940	0.00112859	0.0394583	TRINITY_DN15468_c1_g1/TRINITY_DN17601_c0_g1/TRINITY_DN15728_c0_g1/TRINITY_DN18183_c0_g1/TRINITY_DN20229_c0_g1/TRINITY_DN22654_c0_g3/TRINITY_DN19068_c0_g2/TRINITY_DN24024_c2_g2/TRINITY_DN13476_c1_g1/TRINITY_DN19068_c0_g1/TRINITY_DN23726_c0_g2/TRINITY_DN12768_c0_g1/TRINITY_DN14472_c0_g1/TRINITY_DN13476_c0_g1/TRINITY_DN14478_c0_g1/TRINITY_DN23130_c2_g1	16
GO:0033385	BP geranylgeranyl diphosphate metabolic process	12/2644	22/34940	1.08495e-08	3.16422e-07	TRINITY_DN16299_c0_g3/TRINITY_DN16299_c0_g4/TRINITY_DN16299_c5_g1/TRINITY_DN16299_c0_g2/TRINITY_DN16299_c0_g1/TRINITY_DN16299_c1_g1/TRINITY_DN16299_c2_g1/TRINITY_DN16299_c4_g1/TRINITY_DN16299_c16_g1/TRINITY_DN16299_c8_g1/TRINITY_DN16299_c6_g1/TRINITY_DN16299_c10_g1	12		GO:0010253	BP UDP-rhamnose biosynthetic process	4/2033	9/34940	0.00113642	0.0394583	TRINITY_DN23664_c2_g3/TRINITY_DN23664_c2_g1/TRINITY_DN23664_c2_g2/TRINITY_DN23664_c2_g4	4
GO:0033521	BP phytyl diphosphate biosynthetic process	12/2644	22/34940	1.08495e-08	3.16422e-07	TRINITY_DN16299_c0_g3/TRINITY_DN16299_c0_g4/TRINITY_DN16299_c5_g1/TRINITY_DN16299_c0_g2/TRINITY_DN16299_c0_g1/TRINITY_DN16299_c1_g1/TRINITY_DN16299_c2_g1/TRINITY_DN16299_c4_g1/TRINITY_DN16299_c16_g1/TRINITY_DN16299_c8_g1/TRINITY_DN16299_c6_g1/TRINITY_DN16299_c10_g1	12		GO:0019287	BP isopentenyl diphosphate biosynthetic process, mevalonate pathway	4/2033	9/34940	0.00113642	0.0394583	TRINITY_DN20846_c0_g1/TRINITY_DN22324_c0_g1/TRINITY_DN12497_c0_g1/TRINITY_DN20541_c0_g1	4
GO:0030145	MF manganese ion binding	31/2644	132/34940	1.10713e-08	3.18854e-07	TRINITY_DN19255_c1_g2/TRINITY_DN14317_c0_g1/TRINITY_DN19000_c1_g2/TRINITY_DN19000_c13_g1/TRINITY_DN19000_c18_g1/TRINITY_DN19000_c11_g1/TRINITY_DN19000_c6_g1/TRINITY_DN19000_c1_g4/TRINITY_DN19000_c10_g1/TRINITY_DN19000_c1_g1/TRINITY_DN19255_c1_g1/TRINITY_DN19000_c0_g1/TRINITY_DN13776_c0_g1/TRINITY_DN19255_c2_g1/TRINITY_DN19255_c4_g1/TRINITY_DN19000_c1_g5/TRINITY_DN19000_c7_g1/TRINITY_DN19000_c19_g…	31		GO:0010315	BP auxin efflux	5/2033	15/34940	0.00121823	0.0413153	TRINITY_DN24075_c1_g2/TRINITY_DN24075_c1_g1/TRINITY_DN23664_c2_g1/TRINITY_DN23664_c2_g2/TRINITY_DN23664_c2_g4	5
GO:0004089	MF carbonate dehydratase activity	19/2644	57/34940	1.81764e-08	5.17018e-07	TRINITY_DN17006_c2_g5/TRINITY_DN17006_c12_g1/TRINITY_DN14290_c0_g2/TRINITY_DN17006_c3_g1/TRINITY_DN17006_c17_g1/TRINITY_DN17006_c8_g1/TRINITY_DN17006_c18_g1/TRINITY_DN17006_c2_g4/TRINITY_DN17006_c4_g1/TRINITY_DN17006_c10_g1/TRINITY_DN17006_c13_g1/TRINITY_DN17006_c2_g2/TRINITY_DN17006_c15_g1/TRINITY_DN14290_c7_g1/TRINITY_DN17006_c2_g3/TRINITY_DN11339_c0_g1/TRINITY_DN14290_c5_g1/TRINITY_DN14290_c0_…	19		GO:0007166	BP cell surface receptor signaling pathway	34/2033	335/34940	0.00122003	0.0413153	TRINITY_DN21674_c1_g2/TRINITY_DN21407_c0_g1/TRINITY_DN19568_c0_g1/TRINITY_DN18808_c0_g1/TRINITY_DN16047_c0_g1/TRINITY_DN23107_c0_g1/TRINITY_DN23238_c0_g2/TRINITY_DN20717_c1_g2/TRINITY_DN21674_c1_g1/TRINITY_DN16997_c0_g1/TRINITY_DN23296_c1_g2/TRINITY_DN15715_c1_g1/TRINITY_DN19969_c1_g1/TRINITY_DN185_c0_g1/TRINITY_DN21960_c1_g2/TRINITY_DN23676_c1_g2/TRINITY_DN22446_c5_g1/TRINITY_DN21820_c1_g1/TRINI…	34
GO:0051287	MF NAD binding	59/2644	363/34940	2.15744e-08	6.06189e-07	TRINITY_DN22806_c0_g2/TRINITY_DN16735_c2_g1/TRINITY_DN13973_c2_g1/TRINITY_DN13973_c9_g1/TRINITY_DN18847_c2_g4/TRINITY_DN18847_c7_g1/TRINITY_DN18847_c16_g1/TRINITY_DN22806_c0_g1/TRINITY_DN18847_c14_g1/TRINITY_DN19008_c17_g1/TRINITY_DN13973_c7_g1/TRINITY_DN13694_c3_g1/TRINITY_DN13973_c5_g1/TRINITY_DN18847_c11_g1/TRINITY_DN13973_c8_g1/TRINITY_DN18847_c9_g1/TRINITY_DN18847_c2_g1/TRINITY_DN13973_c0_g2…	59		GO:0016787	MF hydrolase activity	52/2033	578/34940	0.00130854	0.0437722	TRINITY_DN19675_c3_g2/TRINITY_DN21163_c1_g2/TRINITY_DN19549_c1_g1/TRINITY_DN21163_c1_g1/TRINITY_DN17109_c0_g1/TRINITY_DN21163_c2_g1/TRINITY_DN21915_c0_g1/TRINITY_DN17445_c0_g1/TRINITY_DN17989_c0_g1/TRINITY_DN22058_c1_g1/TRINITY_DN11900_c0_g1/TRINITY_DN20945_c0_g1/TRINITY_DN19331_c1_g1/TRINITY_DN17046_c1_g2/TRINITY_DN23908_c0_g1/TRINITY_DN16520_c0_g1/TRINITY_DN9638_c0_g1/TRINITY_DN19934_c1_g1/TRIN…	52
GO:1900994	BP (-)-secologanin biosynthetic process	14/2644	32/34940	2.49277e-08	6.9197e-07	TRINITY_DN17280_c5_g1/TRINITY_DN17280_c3_g3/TRINITY_DN17280_c3_g4/TRINITY_DN17280_c4_g1/TRINITY_DN17280_c3_g2/TRINITY_DN17280_c3_g5/TRINITY_DN17280_c6_g1/TRINITY_DN13062_c0_g1/TRINITY_DN17280_c12_g1/TRINITY_DN17280_c14_g1/TRINITY_DN17280_c13_g1/TRINITY_DN17280_c9_g1/TRINITY_DN17280_c8_g1/TRINITY_DN17280_c11_g1	14		GO:0009617	BP response to bacterium	21/2033	176/34940	0.0014392	0.0475629	TRINITY_DN17914_c0_g1/TRINITY_DN19095_c0_g2/TRINITY_DN21444_c2_g1/TRINITY_DN15130_c0_g2/TRINITY_DN13104_c1_g1/TRINITY_DN13104_c2_g2/TRINITY_DN19124_c0_g2/TRINITY_DN20314_c1_g1/TRINITY_DN18227_c0_g1/TRINITY_DN12220_c0_g1/TRINITY_DN19095_c0_g1/TRINITY_DN14978_c0_g1/TRINITY_DN13104_c2_g1/TRINITY_DN19624_c0_g4/TRINITY_DN19124_c0_g1/TRINITY_DN15239_c0_g1/TRINITY_DN18156_c0_g1/TRINITY_DN18912_c1_g1/TRI…	21
GO:0019288	BP isopentenyl diphosphate biosynthetic process, methylerythritol 4-phosphate pathway	15/2644	37/34940	2.77028e-08	7.59849e-07	TRINITY_DN18011_c2_g1/TRINITY_DN23844_c2_g2/TRINITY_DN23844_c1_g2/TRINITY_DN23844_c2_g4/TRINITY_DN23844_c2_g1/TRINITY_DN21295_c0_g2/TRINITY_DN13268_c0_g1/TRINITY_DN23488_c2_g2/TRINITY_DN23488_c2_g1/TRINITY_DN19171_c0_g6/TRINITY_DN23844_c2_g6/TRINITY_DN20827_c1_g1/TRINITY_DN19171_c0_g3/TRINITY_DN15807_c0_g1/TRINITY_DN21295_c0_g4	15
GO:0015120	MF phosphoglycerate transmembrane transporter activity	10/2644	16/34940	3.17179e-08	8.49744e-07	TRINITY_DN19138_c0_g1/TRINITY_DN19801_c4_g1/TRINITY_DN23661_c0_g1/TRINITY_DN21368_c4_g3/TRINITY_DN21368_c5_g1/TRINITY_DN19801_c4_g3/TRINITY_DN19801_c4_g4/TRINITY_DN19801_c0_g1/TRINITY_DN19801_c9_g1/TRINITY_DN19801_c11_g1	10
GO:0015713	BP phosphoglycerate transmembrane transport	10/2644	16/34940	3.17179e-08	8.49744e-07	TRINITY_DN19138_c0_g1/TRINITY_DN19801_c4_g1/TRINITY_DN23661_c0_g1/TRINITY_DN21368_c4_g3/TRINITY_DN21368_c5_g1/TRINITY_DN19801_c4_g3/TRINITY_DN19801_c4_g4/TRINITY_DN19801_c0_g1/TRINITY_DN19801_c9_g1/TRINITY_DN19801_c11_g1	10
GO:0009664	BP plant-type cell wall organization	26/2644	105/34940	5.22716e-08	1.3843e-06	TRINITY_DN13762_c0_g1/TRINITY_DN23966_c0_g3/TRINITY_DN23966_c0_g6/TRINITY_DN17395_c2_g1/TRINITY_DN17395_c2_g2/TRINITY_DN17395_c7_g1/TRINITY_DN17395_c4_g1/TRINITY_DN17135_c0_g1/TRINITY_DN17395_c9_g1/TRINITY_DN17395_c8_g1/TRINITY_DN17395_c5_g1/TRINITY_DN17395_c3_g1/TRINITY_DN17065_c0_g1/TRINITY_DN17395_c2_g4/TRINITY_DN17395_c0_g1/TRINITY_DN23966_c0_g2/TRINITY_DN15556_c0_g2/TRINITY_DN15994_c0_g2/TRI…	26
GO:0009409	BP response to cold	84/2644	608/34940	6.41025e-08	1.67832e-06	TRINITY_DN12635_c0_g1/TRINITY_DN13956_c12_g1/TRINITY_DN13956_c1_g1/TRINITY_DN13956_c2_g1/TRINITY_DN13956_c10_g1/TRINITY_DN13956_c1_g2/TRINITY_DN16072_c10_g1/TRINITY_DN16072_c1_g2/TRINITY_DN13956_c6_g1/TRINITY_DN16072_c13_g1/TRINITY_DN13956_c15_g1/TRINITY_DN13956_c1_g5/TRINITY_DN16072_c1_g1/TRINITY_DN16072_c7_g1/TRINITY_DN16072_c6_g1/TRINITY_DN21878_c0_g1/TRINITY_DN21878_c9_g1/TRINITY_DN20493_c0_g…	84
GO:0035436	BP triose phosphate transmembrane transport	10/2644	17/34940	7.17677e-08	1.8579e-06	TRINITY_DN19138_c0_g1/TRINITY_DN19801_c4_g1/TRINITY_DN23661_c0_g1/TRINITY_DN21368_c4_g3/TRINITY_DN21368_c5_g1/TRINITY_DN19801_c4_g3/TRINITY_DN19801_c4_g4/TRINITY_DN19801_c0_g1/TRINITY_DN19801_c9_g1/TRINITY_DN19801_c11_g1	10
GO:0071917	MF triose-phosphate transmembrane transporter activity	9/2644	14/34940	1.1324e-07	2.89894e-06	TRINITY_DN19138_c0_g1/TRINITY_DN19801_c4_g1/TRINITY_DN21368_c4_g3/TRINITY_DN21368_c5_g1/TRINITY_DN19801_c4_g3/TRINITY_DN19801_c4_g4/TRINITY_DN19801_c0_g1/TRINITY_DN19801_c9_g1/TRINITY_DN19801_c11_g1	9
GO:0016851	MF magnesium chelatase activity	11/2644	22/34940	1.46978e-07	3.72129e-06	TRINITY_DN11390_c0_g1/TRINITY_DN22153_c1_g1/TRINITY_DN24154_c4_g5/TRINITY_DN12182_c0_g1/TRINITY_DN24154_c4_g1/TRINITY_DN24154_c4_g8/TRINITY_DN24154_c4_g4/TRINITY_DN24154_c2_g1/TRINITY_DN24154_c4_g6/TRINITY_DN24154_c4_g2/TRINITY_DN24154_c2_g2	11
GO:0102502	MF ADP-glucose-starch glucosyltransferase activity	6/2644	6/34940	1.86789e-07	4.67786e-06	TRINITY_DN15150_c1_g2/TRINITY_DN23912_c3_g2/TRINITY_DN23912_c3_g1/TRINITY_DN13134_c0_g1/TRINITY_DN23912_c3_g5/TRINITY_DN23912_c2_g1	6
GO:0004096	MF catalase activity	23/2644	91/34940	2.02364e-07	5.0134e-06	TRINITY_DN19173_c1_g1/TRINITY_DN19173_c2_g1/TRINITY_DN20995_c4_g7/TRINITY_DN20332_c7_g1/TRINITY_DN20995_c2_g1/TRINITY_DN20995_c4_g3/TRINITY_DN12148_c0_g1/TRINITY_DN20995_c24_g1/TRINITY_DN20332_c4_g1/TRINITY_DN20995_c4_g1/TRINITY_DN20995_c21_g1/TRINITY_DN20332_c1_g1/TRINITY_DN20995_c19_g1/TRINITY_DN20995_c11_g1/TRINITY_DN20995_c23_g1/TRINITY_DN20995_c10_g1/TRINITY_DN20995_c26_g1/TRINITY_DN20995_c1…	23
GO:0031977	CC thylakoid lumen	22/2644	85/34940	2.36107e-07	5.78712e-06	TRINITY_DN20406_c3_g1/TRINITY_DN20406_c10_g1/TRINITY_DN20406_c9_g1/TRINITY_DN20406_c2_g5/TRINITY_DN20406_c2_g6/TRINITY_DN20406_c2_g1/TRINITY_DN24030_c7_g1/TRINITY_DN24030_c9_g1/TRINITY_DN10993_c0_g1/TRINITY_DN24030_c1_g4/TRINITY_DN24030_c1_g1/TRINITY_DN21193_c7_g1/TRINITY_DN20406_c8_g1/TRINITY_DN21193_c6_g3/TRINITY_DN21193_c6_g4/TRINITY_DN8723_c0_g2/TRINITY_DN23754_c0_g3/TRINITY_DN20406_c11_g1/TR…	22
GO:0009735	BP response to cytokinin	51/2644	317/34940	2.61337e-07	6.33812e-06	TRINITY_DN12489_c7_g1/TRINITY_DN14049_c4_g1/TRINITY_DN14049_c3_g2/TRINITY_DN12489_c0_g1/TRINITY_DN14049_c6_g1/TRINITY_DN21878_c0_g1/TRINITY_DN21878_c9_g1/TRINITY_DN21878_c20_g1/TRINITY_DN20432_c7_g1/TRINITY_DN21878_c4_g1/TRINITY_DN21878_c5_g1/TRINITY_DN21878_c10_g1/TRINITY_DN21878_c0_g2/TRINITY_DN21878_c0_g3/TRINITY_DN21878_c0_g4/TRINITY_DN20432_c2_g1/TRINITY_DN12580_c0_g1/TRINITY_DN20368_c1_g2/T…	51
GO:0009011	MF starch synthase activity	10/2644	19/34940	2.95958e-07	7.02977e-06	TRINITY_DN15150_c1_g2/TRINITY_DN13134_c0_g2/TRINITY_DN23912_c3_g2/TRINITY_DN15150_c1_g1/TRINITY_DN23912_c3_g5/TRINITY_DN23912_c6_g1/TRINITY_DN12630_c0_g1/TRINITY_DN21643_c0_g1/TRINITY_DN23912_c3_g4/TRINITY_DN20733_c0_g1	10
GO:0033201	MF alpha-1,4-glucan synthase activity	10/2644	19/34940	2.95958e-07	7.02977e-06	TRINITY_DN15150_c1_g2/TRINITY_DN13134_c0_g2/TRINITY_DN23912_c3_g2/TRINITY_DN15150_c1_g1/TRINITY_DN23912_c3_g5/TRINITY_DN23912_c6_g1/TRINITY_DN12630_c0_g1/TRINITY_DN21643_c0_g1/TRINITY_DN23912_c3_g4/TRINITY_DN20733_c0_g1	10
GO:1901657	BP glycosyl compound metabolic process	12/2644	28/34940	3.32004e-07	7.80549e-06	TRINITY_DN17680_c1_g1/TRINITY_DN18991_c4_g1/TRINITY_DN24038_c8_g1/TRINITY_DN24038_c4_g4/TRINITY_DN24038_c9_g1/TRINITY_DN15534_c0_g1/TRINITY_DN24038_c4_g3/TRINITY_DN22610_c0_g1/TRINITY_DN23534_c1_g5/TRINITY_DN20025_c1_g1/TRINITY_DN23290_c0_g1/TRINITY_DN20946_c0_g1	12
GO:0042744	BP hydrogen peroxide catabolic process	41/2644	233/34940	3.45123e-07	8.03196e-06	TRINITY_DN17395_c2_g1/TRINITY_DN17395_c2_g2/TRINITY_DN17395_c7_g1/TRINITY_DN17395_c4_g1/TRINITY_DN17135_c0_g1/TRINITY_DN17395_c9_g1/TRINITY_DN17395_c8_g1/TRINITY_DN17395_c5_g1/TRINITY_DN17395_c3_g1/TRINITY_DN17352_c0_g1/TRINITY_DN19173_c1_g1/TRINITY_DN17395_c2_g4/TRINITY_DN19173_c2_g1/TRINITY_DN17395_c0_g1/TRINITY_DN20995_c4_g7/TRINITY_DN20332_c7_g1/TRINITY_DN20995_c2_g1/TRINITY_DN20995_c4_g3/TRI…	41
GO:0009744	BP response to sucrose	26/2644	116/34940	4.36446e-07	1.00557e-05	TRINITY_DN20368_c1_g2/TRINITY_DN18847_c2_g4/TRINITY_DN19801_c4_g1/TRINITY_DN19801_c4_g3/TRINITY_DN18847_c10_g1/TRINITY_DN18384_c1_g2/TRINITY_DN19801_c4_g4/TRINITY_DN24183_c4_g3/TRINITY_DN13694_c0_g1/TRINITY_DN23621_c0_g3/TRINITY_DN13694_c2_g1/TRINITY_DN18108_c6_g1/TRINITY_DN18847_c2_g2/TRINITY_DN19008_c1_g3/TRINITY_DN11282_c0_g1/TRINITY_DN18108_c1_g3/TRINITY_DN18411_c0_g1/TRINITY_DN11476_c0_g1/TR…	26
GO:0008422	MF beta-glucosidase activity	18/2644	62/34940	4.55972e-07	1.04016e-05	TRINITY_DN17680_c1_g1/TRINITY_DN19687_c0_g5/TRINITY_DN18991_c4_g1/TRINITY_DN18991_c2_g1/TRINITY_DN24038_c8_g1/TRINITY_DN24038_c4_g4/TRINITY_DN24038_c9_g1/TRINITY_DN24038_c3_g1/TRINITY_DN15534_c0_g1/TRINITY_DN24038_c4_g3/TRINITY_DN22610_c0_g1/TRINITY_DN24038_c6_g1/TRINITY_DN23534_c1_g5/TRINITY_DN20025_c1_g1/TRINITY_DN23290_c0_g1/TRINITY_DN18991_c1_g1/TRINITY_DN20946_c0_g1/TRINITY_DN18991_c3_g1	18
GO:0046029	MF mannitol dehydrogenase activity	10/2644	20/34940	5.51563e-07	1.24588e-05	TRINITY_DN13733_c1_g2/TRINITY_DN13733_c1_g1/TRINITY_DN15630_c0_g1/TRINITY_DN15630_c2_g3/TRINITY_DN20174_c1_g3/TRINITY_DN15630_c3_g1/TRINITY_DN15630_c6_g1/TRINITY_DN15630_c2_g2/TRINITY_DN23451_c8_g1/TRINITY_DN5838_c0_g1	10
GO:0102483	MF scopolin beta-glucosidase activity	16/2644	52/34940	8.26568e-07	1.84894e-05	TRINITY_DN17680_c1_g1/TRINITY_DN19687_c0_g5/TRINITY_DN18991_c4_g1/TRINITY_DN18991_c2_g1/TRINITY_DN24038_c8_g1/TRINITY_DN24038_c4_g4/TRINITY_DN24038_c3_g1/TRINITY_DN15534_c0_g1/TRINITY_DN24038_c4_g3/TRINITY_DN22610_c0_g1/TRINITY_DN24038_c6_g1/TRINITY_DN23534_c1_g5/TRINITY_DN20025_c1_g1/TRINITY_DN23290_c0_g1/TRINITY_DN18991_c1_g1/TRINITY_DN18991_c3_g1	16
GO:0009643	BP photosynthetic acclimation	10/2644	21/34940	9.81244e-07	2.13282e-05	TRINITY_DN19801_c4_g1/TRINITY_DN20856_c1_g1/TRINITY_DN21368_c4_g3/TRINITY_DN13724_c2_g1/TRINITY_DN21368_c5_g1/TRINITY_DN19801_c4_g3/TRINITY_DN19801_c4_g4/TRINITY_DN19801_c0_g1/TRINITY_DN19801_c9_g1/TRINITY_DN19801_c11_g1	10
GO:0047787	MF delta4-3-oxosteroid 5beta-reductase activity	10/2644	21/34940	9.81244e-07	2.13282e-05	TRINITY_DN19266_c13_g1/TRINITY_DN19266_c3_g1/TRINITY_DN19266_c3_g2/TRINITY_DN19266_c3_g6/TRINITY_DN19266_c10_g1/TRINITY_DN19266_c12_g1/TRINITY_DN13871_c0_g1/TRINITY_DN19266_c7_g1/TRINITY_DN19266_c9_g1/TRINITY_DN19266_c6_g1	10
GO:0052865	BP 1-deoxy-D-xylulose 5-phosphate biosynthetic process	10/2644	21/34940	9.81244e-07	2.13282e-05	TRINITY_DN23969_c0_g1/TRINITY_DN23551_c3_g3/TRINITY_DN23551_c3_g1/TRINITY_DN12313_c0_g1/TRINITY_DN23551_c3_g2/TRINITY_DN14866_c0_g1/TRINITY_DN23551_c7_g1/TRINITY_DN23551_c2_g1/TRINITY_DN23551_c3_g7/TRINITY_DN23551_c5_g1	10
GO:0080031	MF methyl salicylate esterase activity	11/2644	26/34940	1.2112e-06	2.60805e-05	TRINITY_DN8777_c11_g1/TRINITY_DN8777_c7_g1/TRINITY_DN8777_c19_g1/TRINITY_DN8777_c1_g2/TRINITY_DN8777_c2_g1/TRINITY_DN8777_c15_g1/TRINITY_DN8777_c10_g1/TRINITY_DN8777_c17_g1/TRINITY_DN8777_c16_g1/TRINITY_DN8777_c21_g1/TRINITY_DN8777_c4_g1	11
GO:0071949	MF FAD binding	21/2644	88/34940	1.86416e-06	3.97687e-05	TRINITY_DN16299_c0_g3/TRINITY_DN16299_c0_g4/TRINITY_DN16299_c5_g1/TRINITY_DN16299_c0_g2/TRINITY_DN16299_c0_g1/TRINITY_DN16299_c1_g1/TRINITY_DN16299_c2_g1/TRINITY_DN16299_c4_g1/TRINITY_DN23328_c2_g2/TRINITY_DN23328_c2_g3/TRINITY_DN16299_c16_g1/TRINITY_DN23328_c2_g1/TRINITY_DN23328_c2_g6/TRINITY_DN23328_c2_g7/TRINITY_DN16299_c8_g1/TRINITY_DN23328_c2_g5/TRINITY_DN22988_c1_g2/TRINITY_DN16299_c6_g1/TR…	21
GO:0004553	MF hydrolase activity, hydrolyzing O-glycosyl compounds	40/2644	244/34940	3.02582e-06	6.39587e-05	TRINITY_DN19358_c0_g1/TRINITY_DN17680_c1_g1/TRINITY_DN19687_c0_g5/TRINITY_DN20973_c0_g1/TRINITY_DN16654_c3_g1/TRINITY_DN22522_c1_g1/TRINITY_DN23534_c1_g1/TRINITY_DN18206_c0_g1/TRINITY_DN22388_c0_g3/TRINITY_DN15534_c0_g1/TRINITY_DN21511_c0_g1/TRINITY_DN15556_c0_g2/TRINITY_DN20659_c1_g2/TRINITY_DN18833_c0_g1/TRINITY_DN15994_c0_g2/TRINITY_DN22610_c0_g1/TRINITY_DN16326_c0_g1/TRINITY_DN14730_c0_g1/TRI…	40
GO:0004022	MF alcohol dehydrogenase (NAD) activity	16/2644	57/34940	3.21169e-06	6.72703e-05	TRINITY_DN16155_c11_g1/TRINITY_DN16155_c1_g3/TRINITY_DN12753_c0_g1/TRINITY_DN16155_c9_g1/TRINITY_DN16155_c3_g1/TRINITY_DN16155_c4_g1/TRINITY_DN16155_c16_g1/TRINITY_DN16155_c10_g1/TRINITY_DN16155_c7_g1/TRINITY_DN16155_c1_g4/TRINITY_DN16155_c2_g1/TRINITY_DN16155_c8_g1/TRINITY_DN16155_c13_g1/TRINITY_DN16155_c1_g2/TRINITY_DN16155_c15_g1/TRINITY_DN21894_c1_g2	16
GO:0009769	BP photosynthesis, light harvesting in photosystem II	7/2644	11/34940	3.54314e-06	7.22424e-05	TRINITY_DN16555_c10_g1/TRINITY_DN16555_c10_g2/TRINITY_DN13859_c0_g2/TRINITY_DN11461_c0_g1/TRINITY_DN15603_c2_g2/TRINITY_DN16555_c46_g1/TRINITY_DN16555_c44_g1	7
GO:0010007	CC magnesium chelatase complex	7/2644	11/34940	3.54314e-06	7.22424e-05	TRINITY_DN11390_c0_g1/TRINITY_DN22153_c1_g1/TRINITY_DN24154_c4_g5/TRINITY_DN12182_c0_g1/TRINITY_DN24154_c4_g4/TRINITY_DN24154_c4_g6/TRINITY_DN24154_c4_g2	7
GO:0015714	BP phosphoenolpyruvate transport	7/2644	11/34940	3.54314e-06	7.22424e-05	TRINITY_DN19801_c4_g1/TRINITY_DN23661_c0_g1/TRINITY_DN19801_c4_g3/TRINITY_DN19801_c4_g4/TRINITY_DN19801_c0_g1/TRINITY_DN19801_c9_g1/TRINITY_DN19801_c11_g1	7
GO:0008661	MF 1-deoxy-D-xylulose-5-phosphate synthase activity	10/2644	24/34940	4.4165e-06	8.92598e-05	TRINITY_DN23969_c0_g1/TRINITY_DN23551_c3_g3/TRINITY_DN23551_c3_g1/TRINITY_DN12313_c0_g1/TRINITY_DN23551_c3_g2/TRINITY_DN14866_c0_g1/TRINITY_DN23551_c7_g1/TRINITY_DN23551_c2_g1/TRINITY_DN23551_c3_g7/TRINITY_DN23551_c5_g1	10
GO:0015152	MF glucose-6-phosphate transmembrane transporter activity	6/2644	8/34940	4.57541e-06	9.08772e-05	TRINITY_DN19801_c4_g1/TRINITY_DN19801_c4_g3/TRINITY_DN19801_c4_g4/TRINITY_DN19801_c0_g1/TRINITY_DN19801_c9_g1/TRINITY_DN19801_c11_g1	6
GO:0015760	BP glucose-6-phosphate transport	6/2644	8/34940	4.57541e-06	9.08772e-05	TRINITY_DN19801_c4_g1/TRINITY_DN19801_c4_g3/TRINITY_DN19801_c4_g4/TRINITY_DN19801_c0_g1/TRINITY_DN19801_c9_g1/TRINITY_DN19801_c11_g1	6
GO:0005975	BP carbohydrate metabolic process	80/2644	635/34940	5.16794e-06	0.000101769	TRINITY_DN19358_c0_g1/TRINITY_DN17680_c1_g1/TRINITY_DN22599_c0_g1/TRINITY_DN19687_c0_g5/TRINITY_DN22946_c0_g1/TRINITY_DN20982_c1_g1/TRINITY_DN18991_c4_g1/TRINITY_DN20973_c0_g1/TRINITY_DN18991_c2_g1/TRINITY_DN21858_c3_g2/TRINITY_DN11577_c0_g1/TRINITY_DN16654_c3_g1/TRINITY_DN23053_c1_g1/TRINITY_DN23688_c3_g1/TRINITY_DN24038_c8_g1/TRINITY_DN14027_c0_g1/TRINITY_DN24038_c4_g4/TRINITY_DN22522_c1_g1/TRI…	80
GO:0050662	MF coenzyme binding	32/2644	182/34940	6.48073e-06	0.000126539	TRINITY_DN15368_c0_g1/TRINITY_DN19266_c13_g1/TRINITY_DN23362_c2_g3/TRINITY_DN19266_c3_g1/TRINITY_DN19266_c3_g2/TRINITY_DN22806_c0_g2/TRINITY_DN23880_c0_g6/TRINITY_DN19266_c3_g6/TRINITY_DN22628_c0_g1/TRINITY_DN19067_c0_g1/TRINITY_DN18599_c1_g3/TRINITY_DN22026_c1_g1/TRINITY_DN19633_c0_g1/TRINITY_DN13871_c0_g1/TRINITY_DN22806_c0_g1/TRINITY_DN19266_c7_g1/TRINITY_DN19640_c0_g1/TRINITY_DN15236_c0_g1/TR…	32
GO:0030388	BP fructose 1,6-bisphosphate metabolic process	15/2644	54/34940	7.46758e-06	0.000144582	TRINITY_DN24030_c11_g1/TRINITY_DN24030_c6_g1/TRINITY_DN21193_c20_g1/TRINITY_DN24030_c1_g1/TRINITY_DN21193_c7_g1/TRINITY_DN21193_c18_g1/TRINITY_DN21193_c15_g1/TRINITY_DN24030_c10_g1/TRINITY_DN21193_c11_g1/TRINITY_DN24030_c8_g1/TRINITY_DN24030_c2_g1/TRINITY_DN13362_c0_g1/TRINITY_DN21193_c14_g1/TRINITY_DN17514_c1_g1/TRINITY_DN18101_c2_g1	15
GO:0046429	MF 4-hydroxy-3-methylbut-2-en-1-yl diphosphate synthase activity	9/2644	21/34940	1.01943e-05	0.000195731	TRINITY_DN18011_c2_g1/TRINITY_DN23844_c2_g2/TRINITY_DN23844_c1_g2/TRINITY_DN23844_c2_g4/TRINITY_DN23844_c2_g1/TRINITY_DN21295_c0_g2/TRINITY_DN13268_c0_g1/TRINITY_DN23844_c2_g6/TRINITY_DN21295_c0_g4	9
GO:0080032	MF methyl jasmonate esterase activity	8/2644	17/34940	1.38887e-05	0.000264459	TRINITY_DN8777_c11_g1/TRINITY_DN8777_c19_g1/TRINITY_DN8777_c15_g1/TRINITY_DN8777_c10_g1/TRINITY_DN8777_c17_g1/TRINITY_DN8777_c21_g1/TRINITY_DN13442_c0_g1/TRINITY_DN8777_c4_g1	8
GO:0010270	BP photosystem II oxygen evolving complex assembly	7/2644	13/34940	1.60823e-05	0.000303718	TRINITY_DN24000_c1_g2/TRINITY_DN24000_c2_g1/TRINITY_DN18412_c3_g1/TRINITY_DN24000_c4_g1/TRINITY_DN18412_c5_g1/TRINITY_DN18412_c1_g1/TRINITY_DN18412_c7_g1	7
GO:0080030	MF methyl indole-3-acetate esterase activity	8/2644	18/34940	2.33366e-05	0.000437134	TRINITY_DN8777_c11_g1/TRINITY_DN8777_c19_g1/TRINITY_DN8777_c15_g1/TRINITY_DN8777_c10_g1/TRINITY_DN8777_c17_g1/TRINITY_DN8777_c21_g1/TRINITY_DN12028_c0_g1/TRINITY_DN8777_c4_g1	8
GO:0102311	MF 8-hydroxygeraniol dehydrogenase activity	13/2644	46/34940	2.45205e-05	0.000455606	TRINITY_DN23451_c5_g3/TRINITY_DN23451_c18_g1/TRINITY_DN20174_c1_g2/TRINITY_DN23451_c6_g2/TRINITY_DN16370_c2_g1/TRINITY_DN23451_c6_g5/TRINITY_DN13733_c1_g1/TRINITY_DN16951_c2_g1/TRINITY_DN20174_c1_g3/TRINITY_DN16735_c2_g1/TRINITY_DN16951_c3_g1/TRINITY_DN23451_c5_g2/TRINITY_DN23451_c21_g1	13
GO:0043621	MF protein self-association	31/2644	186/34940	2.67664e-05	0.000493359	TRINITY_DN24030_c11_g1/TRINITY_DN19687_c0_g5/TRINITY_DN24030_c6_g1/TRINITY_DN21193_c20_g1/TRINITY_DN23852_c0_g1/TRINITY_DN24030_c1_g1/TRINITY_DN21193_c7_g1/TRINITY_DN21193_c18_g1/TRINITY_DN21193_c15_g1/TRINITY_DN24030_c10_g1/TRINITY_DN18991_c2_g1/TRINITY_DN21193_c11_g1/TRINITY_DN23852_c0_g2/TRINITY_DN24030_c8_g1/TRINITY_DN23852_c0_g4/TRINITY_DN18163_c0_g3/TRINITY_DN24030_c2_g1/TRINITY_DN24038_c3_…	31
GO:0008974	MF phosphoribulokinase activity	7/2644	14/34940	3.00545e-05	0.000549568	TRINITY_DN22902_c1_g2/TRINITY_DN22902_c1_g3/TRINITY_DN13511_c0_g1/TRINITY_DN22902_c0_g1/TRINITY_DN22902_c1_g1/TRINITY_DN22902_c3_g1/TRINITY_DN22902_c0_g2	7
GO:0009737	BP response to abscisic acid	72/2644	586/34940	3.43085e-05	0.000622415	TRINITY_DN16555_c10_g1/TRINITY_DN16555_c10_g2/TRINITY_DN13859_c0_g2/TRINITY_DN11461_c0_g1/TRINITY_DN20493_c0_g2/TRINITY_DN21169_c1_g3/TRINITY_DN16555_c46_g1/TRINITY_DN179_c0_g1/TRINITY_DN21169_c1_g5/TRINITY_DN19459_c1_g1/TRINITY_DN21193_c31_g1/TRINITY_DN24030_c1_g1/TRINITY_DN13954_c4_g1/TRINITY_DN21193_c6_g5/TRINITY_DN13954_c2_g1/TRINITY_DN13954_c5_g1/TRINITY_DN22064_c10_g1/TRINITY_DN13954_c2_g2/…	72
GO:0010189	BP vitamin E biosynthetic process	14/2644	54/34940	3.51222e-05	0.0006322	TRINITY_DN16299_c0_g3/TRINITY_DN16299_c0_g4/TRINITY_DN16299_c5_g1/TRINITY_DN16299_c0_g2/TRINITY_DN16299_c0_g1/TRINITY_DN16299_c1_g1/TRINITY_DN16299_c2_g1/TRINITY_DN16299_c4_g1/TRINITY_DN16299_c7_g1/TRINITY_DN16299_c16_g1/TRINITY_DN16299_c8_g1/TRINITY_DN16299_c6_g1/TRINITY_DN16299_c10_g1/TRINITY_DN14493_c0_g1	14
GO:0010330	CC cellulose synthase complex	8/2644	19/34940	3.76298e-05	0.000672086	TRINITY_DN24175_c1_g2/TRINITY_DN23718_c1_g1/TRINITY_DN24100_c2_g1/TRINITY_DN19953_c0_g2/TRINITY_DN22650_c1_g2/TRINITY_DN20588_c1_g2/TRINITY_DN11296_c0_g1/TRINITY_DN10817_c0_g1	8
GO:0048511	BP rhythmic process	15/2644	62/34940	4.50903e-05	0.000799139	TRINITY_DN17395_c2_g1/TRINITY_DN17395_c2_g2/TRINITY_DN17395_c7_g1/TRINITY_DN17395_c4_g1/TRINITY_DN17395_c9_g1/TRINITY_DN23697_c0_g1/TRINITY_DN17395_c8_g1/TRINITY_DN17395_c5_g1/TRINITY_DN17395_c3_g1/TRINITY_DN23697_c0_g2/TRINITY_DN17395_c2_g4/TRINITY_DN17395_c0_g1/TRINITY_DN17395_c10_g1/TRINITY_DN20105_c2_g1/TRINITY_DN22752_c0_g1	15
GO:0007623	BP circadian rhythm	34/2644	219/34940	5.06525e-05	0.000890866	TRINITY_DN23362_c2_g3/TRINITY_DN19211_c2_g2/TRINITY_DN16277_c1_g2/TRINITY_DN22628_c0_g1/TRINITY_DN19975_c0_g1/TRINITY_DN20639_c1_g1/TRINITY_DN23735_c1_g1/TRINITY_DN19057_c0_g1/TRINITY_DN23679_c2_g1/TRINITY_DN23799_c4_g2/TRINITY_DN22935_c3_g2/TRINITY_DN20856_c1_g1/TRINITY_DN15236_c0_g1/TRINITY_DN15236_c1_g1/TRINITY_DN22935_c3_g3/TRINITY_DN22718_c0_g3/TRINITY_DN21350_c0_g1/TRINITY_DN15236_c1_g2/TRI…	34
GO:0035251	MF UDP-glucosyltransferase activity	17/2644	79/34940	7.16701e-05	0.00125097	TRINITY_DN17280_c5_g1/TRINITY_DN17280_c3_g3/TRINITY_DN17280_c3_g4/TRINITY_DN17280_c4_g1/TRINITY_DN22477_c0_g3/TRINITY_DN17280_c3_g2/TRINITY_DN14564_c0_g1/TRINITY_DN17280_c3_g5/TRINITY_DN17280_c6_g1/TRINITY_DN13062_c0_g1/TRINITY_DN17280_c12_g1/TRINITY_DN17280_c14_g1/TRINITY_DN17280_c13_g1/TRINITY_DN17280_c9_g1/TRINITY_DN17280_c8_g1/TRINITY_DN15709_c0_g1/TRINITY_DN17280_c11_g1	17
GO:0010025	BP wax biosynthetic process	12/2644	44/34940	7.3591e-05	0.00127484	TRINITY_DN20173_c0_g1/TRINITY_DN12081_c0_g1/TRINITY_DN20851_c2_g2/TRINITY_DN12545_c0_g1/TRINITY_DN23204_c1_g3/TRINITY_DN20932_c0_g1/TRINITY_DN20851_c2_g1/TRINITY_DN21787_c1_g1/TRINITY_DN21129_c0_g1/TRINITY_DN12222_c0_g1/TRINITY_DN6332_c0_g1/TRINITY_DN23586_c0_g1	12
GO:0006073	BP cellular glucan metabolic process	9/2644	26/34940	7.6547e-05	0.0013064	TRINITY_DN19358_c0_g1/TRINITY_DN16654_c3_g1/TRINITY_DN21511_c0_g1/TRINITY_DN15556_c0_g2/TRINITY_DN15994_c0_g2/TRINITY_DN22375_c2_g1/TRINITY_DN15272_c2_g1/TRINITY_DN22076_c1_g2/TRINITY_DN14900_c0_g1	9
GO:0009635	BP response to herbicide	9/2644	26/34940	7.6547e-05	0.0013064	TRINITY_DN16555_c10_g1/TRINITY_DN16555_c10_g2/TRINITY_DN13859_c0_g2/TRINITY_DN11461_c0_g1/TRINITY_DN16555_c46_g1/TRINITY_DN23732_c1_g4/TRINITY_DN16555_c44_g1/TRINITY_DN23732_c1_g5/TRINITY_DN18904_c0_g2	9
GO:0042807	CC central vacuole	7/2644	16/34940	8.74904e-05	0.00148219	TRINITY_DN16890_c1_g3/TRINITY_DN16890_c1_g1/TRINITY_DN16890_c5_g1/TRINITY_DN16890_c2_g1/TRINITY_DN21312_c2_g1/TRINITY_DN16890_c4_g1/TRINITY_DN16890_c0_g1	7
GO:0009505	CC plant-type cell wall	41/2644	292/34940	9.66444e-05	0.00162532	TRINITY_DN20493_c0_g2/TRINITY_DN16884_c0_g1/TRINITY_DN22308_c1_g3/TRINITY_DN17395_c2_g1/TRINITY_DN17395_c2_g2/TRINITY_DN17395_c7_g1/TRINITY_DN17395_c4_g1/TRINITY_DN17135_c0_g1/TRINITY_DN17395_c9_g1/TRINITY_DN22308_c1_g2/TRINITY_DN17395_c8_g1/TRINITY_DN17395_c5_g1/TRINITY_DN17395_c3_g1/TRINITY_DN21312_c2_g1/TRINITY_DN17395_c2_g4/TRINITY_DN19926_c1_g1/TRINITY_DN14160_c0_g1/TRINITY_DN17395_c0_g1/TRI…	41
GO:0005978	BP glycogen biosynthetic process	10/2644	33/34940	0.000110851	0.00185073	TRINITY_DN23302_c0_g1/TRINITY_DN15110_c0_g1/TRINITY_DN23796_c0_g2/TRINITY_DN23053_c1_g1/TRINITY_DN22730_c3_g1/TRINITY_DN15167_c0_g1/TRINITY_DN22522_c1_g1/TRINITY_DN15110_c0_g2/TRINITY_DN23796_c0_g1/TRINITY_DN16326_c0_g1	10
GO:0009540	MF zeaxanthin epoxidase [overall] activity	6/2644	12/34940	0.000115693	0.00191767	TRINITY_DN23328_c2_g2/TRINITY_DN23328_c2_g3/TRINITY_DN23328_c2_g1/TRINITY_DN23328_c2_g6/TRINITY_DN23328_c2_g7/TRINITY_DN23328_c2_g5	6
GO:0009514	CC glyoxysome	17/2644	82/34940	0.000116952	0.0019247	TRINITY_DN19173_c1_g1/TRINITY_DN19173_c2_g1/TRINITY_DN20332_c7_g1/TRINITY_DN20995_c2_g1/TRINITY_DN12148_c0_g1/TRINITY_DN20995_c24_g1/TRINITY_DN20995_c21_g1/TRINITY_DN20332_c1_g1/TRINITY_DN20995_c19_g1/TRINITY_DN23182_c5_g1/TRINITY_DN20995_c11_g1/TRINITY_DN20995_c10_g1/TRINITY_DN20995_c26_g1/TRINITY_DN20995_c31_g1/TRINITY_DN20995_c12_g1/TRINITY_DN20995_c35_g1/TRINITY_DN20995_c28_g1	17
GO:0008878	MF glucose-1-phosphate adenylyltransferase activity	7/2644	17/34940	0.000139012	0.00225551	TRINITY_DN23302_c0_g1/TRINITY_DN15110_c0_g1/TRINITY_DN23796_c0_g2/TRINITY_DN22730_c3_g1/TRINITY_DN15167_c0_g1/TRINITY_DN15110_c0_g2/TRINITY_DN23796_c0_g1	7
GO:0010019	BP chloroplast-nucleus signaling pathway	7/2644	17/34940	0.000139012	0.00225551	TRINITY_DN19940_c0_g2/TRINITY_DN19940_c0_g4/TRINITY_DN19940_c0_g3/TRINITY_DN18411_c0_g1/TRINITY_DN18411_c0_g2/TRINITY_DN22426_c0_g1/TRINITY_DN22999_c2_g1	7
GO:0004047	MF aminomethyltransferase activity	6/2644	13/34940	0.000201073	0.00323967	TRINITY_DN24062_c4_g3/TRINITY_DN11442_c0_g1/TRINITY_DN24062_c2_g1/TRINITY_DN24062_c4_g5/TRINITY_DN24062_c6_g1/TRINITY_DN24062_c1_g1	6
GO:1900036	BP positive regulation of cellular response to heat	5/2644	9/34940	0.000240397	0.00384636	TRINITY_DN22904_c0_g1/TRINITY_DN24166_c1_g1/TRINITY_DN23233_c0_g1/TRINITY_DN24166_c1_g4/TRINITY_DN11889_c0_g1	5
GO:0008886	MF glyceraldehyde-3-phosphate dehydrogenase (NADP+) (non-phosphorylating) activity	7/2644	19/34940	0.000314702	0.00500051	TRINITY_DN16229_c2_g3/TRINITY_DN16756_c0_g1/TRINITY_DN23038_c1_g6/TRINITY_DN14616_c0_g1/TRINITY_DN23038_c4_g1/TRINITY_DN23038_c1_g5/TRINITY_DN23038_c3_g1	7
GO:0008202	BP steroid metabolic process	6/2644	14/34940	0.000329338	0.00516187	TRINITY_DN19266_c3_g1/TRINITY_DN19266_c3_g2/TRINITY_DN19266_c10_g1/TRINITY_DN19266_c12_g1/TRINITY_DN19266_c9_g1/TRINITY_DN19266_c6_g1	6
GO:0035671	MF enone reductase activity	6/2644	14/34940	0.000329338	0.00516187	TRINITY_DN19266_c3_g1/TRINITY_DN19266_c3_g2/TRINITY_DN19266_c10_g1/TRINITY_DN19266_c12_g1/TRINITY_DN19266_c9_g1/TRINITY_DN19266_c6_g1	6
GO:0009688	BP abscisic acid biosynthetic process	11/2644	44/34940	0.000337193	0.00524928	TRINITY_DN22071_c3_g5/TRINITY_DN23328_c2_g2/TRINITY_DN23328_c2_g3/TRINITY_DN23328_c2_g1/TRINITY_DN23328_c2_g6/TRINITY_DN23328_c2_g7/TRINITY_DN23783_c0_g2/TRINITY_DN19460_c0_g1/TRINITY_DN23328_c2_g5/TRINITY_DN18762_c2_g1/TRINITY_DN10612_c0_g1	11
GO:0004372	MF glycine hydroxymethyltransferase activity	10/2644	38/34940	0.000399389	0.00613461	TRINITY_DN15653_c2_g1/TRINITY_DN22935_c2_g2/TRINITY_DN22935_c3_g2/TRINITY_DN22935_c3_g3/TRINITY_DN22935_c3_g4/TRINITY_DN22935_c3_g7/TRINITY_DN15653_c2_g3/TRINITY_DN22935_c4_g1/TRINITY_DN22935_c3_g5/TRINITY_DN22935_c3_g1	10
GO:0019264	BP glycine biosynthetic process from serine	10/2644	38/34940	0.000399389	0.00613461	TRINITY_DN15653_c2_g1/TRINITY_DN22935_c2_g2/TRINITY_DN22935_c3_g2/TRINITY_DN22935_c3_g3/TRINITY_DN22935_c3_g4/TRINITY_DN22935_c3_g7/TRINITY_DN15653_c2_g3/TRINITY_DN22935_c4_g1/TRINITY_DN22935_c3_g5/TRINITY_DN22935_c3_g1	10
GO:0002253	BP activation of immune response	3/2644	3/34940	0.000432873	0.00656144	TRINITY_DN8693_c0_g1/TRINITY_DN12531_c0_g1/TRINITY_DN19242_c1_g1	3
GO:0035448	CC extrinsic component of thylakoid membrane	3/2644	3/34940	0.000432873	0.00656144	TRINITY_DN20073_c1_g1/TRINITY_DN20073_c1_g2/TRINITY_DN20073_c2_g1	3
GO:0009508	CC plastid chromosome	7/2644	20/34940	0.000452629	0.0067718	TRINITY_DN22064_c10_g1/TRINITY_DN19057_c0_g1/TRINITY_DN22064_c6_g1/TRINITY_DN22064_c0_g1/TRINITY_DN18832_c0_g1/TRINITY_DN22064_c5_g1/TRINITY_DN22064_c9_g1	7
GO:0009696	BP salicylic acid metabolic process	7/2644	20/34940	0.000452629	0.0067718	TRINITY_DN8777_c11_g1/TRINITY_DN8777_c19_g1/TRINITY_DN8777_c15_g1/TRINITY_DN8777_c10_g1/TRINITY_DN8777_c17_g1/TRINITY_DN8777_c21_g1/TRINITY_DN8777_c4_g1	7
GO:0009833	BP plant-type primary cell wall biogenesis	13/2644	60/34940	0.000459315	0.0068275	TRINITY_DN19399_c2_g2/TRINITY_DN24153_c1_g3/TRINITY_DN19399_c2_g5/TRINITY_DN24175_c1_g2/TRINITY_DN24100_c2_g1/TRINITY_DN19479_c1_g1/TRINITY_DN23360_c0_g1/TRINITY_DN19199_c0_g1/TRINITY_DN22285_c0_g1/TRINITY_DN19953_c0_g2/TRINITY_DN20588_c1_g2/TRINITY_DN11296_c0_g1/TRINITY_DN10817_c0_g1	13
GO:0050247	MF raucaffricine beta-glucosidase activity	6/2644	15/34940	0.00051379	0.00753995	TRINITY_DN19687_c0_g5/TRINITY_DN23534_c1_g1/TRINITY_DN24038_c3_g1/TRINITY_DN22610_c0_g1/TRINITY_DN19687_c0_g3/TRINITY_DN19687_c0_g4	6
GO:0050506	MF vomilenine glucosyltransferase activity	6/2644	15/34940	0.00051379	0.00753995	TRINITY_DN19687_c0_g5/TRINITY_DN23534_c1_g1/TRINITY_DN24038_c3_g1/TRINITY_DN22610_c0_g1/TRINITY_DN19687_c0_g3/TRINITY_DN19687_c0_g4	6
GO:0016779	MF nucleotidyltransferase activity	9/2644	34/34940	0.000739184	0.010779	TRINITY_DN23302_c0_g1/TRINITY_DN15110_c0_g1/TRINITY_DN23796_c0_g2/TRINITY_DN22730_c3_g1/TRINITY_DN15167_c0_g1/TRINITY_DN15110_c0_g2/TRINITY_DN23796_c0_g1/TRINITY_DN15807_c0_g1/TRINITY_DN15616_c0_g1	9
GO:0035999	BP tetrahydrofolate interconversion	11/2644	48/34940	0.000750532	0.0108756	TRINITY_DN15653_c2_g1/TRINITY_DN22935_c2_g2/TRINITY_DN22935_c3_g2/TRINITY_DN22935_c3_g3/TRINITY_DN22935_c3_g4/TRINITY_DN22935_c3_g7/TRINITY_DN14754_c0_g1/TRINITY_DN15653_c2_g3/TRINITY_DN22935_c4_g1/TRINITY_DN22935_c3_g5/TRINITY_DN22935_c3_g1	11
GO:0009821	BP alkaloid biosynthetic process	6/2644	16/34940	0.000769569	0.010945	TRINITY_DN19687_c0_g5/TRINITY_DN23534_c1_g1/TRINITY_DN24038_c3_g1/TRINITY_DN22610_c0_g1/TRINITY_DN19687_c0_g3/TRINITY_DN19687_c0_g4	6
GO:0051903	MF S-(hydroxymethyl)glutathione dehydrogenase activity	6/2644	16/34940	0.000769569	0.010945	TRINITY_DN16155_c11_g1/TRINITY_DN16155_c9_g1/TRINITY_DN16155_c16_g1/TRINITY_DN16155_c10_g1/TRINITY_DN16155_c7_g1/TRINITY_DN16155_c15_g1	6
GO:0099080	CC supramolecular complex	6/2644	16/34940	0.000769569	0.010945	TRINITY_DN22902_c1_g3/TRINITY_DN22902_c1_g1/TRINITY_DN19008_c1_g3/TRINITY_DN18108_c1_g3/TRINITY_DN19008_c3_g1/TRINITY_DN1297_c0_g1	6
GO:0010444	BP guard mother cell differentiation	4/2644	7/34940	0.000950363	0.0133514	TRINITY_DN20368_c1_g2/TRINITY_DN19420_c0_g1/TRINITY_DN20740_c0_g2/TRINITY_DN20740_c0_g1	4
GO:0015843	BP methylammonium transport	4/2644	7/34940	0.000950363	0.0133514	TRINITY_DN21081_c1_g3/TRINITY_DN17915_c3_g1/TRINITY_DN17915_c3_g2/TRINITY_DN17915_c23_g1	4
GO:0016747	MF transferase activity, transferring acyl groups other than amino-acyl groups	22/2644	142/34940	0.00102557	0.0143207	TRINITY_DN4648_c0_g1/TRINITY_DN21353_c1_g1/TRINITY_DN20173_c0_g1/TRINITY_DN12081_c0_g1/TRINITY_DN19102_c0_g1/TRINITY_DN20851_c2_g2/TRINITY_DN21303_c0_g1/TRINITY_DN12545_c0_g1/TRINITY_DN23637_c0_g1/TRINITY_DN20162_c0_g2/TRINITY_DN20851_c2_g1/TRINITY_DN15066_c0_g1/TRINITY_DN22779_c0_g1/TRINITY_DN13527_c0_g1/TRINITY_DN19759_c1_g1/TRINITY_DN15084_c0_g1/TRINITY_DN15744_c0_g1/TRINITY_DN15542_c0_g1/TRIN…	22
GO:0051219	MF phosphoprotein binding	8/2644	29/34940	0.00107863	0.0149708	TRINITY_DN19575_c2_g1/TRINITY_DN19575_c10_g1/TRINITY_DN19575_c3_g1/TRINITY_DN19575_c3_g5/TRINITY_DN19575_c1_g1/TRINITY_DN19575_c6_g1/TRINITY_DN19575_c3_g3/TRINITY_DN19575_c11_g1	8
GO:0009058	BP biosynthetic process	21/2644	134/34940	0.00113579	0.0156698	TRINITY_DN11390_c0_g1/TRINITY_DN23302_c0_g1/TRINITY_DN23186_c0_g1/TRINITY_DN15110_c0_g1/TRINITY_DN23796_c0_g2/TRINITY_DN22730_c3_g1/TRINITY_DN24154_c4_g5/TRINITY_DN15167_c0_g1/TRINITY_DN12182_c0_g1/TRINITY_DN24154_c4_g1/TRINITY_DN17490_c0_g1/TRINITY_DN15110_c0_g2/TRINITY_DN23796_c0_g1/TRINITY_DN24154_c4_g4/TRINITY_DN23336_c1_g1/TRINITY_DN23336_c1_g2/TRINITY_DN13999_c0_g1/TRINITY_DN15807_c0_g1/TRI…	21
GO:0009295	CC nucleoid	9/2644	36/34940	0.00115621	0.0158566	TRINITY_DN22064_c10_g1/TRINITY_DN19057_c0_g1/TRINITY_DN22064_c6_g1/TRINITY_DN22064_c0_g1/TRINITY_DN16938_c0_g3/TRINITY_DN18832_c0_g1/TRINITY_DN22064_c5_g1/TRINITY_DN16938_c0_g4/TRINITY_DN22064_c9_g1	9
GO:0010088	BP phloem development	5/2644	12/34940	0.00124573	0.0169832	TRINITY_DN23852_c0_g1/TRINITY_DN23852_c0_g2/TRINITY_DN23852_c0_g4/TRINITY_DN19766_c0_g1/TRINITY_DN16498_c0_g1	5
GO:0042546	BP cell wall biogenesis	12/2644	59/34940	0.00135448	0.0182595	TRINITY_DN19358_c0_g1/TRINITY_DN16075_c0_g1/TRINITY_DN16654_c3_g1/TRINITY_DN21511_c0_g1/TRINITY_DN15556_c0_g2/TRINITY_DN15994_c0_g2/TRINITY_DN22375_c2_g1/TRINITY_DN15272_c2_g1/TRINITY_DN22440_c2_g2/TRINITY_DN19953_c0_g3/TRINITY_DN22076_c1_g2/TRINITY_DN14900_c0_g1	12
GO:0015250	MF water channel activity	14/2644	75/34940	0.0013552	0.0182595	TRINITY_DN21169_c1_g3/TRINITY_DN16890_c1_g3/TRINITY_DN21169_c1_g5/TRINITY_DN16890_c1_g1/TRINITY_DN16890_c5_g1/TRINITY_DN16890_c2_g1/TRINITY_DN21312_c2_g1/TRINITY_DN24151_c1_g1/TRINITY_DN21169_c1_g1/TRINITY_DN16890_c4_g1/TRINITY_DN15887_c0_g1/TRINITY_DN15887_c0_g2/TRINITY_DN21169_c1_g4/TRINITY_DN16890_c0_g1	14
GO:1990641	BP response to iron ion starvation	8/2644	30/34940	0.00137423	0.0184083	TRINITY_DN21497_c1_g1/TRINITY_DN21497_c1_g2/TRINITY_DN23679_c2_g1/TRINITY_DN23361_c1_g2/TRINITY_DN14229_c1_g1/TRINITY_DN22610_c0_g1/TRINITY_DN20025_c1_g1/TRINITY_DN20924_c1_g4	8
GO:0004601	MF peroxidase activity	24/2644	164/34940	0.00140577	0.0187219	TRINITY_DN17395_c2_g1/TRINITY_DN17395_c2_g2/TRINITY_DN17395_c7_g1/TRINITY_DN17395_c4_g1/TRINITY_DN17135_c0_g1/TRINITY_DN17395_c9_g1/TRINITY_DN17395_c8_g1/TRINITY_DN17395_c5_g1/TRINITY_DN17395_c3_g1/TRINITY_DN17352_c0_g1/TRINITY_DN17395_c2_g4/TRINITY_DN17395_c0_g1/TRINITY_DN17583_c0_g4/TRINITY_DN17395_c10_g1/TRINITY_DN17583_c0_g2/TRINITY_DN17134_c0_g4/TRINITY_DN16157_c0_g1/TRINITY_DN16139_c0_g1/TR…	24
GO:0043622	BP cortical microtubule organization	11/2644	52/34940	0.00151711	0.0200886	TRINITY_DN22005_c0_g1/TRINITY_DN22557_c0_g1/TRINITY_DN24175_c1_g2/TRINITY_DN24100_c2_g1/TRINITY_DN13893_c0_g1/TRINITY_DN20518_c0_g1/TRINITY_DN20588_c1_g2/TRINITY_DN13758_c0_g1/TRINITY_DN11296_c0_g1/TRINITY_DN10817_c0_g1/TRINITY_DN19628_c0_g1	11
GO:0009575	CC chromoplast stroma	3/2644	4/34940	0.00163332	0.0211414	TRINITY_DN20073_c1_g1/TRINITY_DN20073_c1_g2/TRINITY_DN20073_c2_g1	3
GO:0046906	MF tetrapyrrole binding	3/2644	4/34940	0.00163332	0.0211414	TRINITY_DN19940_c0_g2/TRINITY_DN19940_c0_g4/TRINITY_DN19940_c0_g3	3
GO:0050691	BP regulation of defense response to virus by host	3/2644	4/34940	0.00163332	0.0211414	TRINITY_DN21116_c3_g1/TRINITY_DN21641_c22_g1/TRINITY_DN21641_c4_g2	3
GO:1901401	BP regulation of tetrapyrrole metabolic process	3/2644	4/34940	0.00163332	0.0211414	TRINITY_DN23191_c3_g3/TRINITY_DN23191_c3_g1/TRINITY_DN23191_c1_g2	3
GO:0046686	BP response to cadmium ion	64/2644	582/34940	0.00173693	0.0223382	TRINITY_DN24030_c7_g1/TRINITY_DN24030_c9_g1/TRINITY_DN10993_c0_g1/TRINITY_DN24030_c1_g4/TRINITY_DN21193_c31_g1/TRINITY_DN24030_c1_g1/TRINITY_DN21193_c7_g1/TRINITY_DN23488_c2_g2/TRINITY_DN13954_c4_g1/TRINITY_DN21193_c6_g5/TRINITY_DN21193_c6_g3/TRINITY_DN21193_c6_g4/TRINITY_DN23488_c2_g1/TRINITY_DN13954_c2_g1/TRINITY_DN13954_c5_g1/TRINITY_DN13954_c2_g2/TRINITY_DN21193_c7_g3/TRINITY_DN13954_c7_g1/TR…	64
GO:0016762	MF xyloglucan:xyloglucosyl transferase activity	9/2644	38/34940	0.00174517	0.0223382	TRINITY_DN19358_c0_g1/TRINITY_DN16654_c3_g1/TRINITY_DN21511_c0_g1/TRINITY_DN15556_c0_g2/TRINITY_DN15994_c0_g2/TRINITY_DN22375_c2_g1/TRINITY_DN15272_c2_g1/TRINITY_DN22076_c1_g2/TRINITY_DN14900_c0_g1	9
GO:0016760	MF cellulose synthase (UDP-forming) activity	14/2644	77/34940	0.00176182	0.0224267	TRINITY_DN19399_c2_g2/TRINITY_DN24153_c1_g3/TRINITY_DN19399_c2_g5/TRINITY_DN19399_c2_g3/TRINITY_DN24100_c2_g1/TRINITY_DN24100_c1_g1/TRINITY_DN19479_c1_g1/TRINITY_DN23360_c0_g1/TRINITY_DN19199_c0_g1/TRINITY_DN22285_c0_g1/TRINITY_DN19953_c0_g2/TRINITY_DN22650_c1_g2/TRINITY_DN19953_c0_g3/TRINITY_DN20588_c1_g2	14
GO:0033987	MF 2-hydroxyisoflavanone dehydratase activity	4/2644	8/34940	0.00178675	0.0224955	TRINITY_DN19718_c0_g3/TRINITY_DN19718_c0_g2/TRINITY_DN19718_c0_g1/TRINITY_DN19153_c2_g1	4
GO:0046287	BP isoflavonoid metabolic process	4/2644	8/34940	0.00178675	0.0224955	TRINITY_DN19718_c0_g3/TRINITY_DN19718_c0_g2/TRINITY_DN19718_c0_g1/TRINITY_DN19153_c2_g1	4
GO:0047134	MF protein-disulfide reductase activity	12/2644	62/34940	0.00211739	0.0265134	TRINITY_DN12117_c7_g1/TRINITY_DN12117_c13_g1/TRINITY_DN12117_c1_g2/TRINITY_DN12117_c1_g3/TRINITY_DN12117_c5_g1/TRINITY_DN12117_c4_g1/TRINITY_DN12117_c12_g1/TRINITY_DN12117_c9_g1/TRINITY_DN12117_c8_g1/TRINITY_DN20889_c7_g1/TRINITY_DN20889_c6_g1/TRINITY_DN20889_c2_g3	12
GO:0006869	BP lipid transport	23/2644	160/34940	0.00221169	0.0275446	TRINITY_DN12091_c0_g1/TRINITY_DN15381_c0_g2/TRINITY_DN12073_c0_g1/TRINITY_DN15477_c0_g1/TRINITY_DN12922_c0_g1/TRINITY_DN15381_c0_g1/TRINITY_DN15381_c2_g1/TRINITY_DN18245_c1_g2/TRINITY_DN14160_c0_g1/TRINITY_DN19196_c0_g1/TRINITY_DN23204_c1_g3/TRINITY_DN15588_c1_g1/TRINITY_DN15588_c2_g1/TRINITY_DN22837_c0_g1/TRINITY_DN20923_c2_g1/TRINITY_DN17070_c0_g2/TRINITY_DN12222_c0_g1/TRINITY_DN11770_c0_g1/TRI…	23
GO:0030244	BP cellulose biosynthetic process	18/2644	115/34940	0.00250675	0.0310513	TRINITY_DN19399_c2_g2/TRINITY_DN24153_c1_g3/TRINITY_DN19399_c2_g5/TRINITY_DN19399_c2_g3/TRINITY_DN24175_c1_g2/TRINITY_DN24100_c2_g1/TRINITY_DN21264_c0_g1/TRINITY_DN24100_c1_g1/TRINITY_DN19479_c1_g1/TRINITY_DN23360_c0_g1/TRINITY_DN19199_c0_g1/TRINITY_DN22285_c0_g1/TRINITY_DN19953_c0_g2/TRINITY_DN22650_c1_g2/TRINITY_DN19953_c0_g3/TRINITY_DN20588_c1_g2/TRINITY_DN11296_c0_g1/TRINITY_DN10817_c0_g1	18
GO:0009862	BP systemic acquired resistance, salicylic acid mediated signaling pathway	8/2644	33/34940	0.00266006	0.0327742	TRINITY_DN23844_c2_g2/TRINITY_DN8777_c7_g1/TRINITY_DN23844_c1_g2/TRINITY_DN8777_c1_g2/TRINITY_DN23844_c2_g4/TRINITY_DN23844_c2_g1/TRINITY_DN8777_c2_g1/TRINITY_DN8777_c16_g1	8
GO:0050992	BP dimethylallyl diphosphate biosynthetic process	5/2644	14/34940	0.00277048	0.0339531	TRINITY_DN23791_c1_g2/TRINITY_DN23791_c1_g1/TRINITY_DN21295_c0_g2/TRINITY_DN23791_c2_g1/TRINITY_DN21295_c0_g4	5
GO:0004791	MF thioredoxin-disulfide reductase activity	12/2644	64/34940	0.00279833	0.034113	TRINITY_DN12117_c7_g1/TRINITY_DN12117_c13_g1/TRINITY_DN12117_c1_g2/TRINITY_DN12117_c1_g3/TRINITY_DN12117_c5_g1/TRINITY_DN12117_c4_g1/TRINITY_DN12117_c12_g1/TRINITY_DN12117_c9_g1/TRINITY_DN12117_c8_g1/TRINITY_DN20889_c7_g1/TRINITY_DN20889_c6_g1/TRINITY_DN20889_c2_g3	12
GO:0016702	MF oxidoreductase activity, acting on single donors with incorporation of molecular oxygen, incorporation of two atoms of oxygen	11/2644	56/34940	0.00283035	0.0343218	TRINITY_DN22071_c3_g5/TRINITY_DN22071_c3_g4/TRINITY_DN22071_c5_g1/TRINITY_DN22071_c6_g1/TRINITY_DN20153_c1_g1/TRINITY_DN17792_c1_g2/TRINITY_DN22071_c3_g3/TRINITY_DN24134_c5_g1/TRINITY_DN22071_c3_g1/TRINITY_DN22177_c0_g1/TRINITY_DN22177_c1_g2	11
GO:0006069	BP ethanol oxidation	6/2644	20/34940	0.00286392	0.034547	TRINITY_DN16155_c11_g1/TRINITY_DN16155_c9_g1/TRINITY_DN16155_c16_g1/TRINITY_DN16155_c10_g1/TRINITY_DN16155_c7_g1/TRINITY_DN16155_c15_g1	6
GO:0072699	BP protein localization to cortical microtubule cytoskeleton	4/2644	9/34940	0.00302383	0.036286	TRINITY_DN24175_c1_g2/TRINITY_DN23718_c1_g1/TRINITY_DN11296_c0_g1/TRINITY_DN10817_c0_g1	4
GO:0005960	CC glycine cleavage complex	9/2644	41/34940	0.00305424	0.0364609	TRINITY_DN14397_c1_g1/TRINITY_DN15561_c4_g1/TRINITY_DN15561_c5_g1/TRINITY_DN15561_c2_g2/TRINITY_DN23705_c4_g4/TRINITY_DN23705_c24_g1/TRINITY_DN23705_c2_g2/TRINITY_DN23705_c25_g1/TRINITY_DN23705_c3_g2	9
GO:0016671	MF oxidoreductase activity, acting on a sulfur group of donors, disulfide as acceptor	12/2644	65/34940	0.00319998	0.0380038	TRINITY_DN12117_c7_g1/TRINITY_DN12117_c13_g1/TRINITY_DN12117_c1_g2/TRINITY_DN12117_c1_g3/TRINITY_DN12117_c5_g1/TRINITY_DN12117_c4_g1/TRINITY_DN12117_c12_g1/TRINITY_DN12117_c9_g1/TRINITY_DN12117_c8_g1/TRINITY_DN20889_c7_g1/TRINITY_DN20889_c6_g1/TRINITY_DN20889_c2_g3	12
GO:0008967	MF phosphoglycolate phosphatase activity	3/2644	5/34940	0.00385273	0.0452892	TRINITY_DN14758_c2_g1/TRINITY_DN14758_c2_g2/TRINITY_DN23688_c3_g1	3
GO:0051762	BP sesquiterpene biosynthetic process	3/2644	5/34940	0.00385273	0.0452892	TRINITY_DN19000_c1_g6/TRINITY_DN23822_c0_g1/TRINITY_DN76439_c0_g1	3
GO:0055028	CC cortical microtubule	7/2644	28/34940	0.00404751	0.0473374	TRINITY_DN22557_c0_g1/TRINITY_DN24175_c1_g2/TRINITY_DN23718_c1_g1/TRINITY_DN20518_c0_g1/TRINITY_DN11296_c0_g1/TRINITY_DN10817_c0_g1/TRINITY_DN19628_c0_g1	7

## Sheet: 2-ELT3_12_48_vs_ELT0
GO terms significantly enriched in DEGs of Paulownia catalpifolia under ELT treatment
ELT3_vs_ELT0.DEG_down.GoEnrich									ELT3_vs_ELT0.DEG_up.GoEnrich
ID	Description	GeneRatio	BgRatio	pvalue	p.adjust	geneID	Count		ID	Description	GeneRatio	BgRatio	pvalue	p.adjust	geneID	Count
GO:0046658	CC anchored component of plasma membrane	52/1580	192/34940	3.69236e-26	7.38473e-23	TRINITY_DN20385_c0_g1/TRINITY_DN23161_c0_g1/TRINITY_DN11108_c0_g1/TRINITY_DN19336_c1_g1/TRINITY_DN15437_c0_g2/TRINITY_DN17934_c1_g1/TRINITY_DN22172_c1_g1/TRINITY_DN20751_c1_g1/TRINITY_DN20385_c0_g3/TRINITY_DN17893_c1_g1/TRINITY_DN22388_c0_g2/TRINITY_DN22388_c0_g3/TRINITY_DN10988_c0_g1/TRINITY_DN19336_c1_g2/TRINITY_DN13893_c0_g1/TRINITY_DN16250_c0_g1/TRINITY_DN11254_c0_g1/TRINITY_DN14952_c0_g1/TRI…	52		GO:0009228	BP thiamine biosynthetic process	46/647	106/34940	3.67512e-51	4.03528e-48	TRINITY_DN15563_c13_g1/TRINITY_DN15563_c1_g1/TRINITY_DN15563_c5_g3/TRINITY_DN15563_c32_g1/TRINITY_DN15563_c5_g6/TRINITY_DN15563_c5_g1/TRINITY_DN15563_c7_g1/TRINITY_DN15563_c23_g1/TRINITY_DN15563_c26_g1/TRINITY_DN15563_c36_g1/TRINITY_DN15563_c6_g1/TRINITY_DN15563_c4_g1/TRINITY_DN15563_c19_g1/TRINITY_DN19896_c0_g1/TRINITY_DN15563_c24_g1/TRINITY_DN31145_c0_g1/TRINITY_DN23551_c3_g1/TRINITY_DN23551_c7…	46
GO:0004672	MF protein kinase activity	132/1580	1070/34940	8.83067e-26	7.81918e-23	TRINITY_DN21972_c0_g1/TRINITY_DN16262_c0_g1/TRINITY_DN23387_c3_g1/TRINITY_DN23078_c0_g2/TRINITY_DN18332_c0_g1/TRINITY_DN21078_c2_g1/TRINITY_DN18805_c0_g1/TRINITY_DN21249_c0_g1/TRINITY_DN18181_c0_g1/TRINITY_DN20689_c1_g1/TRINITY_DN17288_c0_g1/TRINITY_DN20689_c1_g2/TRINITY_DN18587_c0_g1/TRINITY_DN13933_c0_g1/TRINITY_DN18099_c1_g1/TRINITY_DN20552_c0_g2/TRINITY_DN14784_c0_g1/TRINITY_DN23948_c0_g1/TRI…	132		GO:0006950	BP response to stress	44/647	202/34940	5.99044e-34	3.28875e-31	TRINITY_DN18396_c0_g2/TRINITY_DN18396_c0_g4/TRINITY_DN17560_c0_g1/TRINITY_DN15563_c13_g1/TRINITY_DN11809_c0_g1/TRINITY_DN15563_c1_g1/TRINITY_DN15563_c5_g3/TRINITY_DN15563_c32_g1/TRINITY_DN15563_c5_g6/TRINITY_DN15563_c5_g1/TRINITY_DN15563_c7_g1/TRINITY_DN18136_c0_g1/TRINITY_DN15563_c23_g1/TRINITY_DN15563_c26_g1/TRINITY_DN15563_c36_g1/TRINITY_DN15563_c6_g1/TRINITY_DN15563_c4_g1/TRINITY_DN15563_c19_…	44
GO:0005618	CC cell wall	107/1580	759/34940	1.17288e-25	7.81918e-23	TRINITY_DN15245_c0_g1/TRINITY_DN20385_c0_g1/TRINITY_DN18920_c0_g3/TRINITY_DN16908_c0_g1/TRINITY_DN14261_c0_g1/TRINITY_DN14900_c0_g1/TRINITY_DN18920_c2_g1/TRINITY_DN9903_c0_g1/TRINITY_DN54625_c0_g1/TRINITY_DN18920_c1_g1/TRINITY_DN18920_c0_g2/TRINITY_DN18854_c1_g1/TRINITY_DN10330_c0_g1/TRINITY_DN17681_c2_g1/TRINITY_DN19828_c1_g1/TRINITY_DN16395_c0_g1/TRINITY_DN18391_c0_g2/TRINITY_DN19361_c1_g1/TRIN…	107		GO:0052837	BP thiazole biosynthetic process	22/647	35/34940	6.37601e-30	2.33362e-27	TRINITY_DN15563_c13_g1/TRINITY_DN15563_c1_g1/TRINITY_DN15563_c5_g3/TRINITY_DN15563_c32_g1/TRINITY_DN15563_c5_g6/TRINITY_DN15563_c5_g1/TRINITY_DN15563_c7_g1/TRINITY_DN15563_c6_g1/TRINITY_DN15563_c4_g1/TRINITY_DN15563_c19_g1/TRINITY_DN15563_c10_g1/TRINITY_DN15563_c21_g1/TRINITY_DN15563_c12_g1/TRINITY_DN15563_c31_g1/TRINITY_DN15563_c5_g5/TRINITY_DN15563_c46_g1/TRINITY_DN15563_c9_g1/TRINITY_DN15563_c…	22
GO:0005576	CC extracellular region	158/1580	1449/34940	6.66478e-25	3.33239e-22	TRINITY_DN13542_c0_g2/TRINITY_DN13542_c0_g1/TRINITY_DN14745_c0_g2/TRINITY_DN10840_c0_g1/TRINITY_DN21247_c0_g1/TRINITY_DN20302_c2_g1/TRINITY_DN13582_c0_g1/TRINITY_DN14745_c0_g1/TRINITY_DN19360_c0_g1/TRINITY_DN11069_c0_g1/TRINITY_DN11168_c0_g1/TRINITY_DN16908_c0_g1/TRINITY_DN15008_c0_g1/TRINITY_DN21452_c0_g2/TRINITY_DN16603_c1_g1/TRINITY_DN21934_c1_g1/TRINITY_DN14261_c0_g1/TRINITY_DN13206_c0_g1/TRI…	158		GO:0010200	BP response to chitin	34/647	158/34940	2.59433e-26	7.12143e-24	TRINITY_DN19044_c1_g2/TRINITY_DN13225_c0_g1/TRINITY_DN22898_c0_g4/TRINITY_DN14056_c0_g1/TRINITY_DN18227_c0_g1/TRINITY_DN22898_c0_g1/TRINITY_DN13930_c0_g1/TRINITY_DN21924_c1_g1/TRINITY_DN19044_c0_g1/TRINITY_DN22074_c1_g1/TRINITY_DN22898_c0_g2/TRINITY_DN18184_c0_g4/TRINITY_DN19044_c1_g3/TRINITY_DN11846_c0_g1/TRINITY_DN19496_c0_g1/TRINITY_DN11846_c0_g2/TRINITY_DN19044_c1_g4/TRINITY_DN14820_c0_g1/TRI…	34
GO:0031225	CC anchored component of membrane	53/1580	222/34940	8.49413e-24	3.39765e-21	TRINITY_DN20385_c0_g1/TRINITY_DN15477_c0_g2/TRINITY_DN23161_c0_g1/TRINITY_DN11108_c0_g1/TRINITY_DN19336_c1_g1/TRINITY_DN17934_c1_g1/TRINITY_DN22172_c1_g1/TRINITY_DN16682_c0_g1/TRINITY_DN20751_c1_g1/TRINITY_DN20385_c0_g3/TRINITY_DN15477_c0_g1/TRINITY_DN17893_c1_g1/TRINITY_DN22388_c0_g2/TRINITY_DN11561_c0_g1/TRINITY_DN22388_c0_g3/TRINITY_DN18498_c0_g1/TRINITY_DN19336_c1_g2/TRINITY_DN11254_c0_g1/TRI…	53		GO:0015141	MF succinate transmembrane transporter activity	10/647	14/34940	4.14396e-15	9.10015e-13	TRINITY_DN14434_c0_g1/TRINITY_DN24024_c2_g1/TRINITY_DN24024_c2_g2/TRINITY_DN13476_c1_g1/TRINITY_DN13476_c0_g1/TRINITY_DN24024_c2_g4/TRINITY_DN24024_c2_g5/TRINITY_DN24024_c3_g1/TRINITY_DN24024_c2_g3/TRINITY_DN14181_c0_g2	10
GO:0005515	MF protein binding	175/1580	1748/34940	2.3287e-23	7.76234e-21	TRINITY_DN18207_c0_g1/TRINITY_DN19646_c0_g1/TRINITY_DN16262_c0_g1/TRINITY_DN23387_c3_g1/TRINITY_DN23078_c0_g2/TRINITY_DN22455_c3_g2/TRINITY_DN18332_c0_g1/TRINITY_DN21078_c2_g1/TRINITY_DN18695_c0_g1/TRINITY_DN11104_c0_g1/TRINITY_DN18805_c0_g1/TRINITY_DN21249_c0_g1/TRINITY_DN18181_c0_g1/TRINITY_DN20689_c1_g1/TRINITY_DN17203_c0_g1/TRINITY_DN17288_c0_g1/TRINITY_DN20689_c1_g2/TRINITY_DN23300_c1_g2/TRI…	175		GO:0015117	MF thiosulfate transmembrane transporter activity	9/647	12/34940	5.0727e-14	6.96229e-12	TRINITY_DN14434_c0_g1/TRINITY_DN24024_c2_g1/TRINITY_DN24024_c2_g2/TRINITY_DN13476_c1_g1/TRINITY_DN13476_c0_g1/TRINITY_DN24024_c2_g4/TRINITY_DN24024_c2_g5/TRINITY_DN24024_c3_g1/TRINITY_DN24024_c2_g3	9
GO:0006468	BP protein phosphorylation	133/1580	1180/34940	2.45771e-22	7.02202e-20	TRINITY_DN21972_c0_g1/TRINITY_DN16262_c0_g1/TRINITY_DN23387_c3_g1/TRINITY_DN23078_c0_g2/TRINITY_DN18332_c0_g1/TRINITY_DN21078_c2_g1/TRINITY_DN18805_c0_g1/TRINITY_DN21249_c0_g1/TRINITY_DN18181_c0_g1/TRINITY_DN20689_c1_g1/TRINITY_DN17288_c0_g1/TRINITY_DN20689_c1_g2/TRINITY_DN18587_c0_g1/TRINITY_DN13933_c0_g1/TRINITY_DN18099_c1_g1/TRINITY_DN20552_c0_g2/TRINITY_DN14784_c0_g1/TRINITY_DN23948_c0_g1/TRI…	133		GO:0015709	BP thiosulfate transport	9/647	12/34940	5.0727e-14	6.96229e-12	TRINITY_DN14434_c0_g1/TRINITY_DN24024_c2_g1/TRINITY_DN24024_c2_g2/TRINITY_DN13476_c1_g1/TRINITY_DN13476_c0_g1/TRINITY_DN24024_c2_g4/TRINITY_DN24024_c2_g5/TRINITY_DN24024_c3_g1/TRINITY_DN24024_c2_g3	9
GO:0004553	MF hydrolase activity, hydrolyzing O-glycosyl compounds	50/1580	244/34940	1.89516e-19	4.73789e-17	TRINITY_DN21934_c1_g1/TRINITY_DN13206_c0_g1/TRINITY_DN14900_c0_g1/TRINITY_DN16060_c1_g1/TRINITY_DN16087_c0_g1/TRINITY_DN19336_c1_g1/TRINITY_DN17934_c1_g1/TRINITY_DN13646_c0_g1/TRINITY_DN22727_c2_g1/TRINITY_DN15080_c0_g1/TRINITY_DN23795_c0_g1/TRINITY_DN22388_c0_g2/TRINITY_DN15932_c0_g2/TRINITY_DN21511_c0_g1/TRINITY_DN23795_c0_g2/TRINITY_DN10664_c0_g1/TRINITY_DN22374_c0_g1/TRINITY_DN23190_c0_g1/TRI…	50		GO:0071422	BP succinate transmembrane transport	9/647	12/34940	5.0727e-14	6.96229e-12	TRINITY_DN14434_c0_g1/TRINITY_DN24024_c2_g1/TRINITY_DN24024_c2_g2/TRINITY_DN13476_c1_g1/TRINITY_DN13476_c0_g1/TRINITY_DN24024_c2_g4/TRINITY_DN24024_c2_g5/TRINITY_DN24024_c3_g1/TRINITY_DN24024_c2_g3	9
GO:0009505	CC plant-type cell wall	53/1580	292/34940	4.49828e-18	9.99617e-16	TRINITY_DN15245_c0_g1/TRINITY_DN20385_c0_g1/TRINITY_DN17452_c0_g1/TRINITY_DN11334_c0_g1/TRINITY_DN21078_c2_g1/TRINITY_DN19336_c1_g1/TRINITY_DN17934_c1_g1/TRINITY_DN22794_c1_g2/TRINITY_DN12436_c0_g1/TRINITY_DN23127_c0_g2/TRINITY_DN12718_c0_g1/TRINITY_DN20385_c0_g3/TRINITY_DN15932_c0_g2/TRINITY_DN14774_c0_g1/TRINITY_DN21312_c2_g1/TRINITY_DN12901_c0_g1/TRINITY_DN23190_c0_g1/TRINITY_DN16884_c0_g1/TRI…	53		GO:0050832	BP defense response to fungus	30/647	318/34940	4.0924e-13	4.99273e-11	TRINITY_DN15804_c0_g1/TRINITY_DN22898_c0_g4/TRINITY_DN10275_c0_g1/TRINITY_DN18227_c0_g1/TRINITY_DN22898_c0_g1/TRINITY_DN21924_c1_g1/TRINITY_DN18578_c1_g1/TRINITY_DN22898_c0_g2/TRINITY_DN11846_c0_g1/TRINITY_DN21044_c0_g4/TRINITY_DN14820_c0_g1/TRINITY_DN18823_c5_g1/TRINITY_DN20493_c0_g2/TRINITY_DN20795_c0_g1/TRINITY_DN11682_c1_g1/TRINITY_DN24012_c0_g3/TRINITY_DN19786_c4_g1/TRINITY_DN18042_c3_g2/TRI…	30
GO:0071555	BP cell wall organization	67/1580	477/34940	1.98385e-16	3.96771e-14	TRINITY_DN21934_c1_g1/TRINITY_DN14900_c0_g1/TRINITY_DN9903_c0_g1/TRINITY_DN16060_c1_g1/TRINITY_DN23277_c0_g2/TRINITY_DN19336_c1_g1/TRINITY_DN18391_c0_g2/TRINITY_DN17934_c1_g1/TRINITY_DN13646_c0_g1/TRINITY_DN22727_c2_g1/TRINITY_DN18854_c0_g1/TRINITY_DN18854_c0_g2/TRINITY_DN15080_c0_g1/TRINITY_DN23376_c0_g1/TRINITY_DN22346_c1_g2/TRINITY_DN22346_c1_g1/TRINITY_DN21511_c0_g1/TRINITY_DN22374_c0_g1/TRIN…	67		GO:0003700	MF DNA-binding transcription factor activity	74/647	1619/34940	9.88671e-13	1.08556e-10	TRINITY_DN19044_c1_g2/TRINITY_DN19217_c1_g1/TRINITY_DN17302_c0_g1/TRINITY_DN22898_c0_g5/TRINITY_DN18518_c1_g2/TRINITY_DN19544_c0_g1/TRINITY_DN22898_c0_g4/TRINITY_DN14056_c0_g1/TRINITY_DN22898_c0_g1/TRINITY_DN19120_c0_g1/TRINITY_DN21924_c1_g1/TRINITY_DN19044_c0_g1/TRINITY_DN22074_c1_g1/TRINITY_DN19505_c0_g2/TRINITY_DN22898_c0_g2/TRINITY_DN19875_c3_g1/TRINITY_DN23004_c1_g3/TRINITY_DN19692_c0_g2/TRI…	74
GO:0005975	BP carbohydrate metabolic process	70/1580	635/34940	7.45417e-12	1.3553e-09	TRINITY_DN16908_c0_g1/TRINITY_DN21934_c1_g1/TRINITY_DN13206_c0_g1/TRINITY_DN14900_c0_g1/TRINITY_DN16060_c1_g1/TRINITY_DN16087_c0_g1/TRINITY_DN19336_c1_g1/TRINITY_DN19361_c1_g1/TRINITY_DN17934_c1_g1/TRINITY_DN13646_c0_g1/TRINITY_DN22727_c2_g1/TRINITY_DN21901_c0_g2/TRINITY_DN15080_c0_g1/TRINITY_DN23795_c0_g1/TRINITY_DN18511_c5_g1/TRINITY_DN15932_c0_g2/TRINITY_DN21511_c0_g1/TRINITY_DN23795_c0_g2/TRI…	70		GO:0005310	MF dicarboxylic acid transmembrane transporter activity	9/647	16/34940	2.4687e-12	2.46421e-10	TRINITY_DN14434_c0_g1/TRINITY_DN24024_c2_g1/TRINITY_DN24024_c2_g2/TRINITY_DN13476_c1_g1/TRINITY_DN13476_c0_g1/TRINITY_DN24024_c2_g4/TRINITY_DN24024_c2_g5/TRINITY_DN24024_c3_g1/TRINITY_DN24024_c2_g3	9
GO:0009664	BP plant-type cell wall organization	24/1580	105/34940	3.96622e-11	6.61037e-09	TRINITY_DN17452_c0_g1/TRINITY_DN11334_c0_g1/TRINITY_DN19828_c1_g1/TRINITY_DN19828_c2_g1/TRINITY_DN17452_c0_g3/TRINITY_DN18964_c1_g1/TRINITY_DN23127_c0_g2/TRINITY_DN12718_c0_g1/TRINITY_DN18964_c1_g2/TRINITY_DN20273_c0_g1/TRINITY_DN17065_c0_g1/TRINITY_DN22657_c0_g1/TRINITY_DN15556_c0_g2/TRINITY_DN11526_c0_g1/TRINITY_DN13758_c0_g1/TRINITY_DN13762_c0_g1/TRINITY_DN22657_c0_g2/TRINITY_DN23966_c0_g3/TRI…	24		GO:0015131	MF oxaloacetate transmembrane transporter activity	9/647	17/34940	5.15984e-12	4.35808e-10	TRINITY_DN14434_c0_g1/TRINITY_DN24024_c2_g1/TRINITY_DN24024_c2_g2/TRINITY_DN13476_c1_g1/TRINITY_DN13476_c0_g1/TRINITY_DN24024_c2_g4/TRINITY_DN24024_c2_g5/TRINITY_DN24024_c3_g1/TRINITY_DN24024_c2_g3	9
GO:0016788	MF hydrolase activity, acting on ester bonds	28/1580	162/34940	1.01978e-09	1.54746e-07	TRINITY_DN14745_c0_g2/TRINITY_DN10840_c0_g1/TRINITY_DN20302_c2_g1/TRINITY_DN13582_c0_g1/TRINITY_DN14745_c0_g1/TRINITY_DN15008_c0_g1/TRINITY_DN16603_c1_g1/TRINITY_DN14261_c0_g1/TRINITY_DN11908_c0_g1/TRINITY_DN20354_c3_g3/TRINITY_DN12468_c0_g1/TRINITY_DN17681_c1_g2/TRINITY_DN16242_c0_g2/TRINITY_DN10872_c0_g1/TRINITY_DN16603_c2_g1/TRINITY_DN16603_c0_g2/TRINITY_DN11319_c0_g1/TRINITY_DN55081_c0_g1/TRI…	28		GO:0015729	BP oxaloacetate transport	9/647	17/34940	5.15984e-12	4.35808e-10	TRINITY_DN14434_c0_g1/TRINITY_DN24024_c2_g1/TRINITY_DN24024_c2_g2/TRINITY_DN13476_c1_g1/TRINITY_DN13476_c0_g1/TRINITY_DN24024_c2_g4/TRINITY_DN24024_c2_g5/TRINITY_DN24024_c3_g1/TRINITY_DN24024_c2_g3	9
GO:0008378	MF galactosyltransferase activity	14/1580	40/34940	1.08322e-09	1.54746e-07	TRINITY_DN14934_c1_g1/TRINITY_DN21363_c0_g3/TRINITY_DN16114_c0_g1/TRINITY_DN16091_c0_g1/TRINITY_DN22041_c0_g1/TRINITY_DN22041_c0_g3/TRINITY_DN21552_c0_g1/TRINITY_DN20451_c0_g1/TRINITY_DN21363_c0_g2/TRINITY_DN22265_c0_g1/TRINITY_DN13413_c0_g2/TRINITY_DN9171_c0_g1/TRINITY_DN16134_c0_g1/TRINITY_DN13413_c0_g1	14		GO:0043565	MF sequence-specific DNA binding	45/647	757/34940	9.4996e-12	7.4504e-10	TRINITY_DN19044_c1_g2/TRINITY_DN18518_c1_g2/TRINITY_DN14056_c0_g1/TRINITY_DN19120_c0_g1/TRINITY_DN21924_c1_g1/TRINITY_DN22074_c1_g1/TRINITY_DN19692_c0_g2/TRINITY_DN15198_c0_g1/TRINITY_DN10296_c0_g1/TRINITY_DN18184_c0_g4/TRINITY_DN11846_c0_g1/TRINITY_DN19496_c0_g1/TRINITY_DN19692_c0_g1/TRINITY_DN11846_c0_g2/TRINITY_DN18046_c1_g5/TRINITY_DN19044_c1_g4/TRINITY_DN21248_c0_g1/TRINITY_DN22074_c1_g2/TRI…	45
GO:0047259	MF glucomannan 4-beta-mannosyltransferase activity	8/1580	11/34940	2.50978e-09	3.29905e-07	TRINITY_DN23277_c0_g2/TRINITY_DN22346_c1_g2/TRINITY_DN22346_c1_g1/TRINITY_DN17651_c1_g1/TRINITY_DN21975_c2_g1/TRINITY_DN23277_c0_g1/TRINITY_DN17651_c1_g2/TRINITY_DN23277_c0_g3	8		GO:0017077	MF oxidative phosphorylation uncoupler activity	8/647	13/34940	1.57081e-11	1.14983e-09	TRINITY_DN14434_c0_g1/TRINITY_DN24024_c2_g1/TRINITY_DN24024_c2_g2/TRINITY_DN13476_c1_g1/TRINITY_DN13476_c0_g1/TRINITY_DN24024_c2_g5/TRINITY_DN24024_c3_g1/TRINITY_DN24024_c2_g3	8
GO:0042973	MF glucan endo-1,3-beta-D-glucosidase activity	19/1580	81/34940	2.63924e-09	3.29905e-07	TRINITY_DN19336_c1_g1/TRINITY_DN17934_c1_g1/TRINITY_DN19336_c1_g2/TRINITY_DN16250_c0_g1/TRINITY_DN18878_c0_g1/TRINITY_DN15621_c0_g2/TRINITY_DN21618_c0_g1/TRINITY_DN11833_c0_g1/TRINITY_DN14218_c0_g1/TRINITY_DN14882_c0_g1/TRINITY_DN14874_c0_g1/TRINITY_DN8461_c0_g1/TRINITY_DN10431_c0_g2/TRINITY_DN10743_c0_g1/TRINITY_DN12641_c0_g1/TRINITY_DN11072_c0_g1/TRINITY_DN11545_c0_g1/TRINITY_DN14327_c0_g1/TRIN…	19		GO:0071423	BP malate transmembrane transport	9/647	19/34940	1.89689e-11	1.30174e-09	TRINITY_DN14434_c0_g1/TRINITY_DN24024_c2_g1/TRINITY_DN24024_c2_g2/TRINITY_DN13476_c1_g1/TRINITY_DN13476_c0_g1/TRINITY_DN24024_c2_g4/TRINITY_DN24024_c2_g5/TRINITY_DN24024_c3_g1/TRINITY_DN24024_c2_g3	9
GO:0009734	BP auxin-activated signaling pathway	40/1580	313/34940	3.73918e-09	4.39903e-07	TRINITY_DN18920_c0_g3/TRINITY_DN18920_c2_g1/TRINITY_DN18920_c1_g1/TRINITY_DN18920_c0_g2/TRINITY_DN23369_c0_g1/TRINITY_DN18920_c3_g1/TRINITY_DN16199_c0_g2/TRINITY_DN23455_c0_g1/TRINITY_DN16985_c0_g1/TRINITY_DN20048_c1_g4/TRINITY_DN21533_c1_g1/TRINITY_DN18920_c0_g1/TRINITY_DN21757_c0_g3/TRINITY_DN18771_c3_g1/TRINITY_DN19388_c4_g1/TRINITY_DN11922_c0_g1/TRINITY_DN18953_c2_g1/TRINITY_DN23340_c0_g2/TRI…	40		GO:0035435	BP phosphate ion transmembrane transport	9/647	20/34940	3.39227e-11	2.19101e-09	TRINITY_DN14434_c0_g1/TRINITY_DN24024_c2_g1/TRINITY_DN24024_c2_g2/TRINITY_DN13476_c1_g1/TRINITY_DN13476_c0_g1/TRINITY_DN24024_c2_g4/TRINITY_DN24024_c2_g5/TRINITY_DN24024_c3_g1/TRINITY_DN24024_c2_g3	9
GO:0016757	MF transferase activity, transferring glycosyl groups	41/1580	331/34940	6.00922e-09	6.67692e-07	TRINITY_DN21887_c0_g1/TRINITY_DN23376_c0_g1/TRINITY_DN22346_c1_g2/TRINITY_DN22346_c1_g1/TRINITY_DN14934_c1_g1/TRINITY_DN21363_c0_g3/TRINITY_DN16114_c0_g1/TRINITY_DN14767_c1_g2/TRINITY_DN21257_c0_g1/TRINITY_DN22642_c0_g2/TRINITY_DN22041_c0_g1/TRINITY_DN21438_c1_g1/TRINITY_DN23392_c0_g2/TRINITY_DN19211_c1_g1/TRINITY_DN23896_c2_g1/TRINITY_DN19202_c0_g1/TRINITY_DN16579_c0_g1/TRINITY_DN22041_c0_g3/TRI…	41		GO:0005506	MF iron ion binding	42/647	761/34940	4.61065e-10	2.8125e-08	TRINITY_DN20431_c0_g1/TRINITY_DN17712_c0_g2/TRINITY_DN17712_c0_g1/TRINITY_DN15563_c13_g1/TRINITY_DN15563_c1_g1/TRINITY_DN15563_c5_g3/TRINITY_DN15563_c32_g1/TRINITY_DN19210_c1_g2/TRINITY_DN15563_c5_g6/TRINITY_DN15563_c5_g1/TRINITY_DN15563_c7_g1/TRINITY_DN15563_c6_g1/TRINITY_DN15563_c4_g1/TRINITY_DN19813_c0_g2/TRINITY_DN18053_c1_g1/TRINITY_DN18323_c2_g3/TRINITY_DN15563_c19_g1/TRINITY_DN18053_c1_g2/…	42
GO:0006949	BP syncytium formation	9/1580	16/34940	6.62997e-09	6.97892e-07	TRINITY_DN9903_c0_g1/TRINITY_DN17452_c0_g1/TRINITY_DN19828_c1_g1/TRINITY_DN19828_c2_g1/TRINITY_DN18964_c1_g1/TRINITY_DN23127_c0_g2/TRINITY_DN18964_c1_g2/TRINITY_DN20273_c0_g1/TRINITY_DN23966_c0_g5	9		GO:0015116	MF sulfate transmembrane transporter activity	10/647	35/34940	5.35292e-10	3.0516e-08	TRINITY_DN14434_c0_g1/TRINITY_DN24024_c2_g1/TRINITY_DN24024_c2_g2/TRINITY_DN13476_c1_g1/TRINITY_DN13476_c0_g1/TRINITY_DN24024_c2_g4/TRINITY_DN24024_c2_g5/TRINITY_DN24024_c3_g1/TRINITY_DN24024_c2_g3/TRINITY_DN19204_c0_g1	10
GO:0042335	BP cuticle development	13/1580	42/34940	2.35141e-08	2.35141e-06	TRINITY_DN14745_c0_g2/TRINITY_DN10840_c0_g1/TRINITY_DN14745_c0_g1/TRINITY_DN16603_c1_g1/TRINITY_DN14784_c0_g1/TRINITY_DN16603_c0_g2/TRINITY_DN18036_c0_g1/TRINITY_DN23395_c0_g1/TRINITY_DN14160_c0_g1/TRINITY_DN23883_c4_g1/TRINITY_DN22377_c0_g1/TRINITY_DN19435_c1_g2/TRINITY_DN21195_c0_g1	13		GO:0009611	BP response to wounding	27/647	349/34940	5.55848e-10	3.0516e-08	TRINITY_DN19044_c1_g2/TRINITY_DN18227_c0_g1/TRINITY_DN18396_c0_g2/TRINITY_DN13104_c1_g1/TRINITY_DN18399_c1_g4/TRINITY_DN18578_c1_g1/TRINITY_DN19875_c3_g1/TRINITY_DN14978_c0_g1/TRINITY_DN19906_c2_g2/TRINITY_DN23346_c4_g1/TRINITY_DN15198_c0_g1/TRINITY_DN19044_c1_g4/TRINITY_DN20970_c0_g1/TRINITY_DN21044_c0_g4/TRINITY_DN19875_c3_g3/TRINITY_DN19875_c3_g2/TRINITY_DN20795_c0_g1/TRINITY_DN20694_c5_g1/TRI…	27
GO:0004675	MF transmembrane receptor protein serine/threonine kinase activity	35/1580	271/34940	2.64264e-08	2.5168e-06	TRINITY_DN21078_c2_g1/TRINITY_DN18805_c0_g1/TRINITY_DN18099_c1_g1/TRINITY_DN14784_c0_g1/TRINITY_DN23395_c0_g1/TRINITY_DN14360_c0_g2/TRINITY_DN20189_c1_g1/TRINITY_DN23597_c3_g1/TRINITY_DN15159_c0_g1/TRINITY_DN17821_c0_g1/TRINITY_DN20779_c0_g1/TRINITY_DN14984_c0_g1/TRINITY_DN15785_c0_g1/TRINITY_DN21492_c0_g1/TRINITY_DN13031_c0_g1/TRINITY_DN20804_c0_g1/TRINITY_DN20634_c1_g1/TRINITY_DN23117_c0_g1/TRI…	35		GO:0016036	BP cellular response to phosphate starvation	15/647	101/34940	6.02135e-10	3.1483e-08	TRINITY_DN22074_c1_g1/TRINITY_DN19496_c0_g1/TRINITY_DN18083_c0_g1/TRINITY_DN13749_c0_g1/TRINITY_DN22737_c3_g1/TRINITY_DN20150_c0_g1/TRINITY_DN18083_c0_g2/TRINITY_DN20995_c4_g5/TRINITY_DN18140_c0_g1/TRINITY_DN22737_c3_g5/TRINITY_DN8689_c0_g1/TRINITY_DN20995_c0_g1/TRINITY_DN20995_c35_g1/TRINITY_DN20995_c28_g1/TRINITY_DN18140_c0_g2	15
GO:0048046	CC apoplast	70/1580	779/34940	4.57351e-08	4.15773e-06	TRINITY_DN15245_c0_g1/TRINITY_DN20385_c0_g1/TRINITY_DN18920_c0_g3/TRINITY_DN14261_c0_g1/TRINITY_DN14900_c0_g1/TRINITY_DN18920_c2_g1/TRINITY_DN20277_c1_g5/TRINITY_DN20277_c1_g6/TRINITY_DN18920_c1_g1/TRINITY_DN18920_c0_g2/TRINITY_DN21364_c0_g1/TRINITY_DN18854_c1_g1/TRINITY_DN11000_c0_g1/TRINITY_DN22794_c1_g2/TRINITY_DN15212_c1_g1/TRINITY_DN18854_c0_g1/TRINITY_DN18920_c3_g1/TRINITY_DN18854_c0_g2/TRI…	70		GO:0015140	MF malate transmembrane transporter activity	9/647	28/34940	1.22209e-09	6.09936e-08	TRINITY_DN14434_c0_g1/TRINITY_DN24024_c2_g1/TRINITY_DN24024_c2_g2/TRINITY_DN13476_c1_g1/TRINITY_DN13476_c0_g1/TRINITY_DN24024_c2_g4/TRINITY_DN24024_c2_g5/TRINITY_DN24024_c3_g1/TRINITY_DN24024_c2_g3	9
GO:0016042	BP lipid catabolic process	31/1580	229/34940	5.49644e-08	4.77952e-06	TRINITY_DN14745_c0_g2/TRINITY_DN10840_c0_g1/TRINITY_DN20302_c2_g1/TRINITY_DN13582_c0_g1/TRINITY_DN14745_c0_g1/TRINITY_DN15008_c0_g1/TRINITY_DN16603_c1_g1/TRINITY_DN14261_c0_g1/TRINITY_DN17999_c2_g2/TRINITY_DN11908_c0_g1/TRINITY_DN17999_c2_g1/TRINITY_DN20722_c0_g1/TRINITY_DN12468_c0_g1/TRINITY_DN17681_c1_g2/TRINITY_DN16242_c0_g2/TRINITY_DN10872_c0_g1/TRINITY_DN16603_c2_g1/TRINITY_DN23883_c2_g2/TRI…	31		GO:0008272	BP sulfate transport	10/647	39/34940	1.73421e-09	8.27895e-08	TRINITY_DN14434_c0_g1/TRINITY_DN24024_c2_g1/TRINITY_DN24024_c2_g2/TRINITY_DN13476_c1_g1/TRINITY_DN13476_c0_g1/TRINITY_DN24024_c2_g4/TRINITY_DN24024_c2_g5/TRINITY_DN24024_c3_g1/TRINITY_DN24024_c2_g3/TRINITY_DN19204_c0_g1	10
GO:0010192	BP mucilage biosynthetic process	10/1580	25/34940	6.09216e-08	5.0768e-06	TRINITY_DN23277_c0_g2/TRINITY_DN22346_c1_g1/TRINITY_DN17651_c1_g1/TRINITY_DN21363_c0_g3/TRINITY_DN21975_c2_g1/TRINITY_DN23277_c0_g1/TRINITY_DN21363_c0_g2/TRINITY_DN17651_c1_g2/TRINITY_DN12577_c0_g1/TRINITY_DN23277_c0_g3	10		GO:0006527	BP arginine catabolic process	7/647	18/34940	1.92677e-08	8.81499e-07	TRINITY_DN15804_c0_g1/TRINITY_DN20694_c7_g1/TRINITY_DN21975_c3_g1/TRINITY_DN20694_c5_g1/TRINITY_DN20694_c5_g3/TRINITY_DN20694_c6_g1/TRINITY_DN20694_c8_g1	7
GO:0016413	MF O-acetyltransferase activity	14/1580	53/34940	6.45846e-08	5.16677e-06	TRINITY_DN15671_c0_g1/TRINITY_DN15260_c1_g2/TRINITY_DN17099_c0_g2/TRINITY_DN20863_c5_g1/TRINITY_DN17099_c0_g1/TRINITY_DN10061_c0_g1/TRINITY_DN14438_c0_g1/TRINITY_DN16888_c0_g1/TRINITY_DN15470_c0_g1/TRINITY_DN16967_c0_g1/TRINITY_DN15464_c0_g1/TRINITY_DN12198_c0_g1/TRINITY_DN3026_c0_g1/TRINITY_DN16888_c0_g2	14		GO:0006979	BP response to oxidative stress	31/647	539/34940	3.59055e-08	1.57697e-06	TRINITY_DN19044_c1_g2/TRINITY_DN18208_c0_g1/TRINITY_DN18227_c0_g1/TRINITY_DN18396_c0_g2/TRINITY_DN19281_c3_g1/TRINITY_DN23346_c4_g1/TRINITY_DN19044_c1_g4/TRINITY_DN15584_c1_g1/TRINITY_DN20694_c5_g1/TRINITY_DN17635_c3_g2/TRINITY_DN15538_c9_g1/TRINITY_DN17635_c3_g1/TRINITY_DN20995_c4_g1/TRINITY_DN18193_c0_g3/TRINITY_DN17761_c0_g2/TRINITY_DN23683_c7_g8/TRINITY_DN19173_c2_g1/TRINITY_DN19323_c0_g1/TRI…	31
GO:0071554	BP cell wall organization or biogenesis	13/1580	47/34940	1.04934e-07	7.89212e-06	TRINITY_DN15260_c1_g2/TRINITY_DN17099_c0_g2/TRINITY_DN20863_c5_g1/TRINITY_DN17099_c0_g1/TRINITY_DN10061_c0_g1/TRINITY_DN14438_c0_g1/TRINITY_DN16888_c0_g1/TRINITY_DN15470_c0_g1/TRINITY_DN16967_c0_g1/TRINITY_DN15464_c0_g1/TRINITY_DN12198_c0_g1/TRINITY_DN3026_c0_g1/TRINITY_DN16888_c0_g2	13		GO:0042542	BP response to hydrogen peroxide	16/647	163/34940	7.14137e-08	3.01586e-06	TRINITY_DN14056_c0_g1/TRINITY_DN18396_c0_g2/TRINITY_DN19692_c0_g2/TRINITY_DN23346_c4_g1/TRINITY_DN23470_c1_g2/TRINITY_DN20332_c7_g1/TRINITY_DN20421_c0_g3/TRINITY_DN22238_c2_g3/TRINITY_DN20995_c4_g5/TRINITY_DN22499_c0_g1/TRINITY_DN8689_c0_g1/TRINITY_DN14962_c0_g1/TRINITY_DN20995_c0_g1/TRINITY_DN20995_c35_g1/TRINITY_DN20995_c28_g1/TRINITY_DN24099_c1_g1	16
GO:0030247	MF polysaccharide binding	24/1580	153/34940	1.06544e-07	7.89212e-06	TRINITY_DN19336_c1_g1/TRINITY_DN17934_c1_g1/TRINITY_DN22388_c0_g2/TRINITY_DN22388_c0_g3/TRINITY_DN19336_c1_g2/TRINITY_DN16250_c0_g1/TRINITY_DN17662_c1_g1/TRINITY_DN18878_c0_g1/TRINITY_DN15621_c0_g2/TRINITY_DN21618_c0_g1/TRINITY_DN13921_c0_g1/TRINITY_DN11833_c0_g1/TRINITY_DN14218_c0_g1/TRINITY_DN14882_c0_g1/TRINITY_DN14874_c0_g1/TRINITY_DN8461_c0_g1/TRINITY_DN11952_c0_g1/TRINITY_DN10743_c0_g1/TRIN…	24		GO:0006952	BP defense response	40/647	844/34940	7.9698e-08	3.24105e-06	TRINITY_DN13225_c0_g1/TRINITY_DN17302_c0_g1/TRINITY_DN19544_c0_g1/TRINITY_DN18208_c0_g1/TRINITY_DN18706_c0_g4/TRINITY_DN18396_c0_g2/TRINITY_DN13104_c1_g1/TRINITY_DN11105_c0_g1/TRINITY_DN16744_c1_g3/TRINITY_DN23346_c4_g1/TRINITY_DN18184_c0_g4/TRINITY_DN22175_c0_g2/TRINITY_DN11244_c0_g1/TRINITY_DN17298_c0_g1/TRINITY_DN18974_c0_g1/TRINITY_DN17298_c1_g2/TRINITY_DN22102_c0_g1/TRINITY_DN18823_c5_g1/TRI…	40
GO:0003700	MF DNA-binding transcription factor activity	119/1580	1619/34940	1.32591e-07	9.47075e-06	TRINITY_DN11870_c0_g1/TRINITY_DN20489_c1_g1/TRINITY_DN20120_c1_g1/TRINITY_DN10054_c0_g1/TRINITY_DN22269_c1_g3/TRINITY_DN10408_c0_g1/TRINITY_DN17196_c0_g1/TRINITY_DN21334_c1_g2/TRINITY_DN16110_c0_g1/TRINITY_DN10864_c0_g1/TRINITY_DN18597_c1_g1/TRINITY_DN11552_c0_g1/TRINITY_DN23273_c0_g4/TRINITY_DN14997_c0_g1/TRINITY_DN22840_c0_g2/TRINITY_DN21036_c0_g1/TRINITY_DN18312_c1_g2/TRINITY_DN17572_c0_g1/TRI…	119		GO:0042744	BP hydrogen peroxide catabolic process	19/647	233/34940	8.70334e-08	3.41295e-06	TRINITY_DN15538_c2_g1/TRINITY_DN20332_c7_g1/TRINITY_DN17635_c3_g2/TRINITY_DN15538_c9_g1/TRINITY_DN17635_c3_g1/TRINITY_DN20995_c4_g1/TRINITY_DN15538_c8_g1/TRINITY_DN19173_c2_g1/TRINITY_DN19323_c0_g1/TRINITY_DN20995_c4_g5/TRINITY_DN15538_c3_g1/TRINITY_DN19722_c0_g1/TRINITY_DN20995_c31_g1/TRINITY_DN20437_c7_g1/TRINITY_DN20995_c10_g1/TRINITY_DN8689_c0_g1/TRINITY_DN20995_c0_g1/TRINITY_DN20995_c35_g1/T…	19
GO:0051753	MF mannan synthase activity	9/1580	23/34940	3.5508e-07	2.44883e-05	TRINITY_DN23277_c0_g2/TRINITY_DN22346_c1_g2/TRINITY_DN22346_c1_g1/TRINITY_DN17651_c1_g1/TRINITY_DN21975_c2_g1/TRINITY_DN23277_c0_g1/TRINITY_DN17651_c1_g2/TRINITY_DN19812_c1_g2/TRINITY_DN23277_c0_g3	9		GO:0008792	MF arginine decarboxylase activity	6/647	14/34940	1.04259e-07	3.94748e-06	TRINITY_DN20694_c7_g1/TRINITY_DN21975_c3_g1/TRINITY_DN20694_c5_g1/TRINITY_DN20694_c5_g3/TRINITY_DN20694_c6_g1/TRINITY_DN20694_c8_g1	6
GO:0010025	BP wax biosynthetic process	12/1580	44/34940	3.84461e-07	2.56307e-05	TRINITY_DN20851_c2_g1/TRINITY_DN21787_c1_g1/TRINITY_DN20851_c2_g2/TRINITY_DN12081_c0_g1/TRINITY_DN21404_c0_g2/TRINITY_DN12545_c0_g1/TRINITY_DN21129_c0_g1/TRINITY_DN23883_c4_g1/TRINITY_DN16164_c0_g1/TRINITY_DN19435_c1_g2/TRINITY_DN18890_c1_g1/TRINITY_DN17430_c0_g1	12		GO:0009873	BP ethylene-activated signaling pathway	19/647	249/34940	2.45611e-07	8.98937e-06	TRINITY_DN19217_c1_g1/TRINITY_DN17302_c0_g1/TRINITY_DN19544_c0_g1/TRINITY_DN22074_c1_g1/TRINITY_DN19505_c0_g2/TRINITY_DN23004_c1_g3/TRINITY_DN15198_c0_g1/TRINITY_DN10296_c0_g1/TRINITY_DN18184_c0_g4/TRINITY_DN22175_c0_g2/TRINITY_DN19496_c0_g1/TRINITY_DN21248_c0_g1/TRINITY_DN20970_c0_g1/TRINITY_DN22175_c0_g1/TRINITY_DN11682_c1_g1/TRINITY_DN14106_c0_g1/TRINITY_DN22805_c0_g1/TRINITY_DN23158_c0_g1/TRI…	19
GO:0016747	MF transferase activity, transferring acyl groups other than amino-acyl groups	22/1580	142/34940	4.44205e-07	2.86584e-05	TRINITY_DN23637_c0_g1/TRINITY_DN19759_c1_g1/TRINITY_DN20851_c2_g1/TRINITY_DN11782_c0_g1/TRINITY_DN15685_c0_g1/TRINITY_DN14073_c0_g1/TRINITY_DN15084_c0_g1/TRINITY_DN15744_c0_g1/TRINITY_DN13591_c0_g1/TRINITY_DN20851_c2_g2/TRINITY_DN21303_c0_g2/TRINITY_DN12081_c0_g1/TRINITY_DN18749_c0_g1/TRINITY_DN21303_c0_g1/TRINITY_DN12545_c0_g1/TRINITY_DN23112_c1_g1/TRINITY_DN16164_c0_g1/TRINITY_DN23785_c0_g1/TRI…	22		GO:0006839	BP mitochondrial transport	13/647	116/34940	2.56818e-07	9.09634e-06	TRINITY_DN14434_c0_g1/TRINITY_DN24024_c2_g1/TRINITY_DN24024_c2_g2/TRINITY_DN13476_c1_g1/TRINITY_DN13476_c0_g1/TRINITY_DN24024_c2_g4/TRINITY_DN19469_c0_g1/TRINITY_DN24024_c2_g5/TRINITY_DN23524_c1_g3/TRINITY_DN19469_c1_g1/TRINITY_DN24024_c3_g1/TRINITY_DN24024_c2_g3/TRINITY_DN14181_c0_g2	13
GO:0048359	BP mucilage metabolic process involved in seed coat development	10/1580	31/34940	6.44566e-07	4.02853e-05	TRINITY_DN23277_c0_g2/TRINITY_DN22346_c1_g1/TRINITY_DN14774_c0_g1/TRINITY_DN9914_c0_g1/TRINITY_DN17651_c1_g1/TRINITY_DN16884_c0_g1/TRINITY_DN21975_c2_g1/TRINITY_DN23277_c0_g1/TRINITY_DN17651_c1_g2/TRINITY_DN23277_c0_g3	10		GO:0009446	BP putrescine biosynthetic process	6/647	17/34940	4.09774e-07	1.40604e-05	TRINITY_DN20694_c7_g1/TRINITY_DN21975_c3_g1/TRINITY_DN20694_c5_g1/TRINITY_DN20694_c5_g3/TRINITY_DN20694_c6_g1/TRINITY_DN20694_c8_g1	6
GO:0010106	BP cellular response to iron ion starvation	6/1580	10/34940	1.52037e-06	9.21436e-05	TRINITY_DN11870_c0_g1/TRINITY_DN24184_c1_g2/TRINITY_DN10600_c0_g1/TRINITY_DN21102_c0_g1/TRINITY_DN10600_c0_g2/TRINITY_DN10763_c0_g1	6		GO:0008777	MF acetylornithine deacetylase activity	5/647	10/34940	5.00289e-07	1.6646e-05	TRINITY_DN21955_c5_g1/TRINITY_DN21955_c2_g1/TRINITY_DN21955_c2_g2/TRINITY_DN21955_c2_g3/TRINITY_DN21955_c2_g4	5
GO:0030570	MF pectate lyase activity	8/1580	24/34940	6.59658e-06	0.000388034	TRINITY_DN19360_c0_g1/TRINITY_DN19360_c0_g2/TRINITY_DN21977_c4_g1/TRINITY_DN21977_c4_g2/TRINITY_DN19041_c0_g1/TRINITY_DN17893_c1_g1/TRINITY_DN19360_c0_g3/TRINITY_DN19041_c0_g2	8		GO:0015297	MF antiporter activity	15/647	173/34940	9.06386e-07	2.92709e-05	TRINITY_DN14434_c0_g1/TRINITY_DN24024_c2_g1/TRINITY_DN24024_c2_g2/TRINITY_DN13476_c1_g1/TRINITY_DN13476_c0_g1/TRINITY_DN24024_c2_g4/TRINITY_DN19469_c0_g1/TRINITY_DN24024_c2_g5/TRINITY_DN16277_c1_g3/TRINITY_DN23524_c1_g3/TRINITY_DN19469_c1_g1/TRINITY_DN24024_c3_g1/TRINITY_DN24024_c2_g3/TRINITY_DN18140_c0_g1/TRINITY_DN18140_c0_g2	15
GO:0006952	BP defense response	66/1580	844/34940	1.2825e-05	0.000692146	TRINITY_DN19031_c0_g2/TRINITY_DN54625_c0_g1/TRINITY_DN10330_c0_g1/TRINITY_DN19336_c1_g1/TRINITY_DN11104_c0_g1/TRINITY_DN17934_c1_g1/TRINITY_DN8357_c0_g1/TRINITY_DN10611_c0_g1/TRINITY_DN19336_c1_g2/TRINITY_DN16250_c0_g1/TRINITY_DN17894_c1_g1/TRINITY_DN16095_c0_g2/TRINITY_DN12968_c0_g1/TRINITY_DN18878_c0_g1/TRINITY_DN15621_c0_g2/TRINITY_DN12922_c0_g1/TRINITY_DN21618_c0_g1/TRINITY_DN21757_c0_g3/TRIN…	66		GO:0009409	BP response to cold	30/647	608/34940	1.50467e-06	4.72037e-05	TRINITY_DN19044_c1_g2/TRINITY_DN22076_c1_g1/TRINITY_DN22076_c0_g1/TRINITY_DN22898_c0_g4/TRINITY_DN18227_c0_g1/TRINITY_DN22898_c0_g1/TRINITY_DN18396_c0_g2/TRINITY_DN21924_c1_g1/TRINITY_DN22898_c0_g2/TRINITY_DN23346_c3_g2/TRINITY_DN23346_c4_g1/TRINITY_DN15198_c0_g1/TRINITY_DN18184_c0_g4/TRINITY_DN19044_c1_g4/TRINITY_DN13790_c0_g1/TRINITY_DN20493_c0_g2/TRINITY_DN19875_c3_g3/TRINITY_DN20694_c5_g1/TRI…	30
GO:0006073	BP cellular glucan metabolic process	8/1580	26/34940	1.2923e-05	0.000692146	TRINITY_DN14900_c0_g1/TRINITY_DN21511_c0_g1/TRINITY_DN22374_c0_g1/TRINITY_DN11718_c0_g1/TRINITY_DN15556_c0_g2/TRINITY_DN22709_c0_g1/TRINITY_DN15556_c0_g1/TRINITY_DN22076_c1_g2	8		GO:0050829	BP defense response to Gram-negative bacterium	7/647	32/34940	1.62678e-06	4.96168e-05	TRINITY_DN16607_c0_g1/TRINITY_DN16607_c0_g3/TRINITY_DN24012_c0_g3/TRINITY_DN16607_c0_g2/TRINITY_DN18042_c3_g2/TRINITY_DN24012_c0_g1/TRINITY_DN18042_c1_g1	7
GO:0004674	MF protein serine/threonine kinase activity	82/1580	1118/34940	1.31304e-05	0.000692146	TRINITY_DN23387_c3_g1/TRINITY_DN21078_c2_g1/TRINITY_DN18805_c0_g1/TRINITY_DN20689_c1_g1/TRINITY_DN20689_c1_g2/TRINITY_DN18587_c0_g1/TRINITY_DN13933_c0_g1/TRINITY_DN14784_c0_g1/TRINITY_DN8733_c0_g1/TRINITY_DN18561_c0_g1/TRINITY_DN21213_c0_g1/TRINITY_DN22351_c0_g1/TRINITY_DN21463_c0_g1/TRINITY_DN16800_c0_g1/TRINITY_DN22657_c0_g1/TRINITY_DN21153_c0_g1/TRINITY_DN10882_c0_g1/TRINITY_DN20940_c4_g1/TRIN…	82		GO:0052865	BP 1-deoxy-D-xylulose 5-phosphate biosynthetic process	6/647	21/34940	1.68673e-06	5.00549e-05	TRINITY_DN23551_c3_g1/TRINITY_DN23551_c7_g1/TRINITY_DN12313_c0_g1/TRINITY_DN23551_c3_g3/TRINITY_DN23551_c2_g1/TRINITY_DN23551_c5_g1	6
GO:0006486	BP protein glycosylation	26/1580	226/34940	1.31508e-05	0.000692146	TRINITY_DN14934_c1_g1/TRINITY_DN23152_c1_g1/TRINITY_DN16114_c0_g1/TRINITY_DN21257_c0_g1/TRINITY_DN22642_c0_g2/TRINITY_DN16091_c0_g1/TRINITY_DN22041_c0_g1/TRINITY_DN23896_c2_g1/TRINITY_DN16579_c0_g1/TRINITY_DN22041_c0_g3/TRINITY_DN18861_c0_g1/TRINITY_DN23297_c0_g1/TRINITY_DN11592_c0_g1/TRINITY_DN21552_c0_g1/TRINITY_DN23152_c2_g2/TRINITY_DN17957_c0_g1/TRINITY_DN20451_c0_g1/TRINITY_DN14946_c0_g1/TRI…	26		GO:0009751	BP response to salicylic acid	16/647	208/34940	1.94291e-06	5.61399e-05	TRINITY_DN18208_c0_g1/TRINITY_DN14056_c0_g1/TRINITY_DN14978_c0_g1/TRINITY_DN10296_c0_g1/TRINITY_DN11846_c0_g1/TRINITY_DN11846_c0_g2/TRINITY_DN14820_c0_g1/TRINITY_DN19875_c3_g2/TRINITY_DN20795_c0_g1/TRINITY_DN19875_c3_g4/TRINITY_DN23470_c1_g2/TRINITY_DN20421_c0_g3/TRINITY_DN18158_c0_g1/TRINITY_DN20275_c3_g2/TRINITY_DN11629_c0_g1/TRINITY_DN24054_c1_g1	16
GO:0045490	BP pectin catabolic process	15/1580	92/34940	1.55907e-05	0.000799525	TRINITY_DN19360_c0_g1/TRINITY_DN19360_c0_g2/TRINITY_DN21977_c4_g1/TRINITY_DN21977_c4_g2/TRINITY_DN16395_c0_g1/TRINITY_DN19041_c0_g1/TRINITY_DN9992_c0_g1/TRINITY_DN17893_c1_g1/TRINITY_DN19946_c0_g1/TRINITY_DN10279_c0_g1/TRINITY_DN19360_c0_g3/TRINITY_DN19041_c0_g2/TRINITY_DN17068_c0_g2/TRINITY_DN6885_c0_g1/TRINITY_DN9317_c0_g1	15		GO:0031347	BP regulation of defense response	9/647	63/34940	2.35191e-06	6.62154e-05	TRINITY_DN14056_c0_g1/TRINITY_DN19906_c2_g2/TRINITY_DN14820_c0_g1/TRINITY_DN20795_c0_g1/TRINITY_DN23470_c1_g2/TRINITY_DN19028_c0_g1/TRINITY_DN11161_c0_g1/TRINITY_DN20275_c3_g2/TRINITY_DN11629_c0_g1	9
GO:0000139	CC Golgi membrane	62/1580	796/34940	2.61222e-05	0.00128813	TRINITY_DN23277_c0_g2/TRINITY_DN14421_c1_g1/TRINITY_DN23376_c0_g1/TRINITY_DN22346_c1_g2/TRINITY_DN22346_c1_g1/TRINITY_DN14934_c1_g1/TRINITY_DN9914_c0_g1/TRINITY_DN17651_c1_g1/TRINITY_DN19020_c3_g1/TRINITY_DN21363_c0_g3/TRINITY_DN16114_c0_g1/TRINITY_DN21257_c0_g1/TRINITY_DN22642_c0_g2/TRINITY_DN16091_c0_g1/TRINITY_DN20747_c0_g2/TRINITY_DN14990_c0_g1/TRINITY_DN14368_c0_g1/TRINITY_DN22041_c0_g1/TRIN…	62		GO:0008295	BP spermidine biosynthetic process	7/647	35/34940	3.09723e-06	8.5019e-05	TRINITY_DN20694_c7_g1/TRINITY_DN21975_c3_g1/TRINITY_DN20694_c5_g1/TRINITY_DN20694_c5_g3/TRINITY_DN20694_c6_g1/TRINITY_DN20694_c8_g1/TRINITY_DN16939_c0_g1	7
GO:0007166	BP cell surface receptor signaling pathway	33/1580	335/34940	2.64066e-05	0.00128813	TRINITY_DN21078_c2_g1/TRINITY_DN18805_c0_g1/TRINITY_DN18099_c1_g1/TRINITY_DN14784_c0_g1/TRINITY_DN23395_c0_g1/TRINITY_DN14360_c0_g2/TRINITY_DN20189_c1_g1/TRINITY_DN23597_c3_g1/TRINITY_DN15159_c0_g1/TRINITY_DN20779_c0_g1/TRINITY_DN14984_c0_g1/TRINITY_DN15785_c0_g1/TRINITY_DN21492_c0_g1/TRINITY_DN13031_c0_g1/TRINITY_DN20804_c0_g1/TRINITY_DN20634_c1_g1/TRINITY_DN23117_c0_g1/TRINITY_DN20464_c0_g2/TRI…	33		GO:0070417	BP cellular response to cold	11/647	104/34940	3.79068e-06	0.000101516	TRINITY_DN24118_c2_g2/TRINITY_DN24118_c9_g1/TRINITY_DN13088_c31_g1/TRINITY_DN18203_c2_g1/TRINITY_DN6577_c0_g1/TRINITY_DN13088_c4_g3/TRINITY_DN13088_c28_g1/TRINITY_DN6998_c0_g1/TRINITY_DN24118_c11_g1/TRINITY_DN19975_c0_g1/TRINITY_DN20377_c1_g5	11
GO:0008017	MF microtubule binding	28/1580	267/34940	3.46916e-05	0.00165198	TRINITY_DN18207_c0_g1/TRINITY_DN17471_c1_g2/TRINITY_DN13893_c0_g1/TRINITY_DN23559_c0_g1/TRINITY_DN16838_c0_g1/TRINITY_DN23577_c0_g1/TRINITY_DN22857_c0_g1/TRINITY_DN20500_c0_g1/TRINITY_DN24052_c1_g1/TRINITY_DN21209_c0_g1/TRINITY_DN20018_c1_g1/TRINITY_DN23119_c2_g1/TRINITY_DN12139_c0_g1/TRINITY_DN21210_c0_g3/TRINITY_DN19651_c0_g1/TRINITY_DN14211_c0_g1/TRINITY_DN19854_c0_g1/TRINITY_DN18327_c2_g3/TRI…	28		GO:0008661	MF 1-deoxy-D-xylulose-5-phosphate synthase activity	6/647	24/34940	3.99041e-06	0.000104321	TRINITY_DN23551_c3_g1/TRINITY_DN23551_c7_g1/TRINITY_DN12313_c0_g1/TRINITY_DN23551_c3_g3/TRINITY_DN23551_c2_g1/TRINITY_DN23551_c5_g1	6
GO:0009903	BP chloroplast avoidance movement	8/1580	30/34940	4.11916e-05	0.00191589	TRINITY_DN22188_c0_g1/TRINITY_DN15309_c0_g1/TRINITY_DN21995_c0_g2/TRINITY_DN22188_c0_g2/TRINITY_DN17170_c0_g3/TRINITY_DN22140_c0_g1/TRINITY_DN13419_c0_g1/TRINITY_DN22606_c1_g2	8		GO:0020037	MF heme binding	38/647	923/34940	4.92179e-06	0.000125677	TRINITY_DN18208_c0_g1/TRINITY_DN20431_c0_g1/TRINITY_DN17712_c0_g2/TRINITY_DN17712_c0_g1/TRINITY_DN19210_c1_g2/TRINITY_DN8283_c0_g1/TRINITY_DN15538_c2_g1/TRINITY_DN20332_c7_g1/TRINITY_DN19813_c0_g2/TRINITY_DN17635_c3_g2/TRINITY_DN18323_c2_g3/TRINITY_DN15538_c9_g1/TRINITY_DN17635_c3_g1/TRINITY_DN20995_c4_g1/TRINITY_DN16925_c0_g1/TRINITY_DN15538_c8_g1/TRINITY_DN19796_c5_g4/TRINITY_DN19173_c2_g1/TRIN…	38
GO:0010369	CC chromocenter	6/1580	16/34940	4.58343e-05	0.00208338	TRINITY_DN21056_c2_g3/TRINITY_DN9620_c0_g1/TRINITY_DN21056_c2_g1/TRINITY_DN21056_c2_g4/TRINITY_DN15215_c0_g1/TRINITY_DN16447_c0_g1	6		GO:0055114	BP oxidation-reduction process	53/647	1500/34940	6.35039e-06	0.000158471	TRINITY_DN23622_c1_g1/TRINITY_DN20207_c0_g1/TRINITY_DN20431_c0_g1/TRINITY_DN17712_c0_g1/TRINITY_DN18214_c0_g1/TRINITY_DN19210_c1_g2/TRINITY_DN22437_c2_g2/TRINITY_DN15563_c5_g1/TRINITY_DN21055_c0_g3/TRINITY_DN18237_c2_g1/TRINITY_DN19813_c0_g2/TRINITY_DN20111_c1_g1/TRINITY_DN17635_c3_g2/TRINITY_DN18323_c2_g3/TRINITY_DN24069_c4_g2/TRINITY_DN15910_c0_g1/TRINITY_DN16862_c0_g1/TRINITY_DN15538_c9_g1/TRI…	53
GO:0009506	CC plasmodesma	100/1580	1483/34940	4.71613e-05	0.00209606	TRINITY_DN20385_c0_g1/TRINITY_DN9903_c0_g1/TRINITY_DN16262_c0_g1/TRINITY_DN17452_c0_g1/TRINITY_DN11334_c0_g1/TRINITY_DN21364_c0_g1/TRINITY_DN17266_c1_g1/TRINITY_DN11000_c0_g1/TRINITY_DN15437_c0_g2/TRINITY_DN21249_c0_g1/TRINITY_DN22428_c1_g1/TRINITY_DN12718_c0_g1/TRINITY_DN20385_c0_g3/TRINITY_DN22388_c0_g2/TRINITY_DN15932_c0_g2/TRINITY_DN22493_c0_g2/TRINITY_DN21312_c2_g1/TRINITY_DN23190_c0_g1/TRIN…	100		GO:0006073	BP cellular glucan metabolic process	6/647	26/34940	6.61393e-06	0.00016138	TRINITY_DN22076_c1_g1/TRINITY_DN22076_c0_g1/TRINITY_DN13790_c0_g1/TRINITY_DN24069_c4_g2/TRINITY_DN15994_c0_g2/TRINITY_DN24069_c4_g1	6
GO:0046983	MF protein dimerization activity	31/1580	317/34940	5.23933e-05	0.00227797	TRINITY_DN11870_c0_g1/TRINITY_DN10054_c0_g1/TRINITY_DN22269_c1_g3/TRINITY_DN21334_c1_g2/TRINITY_DN10864_c0_g1/TRINITY_DN17572_c0_g1/TRINITY_DN20690_c1_g2/TRINITY_DN11711_c0_g1/TRINITY_DN20588_c0_g1/TRINITY_DN17506_c0_g1/TRINITY_DN16864_c2_g1/TRINITY_DN16924_c0_g1/TRINITY_DN18753_c1_g1/TRINITY_DN22604_c0_g1/TRINITY_DN8119_c0_g1/TRINITY_DN22275_c0_g1/TRINITY_DN19374_c0_g1/TRINITY_DN15228_c0_g1/TRIN…	31		GO:0016491	MF oxidoreductase activity	36/647	867/34940	7.25332e-06	0.000172733	TRINITY_DN23622_c1_g1/TRINITY_DN24118_c2_g3/TRINITY_DN24118_c2_g2/TRINITY_DN24118_c7_g1/TRINITY_DN2623_c0_g1/TRINITY_DN24118_c2_g4/TRINITY_DN24118_c6_g1/TRINITY_DN18214_c0_g1/TRINITY_DN23341_c1_g1/TRINITY_DN15563_c5_g1/TRINITY_DN17711_c1_g1/TRINITY_DN18237_c2_g1/TRINITY_DN20111_c1_g1/TRINITY_DN24069_c4_g2/TRINITY_DN15910_c0_g1/TRINITY_DN16862_c0_g1/TRINITY_DN23867_c1_g1/TRINITY_DN23092_c0_g3/TRIN…	36
GO:0042546	BP cell wall biogenesis	11/1580	59/34940	5.90182e-05	0.00251141	TRINITY_DN14900_c0_g1/TRINITY_DN21511_c0_g1/TRINITY_DN22374_c0_g1/TRINITY_DN11718_c0_g1/TRINITY_DN15556_c0_g2/TRINITY_DN14368_c0_g1/TRINITY_DN22709_c0_g1/TRINITY_DN15556_c0_g1/TRINITY_DN9961_c0_g1/TRINITY_DN22076_c1_g2/TRINITY_DN18402_c0_g2	11		GO:0004096	MF catalase activity	10/647	91/34940	7.39386e-06	0.000172733	TRINITY_DN20332_c7_g1/TRINITY_DN20995_c4_g1/TRINITY_DN19173_c2_g1/TRINITY_DN20995_c4_g5/TRINITY_DN20995_c31_g1/TRINITY_DN20995_c10_g1/TRINITY_DN8689_c0_g1/TRINITY_DN20995_c0_g1/TRINITY_DN20995_c35_g1/TRINITY_DN20995_c28_g1	10
GO:0102336	MF 3-oxo-arachidoyl-CoA synthase activity	9/1580	41/34940	7.28962e-05	0.00285868	TRINITY_DN20851_c2_g1/TRINITY_DN11782_c0_g1/TRINITY_DN15084_c0_g1/TRINITY_DN20851_c2_g2/TRINITY_DN21303_c0_g2/TRINITY_DN12081_c0_g1/TRINITY_DN21303_c0_g1/TRINITY_DN23112_c1_g1/TRINITY_DN21862_c1_g1	9		GO:0033481	BP galacturonate biosynthetic process	4/647	8/34940	7.68632e-06	0.000175824	TRINITY_DN24012_c0_g3/TRINITY_DN18042_c3_g2/TRINITY_DN24012_c0_g1/TRINITY_DN18042_c1_g1	4
GO:0102337	MF 3-oxo-cerotoyl-CoA synthase activity	9/1580	41/34940	7.28962e-05	0.00285868	TRINITY_DN20851_c2_g1/TRINITY_DN11782_c0_g1/TRINITY_DN15084_c0_g1/TRINITY_DN20851_c2_g2/TRINITY_DN21303_c0_g2/TRINITY_DN12081_c0_g1/TRINITY_DN21303_c0_g1/TRINITY_DN23112_c1_g1/TRINITY_DN21862_c1_g1	9		GO:0044212	MF transcription regulatory region DNA binding	20/647	348/34940	9.55356e-06	0.000214078	TRINITY_DN21924_c1_g1/TRINITY_DN19044_c0_g1/TRINITY_DN22074_c1_g1/TRINITY_DN19692_c0_g2/TRINITY_DN10296_c0_g1/TRINITY_DN19044_c1_g3/TRINITY_DN11846_c0_g1/TRINITY_DN19496_c0_g1/TRINITY_DN19692_c0_g1/TRINITY_DN11846_c0_g2/TRINITY_DN22074_c1_g2/TRINITY_DN20795_c0_g1/TRINITY_DN11682_c1_g1/TRINITY_DN15747_c2_g1/TRINITY_DN12556_c0_g1/TRINITY_DN11629_c0_g1/TRINITY_DN14962_c0_g1/TRINITY_DN19919_c1_g1/TRI…	20
GO:0102338	MF 3-oxo-lignoceronyl-CoA synthase activity	9/1580	41/34940	7.28962e-05	0.00285868	TRINITY_DN20851_c2_g1/TRINITY_DN11782_c0_g1/TRINITY_DN15084_c0_g1/TRINITY_DN20851_c2_g2/TRINITY_DN21303_c0_g2/TRINITY_DN12081_c0_g1/TRINITY_DN21303_c0_g1/TRINITY_DN23112_c1_g1/TRINITY_DN21862_c1_g1	9		GO:0006665	BP sphingolipid metabolic process	7/647	44/34940	1.52784e-05	0.000335514	TRINITY_DN24118_c2_g3/TRINITY_DN24118_c2_g2/TRINITY_DN24118_c7_g1/TRINITY_DN2623_c0_g1/TRINITY_DN24118_c2_g4/TRINITY_DN24118_c6_g1/TRINITY_DN23341_c1_g1	7
GO:0102756	MF very-long-chain 3-ketoacyl-CoA synthase activity	9/1580	41/34940	7.28962e-05	0.00285868	TRINITY_DN20851_c2_g1/TRINITY_DN11782_c0_g1/TRINITY_DN15084_c0_g1/TRINITY_DN20851_c2_g2/TRINITY_DN21303_c0_g2/TRINITY_DN12081_c0_g1/TRINITY_DN21303_c0_g1/TRINITY_DN23112_c1_g1/TRINITY_DN21862_c1_g1	9		GO:0009646	BP response to absence of light	7/647	46/34940	2.06678e-05	0.000444966	TRINITY_DN18396_c0_g2/TRINITY_DN23346_c4_g1/TRINITY_DN16277_c1_g3/TRINITY_DN19975_c0_g1/TRINITY_DN19919_c1_g1/TRINITY_DN22765_c0_g3/TRINITY_DN20377_c1_g5	7
GO:0005680	CC anaphase-promoting complex	14/1580	94/34940	8.28836e-05	0.00318783	TRINITY_DN15792_c0_g1/TRINITY_DN18812_c3_g1/TRINITY_DN19125_c0_g4/TRINITY_DN10992_c0_g1/TRINITY_DN23616_c0_g2/TRINITY_DN19123_c0_g2/TRINITY_DN14676_c0_g2/TRINITY_DN18762_c2_g2/TRINITY_DN18305_c0_g2/TRINITY_DN11405_c0_g1/TRINITY_DN17693_c3_g1/TRINITY_DN21990_c0_g4/TRINITY_DN11976_c0_g1/TRINITY_DN20577_c0_g1	14		GO:0052631	MF sphingolipid delta-8 desaturase activity	3/647	4/34940	2.49333e-05	0.000526475	TRINITY_DN24118_c2_g2/TRINITY_DN24118_c9_g1/TRINITY_DN24118_c11_g1	3
GO:0004650	MF polygalacturonase activity	8/1580	33/34940	8.65837e-05	0.00326731	TRINITY_DN16908_c0_g1/TRINITY_DN19361_c1_g1/TRINITY_DN18511_c5_g1/TRINITY_DN22913_c2_g2/TRINITY_DN13100_c0_g1/TRINITY_DN18727_c0_g1/TRINITY_DN13103_c0_g1/TRINITY_DN16468_c0_g3	8		GO:0009816	BP defense response to bacterium, incompatible interaction	9/647	86/34940	3.13358e-05	0.000649184	TRINITY_DN18208_c0_g1/TRINITY_DN14056_c0_g1/TRINITY_DN14978_c0_g1/TRINITY_DN23470_c1_g2/TRINITY_DN20112_c0_g1/TRINITY_DN22609_c1_g2/TRINITY_DN17959_c0_g1/TRINITY_DN17959_c0_g2/TRINITY_DN18530_c0_g2	9
GO:0009904	BP chloroplast accumulation movement	7/1580	25/34940	8.93782e-05	0.0033103	TRINITY_DN22188_c0_g1/TRINITY_DN15309_c0_g1/TRINITY_DN21995_c0_g2/TRINITY_DN22188_c0_g2/TRINITY_DN17170_c0_g3/TRINITY_DN22140_c0_g1/TRINITY_DN13419_c0_g1	7		GO:0009738	BP abscisic acid-activated signaling pathway	19/647	360/34940	5.0635e-05	0.00102278	TRINITY_DN19044_c1_g2/TRINITY_DN18518_c1_g2/TRINITY_DN18227_c0_g1/TRINITY_DN15956_c0_g2/TRINITY_DN13930_c0_g1/TRINITY_DN21924_c1_g1/TRINITY_DN18578_c1_g1/TRINITY_DN16804_c0_g2/TRINITY_DN16744_c1_g3/TRINITY_DN16804_c0_g1/TRINITY_DN11846_c0_g1/TRINITY_DN19692_c0_g1/TRINITY_DN21044_c0_g4/TRINITY_DN17215_c0_g1/TRINITY_DN15242_c0_g1/TRINITY_DN12556_c0_g1/TRINITY_DN16744_c1_g1/TRINITY_DN15951_c0_g1/TRI…	19
GO:1990534	MF thermospermine oxidase activity	3/1580	3/34940	9.23028e-05	0.00335646	TRINITY_DN21033_c0_g1/TRINITY_DN21033_c0_g2/TRINITY_DN21033_c0_g3	3		GO:0019684	BP photosynthesis, light reaction	4/647	12/34940	5.12322e-05	0.00102278	TRINITY_DN23241_c2_g1/TRINITY_DN19187_c0_g4/TRINITY_DN18430_c0_g1/TRINITY_DN22199_c1_g2	4
GO:0008289	MF lipid binding	28/1580	283/34940	9.64896e-05	0.00344606	TRINITY_DN15477_c0_g2/TRINITY_DN12073_c0_g1/TRINITY_DN15477_c0_g1/TRINITY_DN23273_c0_g4/TRINITY_DN22840_c0_g2/TRINITY_DN18245_c1_g1/TRINITY_DN12922_c0_g1/TRINITY_DN22840_c0_g1/TRINITY_DN20500_c0_g1/TRINITY_DN23037_c0_g1/TRINITY_DN14160_c0_g1/TRINITY_DN15381_c0_g1/TRINITY_DN19023_c0_g1/TRINITY_DN16358_c0_g2/TRINITY_DN10019_c0_g1/TRINITY_DN16218_c0_g1/TRINITY_DN23273_c0_g1/TRINITY_DN15381_c2_g1/TRI…	28		GO:0017057	MF 6-phosphogluconolactonase activity	5/647	23/34940	5.47111e-05	0.00107273	TRINITY_DN23570_c3_g2/TRINITY_DN23570_c6_g1/TRINITY_DN11877_c0_g1/TRINITY_DN23570_c10_g1/TRINITY_DN23570_c4_g1	5
GO:0003777	MF microtubule motor activity	15/1580	108/34940	0.000106027	0.00372023	TRINITY_DN23559_c0_g1/TRINITY_DN16838_c0_g1/TRINITY_DN23577_c0_g1/TRINITY_DN20500_c0_g1/TRINITY_DN24052_c1_g1/TRINITY_DN12139_c0_g1/TRINITY_DN21210_c0_g3/TRINITY_DN19854_c0_g1/TRINITY_DN18327_c2_g3/TRINITY_DN20528_c0_g1/TRINITY_DN17170_c0_g3/TRINITY_DN13000_c0_g1/TRINITY_DN11091_c0_g1/TRINITY_DN16552_c0_g1/TRINITY_DN22208_c1_g1	15		GO:0016762	MF xyloglucan:xyloglucosyl transferase activity	6/647	38/34940	6.56718e-05	0.00126505	TRINITY_DN22076_c1_g1/TRINITY_DN22076_c0_g1/TRINITY_DN13790_c0_g1/TRINITY_DN24069_c4_g2/TRINITY_DN15994_c0_g2/TRINITY_DN24069_c4_g1	6
GO:0006869	BP lipid transport	19/1580	160/34940	0.000120153	0.00414319	TRINITY_DN15477_c0_g2/TRINITY_DN12073_c0_g1/TRINITY_DN15477_c0_g1/TRINITY_DN18245_c1_g1/TRINITY_DN12922_c0_g1/TRINITY_DN20500_c0_g1/TRINITY_DN23037_c0_g1/TRINITY_DN14160_c0_g1/TRINITY_DN15381_c0_g1/TRINITY_DN16358_c0_g2/TRINITY_DN10019_c0_g1/TRINITY_DN15381_c2_g1/TRINITY_DN22837_c0_g1/TRINITY_DN17385_c0_g1/TRINITY_DN15381_c0_g2/TRINITY_DN8200_c0_g1/TRINITY_DN15283_c0_g1/TRINITY_DN16183_c1_g2/TRIN…	19		GO:0048575	BP short-day photoperiodism, flowering	4/647	14/34940	0.00010059	0.001872	TRINITY_DN21928_c0_g2/TRINITY_DN15703_c0_g2/TRINITY_DN15703_c0_g1/TRINITY_DN15703_c0_g3	4
GO:0045489	BP pectin biosynthetic process	9/1580	44/34940	0.000130554	0.00442557	TRINITY_DN14368_c0_g1/TRINITY_DN19211_c1_g1/TRINITY_DN22834_c1_g1/TRINITY_DN10380_c0_g1/TRINITY_DN16546_c0_g1/TRINITY_DN17989_c0_g3/TRINITY_DN15942_c0_g1/TRINITY_DN13460_c0_g1/TRINITY_DN14165_c0_g2	9		GO:0050378	MF UDP-glucuronate 4-epimerase activity	4/647	14/34940	0.00010059	0.001872	TRINITY_DN24012_c0_g3/TRINITY_DN18042_c3_g2/TRINITY_DN24012_c0_g1/TRINITY_DN18042_c1_g1	4
GO:0048354	BP mucilage biosynthetic process involved in seed coat development	6/1580	19/34940	0.00013814	0.00460467	TRINITY_DN22265_c0_g1/TRINITY_DN20107_c1_g4/TRINITY_DN9171_c0_g1/TRINITY_DN17989_c0_g3/TRINITY_DN16134_c0_g1/TRINITY_DN12577_c0_g1	6		GO:0016114	BP terpenoid biosynthetic process	9/647	100/34940	0.000103106	0.00188685	TRINITY_DN23551_c3_g1/TRINITY_DN23551_c7_g1/TRINITY_DN12313_c0_g1/TRINITY_DN23551_c3_g3/TRINITY_DN23551_c2_g1/TRINITY_DN19000_c8_g1/TRINITY_DN23551_c5_g1/TRINITY_DN16490_c0_g2/TRINITY_DN19000_c12_g1	9
GO:0045735	MF nutrient reservoir activity	12/1580	79/34940	0.000216518	0.00709896	TRINITY_DN18920_c0_g3/TRINITY_DN18920_c2_g1/TRINITY_DN18920_c1_g1/TRINITY_DN18920_c0_g2/TRINITY_DN18920_c3_g1/TRINITY_DN16199_c0_g2/TRINITY_DN18555_c0_g1/TRINITY_DN18920_c0_g1/TRINITY_DN14801_c0_g1/TRINITY_DN16199_c0_g1/TRINITY_DN19239_c0_g1/TRINITY_DN10027_c0_g1	12		GO:0009753	BP response to jasmonic acid	14/647	229/34940	0.000105864	0.00190555	TRINITY_DN21924_c1_g1/TRINITY_DN19906_c2_g2/TRINITY_DN10296_c0_g1/TRINITY_DN11846_c0_g1/TRINITY_DN17215_c0_g1/TRINITY_DN14820_c0_g1/TRINITY_DN19875_c3_g2/TRINITY_DN20694_c5_g1/TRINITY_DN19875_c3_g4/TRINITY_DN19028_c0_g1/TRINITY_DN15747_c2_g1/TRINITY_DN20275_c3_g2/TRINITY_DN19919_c1_g1/TRINITY_DN24054_c1_g1	14
GO:0043565	MF sequence-specific DNA binding	56/1580	757/34940	0.000238471	0.00769262	TRINITY_DN20489_c1_g1/TRINITY_DN10408_c0_g1/TRINITY_DN16110_c0_g1/TRINITY_DN23273_c0_g4/TRINITY_DN14997_c0_g1/TRINITY_DN22840_c0_g2/TRINITY_DN18312_c1_g2/TRINITY_DN22840_c0_g1/TRINITY_DN9876_c0_g1/TRINITY_DN18046_c1_g4/TRINITY_DN18046_c1_g1/TRINITY_DN15902_c0_g2/TRINITY_DN14202_c0_g1/TRINITY_DN20442_c0_g1/TRINITY_DN19023_c0_g1/TRINITY_DN17271_c0_g1/TRINITY_DN19840_c0_g3/TRINITY_DN18753_c1_g1/TRIN…	56		GO:0009521	CC photosystem	3/647	6/34940	0.000121248	0.00214726	TRINITY_DN19187_c0_g4/TRINITY_DN18430_c0_g1/TRINITY_DN22199_c1_g2	3
GO:0010143	BP cutin biosynthetic process	8/1580	38/34940	0.000249423	0.00774951	TRINITY_DN23637_c0_g1/TRINITY_DN21385_c0_g2/TRINITY_DN21385_c0_g1/TRINITY_DN10653_c0_g1/TRINITY_DN19187_c0_g3/TRINITY_DN21129_c0_g1/TRINITY_DN21472_c0_g1/TRINITY_DN19187_c0_g5	8		GO:0009620	BP response to fungus	9/647	103/34940	0.000129533	0.00225758	TRINITY_DN18396_c0_g2/TRINITY_DN18578_c1_g1/TRINITY_DN23346_c4_g1/TRINITY_DN20970_c0_g1/TRINITY_DN21044_c0_g4/TRINITY_DN22102_c0_g1/TRINITY_DN18823_c5_g1/TRINITY_DN19875_c3_g2/TRINITY_DN19875_c3_g4	9
GO:0016762	MF xyloglucan:xyloglucosyl transferase activity	8/1580	38/34940	0.000249423	0.00774951	TRINITY_DN14900_c0_g1/TRINITY_DN21511_c0_g1/TRINITY_DN22374_c0_g1/TRINITY_DN11718_c0_g1/TRINITY_DN15556_c0_g2/TRINITY_DN22709_c0_g1/TRINITY_DN15556_c0_g1/TRINITY_DN22076_c1_g2	8		GO:0006995	BP cellular response to nitrogen starvation	6/647	43/34940	0.000134091	0.00228318	TRINITY_DN20995_c4_g5/TRINITY_DN19975_c0_g1/TRINITY_DN8689_c0_g1/TRINITY_DN20995_c0_g1/TRINITY_DN20995_c35_g1/TRINITY_DN20995_c28_g1	6
GO:0060586	BP multicellular organismal iron ion homeostasis	4/1580	8/34940	0.000251859	0.00774951	TRINITY_DN24184_c1_g2/TRINITY_DN10600_c0_g1/TRINITY_DN10600_c0_g2/TRINITY_DN10763_c0_g1	4		GO:0048572	BP short-day photoperiodism	4/647	15/34940	0.000135161	0.00228318	TRINITY_DN21928_c0_g2/TRINITY_DN15703_c0_g2/TRINITY_DN15703_c0_g1/TRINITY_DN15703_c0_g3	4
GO:0010411	BP xyloglucan metabolic process	9/1580	48/34940	0.000262531	0.00795548	TRINITY_DN14900_c0_g1/TRINITY_DN21511_c0_g1/TRINITY_DN22374_c0_g1/TRINITY_DN23190_c0_g1/TRINITY_DN11718_c0_g1/TRINITY_DN15556_c0_g2/TRINITY_DN22709_c0_g1/TRINITY_DN15556_c0_g1/TRINITY_DN22076_c1_g2	9		GO:0009514	CC glyoxysome	8/647	82/34940	0.000141584	0.00235544	TRINITY_DN20332_c7_g1/TRINITY_DN19173_c2_g1/TRINITY_DN20995_c4_g5/TRINITY_DN20995_c31_g1/TRINITY_DN20995_c10_g1/TRINITY_DN20995_c0_g1/TRINITY_DN20995_c35_g1/TRINITY_DN20995_c28_g1	8
GO:0010214	BP seed coat development	8/1580	39/34940	0.000301446	0.00899838	TRINITY_DN14774_c0_g1/TRINITY_DN16884_c0_g1/TRINITY_DN21363_c0_g3/TRINITY_DN20659_c1_g2/TRINITY_DN21363_c0_g2/TRINITY_DN20107_c1_g4/TRINITY_DN17624_c3_g1/TRINITY_DN22650_c1_g1	8		GO:0008429	MF phosphatidylethanolamine binding	4/647	17/34940	0.000228824	0.00369622	TRINITY_DN21928_c0_g2/TRINITY_DN15703_c0_g2/TRINITY_DN15703_c0_g1/TRINITY_DN15703_c0_g3	4
GO:0008810	MF cellulase activity	7/1580	30/34940	0.000310457	0.00913109	TRINITY_DN21934_c1_g1/TRINITY_DN13206_c0_g1/TRINITY_DN16060_c1_g1/TRINITY_DN16087_c0_g1/TRINITY_DN13646_c0_g1/TRINITY_DN22727_c2_g1/TRINITY_DN15080_c0_g1	7		GO:0030001	BP metal ion transport	9/647	111/34940	0.00022891	0.00369622	TRINITY_DN16249_c4_g1/TRINITY_DN18187_c0_g2/TRINITY_DN20155_c1_g2/TRINITY_DN20604_c1_g1/TRINITY_DN15526_c0_g1/TRINITY_DN12427_c0_g1/TRINITY_DN18140_c0_g1/TRINITY_DN10568_c0_g1/TRINITY_DN18140_c0_g2	9
GO:0008126	MF acetylesterase activity	3/1580	4/34940	0.000356712	0.0103395	TRINITY_DN11908_c0_g1/TRINITY_DN16242_c0_g2/TRINITY_DN10872_c0_g1	3		GO:0010411	BP xyloglucan metabolic process	6/647	48/34940	0.000249598	0.00397187	TRINITY_DN22076_c1_g1/TRINITY_DN22076_c0_g1/TRINITY_DN13790_c0_g1/TRINITY_DN24069_c4_g2/TRINITY_DN15994_c0_g2/TRINITY_DN24069_c4_g1	6
GO:0007154	BP cell communication	5/1580	15/34940	0.000385604	0.0110173	TRINITY_DN19336_c1_g1/TRINITY_DN17934_c1_g1/TRINITY_DN19336_c1_g2/TRINITY_DN11833_c0_g1/TRINITY_DN8461_c0_g1	5		GO:0009970	BP cellular response to sulfate starvation	5/647	32/34940	0.000285347	0.00447587	TRINITY_DN20995_c4_g5/TRINITY_DN8689_c0_g1/TRINITY_DN20995_c0_g1/TRINITY_DN20995_c35_g1/TRINITY_DN20995_c28_g1	5
GO:0048768	BP root hair cell tip growth	6/1580	23/34940	0.000439924	0.0123922	TRINITY_DN15902_c0_g2/TRINITY_DN23117_c0_g1/TRINITY_DN15902_c0_g1/TRINITY_DN11195_c0_g1/TRINITY_DN18645_c0_g1/TRINITY_DN24180_c2_g1	6		GO:0009737	BP response to abscisic acid	24/647	586/34940	0.000289771	0.00448125	TRINITY_DN19044_c1_g2/TRINITY_DN18396_c0_g2/TRINITY_DN15956_c0_g2/TRINITY_DN13930_c0_g1/TRINITY_DN21924_c1_g1/TRINITY_DN16804_c0_g2/TRINITY_DN23346_c3_g2/TRINITY_DN23346_c4_g1/TRINITY_DN16804_c0_g1/TRINITY_DN11846_c0_g1/TRINITY_DN19692_c0_g1/TRINITY_DN19044_c1_g4/TRINITY_DN17215_c0_g1/TRINITY_DN18823_c5_g1/TRINITY_DN20493_c0_g2/TRINITY_DN20694_c5_g1/TRINITY_DN16030_c0_g1/TRINITY_DN17761_c0_g2/TRI…	24
GO:0040008	BP regulation of growth	25/1580	265/34940	0.000456418	0.0126783	TRINITY_DN23369_c0_g1/TRINITY_DN20722_c0_g1/TRINITY_DN16985_c0_g1/TRINITY_DN20048_c1_g4/TRINITY_DN21891_c1_g1/TRINITY_DN20588_c0_g1/TRINITY_DN21891_c1_g2/TRINITY_DN18953_c2_g1/TRINITY_DN22271_c2_g1/TRINITY_DN18753_c1_g1/TRINITY_DN13518_c0_g1/TRINITY_DN13397_c0_g1/TRINITY_DN21101_c3_g1/TRINITY_DN20048_c1_g5/TRINITY_DN11875_c1_g1/TRINITY_DN17493_c0_g1/TRINITY_DN23739_c1_g1/TRINITY_DN20048_c1_g2/TRI…	25		GO:0045156	MF electron transporter, transferring electrons within the cyclic electron transport pathway of photosynthesis activity	4/647	19/34940	0.000361852	0.00551825	TRINITY_DN23241_c2_g1/TRINITY_DN19187_c0_g4/TRINITY_DN18430_c0_g1/TRINITY_DN22199_c1_g2	4
GO:0007018	BP microtubule-based movement	15/1580	124/34940	0.000492766	0.0134578	TRINITY_DN23559_c0_g1/TRINITY_DN16838_c0_g1/TRINITY_DN23577_c0_g1/TRINITY_DN20500_c0_g1/TRINITY_DN24052_c1_g1/TRINITY_DN12139_c0_g1/TRINITY_DN21210_c0_g3/TRINITY_DN19854_c0_g1/TRINITY_DN18327_c2_g3/TRINITY_DN20528_c0_g1/TRINITY_DN17170_c0_g3/TRINITY_DN13000_c0_g1/TRINITY_DN11091_c0_g1/TRINITY_DN16552_c0_g1/TRINITY_DN22208_c1_g1	15		GO:0047216	MF inositol 3-alpha-galactosyltransferase activity	7/647	72/34940	0.000375751	0.0056517	TRINITY_DN13088_c31_g1/TRINITY_DN18193_c0_g3/TRINITY_DN18203_c2_g1/TRINITY_DN6577_c0_g1/TRINITY_DN13088_c4_g3/TRINITY_DN13088_c28_g1/TRINITY_DN6998_c0_g1	7
GO:0009834	BP plant-type secondary cell wall biogenesis	10/1580	63/34940	0.000497939	0.0134578	TRINITY_DN14421_c1_g1/TRINITY_DN22642_c0_g2/TRINITY_DN21757_c0_g3/TRINITY_DN18394_c0_g1/TRINITY_DN11951_c0_g2/TRINITY_DN13417_c0_g1/TRINITY_DN13046_c0_g1/TRINITY_DN20317_c0_g1/TRINITY_DN15781_c1_g1/TRINITY_DN12215_c0_g1	10		GO:0006970	BP response to osmotic stress	13/647	230/34940	0.000394748	0.0058572	TRINITY_DN18227_c0_g1/TRINITY_DN15956_c0_g2/TRINITY_DN21924_c1_g1/TRINITY_DN16804_c0_g2/TRINITY_DN15198_c0_g1/TRINITY_DN16804_c0_g1/TRINITY_DN20694_c5_g1/TRINITY_DN14527_c0_g1/TRINITY_DN12929_c0_g2/TRINITY_DN16277_c1_g3/TRINITY_DN15242_c0_g1/TRINITY_DN21144_c0_g1/TRINITY_DN19230_c0_g2	13
GO:0009741	BP response to brassinosteroid	11/1580	75/34940	0.00053371	0.0138473	TRINITY_DN15556_c0_g2/TRINITY_DN20369_c1_g2/TRINITY_DN20369_c1_g4/TRINITY_DN21998_c0_g1/TRINITY_DN20102_c3_g1/TRINITY_DN20314_c2_g1/TRINITY_DN22076_c1_g2/TRINITY_DN11875_c1_g1/TRINITY_DN11683_c0_g1/TRINITY_DN20569_c0_g1/TRINITY_DN15720_c0_g1	11		GO:0009648	BP photoperiodism	4/647	20/34940	0.000445717	0.0065253	TRINITY_DN20995_c4_g5/TRINITY_DN20995_c0_g1/TRINITY_DN20995_c35_g1/TRINITY_DN20995_c28_g1	4
GO:0010087	BP phloem or xylem histogenesis	11/1580	75/34940	0.00053371	0.0138473	TRINITY_DN22657_c0_g1/TRINITY_DN21257_c0_g1/TRINITY_DN20725_c1_g1/TRINITY_DN22657_c0_g2/TRINITY_DN15004_c0_g1/TRINITY_DN17624_c3_g1/TRINITY_DN16901_c0_g1/TRINITY_DN18649_c1_g1/TRINITY_DN23743_c3_g1/TRINITY_DN23743_c3_g3/TRINITY_DN18602_c0_g1	11		GO:0009741	BP response to brassinosteroid	7/647	75/34940	0.000482721	0.00697404	TRINITY_DN22076_c1_g1/TRINITY_DN19217_c1_g1/TRINITY_DN22076_c0_g1/TRINITY_DN22649_c0_g2/TRINITY_DN13790_c0_g1/TRINITY_DN22649_c0_g4/TRINITY_DN15994_c0_g2	7
GO:0009932	BP cell tip growth	5/1580	16/34940	0.000540045	0.0138473	TRINITY_DN20385_c0_g1/TRINITY_DN20385_c0_g3/TRINITY_DN16995_c1_g3/TRINITY_DN14857_c0_g1/TRINITY_DN18645_c0_g1	5		GO:0009772	BP photosynthetic electron transport in photosystem II	4/647	21/34940	0.000542564	0.00773682	TRINITY_DN23241_c2_g1/TRINITY_DN19187_c0_g4/TRINITY_DN18430_c0_g1/TRINITY_DN22199_c1_g2	4
GO:0042807	CC central vacuole	5/1580	16/34940	0.000540045	0.0138473	TRINITY_DN21312_c2_g4/TRINITY_DN10815_c0_g1/TRINITY_DN21312_c2_g1/TRINITY_DN11275_c0_g1/TRINITY_DN16890_c4_g1	5		GO:0052576	BP carbohydrate storage	6/647	57/34940	0.000641359	0.00902209	TRINITY_DN13088_c31_g1/TRINITY_DN18203_c2_g1/TRINITY_DN6577_c0_g1/TRINITY_DN13088_c4_g3/TRINITY_DN13088_c28_g1/TRINITY_DN6998_c0_g1	6
GO:0005871	CC kinesin complex	13/1580	100/34940	0.000574665	0.0145485	TRINITY_DN23559_c0_g1/TRINITY_DN16838_c0_g1/TRINITY_DN23577_c0_g1/TRINITY_DN20500_c0_g1/TRINITY_DN24052_c1_g1/TRINITY_DN12139_c0_g1/TRINITY_DN21210_c0_g3/TRINITY_DN19854_c0_g1/TRINITY_DN18327_c2_g3/TRINITY_DN17170_c0_g3/TRINITY_DN13000_c0_g1/TRINITY_DN16552_c0_g1/TRINITY_DN22208_c1_g1	13		GO:0010229	BP inflorescence development	5/647	38/34940	0.00064913	0.00902209	TRINITY_DN18227_c0_g1/TRINITY_DN21928_c0_g2/TRINITY_DN15703_c0_g2/TRINITY_DN15703_c0_g1/TRINITY_DN15703_c0_g3	5
GO:0045492	BP xylan biosynthetic process	7/1580	34/34940	0.000700454	0.0169252	TRINITY_DN14421_c1_g1/TRINITY_DN15671_c0_g1/TRINITY_DN15772_c0_g2/TRINITY_DN13046_c0_g1/TRINITY_DN16246_c0_g1/TRINITY_DN15781_c1_g1/TRINITY_DN13460_c0_g1	7		GO:1901601	BP strigolactone biosynthetic process	3/647	10/34940	0.000688243	0.00944614	TRINITY_DN21689_c2_g4/TRINITY_DN20196_c1_g2/TRINITY_DN21689_c2_g3	3
GO:0010405	BP arabinogalactan protein metabolic process	4/1580	10/34940	0.000702394	0.0169252	TRINITY_DN20451_c0_g1/TRINITY_DN22265_c0_g1/TRINITY_DN9171_c0_g1/TRINITY_DN16134_c0_g1	4		GO:0010325	BP raffinose family oligosaccharide biosynthetic process	6/647	59/34940	0.00077192	0.010313	TRINITY_DN13088_c31_g1/TRINITY_DN18203_c2_g1/TRINITY_DN6577_c0_g1/TRINITY_DN13088_c4_g3/TRINITY_DN13088_c28_g1/TRINITY_DN6998_c0_g1	6
GO:0018258	BP protein O-linked glycosylation via hydroxyproline	4/1580	10/34940	0.000702394	0.0169252	TRINITY_DN20451_c0_g1/TRINITY_DN22265_c0_g1/TRINITY_DN9171_c0_g1/TRINITY_DN16134_c0_g1	4		GO:0042546	BP cell wall biogenesis	6/647	59/34940	0.00077192	0.010313	TRINITY_DN22076_c1_g1/TRINITY_DN22076_c0_g1/TRINITY_DN13790_c0_g1/TRINITY_DN24069_c4_g2/TRINITY_DN15994_c0_g2/TRINITY_DN24069_c4_g1	6
GO:1990714	MF hydroxyproline O-galactosyltransferase activity	4/1580	10/34940	0.000702394	0.0169252	TRINITY_DN20451_c0_g1/TRINITY_DN22265_c0_g1/TRINITY_DN9171_c0_g1/TRINITY_DN16134_c0_g1	4		GO:0010150	BP leaf senescence	11/647	187/34940	0.00077958	0.010313	TRINITY_DN14056_c0_g1/TRINITY_DN18396_c0_g2/TRINITY_DN18160_c1_g1/TRINITY_DN23346_c4_g1/TRINITY_DN20970_c0_g1/TRINITY_DN14978_c0_g2/TRINITY_DN19875_c3_g2/TRINITY_DN21759_c0_g2/TRINITY_DN19875_c3_g4/TRINITY_DN23470_c1_g2/TRINITY_DN9901_c0_g1	11
GO:0004857	MF enzyme inhibitor activity	10/1580	67/34940	0.000820696	0.0195404	TRINITY_DN20277_c1_g5/TRINITY_DN20277_c1_g6/TRINITY_DN16395_c0_g1/TRINITY_DN7629_c0_g1/TRINITY_DN19946_c0_g1/TRINITY_DN10279_c0_g1/TRINITY_DN20524_c0_g2/TRINITY_DN17068_c0_g2/TRINITY_DN11854_c0_g1/TRINITY_DN10152_c0_g1	10		GO:0005975	BP carbohydrate metabolic process	24/647	635/34940	0.000893989	0.0116857	TRINITY_DN22076_c1_g1/TRINITY_DN22076_c0_g1/TRINITY_DN24118_c2_g1/TRINITY_DN13790_c0_g1/TRINITY_DN22437_c2_g2/TRINITY_DN18991_c2_g4/TRINITY_DN23570_c3_g2/TRINITY_DN22996_c0_g1/TRINITY_DN24069_c4_g2/TRINITY_DN15994_c0_g2/TRINITY_DN24038_c4_g2/TRINITY_DN23570_c6_g1/TRINITY_DN11877_c0_g1/TRINITY_DN23570_c10_g1/TRINITY_DN22946_c0_g1/TRINITY_DN23570_c4_g1/TRINITY_DN24069_c4_g1/TRINITY_DN10341_c1_g1/TR…	24
GO:0016872	MF intramolecular lyase activity	3/1580	5/34940	0.00086166	0.0202743	TRINITY_DN19200_c0_g1/TRINITY_DN20897_c1_g1/TRINITY_DN12996_c0_g1	3		GO:0042742	BP defense response to bacterium	21/647	529/34940	0.00100261	0.0129513	TRINITY_DN18399_c1_g3/TRINITY_DN10275_c0_g1/TRINITY_DN18227_c0_g1/TRINITY_DN21924_c1_g1/TRINITY_DN18399_c1_g4/TRINITY_DN14978_c0_g1/TRINITY_DN19906_c2_g2/TRINITY_DN11846_c0_g1/TRINITY_DN23077_c0_g1/TRINITY_DN14820_c0_g1/TRINITY_DN20795_c0_g1/TRINITY_DN20112_c0_g1/TRINITY_DN24152_c0_g3/TRINITY_DN24152_c0_g1/TRINITY_DN17794_c0_g1/TRINITY_DN18530_c0_g2/TRINITY_DN20275_c3_g2/TRINITY_DN13056_c0_g1/TRI…	21
GO:0005794	CC Golgi apparatus	95/1580	1517/34940	0.000884954	0.0204155	TRINITY_DN23277_c0_g2/TRINITY_DN14421_c1_g1/TRINITY_DN22493_c0_g2/TRINITY_DN21312_c2_g1/TRINITY_DN14934_c1_g1/TRINITY_DN9914_c0_g1/TRINITY_DN17651_c1_g1/TRINITY_DN21286_c0_g2/TRINITY_DN17662_c1_g1/TRINITY_DN23883_c2_g2/TRINITY_DN19020_c3_g1/TRINITY_DN21363_c0_g3/TRINITY_DN18555_c0_g1/TRINITY_DN21257_c0_g1/TRINITY_DN22642_c0_g2/TRINITY_DN21001_c2_g1/TRINITY_DN15556_c0_g2/TRINITY_DN10446_c0_g1/TRIN…	95		GO:0006526	BP arginine biosynthetic process	5/647	42/34940	0.00103525	0.0132174	TRINITY_DN21955_c5_g1/TRINITY_DN21955_c2_g1/TRINITY_DN21955_c2_g2/TRINITY_DN21955_c2_g3/TRINITY_DN21955_c2_g4	5
GO:0006629	BP lipid metabolic process	24/1580	262/34940	0.000888073	0.0204155	TRINITY_DN17999_c2_g2/TRINITY_DN15878_c0_g1/TRINITY_DN17999_c2_g1/TRINITY_DN19710_c0_g2/TRINITY_DN11163_c0_g1/TRINITY_DN21787_c1_g1/TRINITY_DN19710_c0_g1/TRINITY_DN20923_c1_g2/TRINITY_DN16904_c1_g1/TRINITY_DN15878_c0_g2/TRINITY_DN20369_c1_g2/TRINITY_DN23883_c4_g1/TRINITY_DN20369_c1_g4/TRINITY_DN13283_c0_g1/TRINITY_DN17034_c0_g1/TRINITY_DN15314_c0_g1/TRINITY_DN14622_c0_g1/TRINITY_DN15400_c0_g1/TRI…	24		GO:0009416	BP response to light stimulus	16/647	358/34940	0.00117277	0.0148012	TRINITY_DN18396_c0_g2/TRINITY_DN23346_c4_g1/TRINITY_DN15198_c0_g1/TRINITY_DN18083_c0_g1/TRINITY_DN19875_c3_g2/TRINITY_DN19875_c3_g4/TRINITY_DN18083_c0_g2/TRINITY_DN20995_c4_g5/TRINITY_DN16297_c0_g1/TRINITY_DN22499_c0_g1/TRINITY_DN8689_c0_g1/TRINITY_DN22765_c0_g3/TRINITY_DN20995_c0_g1/TRINITY_DN20995_c35_g1/TRINITY_DN15267_c0_g3/TRINITY_DN20995_c28_g1	16
GO:0030245	BP cellulose catabolic process	7/1580	36/34940	0.00100451	0.0228299	TRINITY_DN21934_c1_g1/TRINITY_DN13206_c0_g1/TRINITY_DN16060_c1_g1/TRINITY_DN16087_c0_g1/TRINITY_DN13646_c0_g1/TRINITY_DN22727_c2_g1/TRINITY_DN15080_c0_g1	7		GO:0010120	BP camalexin biosynthetic process	3/647	12/34940	0.00122737	0.0153142	TRINITY_DN18227_c0_g1/TRINITY_DN21924_c1_g1/TRINITY_DN20970_c0_g1	3
GO:0043447	BP alkane biosynthetic process	4/1580	11/34940	0.0010643	0.0239169	TRINITY_DN21787_c1_g1/TRINITY_DN23883_c4_g1/TRINITY_DN19435_c1_g2/TRINITY_DN18890_c1_g1	4		GO:0009612	BP response to mechanical stimulus	4/647	26/34940	0.0012595	0.0155386	TRINITY_DN22076_c1_g1/TRINITY_DN22076_c0_g1/TRINITY_DN13790_c0_g1/TRINITY_DN15994_c0_g2	4
GO:0009826	BP unidimensional cell growth	16/1580	149/34940	0.0012062	0.0267805	TRINITY_DN20851_c2_g1/TRINITY_DN20851_c2_g2/TRINITY_DN12081_c0_g1/TRINITY_DN14773_c0_g1/TRINITY_DN22121_c1_g3/TRINITY_DN21757_c0_g3/TRINITY_DN11275_c0_g1/TRINITY_DN22066_c1_g1/TRINITY_DN20806_c0_g1/TRINITY_DN21998_c0_g1/TRINITY_DN20102_c3_g1/TRINITY_DN20314_c2_g1/TRINITY_DN11875_c1_g1/TRINITY_DN23648_c1_g3/TRINITY_DN20569_c0_g1/TRINITY_DN12577_c0_g1	16		GO:0071482	BP cellular response to light stimulus	4/647	27/34940	0.00145707	0.0177763	TRINITY_DN16273_c0_g1/TRINITY_DN17560_c0_g1/TRINITY_DN14634_c1_g1/TRINITY_DN14634_c1_g2	4
GO:0008152	BP metabolic process	48/1580	669/34940	0.00121851	0.0267805	TRINITY_DN20308_c0_g2/TRINITY_DN21385_c0_g2/TRINITY_DN21385_c0_g1/TRINITY_DN21651_c0_g3/TRINITY_DN14630_c0_g1/TRINITY_DN23152_c1_g1/TRINITY_DN21847_c2_g1/TRINITY_DN17806_c0_g2/TRINITY_DN16095_c0_g2/TRINITY_DN19187_c0_g3/TRINITY_DN5307_c0_g1/TRINITY_DN13440_c0_g1/TRINITY_DN14990_c0_g1/TRINITY_DN16095_c0_g1/TRINITY_DN13714_c0_g1/TRINITY_DN15691_c0_g4/TRINITY_DN22913_c2_g2/TRINITY_DN21129_c0_g1/TRIN…	48		GO:0015866	BP ADP transport	3/647	13/34940	0.00157371	0.0189882	TRINITY_DN19469_c0_g1/TRINITY_DN23524_c1_g3/TRINITY_DN19469_c1_g1	3
GO:0009733	BP response to auxin	28/1580	332/34940	0.00125807	0.0273494	TRINITY_DN23369_c0_g1/TRINITY_DN20489_c1_g1/TRINITY_DN16985_c0_g1/TRINITY_DN22416_c0_g2/TRINITY_DN15556_c0_g2/TRINITY_DN19388_c4_g1/TRINITY_DN18953_c2_g1/TRINITY_DN19474_c1_g1/TRINITY_DN18559_c2_g1/TRINITY_DN13178_c0_g1/TRINITY_DN10100_c0_g1/TRINITY_DN19990_c0_g2/TRINITY_DN20048_c1_g5/TRINITY_DN21713_c1_g1/TRINITY_DN15004_c0_g1/TRINITY_DN22076_c1_g2/TRINITY_DN17624_c3_g1/TRINITY_DN17493_c0_g1/TRI…	28		GO:0006012	BP galactose metabolic process	7/647	92/34940	0.0016278	0.0194275	TRINITY_DN13088_c31_g1/TRINITY_DN18193_c0_g3/TRINITY_DN18203_c2_g1/TRINITY_DN6577_c0_g1/TRINITY_DN13088_c4_g3/TRINITY_DN13088_c28_g1/TRINITY_DN6998_c0_g1	7
GO:0006633	BP fatty acid biosynthetic process	17/1580	168/34940	0.0016589	0.0339629	TRINITY_DN12586_c0_g1/TRINITY_DN15878_c0_g1/TRINITY_DN20851_c2_g1/TRINITY_DN11782_c0_g1/TRINITY_DN15084_c0_g1/TRINITY_DN20851_c2_g2/TRINITY_DN21303_c0_g2/TRINITY_DN12081_c0_g1/TRINITY_DN18036_c0_g1/TRINITY_DN18749_c0_g1/TRINITY_DN21303_c0_g1/TRINITY_DN23112_c1_g1/TRINITY_DN15878_c0_g2/TRINITY_DN12984_c0_g1/TRINITY_DN23176_c0_g1/TRINITY_DN15750_c0_g1/TRINITY_DN21862_c1_g1	17		GO:0009414	BP response to water deprivation	19/647	480/34940	0.00176378	0.020824	TRINITY_DN19044_c1_g2/TRINITY_DN18227_c0_g1/TRINITY_DN18396_c0_g2/TRINITY_DN13930_c0_g1/TRINITY_DN21924_c1_g1/TRINITY_DN23346_c3_g2/TRINITY_DN19692_c0_g2/TRINITY_DN23346_c4_g1/TRINITY_DN15198_c0_g1/TRINITY_DN11846_c0_g1/TRINITY_DN19044_c1_g4/TRINITY_DN23586_c0_g1/TRINITY_DN17090_c3_g1/TRINITY_DN16030_c0_g1/TRINITY_DN15242_c0_g1/TRINITY_DN12556_c0_g1/TRINITY_DN8723_c0_g1/TRINITY_DN19919_c1_g1/TRIN…	19
GO:0040015	BP negative regulation of multicellular organism growth	3/1580	6/34940	0.00166525	0.0339629	TRINITY_DN23597_c3_g1/TRINITY_DN23597_c3_g2/TRINITY_DN22755_c0_g1	3		GO:0045892	BP negative regulation of transcription, DNA-templated	15/647	340/34940	0.0018684	0.0218245	TRINITY_DN19044_c1_g2/TRINITY_DN19217_c1_g1/TRINITY_DN22074_c1_g1/TRINITY_DN19496_c0_g1/TRINITY_DN19044_c1_g4/TRINITY_DN22074_c1_g2/TRINITY_DN14820_c0_g1/TRINITY_DN19875_c3_g2/TRINITY_DN20795_c0_g1/TRINITY_DN16940_c0_g1/TRINITY_DN19875_c3_g4/TRINITY_DN12556_c0_g1/TRINITY_DN20275_c3_g2/TRINITY_DN11629_c0_g1/TRINITY_DN24095_c1_g1	15
GO:0046739	BP transport of virus in multicellular host	3/1580	6/34940	0.00166525	0.0339629	TRINITY_DN22428_c1_g1/TRINITY_DN8566_c0_g1/TRINITY_DN16267_c4_g2	3		GO:0004612	MF phosphoenolpyruvate carboxykinase (ATP) activity	3/647	14/34940	0.00197546	0.0220044	TRINITY_DN22737_c3_g1/TRINITY_DN22737_c3_g2/TRINITY_DN22737_c3_g5	3
GO:0050268	MF coniferyl-alcohol dehydrogenase activity	3/1580	6/34940	0.00166525	0.0339629	TRINITY_DN22722_c0_g3/TRINITY_DN17773_c0_g2/TRINITY_DN17773_c0_g1	3		GO:0015867	BP ATP transport	3/647	14/34940	0.00197546	0.0220044	TRINITY_DN19469_c0_g1/TRINITY_DN23524_c1_g3/TRINITY_DN19469_c1_g1	3
GO:0061062	BP regulation of nematode larval development	3/1580	6/34940	0.00166525	0.0339629	TRINITY_DN9876_c0_g1/TRINITY_DN20636_c1_g3/TRINITY_DN12505_c0_g1	3		GO:0098807	CC chloroplast thylakoid membrane protein complex	3/647	14/34940	0.00197546	0.0220044	TRINITY_DN16273_c0_g1/TRINITY_DN14634_c1_g1/TRINITY_DN14634_c1_g2	3
GO:0090627	BP plant epidermal cell differentiation	3/1580	6/34940	0.00166525	0.0339629	TRINITY_DN23273_c0_g4/TRINITY_DN22490_c0_g1/TRINITY_DN22490_c0_g2	3		GO:0015137	MF citrate transmembrane transporter activity	2/647	4/34940	0.00200404	0.0220044	TRINITY_DN18140_c0_g1/TRINITY_DN18140_c0_g2	2
GO:0061630	MF ubiquitin protein ligase activity	33/1580	421/34940	0.00168116	0.0339629	TRINITY_DN24184_c1_g2/TRINITY_DN10600_c0_g1/TRINITY_DN15792_c0_g1/TRINITY_DN10600_c0_g2/TRINITY_DN18812_c3_g1/TRINITY_DN22882_c0_g2/TRINITY_DN19125_c0_g4/TRINITY_DN10992_c0_g1/TRINITY_DN17970_c0_g2/TRINITY_DN13830_c0_g1/TRINITY_DN19123_c0_g2/TRINITY_DN18161_c0_g2/TRINITY_DN14676_c0_g2/TRINITY_DN18762_c2_g2/TRINITY_DN11642_c0_g1/TRINITY_DN10763_c0_g1/TRINITY_DN20726_c0_g1/TRINITY_DN13583_c0_g1/TRI…	33		GO:0080169	BP cellular response to boron-containing substance deprivation	2/647	4/34940	0.00200404	0.0220044	TRINITY_DN22074_c1_g1/TRINITY_DN19496_c0_g1	2
GO:0016758	MF transferase activity, transferring hexosyl groups	16/1580	154/34940	0.00170554	0.0341107	TRINITY_DN14630_c0_g1/TRINITY_DN23152_c1_g1/TRINITY_DN16095_c0_g2/TRINITY_DN5307_c0_g1/TRINITY_DN16095_c0_g1/TRINITY_DN22913_c2_g2/TRINITY_DN18935_c1_g2/TRINITY_DN23152_c2_g2/TRINITY_DN16899_c0_g1/TRINITY_DN15483_c0_g2/TRINITY_DN10518_c0_g1/TRINITY_DN15539_c1_g1/TRINITY_DN11505_c0_g1/TRINITY_DN16459_c0_g1/TRINITY_DN22399_c0_g1/TRINITY_DN23214_c0_g6	16		GO:1902457	BP negative regulation of stomatal opening	2/647	4/34940	0.00200404	0.0220044	TRINITY_DN16804_c0_g2/TRINITY_DN16804_c0_g1	2
GO:0015250	MF water channel activity	10/1580	75/34940	0.00198112	0.0392301	TRINITY_DN21312_c2_g4/TRINITY_DN10815_c0_g1/TRINITY_DN21312_c2_g1/TRINITY_DN11275_c0_g1/TRINITY_DN15887_c0_g1/TRINITY_DN15268_c0_g1/TRINITY_DN10208_c0_g1/TRINITY_DN15887_c0_g2/TRINITY_DN21169_c1_g3/TRINITY_DN16890_c4_g1	10		GO:1990641	BP response to iron ion starvation	4/647	30/34940	0.0021777	0.0236744	TRINITY_DN17761_c0_g2/TRINITY_DN17585_c2_g1/TRINITY_DN23954_c0_g2/TRINITY_DN19919_c1_g1	4
GO:0010869	BP regulation of receptor biosynthetic process	2/1580	2/34940	0.00204365	0.0393009	TRINITY_DN16376_c0_g1/TRINITY_DN16376_c0_g2	2		GO:0046873	MF metal ion transmembrane transporter activity	4/647	31/34940	0.00246411	0.0265254	TRINITY_DN18187_c0_g2/TRINITY_DN15526_c0_g1/TRINITY_DN18140_c0_g1/TRINITY_DN18140_c0_g2	4
GO:0045430	MF chalcone isomerase activity	2/1580	2/34940	0.00204365	0.0393009	TRINITY_DN19200_c0_g1/TRINITY_DN20897_c1_g1	2		GO:0006826	BP iron ion transport	4/647	33/34940	0.00311248	0.0331797	TRINITY_DN15526_c0_g1/TRINITY_DN18053_c1_g1/TRINITY_DN18053_c1_g2/TRINITY_DN16277_c1_g3	4
GO:2000209	BP regulation of anoikis	2/1580	2/34940	0.00204365	0.0393009	TRINITY_DN16376_c0_g1/TRINITY_DN16376_c0_g2	2		GO:0004029	MF aldehyde dehydrogenase (NAD) activity	5/647	56/34940	0.00376142	0.0393337	TRINITY_DN24069_c4_g2/TRINITY_DN23867_c1_g1/TRINITY_DN24069_c4_g3/TRINITY_DN24069_c4_g4/TRINITY_DN14282_c0_g1	5
GO:0060918	BP auxin transport	5/1580	21/34940	0.00208353	0.0396862	TRINITY_DN22271_c2_g1/TRINITY_DN19653_c0_g1/TRINITY_DN21101_c3_g1/TRINITY_DN19653_c0_g2/TRINITY_DN12487_c0_g2	5		GO:0016702	MF oxidoreductase activity, acting on single donors with incorporation of molecular oxygen, incorporation of two atoms of oxygen	5/647	56/34940	0.00376142	0.0393337	TRINITY_DN23483_c1_g1/TRINITY_DN22071_c6_g1/TRINITY_DN22071_c5_g1/TRINITY_DN22071_c3_g3/TRINITY_DN22177_c0_g1	5
									GO:0045893	BP positive regulation of transcription, DNA-templated	17/647	441/34940	0.00391329	0.0405357	TRINITY_DN14056_c0_g1/TRINITY_DN19120_c0_g1/TRINITY_DN21924_c1_g1/TRINITY_DN19692_c0_g2/TRINITY_DN10296_c0_g1/TRINITY_DN19692_c0_g1/TRINITY_DN20970_c0_g1/TRINITY_DN17215_c0_g1/TRINITY_DN19875_c3_g3/TRINITY_DN19875_c3_g2/TRINITY_DN19875_c3_g4/TRINITY_DN23470_c1_g2/TRINITY_DN18518_c1_g6/TRINITY_DN14962_c0_g1/TRINITY_DN19919_c1_g1/TRINITY_DN18405_c1_g2/TRINITY_DN23478_c1_g2	17
									GO:0050897	MF cobalt ion binding	6/647	81/34940	0.00395302	0.0405646	TRINITY_DN15804_c0_g1/TRINITY_DN20995_c4_g5/TRINITY_DN8689_c0_g1/TRINITY_DN20995_c0_g1/TRINITY_DN20995_c35_g1/TRINITY_DN20995_c28_g1	6
									GO:0006880	BP intracellular sequestering of iron ion	3/647	18/34940	0.00419138	0.0415437	TRINITY_DN18053_c1_g1/TRINITY_DN18053_c1_g2/TRINITY_DN10268_c0_g1	3
									GO:0010099	BP regulation of photomorphogenesis	3/647	18/34940	0.00419138	0.0415437	TRINITY_DN19875_c3_g2/TRINITY_DN19875_c3_g4/TRINITY_DN23478_c1_g2	3
									GO:0015217	MF ADP transmembrane transporter activity	3/647	18/34940	0.00419138	0.0415437	TRINITY_DN19469_c0_g1/TRINITY_DN23524_c1_g3/TRINITY_DN19469_c1_g1	3
									GO:0000302	BP response to reactive oxygen species	6/647	82/34940	0.00419977	0.0415437	TRINITY_DN18396_c0_g2/TRINITY_DN23346_c4_g1/TRINITY_DN15538_c2_g1/TRINITY_DN15538_c9_g1/TRINITY_DN15538_c8_g1/TRINITY_DN15538_c3_g1	6
									GO:0004130	MF cytochrome-c peroxidase activity	4/647	36/34940	0.00428908	0.0420483	TRINITY_DN15538_c2_g1/TRINITY_DN15538_c9_g1/TRINITY_DN15538_c8_g1/TRINITY_DN15538_c3_g1	4
									GO:0009739	BP response to gibberellin	7/647	111/34940	0.00467918	0.0454667	TRINITY_DN21924_c1_g1/TRINITY_DN11846_c0_g1/TRINITY_DN17215_c0_g1/TRINITY_DN16862_c0_g1/TRINITY_DN12929_c0_g2/TRINITY_DN18405_c1_g2/TRINITY_DN24095_c1_g1	7
									GO:0004420	MF hydroxymethylglutaryl-CoA reductase (NADPH) activity	2/647	6/34940	0.00488801	0.0466698	TRINITY_DN21055_c0_g3/TRINITY_DN21055_c0_g1	2
									GO:0080041	MF ADP-ribose pyrophosphohydrolase activity	2/647	6/34940	0.00488801	0.0466698	TRINITY_DN19896_c0_g1/TRINITY_DN19896_c0_g2	2
									GO:0090351	BP seedling development	4/647	38/34940	0.00522083	0.0494178	TRINITY_DN19469_c0_g1/TRINITY_DN17761_c0_g2/TRINITY_DN23524_c1_g3/TRINITY_DN19469_c1_g1	4
ELT12_vs_ELT0.DEG_down.GoEnrich									ELT12_vs_ELT0.DEG_up.GoEnrich
ID	Description	GeneRatio	BgRatio	pvalue	p.adjust	geneID	Count		ID	Description	GeneRatio	BgRatio	pvalue	p.adjust	geneID	Count
GO:0016168	MF chlorophyll binding	128/2361	447/34940	3.29778e-46	7.76296e-43	TRINITY_DN17988_c2_g1/TRINITY_DN12828_c12_g1/TRINITY_DN12828_c19_g1/TRINITY_DN12828_c14_g1/TRINITY_DN12828_c10_g1/TRINITY_DN13956_c6_g1/TRINITY_DN16555_c18_g1/TRINITY_DN12828_c11_g1/TRINITY_DN12828_c22_g1/TRINITY_DN12828_c9_g1/TRINITY_DN16555_c47_g1/TRINITY_DN13956_c10_g1/TRINITY_DN13956_c12_g1/TRINITY_DN16555_c10_g1/TRINITY_DN15183_c1_g1/TRINITY_DN12533_c5_g1/TRINITY_DN12828_c7_g3/TRINITY_DN1248…	128		GO:0009228	BP thiamine biosynthetic process	57/1991	106/34940	1.66296e-42	3.88801e-39	TRINITY_DN15563_c32_g1/TRINITY_DN15563_c5_g3/TRINITY_DN15563_c19_g1/TRINITY_DN15563_c5_g6/TRINITY_DN15563_c36_g1/TRINITY_DN15563_c4_g1/TRINITY_DN19896_c0_g2/TRINITY_DN15563_c5_g8/TRINITY_DN19896_c0_g1/TRINITY_DN15563_c6_g1/TRINITY_DN15563_c5_g1/TRINITY_DN15563_c43_g1/TRINITY_DN15563_c37_g1/TRINITY_DN15563_c46_g1/TRINITY_DN15563_c40_g1/TRINITY_DN31145_c0_g1/TRINITY_DN15563_c38_g1/TRINITY_DN15563_c…	57
GO:0018298	BP protein-chromophore linkage	124/2361	461/34940	1.18237e-41	1.39165e-38	TRINITY_DN17988_c2_g1/TRINITY_DN12828_c12_g1/TRINITY_DN12828_c19_g1/TRINITY_DN12828_c14_g1/TRINITY_DN12828_c10_g1/TRINITY_DN13956_c6_g1/TRINITY_DN16555_c18_g1/TRINITY_DN12828_c11_g1/TRINITY_DN12828_c22_g1/TRINITY_DN12828_c9_g1/TRINITY_DN16555_c47_g1/TRINITY_DN13956_c10_g1/TRINITY_DN13956_c12_g1/TRINITY_DN16555_c10_g1/TRINITY_DN15183_c1_g1/TRINITY_DN12533_c5_g1/TRINITY_DN12828_c7_g3/TRINITY_DN1248…	124		GO:0047216	MF inositol 3-alpha-galactosyltransferase activity	43/1991	72/34940	4.60086e-35	5.37841e-32	TRINITY_DN13088_c31_g1/TRINITY_DN12848_c2_g1/TRINITY_DN18193_c0_g3/TRINITY_DN18203_c2_g1/TRINITY_DN13088_c4_g3/TRINITY_DN12848_c3_g1/TRINITY_DN13088_c33_g1/TRINITY_DN13088_c22_g1/TRINITY_DN13088_c18_g1/TRINITY_DN14141_c0_g1/TRINITY_DN13088_c34_g1/TRINITY_DN6998_c0_g1/TRINITY_DN12848_c1_g1/TRINITY_DN9690_c0_g1/TRINITY_DN12848_c7_g1/TRINITY_DN13088_c9_g1/TRINITY_DN6577_c0_g1/TRINITY_DN13088_c3_g1/T…	43
GO:0009523	CC photosystem II	119/2361	439/34940	2.22624e-40	1.74686e-37	TRINITY_DN3948_c0_g1/TRINITY_DN17988_c2_g1/TRINITY_DN12828_c12_g1/TRINITY_DN12828_c19_g1/TRINITY_DN20406_c2_g2/TRINITY_DN12828_c14_g1/TRINITY_DN13942_c1_g2/TRINITY_DN12828_c10_g1/TRINITY_DN16555_c18_g1/TRINITY_DN12828_c11_g1/TRINITY_DN12828_c22_g1/TRINITY_DN12828_c9_g1/TRINITY_DN16555_c47_g1/TRINITY_DN16555_c10_g1/TRINITY_DN11330_c0_g1/TRINITY_DN10579_c0_g1/TRINITY_DN12533_c5_g1/TRINITY_DN12828_c…	119		GO:0003700	MF DNA-binding transcription factor activity	217/1991	1619/34940	1.11287e-32	8.67295e-30	TRINITY_DN19875_c3_g1/TRINITY_DN19044_c1_g2/TRINITY_DN19044_c0_g1/TRINITY_DN19692_c0_g2/TRINITY_DN12556_c0_g1/TRINITY_DN19692_c0_g1/TRINITY_DN22074_c1_g1/TRINITY_DN21924_c1_g1/TRINITY_DN22898_c0_g5/TRINITY_DN18518_c1_g2/TRINITY_DN22898_c0_g4/TRINITY_DN19875_c3_g3/TRINITY_DN19120_c0_g1/TRINITY_DN19217_c1_g1/TRINITY_DN19496_c0_g1/TRINITY_DN21578_c0_g1/TRINITY_DN19505_c0_g2/TRINITY_DN22898_c0_g1/TRI…	217
GO:0009522	CC photosystem I	112/2361	427/34940	1.32783e-36	7.81429e-34	TRINITY_DN17988_c2_g1/TRINITY_DN12828_c12_g1/TRINITY_DN12828_c19_g1/TRINITY_DN12828_c14_g1/TRINITY_DN12828_c10_g1/TRINITY_DN13956_c6_g1/TRINITY_DN16555_c18_g1/TRINITY_DN12828_c11_g1/TRINITY_DN12828_c22_g1/TRINITY_DN12828_c9_g1/TRINITY_DN16555_c47_g1/TRINITY_DN13956_c10_g1/TRINITY_DN13956_c12_g1/TRINITY_DN16555_c10_g1/TRINITY_DN12828_c7_g3/TRINITY_DN19562_c0_g1/TRINITY_DN12489_c7_g1/TRINITY_DN2410…	112		GO:0010325	BP raffinose family oligosaccharide biosynthetic process	36/1991	59/34940	4.74096e-30	2.77109e-27	TRINITY_DN13088_c31_g1/TRINITY_DN12848_c2_g1/TRINITY_DN18203_c2_g1/TRINITY_DN13088_c4_g3/TRINITY_DN12848_c3_g1/TRINITY_DN13088_c33_g1/TRINITY_DN13088_c22_g1/TRINITY_DN13088_c18_g1/TRINITY_DN14141_c0_g1/TRINITY_DN13088_c34_g1/TRINITY_DN6998_c0_g1/TRINITY_DN12848_c1_g1/TRINITY_DN9690_c0_g1/TRINITY_DN12848_c7_g1/TRINITY_DN13088_c9_g1/TRINITY_DN6577_c0_g1/TRINITY_DN13088_c3_g1/TRINITY_DN13088_c11_g1/…	36
GO:0046658	CC anchored component of plasma membrane	73/2361	192/34940	6.45023e-36	3.03677e-33	TRINITY_DN23161_c0_g1/TRINITY_DN17934_c1_g1/TRINITY_DN22172_c1_g1/TRINITY_DN19336_c1_g1/TRINITY_DN11108_c0_g1/TRINITY_DN20385_c0_g1/TRINITY_DN20385_c0_g3/TRINITY_DN22388_c0_g3/TRINITY_DN22388_c0_g2/TRINITY_DN20751_c1_g1/TRINITY_DN15437_c0_g2/TRINITY_DN16250_c0_g1/TRINITY_DN19336_c1_g2/TRINITY_DN21929_c0_g1/TRINITY_DN12945_c0_g1/TRINITY_DN10988_c0_g1/TRINITY_DN11587_c0_g1/TRINITY_DN21765_c2_g1/TRI…	73		GO:0070417	BP cellular response to cold	46/1991	104/34940	1.09079e-29	5.10054e-27	TRINITY_DN24118_c2_g2/TRINITY_DN24118_c9_g1/TRINITY_DN24118_c11_g1/TRINITY_DN13088_c31_g1/TRINITY_DN12848_c2_g1/TRINITY_DN18203_c2_g1/TRINITY_DN20104_c0_g1/TRINITY_DN13088_c4_g3/TRINITY_DN12848_c3_g1/TRINITY_DN13088_c33_g1/TRINITY_DN12287_c0_g1/TRINITY_DN13088_c22_g1/TRINITY_DN13088_c18_g1/TRINITY_DN14141_c0_g1/TRINITY_DN13088_c34_g1/TRINITY_DN19198_c0_g1/TRINITY_DN6998_c0_g1/TRINITY_DN12848_c1_g…	46
GO:0009535	CC chloroplast thylakoid membrane	220/2361	1365/34940	3.31589e-34	1.30094e-31	TRINITY_DN13269_c0_g2/TRINITY_DN13518_c0_g1/TRINITY_DN19550_c0_g1/TRINITY_DN13670_c0_g1/TRINITY_DN17988_c2_g1/TRINITY_DN12828_c12_g1/TRINITY_DN12828_c19_g1/TRINITY_DN20406_c2_g2/TRINITY_DN18577_c0_g1/TRINITY_DN12828_c14_g1/TRINITY_DN13942_c1_g2/TRINITY_DN12828_c10_g1/TRINITY_DN13956_c6_g1/TRINITY_DN16555_c18_g1/TRINITY_DN12828_c11_g1/TRINITY_DN12828_c22_g1/TRINITY_DN12828_c9_g1/TRINITY_DN16555_c4…	220		GO:0052576	BP carbohydrate storage	35/1991	57/34940	2.1659e-29	8.43977e-27	TRINITY_DN13088_c31_g1/TRINITY_DN18203_c2_g1/TRINITY_DN13088_c4_g3/TRINITY_DN12848_c3_g1/TRINITY_DN13088_c33_g1/TRINITY_DN13088_c22_g1/TRINITY_DN13088_c18_g1/TRINITY_DN14141_c0_g1/TRINITY_DN13088_c34_g1/TRINITY_DN6998_c0_g1/TRINITY_DN12848_c1_g1/TRINITY_DN9690_c0_g1/TRINITY_DN12848_c7_g1/TRINITY_DN13088_c9_g1/TRINITY_DN6577_c0_g1/TRINITY_DN13088_c3_g1/TRINITY_DN13088_c11_g1/TRINITY_DN13088_c8_g1/…	35
GO:0031409	MF pigment binding	73/2361	220/34940	2.04887e-31	6.28835e-29	TRINITY_DN13956_c6_g1/TRINITY_DN16555_c18_g1/TRINITY_DN16555_c47_g1/TRINITY_DN13956_c10_g1/TRINITY_DN13956_c12_g1/TRINITY_DN16555_c10_g1/TRINITY_DN15183_c1_g1/TRINITY_DN12533_c5_g1/TRINITY_DN12828_c7_g3/TRINITY_DN12489_c7_g1/TRINITY_DN23928_c11_g1/TRINITY_DN16555_c10_g2/TRINITY_DN23928_c3_g1/TRINITY_DN12489_c3_g1/TRINITY_DN13956_c1_g1/TRINITY_DN12533_c4_g1/TRINITY_DN16072_c3_g1/TRINITY_DN12489_c5…	73		GO:0006012	BP galactose metabolic process	43/1991	92/34940	4.42439e-29	1.47775e-26	TRINITY_DN13088_c31_g1/TRINITY_DN12848_c2_g1/TRINITY_DN18193_c0_g3/TRINITY_DN18203_c2_g1/TRINITY_DN13088_c4_g3/TRINITY_DN12848_c3_g1/TRINITY_DN13088_c33_g1/TRINITY_DN13088_c22_g1/TRINITY_DN13088_c18_g1/TRINITY_DN14141_c0_g1/TRINITY_DN13088_c34_g1/TRINITY_DN6998_c0_g1/TRINITY_DN12848_c1_g1/TRINITY_DN9690_c0_g1/TRINITY_DN12848_c7_g1/TRINITY_DN13088_c9_g1/TRINITY_DN6577_c0_g1/TRINITY_DN13088_c3_g1/T…	43
GO:0009768	BP photosynthesis, light harvesting in photosystem I	74/2361	226/34940	2.13708e-31	6.28835e-29	TRINITY_DN13956_c6_g1/TRINITY_DN16555_c18_g1/TRINITY_DN16555_c47_g1/TRINITY_DN13956_c10_g1/TRINITY_DN13956_c12_g1/TRINITY_DN16555_c10_g1/TRINITY_DN15183_c1_g1/TRINITY_DN12533_c5_g1/TRINITY_DN12828_c7_g3/TRINITY_DN19562_c0_g1/TRINITY_DN12489_c7_g1/TRINITY_DN23928_c11_g1/TRINITY_DN16555_c10_g2/TRINITY_DN23928_c3_g1/TRINITY_DN12489_c3_g1/TRINITY_DN13956_c1_g1/TRINITY_DN12533_c4_g1/TRINITY_DN16072_c3…	74		GO:0010200	BP response to chitin	55/1991	158/34940	8.27895e-29	2.41952e-26	TRINITY_DN19044_c1_g2/TRINITY_DN19044_c0_g1/TRINITY_DN18227_c0_g1/TRINITY_DN12556_c0_g1/TRINITY_DN22074_c1_g1/TRINITY_DN13225_c0_g1/TRINITY_DN21924_c1_g1/TRINITY_DN22898_c0_g4/TRINITY_DN19496_c0_g1/TRINITY_DN11521_c0_g1/TRINITY_DN22898_c0_g1/TRINITY_DN23703_c0_g1/TRINITY_DN14056_c0_g1/TRINITY_DN17959_c0_g1/TRINITY_DN22898_c0_g2/TRINITY_DN13930_c0_g1/TRINITY_DN19672_c0_g1/TRINITY_DN20795_c0_g1/TRI…	55
GO:0031225	CC anchored component of membrane	72/2361	222/34940	2.75799e-30	7.21367e-28	TRINITY_DN23161_c0_g1/TRINITY_DN15477_c0_g2/TRINITY_DN17934_c1_g1/TRINITY_DN22172_c1_g1/TRINITY_DN19336_c1_g1/TRINITY_DN11108_c0_g1/TRINITY_DN20385_c0_g1/TRINITY_DN16682_c0_g1/TRINITY_DN20385_c0_g3/TRINITY_DN15477_c0_g1/TRINITY_DN22388_c0_g3/TRINITY_DN22388_c0_g2/TRINITY_DN20751_c1_g1/TRINITY_DN14508_c0_g1/TRINITY_DN11951_c0_g2/TRINITY_DN19336_c1_g2/TRINITY_DN21929_c0_g1/TRINITY_DN12945_c0_g1/TRI…	72		GO:0006950	BP response to stress	55/1991	202/34940	6.9487e-23	1.80512e-20	TRINITY_DN11809_c0_g1/TRINITY_DN18136_c0_g1/TRINITY_DN18396_c0_g4/TRINITY_DN18396_c0_g2/TRINITY_DN21284_c0_g2/TRINITY_DN15563_c32_g1/TRINITY_DN15563_c5_g3/TRINITY_DN15563_c19_g1/TRINITY_DN15563_c5_g6/TRINITY_DN15563_c36_g1/TRINITY_DN15563_c4_g1/TRINITY_DN15563_c5_g8/TRINITY_DN15563_c6_g1/TRINITY_DN15563_c5_g1/TRINITY_DN15563_c43_g1/TRINITY_DN15563_c37_g1/TRINITY_DN21284_c0_g1/TRINITY_DN15563_c46_…	55
GO:0005576	CC extracellular region	219/2361	1449/34940	5.67699e-30	1.33399e-27	TRINITY_DN13542_c0_g2/TRINITY_DN14745_c0_g2/TRINITY_DN20302_c2_g1/TRINITY_DN13542_c0_g1/TRINITY_DN10840_c0_g1/TRINITY_DN21247_c0_g1/TRINITY_DN19360_c0_g1/TRINITY_DN16603_c1_g1/TRINITY_DN21452_c0_g2/TRINITY_DN14261_c0_g1/TRINITY_DN11168_c0_g1/TRINITY_DN21934_c1_g1/TRINITY_DN11276_c0_g1/TRINITY_DN9903_c0_g1/TRINITY_DN11069_c0_g1/TRINITY_DN13582_c0_g1/TRINITY_DN22619_c1_g1/TRINITY_DN17934_c1_g1/TRIN…	219		GO:0052837	BP thiazole biosynthetic process	24/1991	35/34940	2.72772e-22	6.37741e-20	TRINITY_DN15563_c32_g1/TRINITY_DN15563_c5_g3/TRINITY_DN15563_c19_g1/TRINITY_DN15563_c5_g6/TRINITY_DN15563_c4_g1/TRINITY_DN15563_c6_g1/TRINITY_DN15563_c5_g1/TRINITY_DN15563_c43_g1/TRINITY_DN15563_c37_g1/TRINITY_DN15563_c46_g1/TRINITY_DN15563_c38_g1/TRINITY_DN15563_c1_g1/TRINITY_DN15563_c7_g1/TRINITY_DN31145_c3_g1/TRINITY_DN15563_c13_g1/TRINITY_DN15563_c10_g1/TRINITY_DN15563_c31_g1/TRINITY_DN15563_…	24
GO:0005618	CC cell wall	144/2361	759/34940	6.2336e-30	1.33399e-27	TRINITY_DN15245_c0_g1/TRINITY_DN14261_c0_g1/TRINITY_DN9903_c0_g1/TRINITY_DN22794_c1_g2/TRINITY_DN20008_c0_g1/TRINITY_DN22619_c1_g1/TRINITY_DN14900_c0_g1/TRINITY_DN18854_c0_g2/TRINITY_DN21312_c2_g1/TRINITY_DN16395_c0_g1/TRINITY_DN13061_c0_g1/TRINITY_DN16908_c0_g1/TRINITY_DN54625_c0_g1/TRINITY_DN10330_c0_g1/TRINITY_DN18854_c1_g1/TRINITY_DN18854_c0_g1/TRINITY_DN20385_c0_g1/TRINITY_DN8287_c0_g1/TRINI…	144		GO:0043565	MF sequence-specific DNA binding	106/1991	757/34940	1.05328e-17	2.2387e-15	TRINITY_DN19044_c1_g2/TRINITY_DN19692_c0_g2/TRINITY_DN12556_c0_g1/TRINITY_DN19692_c0_g1/TRINITY_DN22074_c1_g1/TRINITY_DN21924_c1_g1/TRINITY_DN18518_c1_g2/TRINITY_DN19875_c3_g3/TRINITY_DN19120_c0_g1/TRINITY_DN19875_c3_g4/TRINITY_DN19496_c0_g1/TRINITY_DN21578_c0_g1/TRINITY_DN22074_c1_g2/TRINITY_DN14056_c0_g1/TRINITY_DN15997_c0_g1/TRINITY_DN17215_c0_g1/TRINITY_DN21491_c0_g2/TRINITY_DN19262_c1_g2/TRI…	106
GO:0009505	CC plant-type cell wall	80/2361	292/34940	7.09587e-28	1.39197e-25	TRINITY_DN15245_c0_g1/TRINITY_DN22794_c1_g2/TRINITY_DN17934_c1_g1/TRINITY_DN12901_c0_g1/TRINITY_DN21312_c2_g1/TRINITY_DN19336_c1_g1/TRINITY_DN17452_c0_g1/TRINITY_DN20385_c0_g1/TRINITY_DN21078_c2_g1/TRINITY_DN20385_c0_g3/TRINITY_DN11334_c0_g1/TRINITY_DN12718_c0_g1/TRINITY_DN18675_c6_g2/TRINITY_DN19192_c2_g1/TRINITY_DN16884_c0_g1/TRINITY_DN17061_c0_g1/TRINITY_DN19926_c1_g1/TRINITY_DN12436_c0_g1/TRI…	80		GO:0006952	BP defense response	110/1991	844/34940	4.59037e-16	8.94357e-14	TRINITY_DN13104_c1_g1/TRINITY_DN11105_c0_g1/TRINITY_DN18208_c0_g1/TRINITY_DN13225_c0_g1/TRINITY_DN23703_c0_g1/TRINITY_DN19544_c0_g1/TRINITY_DN19028_c0_g1/TRINITY_DN19210_c1_g2/TRINITY_DN16744_c1_g3/TRINITY_DN14106_c0_g1/TRINITY_DN11161_c0_g1/TRINITY_DN24170_c1_g2/TRINITY_DN18823_c5_g1/TRINITY_DN17302_c0_g1/TRINITY_DN22175_c0_g2/TRINITY_DN18396_c0_g2/TRINITY_DN24054_c1_g1/TRINITY_DN18184_c0_g4/TRI…	110
GO:0004553	MF hydrolase activity, hydrolyzing O-glycosyl compounds	66/2361	244/34940	6.67907e-23	1.20943e-20	TRINITY_DN21934_c1_g1/TRINITY_DN17934_c1_g1/TRINITY_DN14900_c0_g1/TRINITY_DN13206_c0_g1/TRINITY_DN16060_c1_g1/TRINITY_DN19336_c1_g1/TRINITY_DN15080_c0_g1/TRINITY_DN16087_c0_g1/TRINITY_DN22388_c0_g3/TRINITY_DN22388_c0_g2/TRINITY_DN23795_c0_g1/TRINITY_DN15556_c0_g2/TRINITY_DN22727_c2_g1/TRINITY_DN23795_c0_g2/TRINITY_DN17680_c1_g1/TRINITY_DN16250_c0_g1/TRINITY_DN10664_c0_g1/TRINITY_DN22374_c0_g1/TRI…	66		GO:0033741	MF adenylyl-sulfate reductase (glutathione) activity	18/1991	30/34940	1.66884e-15	3.00134e-13	TRINITY_DN23634_c3_g1/TRINITY_DN14301_c0_g1/TRINITY_DN23634_c2_g1/TRINITY_DN23634_c17_g1/TRINITY_DN23634_c2_g4/TRINITY_DN14554_c2_g2/TRINITY_DN23634_c9_g1/TRINITY_DN23634_c18_g1/TRINITY_DN23634_c2_g3/TRINITY_DN23634_c11_g1/TRINITY_DN14554_c1_g1/TRINITY_DN23634_c7_g1/TRINITY_DN14554_c2_g1/TRINITY_DN14554_c3_g1/TRINITY_DN23634_c1_g2/TRINITY_DN23634_c13_g1/TRINITY_DN23634_c5_g1/TRINITY_DN23634_c1_g1	18
GO:0009765	BP photosynthesis, light harvesting	53/2361	180/34940	1.69671e-20	2.8529e-18	TRINITY_DN17988_c2_g1/TRINITY_DN12828_c12_g1/TRINITY_DN12828_c19_g1/TRINITY_DN12828_c14_g1/TRINITY_DN12828_c10_g1/TRINITY_DN12828_c11_g1/TRINITY_DN12828_c22_g1/TRINITY_DN12828_c9_g1/TRINITY_DN13956_c3_g1/TRINITY_DN12828_c13_g1/TRINITY_DN16555_c10_g2/TRINITY_DN13956_c1_g1/TRINITY_DN12828_c17_g1/TRINITY_DN12533_c7_g1/TRINITY_DN16555_c9_g3/TRINITY_DN12828_c7_g1/TRINITY_DN12828_c3_g1/TRINITY_DN12828_…	53		GO:0004604	MF phosphoadenylyl-sulfate reductase (thioredoxin) activity	18/1991	31/34940	3.76688e-15	6.29069e-13	TRINITY_DN23634_c3_g1/TRINITY_DN14301_c0_g1/TRINITY_DN23634_c2_g1/TRINITY_DN23634_c17_g1/TRINITY_DN23634_c2_g4/TRINITY_DN14554_c2_g2/TRINITY_DN23634_c9_g1/TRINITY_DN23634_c18_g1/TRINITY_DN23634_c2_g3/TRINITY_DN23634_c11_g1/TRINITY_DN14554_c1_g1/TRINITY_DN23634_c7_g1/TRINITY_DN14554_c2_g1/TRINITY_DN14554_c3_g1/TRINITY_DN23634_c1_g2/TRINITY_DN23634_c13_g1/TRINITY_DN23634_c5_g1/TRINITY_DN23634_c1_g1	18
GO:0010287	CC plastoglobule	83/2361	398/34940	2.07671e-20	3.25905e-18	TRINITY_DN13518_c0_g1/TRINITY_DN13956_c6_g1/TRINITY_DN16555_c18_g1/TRINITY_DN16555_c47_g1/TRINITY_DN13956_c10_g1/TRINITY_DN13956_c12_g1/TRINITY_DN16555_c10_g1/TRINITY_DN15183_c1_g1/TRINITY_DN12533_c5_g1/TRINITY_DN12828_c7_g3/TRINITY_DN12489_c7_g1/TRINITY_DN23928_c11_g1/TRINITY_DN16555_c10_g2/TRINITY_DN23928_c3_g1/TRINITY_DN12489_c3_g1/TRINITY_DN13956_c1_g1/TRINITY_DN12533_c4_g1/TRINITY_DN16072_c3…	83		GO:0009414	BP response to water deprivation	74/1991	480/34940	6.45e-15	1.00534e-12	TRINITY_DN19044_c1_g2/TRINITY_DN18227_c0_g1/TRINITY_DN19692_c0_g2/TRINITY_DN12556_c0_g1/TRINITY_DN21924_c1_g1/TRINITY_DN21487_c1_g2/TRINITY_DN15198_c0_g1/TRINITY_DN13930_c0_g1/TRINITY_DN23346_c3_g2/TRINITY_DN18396_c0_g2/TRINITY_DN16030_c0_g1/TRINITY_DN18078_c0_g1/TRINITY_DN15242_c0_g1/TRINITY_DN19044_c1_g4/TRINITY_DN23346_c4_g1/TRINITY_DN18279_c0_g1/TRINITY_DN11846_c0_g1/TRINITY_DN23586_c0_g1/TRI…	74
GO:0004672	MF protein kinase activity	153/2361	1070/34940	7.93294e-19	1.16713e-16	TRINITY_DN23387_c3_g1/TRINITY_DN23078_c0_g2/TRINITY_DN21972_c0_g1/TRINITY_DN16262_c0_g1/TRINITY_DN21249_c0_g1/TRINITY_DN18181_c0_g1/TRINITY_DN18332_c0_g1/TRINITY_DN21078_c2_g1/TRINITY_DN17288_c0_g1/TRINITY_DN18805_c0_g1/TRINITY_DN20689_c1_g1/TRINITY_DN23948_c0_g1/TRINITY_DN18394_c0_g1/TRINITY_DN17167_c0_g1/TRINITY_DN23395_c0_g1/TRINITY_DN21213_c0_g1/TRINITY_DN14954_c0_g1/TRINITY_DN14784_c0_g1/TRI…	153		GO:0009973	MF adenylyl-sulfate reductase activity	17/1991	29/34940	1.77471e-14	2.5933e-12	TRINITY_DN23634_c3_g1/TRINITY_DN14301_c0_g1/TRINITY_DN23634_c2_g1/TRINITY_DN23634_c17_g1/TRINITY_DN23634_c2_g4/TRINITY_DN14554_c2_g2/TRINITY_DN23634_c9_g1/TRINITY_DN23634_c18_g1/TRINITY_DN23634_c2_g3/TRINITY_DN23634_c11_g1/TRINITY_DN14554_c1_g1/TRINITY_DN23634_c7_g1/TRINITY_DN14554_c3_g1/TRINITY_DN23634_c1_g2/TRINITY_DN23634_c13_g1/TRINITY_DN23634_c5_g1/TRINITY_DN23634_c1_g1	17
GO:0009664	BP plant-type cell wall organization	38/2361	105/34940	1.63706e-18	2.26685e-16	TRINITY_DN17452_c0_g1/TRINITY_DN19828_c1_g1/TRINITY_DN11334_c0_g1/TRINITY_DN12718_c0_g1/TRINITY_DN15556_c0_g2/TRINITY_DN13762_c0_g1/TRINITY_DN17452_c0_g3/TRINITY_DN23966_c0_g3/TRINITY_DN23966_c0_g6/TRINITY_DN18964_c1_g2/TRINITY_DN11526_c0_g1/TRINITY_DN18964_c1_g1/TRINITY_DN23127_c0_g2/TRINITY_DN11302_c1_g1/TRINITY_DN20273_c0_g1/TRINITY_DN11329_c0_g1/TRINITY_DN17395_c7_g1/TRINITY_DN22657_c0_g1/TRI…	38		GO:0009611	BP response to wounding	59/1991	349/34940	6.25935e-14	8.60845e-12	TRINITY_DN19875_c3_g1/TRINITY_DN13104_c1_g1/TRINITY_DN19044_c1_g2/TRINITY_DN18227_c0_g1/TRINITY_DN19875_c3_g3/TRINITY_DN19875_c3_g2/TRINITY_DN19906_c2_g2/TRINITY_DN19875_c3_g4/TRINITY_DN18578_c1_g1/TRINITY_DN17762_c0_g1/TRINITY_DN18399_c1_g4/TRINITY_DN19028_c0_g1/TRINITY_DN11161_c0_g1/TRINITY_DN20210_c0_g1/TRINITY_DN22379_c2_g4/TRINITY_DN15198_c0_g1/TRINITY_DN14978_c0_g1/TRINITY_DN18396_c0_g2/TRI…	59
GO:0071555	BP cell wall organization	88/2361	477/34940	5.95323e-18	7.7855e-16	TRINITY_DN21934_c1_g1/TRINITY_DN9903_c0_g1/TRINITY_DN17934_c1_g1/TRINITY_DN23277_c0_g2/TRINITY_DN14900_c0_g1/TRINITY_DN18854_c0_g2/TRINITY_DN16060_c1_g1/TRINITY_DN19336_c1_g1/TRINITY_DN18854_c0_g1/TRINITY_DN22346_c1_g1/TRINITY_DN22346_c1_g2/TRINITY_DN15080_c0_g1/TRINITY_DN17651_c1_g1/TRINITY_DN15556_c0_g2/TRINITY_DN14368_c0_g1/TRINITY_DN22727_c2_g1/TRINITY_DN23376_c0_g1/TRINITY_DN13601_c0_g1/TRIN…	88		GO:0004672	MF protein kinase activity	122/1991	1070/34940	2.19443e-13	2.85032e-11	TRINITY_DN18227_c0_g1/TRINITY_DN22374_c2_g2/TRINITY_DN16804_c0_g1/TRINITY_DN18083_c0_g1/TRINITY_DN22966_c0_g1/TRINITY_DN21487_c1_g2/TRINITY_DN21674_c1_g2/TRINITY_DN19574_c1_g1/TRINITY_DN19819_c0_g2/TRINITY_DN22793_c0_g2/TRINITY_DN19568_c0_g1/TRINITY_DN22970_c1_g1/TRINITY_DN17023_c0_g1/TRINITY_DN22609_c1_g2/TRINITY_DN16804_c0_g2/TRINITY_DN23112_c0_g1/TRINITY_DN19616_c0_g3/TRINITY_DN22371_c0_g1/TRI…	122
GO:0005515	MF protein binding	206/2361	1748/34940	2.24284e-15	2.73058e-13	TRINITY_DN19646_c0_g1/TRINITY_DN23387_c3_g1/TRINITY_DN19646_c0_g3/TRINITY_DN23078_c0_g2/TRINITY_DN16262_c0_g1/TRINITY_DN21249_c0_g1/TRINITY_DN18181_c0_g1/TRINITY_DN18207_c0_g1/TRINITY_DN18332_c0_g1/TRINITY_DN13689_c0_g1/TRINITY_DN21078_c2_g1/TRINITY_DN17288_c0_g1/TRINITY_DN18805_c0_g1/TRINITY_DN11104_c0_g1/TRINITY_DN19646_c0_g4/TRINITY_DN20689_c1_g1/TRINITY_DN23948_c0_g1/TRINITY_DN13601_c0_g1/TRI…	206		GO:0019344	BP cysteine biosynthetic process	19/1991	42/34940	2.65455e-13	3.26649e-11	TRINITY_DN23606_c0_g2/TRINITY_DN23634_c3_g1/TRINITY_DN14301_c0_g1/TRINITY_DN23634_c2_g1/TRINITY_DN23634_c17_g1/TRINITY_DN23634_c2_g4/TRINITY_DN14554_c2_g2/TRINITY_DN23634_c9_g1/TRINITY_DN23634_c18_g1/TRINITY_DN23634_c2_g3/TRINITY_DN23634_c11_g1/TRINITY_DN14554_c1_g1/TRINITY_DN23634_c7_g1/TRINITY_DN14554_c2_g1/TRINITY_DN14554_c3_g1/TRINITY_DN23634_c1_g2/TRINITY_DN23634_c13_g1/TRINITY_DN23634_c5_g1…	19
GO:0006468	BP protein phosphorylation	154/2361	1180/34940	2.31995e-15	2.73058e-13	TRINITY_DN23387_c3_g1/TRINITY_DN23078_c0_g2/TRINITY_DN21972_c0_g1/TRINITY_DN16262_c0_g1/TRINITY_DN21249_c0_g1/TRINITY_DN18181_c0_g1/TRINITY_DN18332_c0_g1/TRINITY_DN21078_c2_g1/TRINITY_DN17288_c0_g1/TRINITY_DN18805_c0_g1/TRINITY_DN20689_c1_g1/TRINITY_DN23948_c0_g1/TRINITY_DN18394_c0_g1/TRINITY_DN17167_c0_g1/TRINITY_DN23395_c0_g1/TRINITY_DN21213_c0_g1/TRINITY_DN14954_c0_g1/TRINITY_DN14784_c0_g1/TRI…	154		GO:0050832	BP defense response to fungus	54/1991	318/34940	5.96469e-13	6.97273e-11	TRINITY_DN18227_c0_g1/TRINITY_DN21924_c1_g1/TRINITY_DN22898_c0_g4/TRINITY_DN18578_c1_g1/TRINITY_DN22898_c0_g1/TRINITY_DN18823_c5_g1/TRINITY_DN22898_c0_g2/TRINITY_DN11682_c1_g1/TRINITY_DN20795_c0_g1/TRINITY_DN11846_c0_g1/TRINITY_DN23413_c0_g3/TRINITY_DN21044_c0_g4/TRINITY_DN19786_c4_g1/TRINITY_DN23413_c0_g1/TRINITY_DN23906_c0_g1/TRINITY_DN19786_c3_g1/TRINITY_DN16996_c0_g1/TRINITY_DN16996_c0_g2/TRI…	54
GO:0015979	BP photosynthesis	88/2361	534/34940	7.06612e-15	7.92078e-13	TRINITY_DN3948_c0_g1/TRINITY_DN20019_c0_g1/TRINITY_DN20406_c2_g2/TRINITY_DN13942_c1_g2/TRINITY_DN16555_c10_g1/TRINITY_DN11330_c0_g1/TRINITY_DN10579_c0_g1/TRINITY_DN20406_c14_g1/TRINITY_DN20406_c2_g6/TRINITY_DN24104_c1_g2/TRINITY_DN16555_c10_g2/TRINITY_DN18653_c0_g1/TRINITY_DN21947_c9_g1/TRINITY_DN20277_c2_g1/TRINITY_DN24047_c1_g1/TRINITY_DN17436_c4_g4/TRINITY_DN19575_c3_g5/TRINITY_DN16518_c0_g1/T…	88		GO:0019419	BP sulfate reduction	15/1991	28/34940	3.8072e-12	4.23868e-10	TRINITY_DN23634_c3_g1/TRINITY_DN14301_c0_g1/TRINITY_DN23634_c2_g1/TRINITY_DN23634_c2_g4/TRINITY_DN14554_c2_g2/TRINITY_DN23634_c9_g1/TRINITY_DN23634_c18_g1/TRINITY_DN23634_c2_g3/TRINITY_DN14554_c1_g1/TRINITY_DN14554_c2_g1/TRINITY_DN14554_c3_g1/TRINITY_DN23634_c1_g2/TRINITY_DN23634_c13_g1/TRINITY_DN23634_c5_g1/TRINITY_DN23634_c1_g1	15
GO:0015250	MF water channel activity	28/2361	75/34940	2.02723e-14	2.16914e-12	TRINITY_DN21312_c2_g1/TRINITY_DN10815_c0_g1/TRINITY_DN21312_c2_g4/TRINITY_DN15887_c0_g1/TRINITY_DN16890_c1_g1/TRINITY_DN11275_c0_g1/TRINITY_DN21169_c1_g3/TRINITY_DN21169_c1_g2/TRINITY_DN14372_c0_g1/TRINITY_DN23789_c2_g1/TRINITY_DN18089_c1_g1/TRINITY_DN21169_c1_g1/TRINITY_DN21169_c1_g5/TRINITY_DN16890_c2_g1/TRINITY_DN15268_c0_g1/TRINITY_DN24151_c1_g1/TRINITY_DN15040_c0_g4/TRINITY_DN14944_c0_g1/TRI…	28		GO:0015141	MF succinate transmembrane transporter activity	11/1991	14/34940	6.21585e-12	6.60576e-10	TRINITY_DN14434_c0_g1/TRINITY_DN24024_c2_g1/TRINITY_DN13476_c0_g1/TRINITY_DN24024_c2_g5/TRINITY_DN24024_c2_g2/TRINITY_DN13476_c1_g1/TRINITY_DN24024_c2_g4/TRINITY_DN24024_c2_g3/TRINITY_DN24024_c3_g1/TRINITY_DN14181_c0_g2/TRINITY_DN14181_c0_g1	11
GO:0009834	BP plant-type secondary cell wall biogenesis	25/2361	63/34940	9.6621e-14	9.88895e-12	TRINITY_DN14421_c1_g1/TRINITY_DN14508_c0_g1/TRINITY_DN18394_c0_g1/TRINITY_DN11951_c0_g2/TRINITY_DN22642_c0_g2/TRINITY_DN13417_c0_g1/TRINITY_DN21757_c0_g3/TRINITY_DN14421_c0_g1/TRINITY_DN19953_c0_g2/TRINITY_DN14421_c0_g2/TRINITY_DN22642_c0_g1/TRINITY_DN24126_c2_g3/TRINITY_DN15781_c1_g1/TRINITY_DN20317_c0_g1/TRINITY_DN22285_c0_g1/TRINITY_DN13046_c0_g1/TRINITY_DN23360_c0_g1/TRINITY_DN22829_c0_g2/TRI…	25		GO:0000103	BP sulfate assimilation	19/1991	50/34940	1.16395e-11	1.18318e-09	TRINITY_DN23634_c3_g1/TRINITY_DN14301_c0_g1/TRINITY_DN23634_c2_g1/TRINITY_DN23634_c17_g1/TRINITY_DN23634_c2_g4/TRINITY_DN14554_c2_g2/TRINITY_DN23634_c9_g1/TRINITY_DN23634_c18_g1/TRINITY_DN23634_c2_g3/TRINITY_DN23634_c11_g1/TRINITY_DN14554_c1_g1/TRINITY_DN23634_c7_g1/TRINITY_DN14554_c3_g1/TRINITY_DN23634_c1_g2/TRINITY_DN23634_c13_g1/TRINITY_DN21776_c0_g3/TRINITY_DN23634_c5_g1/TRINITY_DN22681_c0_g6…	19
GO:0009941	CC chloroplast envelope	142/2361	1124/34940	3.74568e-13	3.67389e-11	TRINITY_DN21312_c2_g1/TRINITY_DN10815_c0_g1/TRINITY_DN13670_c0_g1/TRINITY_DN21201_c0_g2/TRINITY_DN14563_c0_g2/TRINITY_DN12996_c0_g1/TRINITY_DN13956_c6_g1/TRINITY_DN16555_c18_g1/TRINITY_DN15691_c0_g4/TRINITY_DN16555_c47_g1/TRINITY_DN13956_c10_g1/TRINITY_DN13956_c12_g1/TRINITY_DN17006_c3_g1/TRINITY_DN16555_c10_g1/TRINITY_DN16890_c1_g1/TRINITY_DN14736_c1_g1/TRINITY_DN15183_c1_g1/TRINITY_DN15691_c0_g…	142		GO:0044212	MF transcription regulatory region DNA binding	54/1991	348/34940	2.22954e-11	2.17194e-09	TRINITY_DN19044_c0_g1/TRINITY_DN19692_c0_g2/TRINITY_DN12556_c0_g1/TRINITY_DN19692_c0_g1/TRINITY_DN22074_c1_g1/TRINITY_DN21924_c1_g1/TRINITY_DN19496_c0_g1/TRINITY_DN22074_c1_g2/TRINITY_DN15997_c0_g1/TRINITY_DN11682_c1_g1/TRINITY_DN20795_c0_g1/TRINITY_DN19044_c1_g3/TRINITY_DN11846_c0_g1/TRINITY_DN15747_c2_g1/TRINITY_DN16990_c0_g2/TRINITY_DN16312_c1_g1/TRINITY_DN19919_c1_g1/TRINITY_DN21577_c0_g1/TRI…	54
GO:0016788	MF hydrolase activity, acting on ester bonds	40/2361	162/34940	4.8979e-13	4.61186e-11	TRINITY_DN14745_c0_g2/TRINITY_DN20302_c2_g1/TRINITY_DN10840_c0_g1/TRINITY_DN16603_c1_g1/TRINITY_DN14261_c0_g1/TRINITY_DN13582_c0_g1/TRINITY_DN14745_c0_g1/TRINITY_DN15008_c0_g1/TRINITY_DN13061_c0_g1/TRINITY_DN16242_c0_g2/TRINITY_DN11908_c0_g1/TRINITY_DN20354_c3_g3/TRINITY_DN10872_c0_g1/TRINITY_DN12468_c0_g1/TRINITY_DN16603_c0_g2/TRINITY_DN9774_c0_g1/TRINITY_DN17681_c1_g2/TRINITY_DN11116_c0_g1/TRIN…	40		GO:0005506	MF iron ion binding	89/1991	761/34940	1.11513e-10	1.04287e-08	TRINITY_DN16925_c0_g1/TRINITY_DN20431_c0_g1/TRINITY_DN19210_c1_g2/TRINITY_DN18323_c2_g3/TRINITY_DN17712_c0_g1/TRINITY_DN19285_c1_g1/TRINITY_DN15563_c32_g1/TRINITY_DN17712_c0_g2/TRINITY_DN15563_c5_g3/TRINITY_DN15563_c19_g1/TRINITY_DN17850_c0_g1/TRINITY_DN15563_c5_g6/TRINITY_DN19285_c1_g4/TRINITY_DN19796_c5_g4/TRINITY_DN19813_c0_g1/TRINITY_DN15575_c2_g1/TRINITY_DN11767_c0_g1/TRINITY_DN18476_c4_g2/T…	89
GO:0042973	MF glucan endo-1,3-beta-D-glucosidase activity	27/2361	81/34940	1.40124e-12	1.26866e-10	TRINITY_DN17934_c1_g1/TRINITY_DN19336_c1_g1/TRINITY_DN16250_c0_g1/TRINITY_DN19336_c1_g2/TRINITY_DN14218_c0_g1/TRINITY_DN10743_c0_g1/TRINITY_DN11833_c0_g1/TRINITY_DN15621_c0_g1/TRINITY_DN21618_c0_g1/TRINITY_DN17934_c1_g2/TRINITY_DN14874_c0_g1/TRINITY_DN15621_c0_g2/TRINITY_DN14882_c0_g1/TRINITY_DN18878_c0_g1/TRINITY_DN21359_c1_g1/TRINITY_DN8461_c0_g1/TRINITY_DN10431_c0_g2/TRINITY_DN13140_c0_g1/TRIN…	27		GO:0006468	BP protein phosphorylation	122/1991	1180/34940	1.42772e-10	1.28385e-08	TRINITY_DN18227_c0_g1/TRINITY_DN22374_c2_g2/TRINITY_DN16804_c0_g1/TRINITY_DN18083_c0_g1/TRINITY_DN22966_c0_g1/TRINITY_DN21487_c1_g2/TRINITY_DN18083_c0_g2/TRINITY_DN21674_c1_g2/TRINITY_DN19574_c1_g1/TRINITY_DN19819_c0_g2/TRINITY_DN22793_c0_g2/TRINITY_DN19568_c0_g1/TRINITY_DN22970_c1_g1/TRINITY_DN17023_c0_g1/TRINITY_DN22609_c1_g2/TRINITY_DN16804_c0_g2/TRINITY_DN23112_c0_g1/TRINITY_DN19616_c0_g3/TRI…	122
GO:0009534	CC chloroplast thylakoid	73/2361	446/34940	1.96344e-12	1.71183e-10	TRINITY_DN14261_c0_g1/TRINITY_DN13061_c0_g1/TRINITY_DN13269_c0_g2/TRINITY_DN19550_c0_g1/TRINITY_DN13670_c0_g1/TRINITY_DN18577_c0_g1/TRINITY_DN13956_c6_g1/TRINITY_DN15691_c0_g4/TRINITY_DN13956_c10_g1/TRINITY_DN13956_c12_g1/TRINITY_DN16555_c10_g1/TRINITY_DN11330_c0_g1/TRINITY_DN10971_c0_g1/TRINITY_DN13001_c0_g2/TRINITY_DN12489_c7_g1/TRINITY_DN20406_c2_g6/TRINITY_DN16555_c10_g2/TRINITY_DN17327_c0_g1…	73		GO:0009751	BP response to salicylic acid	38/1991	208/34940	1.74893e-10	1.51444e-08	TRINITY_DN18208_c0_g1/TRINITY_DN19875_c3_g2/TRINITY_DN19875_c3_g4/TRINITY_DN14056_c0_g1/TRINITY_DN15997_c0_g1/TRINITY_DN22379_c2_g4/TRINITY_DN14978_c0_g1/TRINITY_DN20795_c0_g1/TRINITY_DN24054_c1_g1/TRINITY_DN11846_c0_g1/TRINITY_DN23470_c1_g2/TRINITY_DN16990_c0_g2/TRINITY_DN20421_c0_g3/TRINITY_DN15715_c1_g1/TRINITY_DN23295_c0_g1/TRINITY_DN20421_c0_g1/TRINITY_DN18158_c0_g1/TRINITY_DN17116_c0_g1/TRI…	38
GO:0048046	CC apoplast	105/2361	779/34940	1.04999e-11	8.82739e-10	TRINITY_DN15245_c0_g1/TRINITY_DN14261_c0_g1/TRINITY_DN22794_c1_g2/TRINITY_DN20277_c1_g6/TRINITY_DN11000_c0_g1/TRINITY_DN14900_c0_g1/TRINITY_DN18854_c0_g2/TRINITY_DN13061_c0_g1/TRINITY_DN20277_c1_g5/TRINITY_DN18854_c1_g1/TRINITY_DN18854_c0_g1/TRINITY_DN20385_c0_g1/TRINITY_DN22401_c0_g1/TRINITY_DN20385_c0_g3/TRINITY_DN20751_c1_g1/TRINITY_DN18609_c0_g1/TRINITY_DN15556_c0_g2/TRINITY_DN21364_c0_g1/TRI…	105		GO:0009753	BP response to jasmonic acid	40/1991	229/34940	2.40045e-10	2.00438e-08	TRINITY_DN21924_c1_g1/TRINITY_DN19875_c3_g2/TRINITY_DN19906_c2_g2/TRINITY_DN19875_c3_g4/TRINITY_DN15997_c0_g1/TRINITY_DN19028_c0_g1/TRINITY_DN17215_c0_g1/TRINITY_DN22379_c2_g4/TRINITY_DN24054_c1_g1/TRINITY_DN20694_c5_g1/TRINITY_DN11846_c0_g1/TRINITY_DN15747_c2_g1/TRINITY_DN19906_c2_g1/TRINITY_DN20485_c1_g1/TRINITY_DN16990_c0_g2/TRINITY_DN19919_c1_g1/TRINITY_DN23295_c0_g1/TRINITY_DN16277_c1_g4/TRI…	40
GO:0034220	BP ion transmembrane transport	28/2361	96/34940	2.09391e-11	1.69968e-09	TRINITY_DN10815_c0_g1/TRINITY_DN21312_c2_g4/TRINITY_DN15887_c0_g1/TRINITY_DN15887_c0_g5/TRINITY_DN16890_c1_g1/TRINITY_DN11275_c0_g1/TRINITY_DN21169_c1_g3/TRINITY_DN21169_c1_g2/TRINITY_DN14372_c0_g1/TRINITY_DN23789_c2_g1/TRINITY_DN18089_c1_g1/TRINITY_DN21169_c1_g1/TRINITY_DN21169_c1_g5/TRINITY_DN16890_c2_g1/TRINITY_DN15268_c0_g1/TRINITY_DN24151_c1_g1/TRINITY_DN15040_c0_g4/TRINITY_DN14944_c0_g1/TRI…	28		GO:0016114	BP terpenoid biosynthetic process	25/1991	100/34940	2.55858e-10	2.06274e-08	TRINITY_DN19000_c1_g6/TRINITY_DN23844_c1_g2/TRINITY_DN19000_c1_g1/TRINITY_DN23551_c3_g3/TRINITY_DN23551_c7_g1/TRINITY_DN23551_c3_g1/TRINITY_DN19000_c8_g1/TRINITY_DN23551_c3_g2/TRINITY_DN19000_c7_g1/TRINITY_DN23551_c5_g1/TRINITY_DN12313_c0_g1/TRINITY_DN13268_c0_g1/TRINITY_DN23844_c2_g2/TRINITY_DN23551_c2_g1/TRINITY_DN23844_c2_g6/TRINITY_DN18011_c2_g1/TRINITY_DN23844_c2_g1/TRINITY_DN19000_c0_g1/TRI…	25
GO:0005975	BP carbohydrate metabolic process	89/2361	635/34940	5.14067e-11	4.03371e-09	TRINITY_DN21934_c1_g1/TRINITY_DN17934_c1_g1/TRINITY_DN14900_c0_g1/TRINITY_DN13206_c0_g1/TRINITY_DN16060_c1_g1/TRINITY_DN16908_c0_g1/TRINITY_DN19336_c1_g1/TRINITY_DN15080_c0_g1/TRINITY_DN16087_c0_g1/TRINITY_DN19361_c1_g1/TRINITY_DN22913_c2_g2/TRINITY_DN23795_c0_g1/TRINITY_DN15556_c0_g2/TRINITY_DN22727_c2_g1/TRINITY_DN17662_c1_g1/TRINITY_DN23795_c0_g2/TRINITY_DN17680_c1_g1/TRINITY_DN16250_c0_g1/TRI…	89		GO:0009873	BP ethylene-activated signaling pathway	42/1991	249/34940	2.66357e-10	2.07581e-08	TRINITY_DN22074_c1_g1/TRINITY_DN19217_c1_g1/TRINITY_DN19496_c0_g1/TRINITY_DN19505_c0_g2/TRINITY_DN19544_c0_g1/TRINITY_DN14106_c0_g1/TRINITY_DN17302_c0_g1/TRINITY_DN22175_c0_g2/TRINITY_DN15198_c0_g1/TRINITY_DN11682_c1_g1/TRINITY_DN19672_c0_g1/TRINITY_DN18184_c0_g4/TRINITY_DN9458_c0_g1/TRINITY_DN22175_c0_g1/TRINITY_DN11641_c0_g1/TRINITY_DN18184_c0_g1/TRINITY_DN21248_c0_g1/TRINITY_DN13868_c0_g1/TRIN…	42
GO:0016042	BP lipid catabolic process	45/2361	229/34940	8.17969e-11	6.19656e-09	TRINITY_DN14745_c0_g2/TRINITY_DN20302_c2_g1/TRINITY_DN10840_c0_g1/TRINITY_DN16603_c1_g1/TRINITY_DN14261_c0_g1/TRINITY_DN13582_c0_g1/TRINITY_DN14745_c0_g1/TRINITY_DN15008_c0_g1/TRINITY_DN17999_c2_g2/TRINITY_DN13061_c0_g1/TRINITY_DN16242_c0_g2/TRINITY_DN11908_c0_g1/TRINITY_DN10872_c0_g1/TRINITY_DN12468_c0_g1/TRINITY_DN17999_c2_g1/TRINITY_DN16603_c0_g2/TRINITY_DN20722_c0_g1/TRINITY_DN9774_c0_g1/TRIN…	45		GO:0016036	BP cellular response to phosphate starvation	25/1991	101/34940	3.21711e-10	2.41373e-08	TRINITY_DN13749_c0_g1/TRINITY_DN22074_c1_g1/TRINITY_DN19496_c0_g1/TRINITY_DN12466_c0_g1/TRINITY_DN18083_c0_g1/TRINITY_DN18238_c1_g2/TRINITY_DN20210_c0_g1/TRINITY_DN21487_c1_g2/TRINITY_DN18083_c0_g2/TRINITY_DN18238_c1_g1/TRINITY_DN22403_c0_g1/TRINITY_DN22403_c0_g2/TRINITY_DN12287_c0_g2/TRINITY_DN20150_c0_g1/TRINITY_DN22772_c0_g1/TRINITY_DN14834_c0_g1/TRINITY_DN21314_c0_g1/TRINITY_DN14698_c0_g2/TRI…	25
[truncated: 350 more rows]

## Sheet: 3-ELT3_12_48_vs_MLT3_12_48
GO terms significantly enriched in DEGs of Paulownia catalpifolia between ELT and MLT
ELT3_vs_MLT3.DEG_down.GoEnrich									ELT3_vs_MLT3.DEG_up.GoEnrich
ID	Description	GeneRatio	BgRatio	pvalue	p.adjust	geneID	Count		ID	Description	GeneRatio	BgRatio	pvalue	p.adjust	geneID	Count
[truncated: 528 more rows]
