# Supplementary material for: Comparative transcriptomic profiles of Paulownia catalpifolia under different degrees of chilling stress during the seedling stage
Source: BMC Genomics. 2024 Jul 24;25:716. doi: 10.1186/s12864-024-10613-7 (PMC11270786; doi:10.1186/s12864-024-10613-7)
Supplement: Supplementary file 5 — Supplementary Material 5 [file 12864_2024_10613_MOESM5_ESM.xls]

## Sheet: 1-ELT_vs_MLT_enrich
GO terms and KEGG pathways significantly enriched in DEGs from ELT vs MLT data sets of Paulownia catalpifolia
ELT3_vs_MLT3 & ELT12_vs_MLT12 & ELT48_vs_MLT48.DEG.GoEnrich
Class	GO_Name	GO_ID	GO_Level	P_value	EnrichmentScore	HitsGenesCountsInSelectedSet	HitsGenesCountsInBackground	AllGenesCountsInSelectedSet	AllGenesCountsInBackground	GenesOfSelectedSetInGOterm	Adjusted P_value(BH method)
Cellular component	plastid	GO:0009536	6	0	1.26633	1966	5413	8765	30560	TRINITY_DN23495_c5_g1,TRINITY_DN17964_c0_g2,TRINITY_DN17964_c0_g1,TRINITY_DN14282_c1_g1,TRINITY_DN20406_c8_g1,TRINITY_DN15563_c38_g1,TRINITY_DN21622_c0_g1,TRINITY_DN15563_c26_g1,TRINITY_DN18493_c0_g1,TRINITY_DN13206_c0_g1,TRINITY_DN15603_c7_g1,TRINITY_DN65489_c0_g1,TRINITY_DN22697_c0_g1,TRINITY_DN19210_c1_g2,TRINITY_DN19210_c1_g1,TRINITY_DN18506_c0_g1,TRINITY_DN11087_c0_g1,TRINITY_DN20082_c0_g2,T…	0
										INITY_DN14676_c0_g2,TRINITY_DN23690_c24_g1,TRINITY_DN14512_c0_g1,TRINITY_DN14950_c0_g2,TRINITY_DN14950_c0_g1,TRINITY_DN19292_c2_g1,TRINITY_DN22772_c0_g1,TRINITY_DN19468_c0_g1,TRINITY_DN22367_c0_g1,TRINITY_DN19644_c0_g1,TRINITY_DN13678_c5_g1,TRINITY_DN14056_c0_g1,TRINITY_DN20669_c3_g2,TRINITY_DN18278_c0_g2,TRINITY_DN18856_c17_g1,TRINITY_DN11476_c0_g1,TRINITY_DN10237_c0_g1,TRINITY_DN7355_c0_g1,TRIN…
Cellular component	plastid envelope	GO:0009526	5	0	1.33172	872	2283	8765	30560	TRINITY_DN17964_c0_g2,TRINITY_DN17964_c0_g1,TRINITY_DN20406_c8_g1,TRINITY_DN18493_c0_g1,TRINITY_DN15603_c7_g1,TRINITY_DN22697_c0_g1,TRINITY_DN19210_c1_g2,TRINITY_DN19210_c1_g1,TRINITY_DN18506_c0_g1,TRINITY_DN20082_c0_g2,TRINITY_DN20082_c0_g1,TRINITY_DN21947_c5_g1,TRINITY_DN22153_c1_g1,TRINITY_DN22153_c1_g2,TRINITY_DN16072_c1_g2,TRINITY_DN16072_c1_g1,TRINITY_DN16072_c1_g3,TRINITY_DN15033_c14_g1,TR…	0
Cellular component	plastid stroma	GO:0009532	3	0	1.37989	655	1655	8765	30560	TRINITY_DN20406_c8_g1,TRINITY_DN21622_c0_g1,TRINITY_DN18667_c0_g1,TRINITY_DN22153_c1_g1,TRINITY_DN16072_c1_g2,TRINITY_DN16072_c1_g1,TRINITY_DN16072_c1_g3,TRINITY_DN19649_c0_g1,TRINITY_DN21878_c22_g1,TRINITY_DN12828_c15_g1,TRINITY_DN12828_c5_g1,TRINITY_DN13454_c0_g1,TRINITY_DN13954_c6_g1,TRINITY_DN8736_c0_g1,TRINITY_DN24030_c1_g4,TRINITY_DN18967_c11_g1,TRINITY_DN22277_c1_g1,TRINITY_DN17988_c3_g4,T…	0
Cellular component	photosystem	GO:0009521	4	0	1.85032	389	733	8765	30560	TRINITY_DN20406_c8_g1,TRINITY_DN15603_c7_g1,TRINITY_DN21947_c5_g1,TRINITY_DN16072_c1_g2,TRINITY_DN16072_c1_g1,TRINITY_DN16072_c1_g3,TRINITY_DN21878_c22_g1,TRINITY_DN12828_c15_g1,TRINITY_DN12828_c5_g1,TRINITY_DN19562_c0_g1,TRINITY_DN12533_c7_g1,TRINITY_DN11071_c2_g1,TRINITY_DN17988_c3_g4,TRINITY_DN17988_c3_g2,TRINITY_DN16473_c0_g1,TRINITY_DN16555_c46_g1,TRINITY_DN16555_c22_g1,TRINITY_DN14140_c1_g1…	0
Cellular component	photosystem Ⅱ	GO:0009523	5	0	1.94281	297	533	8765	30560	TRINITY_DN20406_c8_g1,TRINITY_DN15603_c7_g1,TRINITY_DN16072_c1_g2,TRINITY_DN16072_c1_g1,TRINITY_DN16072_c1_g3,TRINITY_DN21878_c22_g1,TRINITY_DN12828_c15_g1,TRINITY_DN12828_c5_g1,TRINITY_DN12533_c7_g1,TRINITY_DN11071_c2_g1,TRINITY_DN17988_c3_g4,TRINITY_DN17988_c3_g2,TRINITY_DN16555_c46_g1,TRINITY_DN16555_c22_g1,TRINITY_DN14140_c1_g1,TRINITY_DN13956_c7_g1,TRINITY_DN20277_c1_g2,TRINITY_DN20277_c1_g1…	0
Molecular function	chlorophyll binding	GO:0016168	5	7.77156e-16	1.99745	258	447	9019	31212	TRINITY_DN15603_c7_g1,TRINITY_DN21947_c5_g1,TRINITY_DN16072_c1_g2,TRINITY_DN16072_c1_g1,TRINITY_DN16072_c1_g3,TRINITY_DN21878_c22_g1,TRINITY_DN12828_c15_g1,TRINITY_DN12828_c5_g1,TRINITY_DN12533_c7_g1,TRINITY_DN11071_c2_g1,TRINITY_DN17988_c3_g4,TRINITY_DN17988_c3_g2,TRINITY_DN16555_c46_g1,TRINITY_DN16555_c22_g1,TRINITY_DN14140_c1_g1,TRINITY_DN13956_c7_g1,TRINITY_DN21947_c13_g1,TRINITY_DN16555_c10_…	3.81117e-13
Molecular function	pigment binding	GO:0031409	3	6.66134e-16	2.02923	129	220	9019	31212	TRINITY_DN16072_c1_g2,TRINITY_DN16072_c1_g1,TRINITY_DN16072_c1_g3,TRINITY_DN21878_c22_g1,TRINITY_DN12828_c15_g1,TRINITY_DN12828_c5_g1,TRINITY_DN17988_c3_g4,TRINITY_DN17988_c3_g2,TRINITY_DN16555_c46_g1,TRINITY_DN16555_c10_g2,TRINITY_DN16555_c10_g1,TRINITY_DN14049_c9_g1,TRINITY_DN13365_c10_g1,TRINITY_DN13365_c11_g1,TRINITY_DN12489_c9_g1,TRINITY_DN16555_c8_g1,TRINITY_DN12533_c8_g1,TRINITY_DN21878_c4…	4.0834e-13
Molecular function	monooxygenase activity	GO:0004497	4	5.55112e-16	1.46534	329	777	9019	31212	TRINITY_DN21238_c0_g1,TRINITY_DN19210_c1_g2,TRINITY_DN19210_c1_g1,TRINITY_DN20082_c0_g2,TRINITY_DN20082_c0_g1,TRINITY_DN15090_c1_g1,TRINITY_DN20863_c38_g1,TRINITY_DN20863_c7_g1,TRINITY_DN6208_c0_g1,TRINITY_DN16560_c0_g1,TRINITY_DN15820_c0_g1,TRINITY_DN22622_c0_g1,TRINITY_DN22622_c0_g2,TRINITY_DN17915_c13_g1,TRINITY_DN18980_c9_g1,TRINITY_DN22960_c2_g3,TRINITY_DN22960_c2_g4,TRINITY_DN22960_c2_g1,TR…	4.53711e-13
Molecular function	DNA-binding transcription factor activity	GO:0003700	3	3.33067e-16	1.3094	647	1710	9019	31212	TRINITY_DN24117_c1_g1,TRINITY_DN24049_c1_g1,TRINITY_DN16455_c0_g1,TRINITY_DN20875_c3_g1,TRINITY_DN9791_c0_g1,TRINITY_DN3100_c0_g1,TRINITY_DN13491_c0_g1,TRINITY_DN16355_c3_g2,TRINITY_DN14962_c0_g1,TRINITY_DN14962_c0_g2,TRINITY_DN20204_c2_g1,TRINITY_DN19580_c0_g1,TRINITY_DN19580_c0_g2,TRINITY_DN19073_c1_g1,TRINITY_DN23767_c1_g1,TRINITY_DN19548_c3_g2,TRINITY_DN19548_c3_g1,TRINITY_DN16755_c1_g2,TRINI…	8.1668e-13
Molecular function	tetrapyrrole binding	GO:0046906	4	3.33067e-16	1.42647	568	1378	9019	31212	TRINITY_DN21238_c0_g1,TRINITY_DN15603_c7_g1,TRINITY_DN19210_c1_g2,TRINITY_DN19210_c1_g1,TRINITY_DN21947_c5_g1,TRINITY_DN16072_c1_g2,TRINITY_DN16072_c1_g1,TRINITY_DN16072_c1_g3,TRINITY_DN20863_c38_g1,TRINITY_DN21878_c22_g1,TRINITY_DN12828_c15_g1,TRINITY_DN20863_c7_g1,TRINITY_DN12828_c5_g1,TRINITY_DN12533_c7_g1,TRINITY_DN11071_c2_g1,TRINITY_DN22622_c0_g1,TRINITY_DN22622_c0_g2,TRINITY_DN17988_c3_g4,…	8.1668e-13
Molecular function	transcription regulator activity	GO:0140110	2	3.05822e-12	1.24113	704	1963	9019	31212	TRINITY_DN24117_c1_g1,TRINITY_DN24049_c1_g1,TRINITY_DN16455_c0_g1,TRINITY_DN20875_c3_g1,TRINITY_DN9791_c0_g1,TRINITY_DN3100_c0_g1,TRINITY_DN19948_c1_g1,TRINITY_DN13491_c0_g1,TRINITY_DN16207_c0_g1,TRINITY_DN16355_c3_g2,TRINITY_DN14962_c0_g1,TRINITY_DN14962_c0_g2,TRINITY_DN20204_c2_g1,TRINITY_DN19580_c0_g1,TRINITY_DN19580_c0_g2,TRINITY_DN19073_c1_g1,TRINITY_DN23767_c1_g1,TRINITY_DN19548_c3_g2,TRINI…	1.24979e-09
Molecular function	oxidoreductase activity, acting on paired donors, with incorporation or reduction of molecular oxygen, NAD(P)H as one donor, and incorporation of one atom of oxygen	GO:0016709	5	1.27131e-11	1.64176	139	293	9019	31212	TRINITY_DN21238_c0_g1,TRINITY_DN20863_c7_g1,TRINITY_DN6208_c0_g1,TRINITY_DN17915_c13_g1,TRINITY_DN18980_c9_g1,TRINITY_DN22960_c2_g1,TRINITY_DN13824_c3_g3,TRINITY_DN19755_c1_g1,TRINITY_DN19859_c0_g2,TRINITY_DN21518_c0_g1,TRINITY_DN21518_c0_g2,TRINITY_DN23606_c0_g1,TRINITY_DN21448_c0_g1,TRINITY_DN18526_c0_g1,TRINITY_DN18526_c0_g2,TRINITY_DN23191_c2_g1,TRINITY_DN10349_c0_g1,TRINITY_DN19401_c0_g1,TRI…	4.4532e-09
Molecular function	glucosyltransferase activity	GO:0046527	6	3.56299e-11	1.50196	194	447	9019	31212	TRINITY_DN2714_c0_g1,TRINITY_DN23912_c6_g1,TRINITY_DN24030_c1_g2,TRINITY_DN22204_c2_g2,TRINITY_DN22204_c2_g1,TRINITY_DN20833_c1_g2,TRINITY_DN15350_c0_g1,TRINITY_DN15350_c0_g3,TRINITY_DN15350_c0_g2,TRINITY_DN5894_c0_g1,TRINITY_DN22326_c0_g1,TRINITY_DN17965_c0_g1,TRINITY_DN23412_c1_g1,TRINITY_DN23412_c1_g2,TRINITY_DN21257_c0_g2,TRINITY_DN17280_c9_g1,TRINITY_DN24153_c1_g1,TRINITY_DN24153_c1_g3,TRINI…	9.70718e-09
Molecular function	hexosyltransferase activity	GO:0016758	5	3.34824e-11	1.35401	340	869	9019	31212	TRINITY_DN2714_c0_g1,TRINITY_DN23912_c6_g1,TRINITY_DN22257_c0_g1,TRINITY_DN14417_c0_g1,TRINITY_DN21293_c0_g1,TRINITY_DN24030_c1_g2,TRINITY_DN22346_c1_g1,TRINITY_DN22346_c1_g2,TRINITY_DN22204_c2_g2,TRINITY_DN22204_c2_g1,TRINITY_DN18953_c4_g1,TRINITY_DN13980_c0_g1,TRINITY_DN21956_c0_g2,TRINITY_DN20833_c1_g2,TRINITY_DN21733_c4_g1,TRINITY_DN15350_c0_g1,TRINITY_DN21733_c4_g3,TRINITY_DN15350_c0_g3,TRIN…	1.02624e-08
Molecular function	8-hydroxygeraniol dehydrogenase activity	GO:0102311	6	4.63839e-11	2.63314	35	46	9019	31212	TRINITY_DN23451_c14_g1,TRINITY_DN16370_c1_g1,TRINITY_DN14641_c8_g1,TRINITY_DN14641_c17_g1,TRINITY_DN16951_c3_g1,TRINITY_DN16370_c2_g1,TRINITY_DN16735_c2_g1,TRINITY_DN18770_c0_g1,TRINITY_DN14641_c7_g1,TRINITY_DN11370_c0_g1,TRINITY_DN20174_c1_g3,TRINITY_DN20174_c1_g2,TRINITY_DN14641_c19_g1,TRINITY_DN14641_c18_g1,TRINITY_DN14641_c9_g1,TRINITY_DN23451_c21_g1,TRINITY_DN14641_c11_g1,TRINITY_DN14641_c23…	1.13733e-08
Molecular function	oxidoreductase activity, acting on paired donors, with incorporation or reduction of molecular oxygen	GO:0016705	4	1.57996e-10	1.34583	329	846	9019	31212	TRINITY_DN21238_c0_g1,TRINITY_DN19210_c1_g2,TRINITY_DN19210_c1_g1,TRINITY_DN15090_c1_g1,TRINITY_DN20863_c38_g1,TRINITY_DN20863_c7_g1,TRINITY_DN6208_c0_g1,TRINITY_DN17331_c0_g1,TRINITY_DN17388_c0_g1,TRINITY_DN22622_c0_g1,TRINITY_DN22622_c0_g2,TRINITY_DN17915_c13_g1,TRINITY_DN18980_c9_g1,TRINITY_DN22960_c2_g3,TRINITY_DN22960_c2_g4,TRINITY_DN22960_c2_g1,TRINITY_DN22960_c2_g2,TRINITY_DN13824_c3_g3,TR…	3.52187e-08
Molecular function	UDP-glycosyltransferase activity	GO:0008194	5	2.18843e-10	1.40076	255	630	9019	31212	TRINITY_DN2714_c0_g1,TRINITY_DN23912_c6_g1,TRINITY_DN22257_c0_g1,TRINITY_DN21293_c0_g1,TRINITY_DN24030_c1_g2,TRINITY_DN22204_c2_g2,TRINITY_DN22204_c2_g1,TRINITY_DN18953_c4_g1,TRINITY_DN20833_c1_g2,TRINITY_DN15350_c0_g1,TRINITY_DN15350_c0_g3,TRINITY_DN15350_c0_g2,TRINITY_DN19211_c1_g1,TRINITY_DN5894_c0_g1,TRINITY_DN13088_c36_g1,TRINITY_DN22326_c0_g1,TRINITY_DN17965_c0_g1,TRINITY_DN11837_c0_g1,TRIN…	4.47169e-08
Molecular function	glycosyltransferase activity	GO:0016757	4	3.11343e-10	1.28292	443	1195	9019	31212	TRINITY_DN2714_c0_g1,TRINITY_DN23912_c6_g1,TRINITY_DN13122_c2_g1,TRINITY_DN22257_c0_g1,TRINITY_DN14417_c0_g1,TRINITY_DN21293_c0_g1,TRINITY_DN24030_c1_g2,TRINITY_DN22411_c0_g1,TRINITY_DN22346_c1_g1,TRINITY_DN22346_c1_g2,TRINITY_DN14312_c0_g3,TRINITY_DN21764_c0_g1,TRINITY_DN22204_c2_g2,TRINITY_DN22204_c2_g1,TRINITY_DN18953_c4_g1,TRINITY_DN13980_c0_g1,TRINITY_DN21956_c0_g2,TRINITY_DN20833_c1_g2,TRIN…	5.87241e-08
Molecular function	UDP-glucosyltransferase activity	GO:0035251	7	4.59019e-10	1.49791	174	402	9019	31212	TRINITY_DN2714_c0_g1,TRINITY_DN23912_c6_g1,TRINITY_DN24030_c1_g2,TRINITY_DN22204_c2_g2,TRINITY_DN22204_c2_g1,TRINITY_DN20833_c1_g2,TRINITY_DN15350_c0_g1,TRINITY_DN15350_c0_g3,TRINITY_DN15350_c0_g2,TRINITY_DN5894_c0_g1,TRINITY_DN22326_c0_g1,TRINITY_DN17965_c0_g1,TRINITY_DN23412_c1_g1,TRINITY_DN23412_c1_g2,TRINITY_DN21257_c0_g2,TRINITY_DN17280_c9_g1,TRINITY_DN24153_c1_g1,TRINITY_DN24153_c1_g3,TRINI…	8.03938e-08
Molecular function	iron ion binding	GO:0005506	8	1.32153e-09	1.33738	308	797	9019	31212	TRINITY_DN21238_c0_g1,TRINITY_DN15563_c38_g1,TRINITY_DN19210_c1_g2,TRINITY_DN19210_c1_g1,TRINITY_DN20863_c38_g1,TRINITY_DN20863_c7_g1,TRINITY_DN22622_c0_g1,TRINITY_DN22622_c0_g2,TRINITY_DN17915_c13_g1,TRINITY_DN18980_c9_g1,TRINITY_DN19285_c1_g1,TRINITY_DN19285_c1_g6,TRINITY_DN19285_c1_g4,TRINITY_DN22960_c2_g3,TRINITY_DN22960_c2_g4,TRINITY_DN22960_c2_g1,TRINITY_DN22960_c2_g2,TRINITY_DN13824_c3_g3,…	2.16026e-07
Molecular function	transition metal ion binding	GO:0046914	7	2.23831e-08	1.15396	970	2909	9019	31212	TRINITY_DN23451_c14_g1,TRINITY_DN21238_c0_g1,TRINITY_DN15563_c38_g1,TRINITY_DN16771_c0_g2,TRINITY_DN19210_c1_g2,TRINITY_DN19210_c1_g1,TRINITY_DN22593_c1_g1,TRINITY_DN18123_c1_g1,TRINITY_DN20863_c38_g1,TRINITY_DN19625_c8_g1,TRINITY_DN7350_c0_g1,TRINITY_DN20863_c7_g1,TRINITY_DN21009_c0_g1,TRINITY_DN20957_c0_g1,TRINITY_DN15455_c0_g1,TRINITY_DN21411_c0_g3,TRINITY_DN21411_c0_g1,TRINITY_DN21411_c0_g2,T…	3.43021e-06
Molecular function	alpha-galactosidase activity	GO:0004557	7	4.40082e-07	2.0062	40	69	9019	31212	TRINITY_DN13122_c2_g1,TRINITY_DN21764_c0_g1,TRINITY_DN23683_c2_g1,TRINITY_DN10786_c0_g1,TRINITY_DN23683_c3_g1,TRINITY_DN23683_c17_g1,TRINITY_DN23683_c31_g1,TRINITY_DN23683_c19_g1,TRINITY_DN13115_c1_g2,TRINITY_DN23683_c20_g1,TRINITY_DN23683_c21_g1,TRINITY_DN22848_c3_g1,TRINITY_DN23683_c8_g1,TRINITY_DN23683_c8_g6,TRINITY_DN23683_c8_g7,TRINITY_DN23683_c8_g4,TRINITY_DN23683_c8_g2,TRINITY_DN23683_c8_g…	6.34753e-05
Molecular function	raffinose alpha-galactosidase activity	GO:0052692	8	4.40082e-07	2.0062	40	69	9019	31212	TRINITY_DN13122_c2_g1,TRINITY_DN21764_c0_g1,TRINITY_DN23683_c2_g1,TRINITY_DN10786_c0_g1,TRINITY_DN23683_c3_g1,TRINITY_DN23683_c17_g1,TRINITY_DN23683_c31_g1,TRINITY_DN23683_c19_g1,TRINITY_DN13115_c1_g2,TRINITY_DN23683_c20_g1,TRINITY_DN23683_c21_g1,TRINITY_DN22848_c3_g1,TRINITY_DN23683_c8_g1,TRINITY_DN23683_c8_g6,TRINITY_DN23683_c8_g7,TRINITY_DN23683_c8_g4,TRINITY_DN23683_c8_g2,TRINITY_DN23683_c8_g…	6.34753e-05
Molecular function	11-oxo-beta-amyrin 30-oxidase activity	GO:0102375	6	2.57203e-06	2.88391	15	18	9019	31212	TRINITY_DN20863_c7_g1,TRINITY_DN22960_c2_g1,TRINITY_DN20863_c6_g2,TRINITY_DN20863_c6_g3,TRINITY_DN20863_c6_g4,TRINITY_DN20863_c40_g1,TRINITY_DN20863_c15_g1,TRINITY_DN20863_c39_g1,TRINITY_DN20863_c42_g1,TRINITY_DN23988_c5_g1,TRINITY_DN23988_c2_g2,TRINITY_DN20863_c3_g1,TRINITY_DN17584_c0_g1,TRINITY_DN20863_c23_g1,TRINITY_DN23988_c0_g2,	0.000331928
Molecular function	tyrosine decarboxylase activity	GO:0004837	6	3.21467e-06	3.19449	12	13	9019	31212	TRINITY_DN18209_c0_g1,TRINITY_DN21405_c8_g1,TRINITY_DN21405_c7_g1,TRINITY_DN21405_c2_g1,TRINITY_DN21405_c1_g3,TRINITY_DN21405_c1_g4,TRINITY_DN21405_c1_g1,TRINITY_DN21405_c1_g2,TRINITY_DN21405_c1_g5,TRINITY_DN21405_c1_g6,TRINITY_DN21405_c5_g1,TRINITY_DN21405_c3_g1,	0.000394118
Molecular function	NADPH-hemoprotein reductase activity	GO:0003958	6	3.98818e-06	2.17299	27	43	9019	31212	TRINITY_DN23557_c1_g1,TRINITY_DN23557_c1_g3,TRINITY_DN23557_c1_g6,TRINITY_DN23557_c1_g7,TRINITY_DN23557_c1_g8,TRINITY_DN13281_c0_g1,TRINITY_DN11839_c0_g1,TRINITY_DN23557_c2_g3,TRINITY_DN23557_c2_g2,TRINITY_DN23557_c2_g5,TRINITY_DN23557_c2_g4,TRINITY_DN23557_c2_g1,TRINITY_DN23557_c16_g1,TRINITY_DN20835_c0_g1,TRINITY_DN23557_c3_g1,TRINITY_DN12428_c0_g1,TRINITY_DN13163_c0_g1,TRINITY_DN18084_c3_g1,TR…	0.0004445
Molecular function	secologanin synthase activity	GO:0050616	6	3.88474e-06	2.59552	18	24	9019	31212	TRINITY_DN22960_c2_g3,TRINITY_DN20863_c6_g1,TRINITY_DN20863_c6_g2,TRINITY_DN15019_c2_g1,TRINITY_DN15019_c2_g2,TRINITY_DN19545_c0_g1,TRINITY_DN20863_c29_g1,TRINITY_DN22550_c0_g3,TRINITY_DN20863_c45_g1,TRINITY_DN18595_c1_g2,TRINITY_DN18595_c1_g1,TRINITY_DN14231_c1_g3,TRINITY_DN20863_c11_g1,TRINITY_DN15797_c1_g1,TRINITY_DN20863_c9_g1,TRINITY_DN22960_c0_g5,TRINITY_DN23959_c3_g1,TRINITY_DN15764_c2_g1,	0.00045359
Molecular function	sequence-specific DNA binding	GO:0043565	6	6.28716e-06	1.19727	420	1214	9019	31212	TRINITY_DN24117_c1_g1,TRINITY_DN17685_c0_g1,TRINITY_DN17685_c0_g2,TRINITY_DN9507_c0_g1,TRINITY_DN20875_c3_g1,TRINITY_DN16355_c3_g2,TRINITY_DN14962_c0_g1,TRINITY_DN14962_c0_g2,TRINITY_DN20204_c2_g1,TRINITY_DN19580_c0_g1,TRINITY_DN19580_c0_g2,TRINITY_DN19073_c1_g1,TRINITY_DN19548_c3_g2,TRINITY_DN19548_c3_g1,TRINITY_DN17457_c1_g1,TRINITY_DN19264_c0_g1,TRINITY_DN19402_c1_g1,TRINITY_DN14877_c0_g1,TRIN…	0.000616645
Molecular function	cellulose synthase activity	GO:0016759	7	6.28036e-06	1.84271	41	77	9019	31212	TRINITY_DN22204_c2_g2,TRINITY_DN22204_c2_g1,TRINITY_DN23412_c1_g1,TRINITY_DN23412_c1_g2,TRINITY_DN24153_c1_g1,TRINITY_DN24153_c1_g3,TRINITY_DN24100_c2_g1,TRINITY_DN24100_c1_g1,TRINITY_DN19193_c0_g5,TRINITY_DN19479_c1_g1,TRINITY_DN11907_c0_g1,TRINITY_DN24153_c0_g1,TRINITY_DN24153_c0_g2,TRINITY_DN21638_c1_g1,TRINITY_DN16509_c0_g4,TRINITY_DN20588_c1_g2,TRINITY_DN10657_c0_g1,TRINITY_DN21085_c0_g1,TRI…	0.000669541
Molecular function	cellulose synthase (UDP-forming) activity	GO:0016760	8	6.28036e-06	1.84271	41	77	9019	31212	TRINITY_DN22204_c2_g2,TRINITY_DN22204_c2_g1,TRINITY_DN23412_c1_g1,TRINITY_DN23412_c1_g2,TRINITY_DN24153_c1_g1,TRINITY_DN24153_c1_g3,TRINITY_DN24100_c2_g1,TRINITY_DN24100_c1_g1,TRINITY_DN19193_c0_g5,TRINITY_DN19479_c1_g1,TRINITY_DN11907_c0_g1,TRINITY_DN24153_c0_g1,TRINITY_DN24153_c0_g2,TRINITY_DN21638_c1_g1,TRINITY_DN16509_c0_g4,TRINITY_DN20588_c1_g2,TRINITY_DN10657_c0_g1,TRINITY_DN21085_c0_g1,TRI…	0.000669541
Molecular function	DNA binding	GO:0003677	5	7.11667e-06	1.11157	1094	3406	9019	31212	TRINITY_DN16015_c0_g1,TRINITY_DN17208_c0_g1,TRINITY_DN24117_c1_g1,TRINITY_DN22604_c0_g1,TRINITY_DN23101_c3_g1,TRINITY_DN22593_c1_g1,TRINITY_DN17685_c0_g1,TRINITY_DN17685_c0_g2,TRINITY_DN24049_c1_g1,TRINITY_DN18286_c2_g1,TRINITY_DN29942_c0_g1,TRINITY_DN16455_c0_g1,TRINITY_DN17687_c1_g1,TRINITY_DN13894_c0_g1,TRINITY_DN17263_c0_g1,TRINITY_DN14981_c0_g1,TRINITY_DN9507_c0_g1,TRINITY_DN15455_c0_g1,TRIN…	0.000671157
Molecular function	oxidoreductase activity, acting on NAD(P)H, heme protein as acceptor	GO:0016653	5	9.33773e-06	1.97754	32	56	9019	31212	TRINITY_DN23557_c1_g1,TRINITY_DN23557_c1_g3,TRINITY_DN23557_c1_g6,TRINITY_DN23557_c1_g7,TRINITY_DN23557_c1_g8,TRINITY_DN22308_c1_g2,TRINITY_DN22308_c1_g3,TRINITY_DN22308_c1_g4,TRINITY_DN12752_c0_g1,TRINITY_DN13281_c0_g1,TRINITY_DN11839_c0_g1,TRINITY_DN23557_c2_g3,TRINITY_DN23557_c2_g2,TRINITY_DN23557_c2_g5,TRINITY_DN23557_c2_g4,TRINITY_DN23557_c2_g1,TRINITY_DN23557_c16_g1,TRINITY_DN20835_c0_g1,TR…	0.000848005
Molecular function	aromatic-L-amino-acid decarboxylase activity	GO:0004058	6	1.03038e-05	3.1723	11	12	9019	31212	TRINITY_DN21405_c8_g1,TRINITY_DN21405_c7_g1,TRINITY_DN21405_c2_g1,TRINITY_DN21405_c1_g3,TRINITY_DN21405_c1_g4,TRINITY_DN21405_c1_g1,TRINITY_DN21405_c1_g2,TRINITY_DN21405_c1_g5,TRINITY_DN21405_c1_g6,TRINITY_DN21405_c5_g1,TRINITY_DN21405_c3_g1,	0.000902316
Molecular function	ribulose-bisphosphate carboxylase activity	GO:0016984	6	1.15794e-05	1.8522	38	71	9019	31212	TRINITY_DN15820_c0_g1,TRINITY_DN23690_c16_g1,TRINITY_DN12767_c9_g1,TRINITY_DN12767_c8_g1,TRINITY_DN12767_c17_g1,TRINITY_DN10196_c0_g1,TRINITY_DN12767_c7_g1,TRINITY_DN10994_c0_g1,TRINITY_DN23690_c14_g1,TRINITY_DN23033_c0_g3,TRINITY_DN12767_c16_g1,TRINITY_DN12767_c1_g1,TRINITY_DN12767_c15_g1,TRINITY_DN2949_c0_g1,TRINITY_DN23690_c5_g4,TRINITY_DN9354_c0_g1,TRINITY_DN12767_c0_g2,TRINITY_DN12767_c0_g5,…	0.000979056
Molecular function	hydrolase activity, hydrolyzing O-glycosyl compounds	GO:0004553	5	2.35254e-05	1.25993	229	629	9019	31212	TRINITY_DN13206_c0_g1,TRINITY_DN13122_c2_g1,TRINITY_DN13104_c2_g2,TRINITY_DN23698_c0_g1,TRINITY_DN19389_c0_g2,TRINITY_DN21764_c0_g1,TRINITY_DN12858_c1_g1,TRINITY_DN13100_c0_g1,TRINITY_DN23537_c1_g1,TRINITY_DN10664_c0_g1,TRINITY_DN19336_c1_g2,TRINITY_DN13104_c1_g1,TRINITY_DN20659_c1_g2,TRINITY_DN22891_c1_g2,TRINITY_DN22891_c1_g1,TRINITY_DN23683_c2_g1,TRINITY_DN22996_c0_g2,TRINITY_DN22996_c0_g1,TRI…	0.00192281
Molecular function	antiporter activity	GO:0015297	6	3.94496e-05	1.39194	109	271	9019	31212	TRINITY_DN19094_c2_g1,TRINITY_DN23016_c4_g1,TRINITY_DN17562_c1_g2,TRINITY_DN18140_c0_g1,TRINITY_DN18140_c0_g2,TRINITY_DN14281_c0_g1,TRINITY_DN22714_c2_g1,TRINITY_DN17820_c0_g1,TRINITY_DN19495_c0_g1,TRINITY_DN20959_c2_g3,TRINITY_DN20959_c2_g4,TRINITY_DN18110_c5_g6,TRINITY_DN16612_c0_g1,TRINITY_DN18019_c3_g1,TRINITY_DN14434_c0_g1,TRINITY_DN13488_c0_g1,TRINITY_DN13476_c1_g1,TRINITY_DN23135_c2_g1,TRI…	0.00312033
Molecular function	geraniol dehydrogenase activity	GO:0047924	6	5.73703e-05	2.11487	22	36	9019	31212	TRINITY_DN14641_c16_g1,TRINITY_DN16370_c2_g1,TRINITY_DN23451_c13_g1,TRINITY_DN16735_c2_g1,TRINITY_DN23451_c12_g1,TRINITY_DN20174_c1_g3,TRINITY_DN20174_c1_g4,TRINITY_DN20174_c1_g1,TRINITY_DN14641_c20_g1,TRINITY_DN15630_c8_g1,TRINITY_DN14641_c2_g1,TRINITY_DN23451_c7_g1,TRINITY_DN14641_c1_g2,TRINITY_DN23451_c6_g6,TRINITY_DN23451_c6_g2,TRINITY_DN23451_c6_g4,TRINITY_DN23451_c6_g3,TRINITY_DN20174_c0_g1…	0.00426279
Molecular function	galactosidase activity	GO:0015925	6	5.62543e-05	1.61922	51	109	9019	31212	TRINITY_DN13122_c2_g1,TRINITY_DN21764_c0_g1,TRINITY_DN23683_c2_g1,TRINITY_DN20730_c1_g1,TRINITY_DN10786_c0_g1,TRINITY_DN23683_c3_g1,TRINITY_DN23683_c17_g1,TRINITY_DN23683_c31_g1,TRINITY_DN23683_c19_g1,TRINITY_DN13115_c1_g2,TRINITY_DN23683_c20_g1,TRINITY_DN22001_c0_g1,TRINITY_DN19874_c0_g3,TRINITY_DN23683_c21_g1,TRINITY_DN22848_c3_g1,TRINITY_DN21670_c1_g1,TRINITY_DN23683_c8_g1,TRINITY_DN23683_c8_g…	0.00431048
Molecular function	ubiquitin protein ligase activity	GO:0061630	8	8.24435e-05	1.28897	165	443	9019	31212	TRINITY_DN24198_c5_g1,TRINITY_DN20957_c0_g2,TRINITY_DN20957_c0_g1,TRINITY_DN13225_c0_g1,TRINITY_DN17457_c1_g1,TRINITY_DN18580_c0_g1,TRINITY_DN11788_c0_g1,TRINITY_DN18333_c0_g3,TRINITY_DN15770_c0_g1,TRINITY_DN18927_c0_g1,TRINITY_DN20726_c0_g1,TRINITY_DN18562_c1_g2,TRINITY_DN23996_c0_g1,TRINITY_DN19123_c0_g2,TRINITY_DN23976_c0_g1,TRINITY_DN11279_c0_g2,TRINITY_DN11279_c0_g3,TRINITY_DN9121_c0_g1,TRIN…	0.00594563
Molecular function	hydrolase activity, acting on glycosyl bonds	GO:0016798	4	9.54905e-05	1.22766	243	685	9019	31212	TRINITY_DN13206_c0_g1,TRINITY_DN13122_c2_g1,TRINITY_DN13104_c2_g2,TRINITY_DN23698_c0_g1,TRINITY_DN19389_c0_g2,TRINITY_DN21764_c0_g1,TRINITY_DN21604_c0_g3,TRINITY_DN21604_c0_g1,TRINITY_DN12858_c1_g1,TRINITY_DN13100_c0_g1,TRINITY_DN23537_c1_g1,TRINITY_DN10664_c0_g1,TRINITY_DN13192_c0_g1,TRINITY_DN21726_c0_g1,TRINITY_DN21726_c0_g2,TRINITY_DN19336_c1_g2,TRINITY_DN13104_c1_g1,TRINITY_DN20659_c1_g2,TRI…	0.00650396
Molecular function	ubiquitin-like protein ligase activity	GO:0061659	7	9.29444e-05	1.2843	167	450	9019	31212	TRINITY_DN24198_c5_g1,TRINITY_DN20957_c0_g2,TRINITY_DN20957_c0_g1,TRINITY_DN13225_c0_g1,TRINITY_DN17457_c1_g1,TRINITY_DN18580_c0_g1,TRINITY_DN11788_c0_g1,TRINITY_DN18333_c0_g3,TRINITY_DN15770_c0_g1,TRINITY_DN18927_c0_g1,TRINITY_DN20726_c0_g1,TRINITY_DN18562_c1_g2,TRINITY_DN23996_c0_g1,TRINITY_DN19123_c0_g2,TRINITY_DN23976_c0_g1,TRINITY_DN11279_c0_g2,TRINITY_DN11279_c0_g3,TRINITY_DN9121_c0_g1,TRIN…	0.00651142
Molecular function	xenobiotic transmembrane transporter activity	GO:0042910	4	0.000197793	1.49002	62	144	9019	31212	TRINITY_DN19094_c2_g1,TRINITY_DN23016_c4_g1,TRINITY_DN20256_c0_g1,TRINITY_DN17562_c1_g2,TRINITY_DN18140_c0_g1,TRINITY_DN18140_c0_g2,TRINITY_DN23500_c0_g2,TRINITY_DN20959_c2_g3,TRINITY_DN20959_c2_g4,TRINITY_DN23210_c4_g1,TRINITY_DN13488_c0_g1,TRINITY_DN23080_c0_g1,TRINITY_DN23016_c2_g2,TRINITY_DN23016_c2_g1,TRINITY_DN14537_c0_g1,TRINITY_DN13075_c0_g1,TRINITY_DN22303_c0_g2,TRINITY_DN16019_c0_g2,TRI…	0.0131078
Molecular function	obsolete coenzyme binding	GO:0050662	0	0.000245143	1.42611	75	182	9019	31212	TRINITY_DN17246_c1_g1,TRINITY_DN16071_c0_g1,TRINITY_DN16036_c1_g1,TRINITY_DN15368_c0_g1,TRINITY_DN11626_c0_g1,TRINITY_DN24012_c1_g2,TRINITY_DN9665_c0_g1,TRINITY_DN14773_c0_g1,TRINITY_DN15236_c5_g1,TRINITY_DN17311_c0_g1,TRINITY_DN22026_c1_g1,TRINITY_DN24012_c0_g2,TRINITY_DN24012_c0_g1,TRINITY_DN24012_c0_g3,TRINITY_DN18844_c0_g1,TRINITY_DN14772_c0_g1,TRINITY_DN18599_c1_g5,TRINITY_DN18599_c1_g1,TRIN…	0.0158182
Molecular function	7-deoxyloganetic acid glucosyltransferase activity	GO:0102970	6	0.000367857	2.30713	14	21	9019	31212	TRINITY_DN20833_c1_g2,TRINITY_DN17280_c9_g1,TRINITY_DN15897_c0_g1,TRINITY_DN17280_c11_g1,TRINITY_DN17280_c12_g1,TRINITY_DN17280_c4_g1,TRINITY_DN17280_c13_g1,TRINITY_DN17280_c3_g2,TRINITY_DN17280_c3_g4,TRINITY_DN17280_c3_g3,TRINITY_DN17280_c3_g5,TRINITY_DN17280_c14_g1,TRINITY_DN17280_c6_g1,TRINITY_DN17280_c5_g1,	0.0231278
Molecular function	scopolin beta-glucosidase activity	GO:0102483	6	0.000399099	1.7969	27	52	9019	31212	TRINITY_DN10664_c0_g1,TRINITY_DN20025_c1_g1,TRINITY_DN24038_c6_g1,TRINITY_DN19687_c0_g5,TRINITY_DN24038_c2_g2,TRINITY_DN24105_c1_g1,TRINITY_DN24038_c4_g2,TRINITY_DN24038_c4_g4,TRINITY_DN24038_c4_g3,TRINITY_DN22001_c0_g1,TRINITY_DN19295_c0_g2,TRINITY_DN17680_c1_g1,TRINITY_DN12299_c0_g1,TRINITY_DN24038_c3_g1,TRINITY_DN23534_c1_g5,TRINITY_DN13408_c0_g1,TRINITY_DN24105_c0_g1,TRINITY_DN15534_c0_g1,TRI…	0.0244647
Molecular function	glyceraldehyde-3-phosphate dehydrogenase (NADP+) (non-phosphorylating) activity	GO:0008886	6	0.000410446	2.36784	13	19	9019	31212	TRINITY_DN16229_c2_g1,TRINITY_DN16229_c2_g3,TRINITY_DN23038_c3_g1,TRINITY_DN23038_c4_g1,TRINITY_DN16756_c0_g1,TRINITY_DN16756_c0_g2,TRINITY_DN23038_c1_g1,TRINITY_DN23038_c1_g2,TRINITY_DN23038_c1_g5,TRINITY_DN23038_c1_g6,TRINITY_DN23038_c1_g4,TRINITY_DN14616_c0_g1,TRINITY_DN23038_c2_g1,	0.0245466
Molecular function	magnesium-protoporphyrin IX monomethyl ester (oxidative) cyclase activity	GO:0048529	6	0.000410446	2.36784	13	19	9019	31212	TRINITY_DN23191_c2_g1,TRINITY_DN23191_c1_g1,TRINITY_DN23191_c1_g2,TRINITY_DN23191_c5_g1,TRINITY_DN23191_c3_g4,TRINITY_DN23191_c3_g3,TRINITY_DN23191_c3_g2,TRINITY_DN23191_c3_g1,TRINITY_DN23191_c7_g1,TRINITY_DN13342_c1_g1,TRINITY_DN23191_c6_g1,TRINITY_DN23191_c10_g1,TRINITY_DN23191_c11_g1,	0.0245466
Molecular function	succinate transmembrane transporter activity	GO:0015141	7	0.000468633	2.53784	11	15	9019	31212	TRINITY_DN14434_c0_g1,TRINITY_DN13476_c1_g1,TRINITY_DN13476_c0_g1,TRINITY_DN24024_c3_g1,TRINITY_DN14181_c0_g2,TRINITY_DN14181_c0_g1,TRINITY_DN24024_c2_g4,TRINITY_DN24024_c2_g5,TRINITY_DN24024_c2_g2,TRINITY_DN24024_c2_g3,TRINITY_DN24024_c2_g1,	0.0261157
Molecular function	oxidative phosphorylation uncoupler activity	GO:0017077	4	0.000465469	2.66207	10	13	9019	31212	TRINITY_DN14472_c0_g1,TRINITY_DN14434_c0_g1,TRINITY_DN13476_c1_g1,TRINITY_DN13476_c0_g1,TRINITY_DN22640_c1_g1,TRINITY_DN24024_c3_g1,TRINITY_DN24024_c2_g5,TRINITY_DN24024_c2_g2,TRINITY_DN24024_c2_g3,TRINITY_DN24024_c2_g1,	0.0265426
Molecular function	ubiquitin-protein transferase activity	GO:0004842	7	0.000504775	1.19516	249	721	9019	31212	TRINITY_DN14504_c0_g1,TRINITY_DN24198_c5_g1,TRINITY_DN20957_c0_g2,TRINITY_DN20957_c0_g1,TRINITY_DN21746_c0_g2,TRINITY_DN11521_c0_g1,TRINITY_DN20696_c0_g2,TRINITY_DN18983_c0_g2,TRINITY_DN18983_c0_g1,TRINITY_DN13225_c0_g1,TRINITY_DN18059_c3_g1,TRINITY_DN17457_c1_g1,TRINITY_DN18580_c0_g1,TRINITY_DN11788_c0_g1,TRINITY_DN18333_c0_g3,TRINITY_DN15770_c0_g1,TRINITY_DN18927_c0_g1,TRINITY_DN21349_c4_g1,TRI…	0.0275046
Molecular function	beta-glucosidase activity	GO:0008422	7	0.000544423	1.62083	37	79	9019	31212	TRINITY_DN10664_c0_g1,TRINITY_DN23454_c1_g1,TRINITY_DN20025_c1_g1,TRINITY_DN24038_c6_g1,TRINITY_DN19687_c0_g5,TRINITY_DN19687_c0_g3,TRINITY_DN19687_c0_g4,TRINITY_DN24038_c2_g2,TRINITY_DN24105_c1_g1,TRINITY_DN24038_c4_g2,TRINITY_DN24038_c4_g4,TRINITY_DN24038_c4_g3,TRINITY_DN22001_c0_g1,TRINITY_DN19295_c0_g2,TRINITY_DN17680_c1_g1,TRINITY_DN19801_c3_g1,TRINITY_DN12299_c0_g1,TRINITY_DN24038_c3_g1,TRI…	0.0284027
Molecular function	polygalacturonate 4-alpha-galacturonosyltransferase activity	GO:0047262	6	0.000538492	1.99252	19	33	9019	31212	TRINITY_DN22257_c0_g1,TRINITY_DN19211_c1_g1,TRINITY_DN22517_c0_g1,TRINITY_DN22834_c1_g1,TRINITY_DN18730_c0_g1,TRINITY_DN16268_c0_g2,TRINITY_DN16268_c0_g1,TRINITY_DN16546_c0_g1,TRINITY_DN16546_c0_g2,TRINITY_DN17989_c0_g3,TRINITY_DN17989_c0_g1,TRINITY_DN18065_c1_g1,TRINITY_DN22754_c0_g1,TRINITY_DN23804_c0_g1,TRINITY_DN23804_c0_g2,TRINITY_DN23588_c0_g1,TRINITY_DN22689_c0_g1,TRINITY_DN20446_c1_g3,TRI…	0.028704
Molecular function	ADP-glucose-starch glucosyltransferase activity	GO:0102502	8	0.000581443	3.46069	6	6	9019	31212	TRINITY_DN23912_c3_g2,TRINITY_DN23912_c3_g1,TRINITY_DN23912_c3_g5,TRINITY_DN23912_c2_g1,TRINITY_DN15150_c1_g2,TRINITY_DN13134_c0_g1,	0.029702
Molecular function	NDP-glucose-starch glucosyltransferase activity	GO:0033840	7	0.000581443	3.46069	6	6	9019	31212	TRINITY_DN23912_c3_g2,TRINITY_DN23912_c3_g1,TRINITY_DN23912_c3_g5,TRINITY_DN23912_c2_g1,TRINITY_DN15150_c1_g2,TRINITY_DN13134_c0_g1,	0.029702
Molecular function	terpene synthase activity	GO:0010333	6	0.000736823	1.67627	31	64	9019	31212	TRINITY_DN19000_c1_g1,TRINITY_DN19000_c1_g2,TRINITY_DN19000_c1_g3,TRINITY_DN19000_c1_g4,TRINITY_DN19000_c1_g5,TRINITY_DN19000_c1_g6,TRINITY_DN21956_c0_g1,TRINITY_DN16490_c0_g2,TRINITY_DN19000_c0_g1,TRINITY_DN19000_c17_g1,TRINITY_DN19000_c18_g1,TRINITY_DN15403_c0_g1,TRINITY_DN19000_c13_g1,TRINITY_DN6953_c0_g1,TRINITY_DN13776_c0_g1,TRINITY_DN19000_c7_g1,TRINITY_DN14741_c0_g1,TRINITY_DN19000_c6_g1,T…	0.0361338
Molecular function	secondary active transmembrane transporter activity	GO:0015291	5	0.000803214	1.21277	198	565	9019	31212	TRINITY_DN19094_c2_g1,TRINITY_DN19717_c0_g1,TRINITY_DN24172_c1_g3,TRINITY_DN23016_c4_g1,TRINITY_DN17562_c1_g2,TRINITY_DN14751_c0_g2,TRINITY_DN18140_c0_g1,TRINITY_DN18140_c0_g2,TRINITY_DN19801_c9_g1,TRINITY_DN14281_c0_g1,TRINITY_DN22714_c2_g1,TRINITY_DN17820_c0_g1,TRINITY_DN21325_c1_g1,TRINITY_DN22575_c2_g1,TRINITY_DN19495_c0_g1,TRINITY_DN16088_c0_g2,TRINITY_DN16088_c0_g1,TRINITY_DN14964_c0_g1,TRI…	0.0378746
Molecular function	enone reductase activity	GO:0035671	6	0.000794526	2.02868	17	29	9019	31212	TRINITY_DN19266_c10_g1,TRINITY_DN13365_c1_g1,TRINITY_DN19266_c3_g2,TRINITY_DN19266_c3_g1,TRINITY_DN19266_c3_g6,TRINITY_DN21147_c1_g1,TRINITY_DN19266_c13_g1,TRINITY_DN21127_c0_g1,TRINITY_DN13305_c0_g1,TRINITY_DN19266_c12_g1,TRINITY_DN20465_c1_g2,TRINITY_DN21147_c2_g2,TRINITY_DN19266_c7_g1,TRINITY_DN19266_c6_g1,TRINITY_DN13871_c0_g1,TRINITY_DN19266_c9_g1,TRINITY_DN15516_c0_g1,	0.0381995
Molecular function	trans-cinnamate 4-monooxygenase activity	GO:0016710	6	0.000862241	2.24945	13	20	9019	31212	TRINITY_DN18980_c9_g1,TRINITY_DN18980_c8_g1,TRINITY_DN20025_c0_g1,TRINITY_DN13953_c0_g1,TRINITY_DN18980_c4_g4,TRINITY_DN18980_c4_g2,TRINITY_DN18980_c4_g3,TRINITY_DN18980_c4_g1,TRINITY_DN18980_c3_g1,TRINITY_DN17114_c0_g1,TRINITY_DN18980_c2_g1,TRINITY_DN18980_c6_g1,TRINITY_DN18980_c5_g1,	0.0398909
Molecular function	ubiquitin-like protein transferase activity	GO:0019787	6	0.000990001	1.17968	256	751	9019	31212	TRINITY_DN14504_c0_g1,TRINITY_DN24198_c5_g1,TRINITY_DN20957_c0_g2,TRINITY_DN20957_c0_g1,TRINITY_DN21746_c0_g2,TRINITY_DN11521_c0_g1,TRINITY_DN20696_c0_g2,TRINITY_DN18983_c0_g2,TRINITY_DN18983_c0_g1,TRINITY_DN13225_c0_g1,TRINITY_DN18059_c3_g1,TRINITY_DN17457_c1_g1,TRINITY_DN18580_c0_g1,TRINITY_DN11788_c0_g1,TRINITY_DN18333_c0_g3,TRINITY_DN15770_c0_g1,TRINITY_DN18927_c0_g1,TRINITY_DN21349_c4_g1,TRI…	0.0449534
Molecular function	heme binding	GO:0020037	5	0.00117192	1.15856	309	923	9019	31212	TRINITY_DN21238_c0_g1,TRINITY_DN19210_c1_g2,TRINITY_DN19210_c1_g1,TRINITY_DN20863_c38_g1,TRINITY_DN20863_c7_g1,TRINITY_DN22622_c0_g1,TRINITY_DN22622_c0_g2,TRINITY_DN17915_c13_g1,TRINITY_DN17635_c3_g1,TRINITY_DN17635_c3_g2,TRINITY_DN18980_c9_g1,TRINITY_DN22960_c2_g3,TRINITY_DN22960_c2_g4,TRINITY_DN22960_c2_g1,TRINITY_DN22960_c2_g2,TRINITY_DN13824_c3_g3,TRINITY_DN8283_c0_g1,TRINITY_DN17395_c5_g1,TR…	0.0495441
Molecular function	3-beta-hydroxy-delta5-steroid dehydrogenase activity	GO:0003854	7	0.00119964	1.57703	36	79	9019	31212	TRINITY_DN17246_c1_g1,TRINITY_DN16071_c0_g1,TRINITY_DN16036_c1_g1,TRINITY_DN15368_c0_g1,TRINITY_DN11626_c0_g1,TRINITY_DN24012_c1_g2,TRINITY_DN9665_c0_g1,TRINITY_DN17311_c0_g1,TRINITY_DN22026_c1_g1,TRINITY_DN18844_c0_g1,TRINITY_DN14772_c0_g1,TRINITY_DN18599_c1_g1,TRINITY_DN17894_c0_g1,TRINITY_DN18374_c0_g1,TRINITY_DN18797_c1_g1,TRINITY_DN19001_c1_g3,TRINITY_DN19640_c0_g1,TRINITY_DN23880_c0_g6,TRIN…	0.0498564
ELT3_vs_MLT3 & ELT12_vs_MLT12 & ELT48_vs_MLT48.DEG.KEGGEnrich
Term Name	MainClass	GeneHitsInSelectedSet	AllGenesInSelectedSet	GeneHitsInBackground	AllGenesInBackground	P-value	enrichFactor	GeneListInSelectedSets	Adjusted P-value(BH method)
196 Photosynthesis - antenna proteins	A09100 Metabolism	148	4375	239	15637	0	2.21329	[TRINITY_DN12489_c3_g1, TRINITY_DN24160_c28_g1, TRINITY_DN12533_c4_g1, TRINITY_DN11071_c2_g1, TRINITY_DN15603_c6_g1, TRINITY_DN16072_c6_g1, TRINITY_DN12533_c12_g1, TRINITY_DN12635_c0_g1, TRINITY_DN21878_c4_g1, TRINITY_DN24160_c20_g1, TRINITY_DN13956_c10_g1, TRINITY_DN24160_c14_g1, TRINITY_DN15583_c8_g1, TRINITY_DN13365_c11_g1, TRINITY_DN16072_c3_g1, TRINITY_DN13365_c9_g1, TRINITY_DN14049_c9_g1, T…	0
194 Photosynthesis proteins	A09180 Brite Hierarchies	237	4375	484	15637	1.11022e-15	1.75016	[TRINITY_DN24160_c28_g1, TRINITY_DN19562_c0_g1, TRINITY_DN15603_c6_g1, TRINITY_DN23193_c2_g1, TRINITY_DN21878_c4_g1, TRINITY_DN13956_c10_g1, TRINITY_DN15583_c8_g1, TRINITY_DN16072_c3_g1, TRINITY_DN13365_c9_g1, TRINITY_DN20406_c8_g1, TRINITY_DN14049_c9_g1, TRINITY_DN15603_c14_g1, TRINITY_DN20277_c3_g1, TRINITY_DN21878_c20_g1, TRINITY_DN24160_c5_g1, TRINITY_DN16555_c47_g1, TRINITY_DN24104_c1_g2, TR…	1.20459e-13
730 Thiamine metabolism	A09100 Metabolism	61	4375	108	15637	4.4123e-10	2.01874	[TRINITY_DN15563_c24_g1, TRINITY_DN19116_c0_g3, TRINITY_DN15563_c30_g1, TRINITY_DN15563_c4_g1, TRINITY_DN15563_c18_g1, TRINITY_DN15563_c8_g1, TRINITY_DN15563_c37_g1, TRINITY_DN15563_c10_g1, TRINITY_DN19935_c0_g2, TRINITY_DN15563_c20_g1, TRINITY_DN15563_c43_g1, TRINITY_DN13234_c0_g1, TRINITY_DN15563_c28_g1, TRINITY_DN22067_c0_g2, TRINITY_DN15563_c23_g1, TRINITY_DN18636_c0_g1, TRINITY_DN15563_c17_g…	2.39367e-08
2000 Transporters	A09180 Brite Hierarchies	310	4375	858	15637	5.53155e-08	1.29137	[TRINITY_DN17915_c23_g1, TRINITY_DN19801_c11_g1, TRINITY_DN17964_c0_g2, TRINITY_DN17964_c0_g1, TRINITY_DN11987_c0_g1, TRINITY_DN15553_c0_g1, TRINITY_DN18245_c0_g1, TRINITY_DN18251_c1_g1, TRINITY_DN10929_c0_g1, TRINITY_DN10677_c0_g1, TRINITY_DN21015_c1_g3, TRINITY_DN23212_c1_g3, TRINITY_DN23734_c0_g1, TRINITY_DN20943_c1_g5, TRINITY_DN16086_c2_g2, TRINITY_DN20943_c1_g4, TRINITY_DN16088_c0_g2, TRINI…	2.40069e-06
902 Monoterpenoid biosynthesis	A09100 Metabolism	26	4375	37	15637	1.09195e-07	2.51158	[TRINITY_DN14126_c13_g1, TRINITY_DN14126_c15_g1, TRINITY_DN14126_c8_g1, TRINITY_DN14126_c1_g5, TRINITY_DN14126_c6_g1, TRINITY_DN14126_c1_g2, TRINITY_DN14126_c1_g1, TRINITY_DN14126_c1_g4, TRINITY_DN14126_c1_g3, TRINITY_DN14126_c3_g1, TRINITY_DN21956_c0_g1, TRINITY_DN14126_c11_g1, TRINITY_DN17729_c0_g3, TRINITY_DN11088_c0_g1, TRINITY_DN13305_c0_g1, TRINITY_DN14126_c14_g1, TRINITY_DN14126_c9_g1, TRI…	3.94922e-06
199 Cytochrome P450	A09180 Brite Hierarchies	95	4375	216	15637	3.02834e-07	1.57197	[TRINITY_DN17403_c0_g1, TRINITY_DN15022_c0_g1, TRINITY_DN19210_c1_g2, TRINITY_DN22960_c2_g1, TRINITY_DN14433_c0_g1, TRINITY_DN19220_c1_g1, TRINITY_DN19220_c1_g2, TRINITY_DN19031_c0_g2, TRINITY_DN20863_c42_g1, TRINITY_DN17584_c0_g1, TRINITY_DN19210_c1_g1, TRINITY_DN19031_c0_g1, TRINITY_DN23090_c0_g2, TRINITY_DN17915_c10_g1, TRINITY_DN16431_c0_g1, TRINITY_DN19958_c0_g1, TRINITY_DN15575_c2_g2, TRINI…	9.38787e-06
3000 Transcription factors	A09180 Brite Hierarchies	173	4375	462	15637	4.71186e-06	1.33838	[TRINITY_DN20000_c0_g1, TRINITY_DN21350_c0_g1, TRINITY_DN12763_c0_g1, TRINITY_DN20377_c1_g7, TRINITY_DN22962_c0_g1, TRINITY_DN22962_c0_g2, TRINITY_DN21967_c3_g3, TRINITY_DN22386_c0_g1, TRINITY_DN18144_c0_g1, TRINITY_DN23919_c2_g1, TRINITY_DN18184_c0_g4, TRINITY_DN19217_c1_g1, TRINITY_DN23140_c2_g2, TRINITY_DN13592_c0_g1, TRINITY_DN23140_c2_g1, TRINITY_DN23306_c0_g5, TRINITY_DN23306_c0_g3, TRINITY…	0.000102247
920 Sulfur metabolism	A09100 Metabolism	48	4375	102	15637	3.0512e-05	1.68196	[TRINITY_DN14664_c2_g1, TRINITY_DN23634_c13_g1, TRINITY_DN14664_c2_g2, TRINITY_DN10156_c0_g1, TRINITY_DN23634_c11_g1, TRINITY_DN23634_c17_g1, TRINITY_DN20643_c3_g1, TRINITY_DN24130_c3_g8, TRINITY_DN23634_c2_g3, TRINITY_DN24130_c3_g7, TRINITY_DN21776_c0_g2, TRINITY_DN23634_c2_g4, TRINITY_DN15182_c0_g1, TRINITY_DN14301_c0_g1, TRINITY_DN24130_c3_g4, TRINITY_DN24130_c3_g3, TRINITY_DN20236_c0_g2, TRIN…	0.000551758
940 Phenylpropanoid biosynthesis	A09100 Metabolism	92	4375	230	15637	4.99793e-05	1.42967	[TRINITY_DN10414_c0_g1, TRINITY_DN17395_c3_g1, TRINITY_DN21077_c2_g1, TRINITY_DN19722_c0_g1, TRINITY_DN18599_c1_g5, TRINITY_DN10670_c0_g1, TRINITY_DN20437_c7_g1, TRINITY_DN24038_c9_g1, TRINITY_DN21639_c3_g1, TRINITY_DN18450_c2_g2, TRINITY_DN19220_c1_g1, TRINITY_DN18450_c2_g1, TRINITY_DN9815_c0_g1, TRINITY_DN19220_c1_g2, TRINITY_DN19421_c0_g1, TRINITY_DN17915_c10_g1, TRINITY_DN12651_c0_g1, TRINITY…	0.000834271
910 Nitrogen metabolism	A09100 Metabolism	46	4375	100	15637	8.86357e-05	1.64412	[TRINITY_DN11258_c0_g1, TRINITY_DN12009_c0_g1, TRINITY_DN17787_c15_g1, TRINITY_DN17787_c8_g1, TRINITY_DN23741_c0_g1, TRINITY_DN17787_c19_g1, TRINITY_DN11476_c0_g1, TRINITY_DN14290_c5_g1, TRINITY_DN21793_c0_g3, TRINITY_DN17787_c4_g1, TRINITY_DN16560_c0_g1, TRINITY_DN17006_c15_g1, TRINITY_DN17006_c17_g1, TRINITY_DN14533_c0_g1, TRINITY_DN13554_c0_g1, TRINITY_DN17787_c21_g1, TRINITY_DN17787_c6_g1, TR…	0.00137385
3009 Ribosome biogenesis	A09180 Brite Hierarchies	180	4375	520	15637	0.000454747	1.23721	[TRINITY_DN23144_c1_g1, TRINITY_DN21600_c2_g1, TRINITY_DN21222_c0_g2, TRINITY_DN21222_c0_g1, TRINITY_DN18763_c0_g1, TRINITY_DN21231_c1_g1, TRINITY_DN21048_c1_g2, TRINITY_DN17501_c0_g1, TRINITY_DN13359_c0_g1, TRINITY_DN23405_c2_g1, TRINITY_DN17826_c0_g1, TRINITY_DN15033_c7_g1, TRINITY_DN23698_c1_g1, TRINITY_DN23872_c0_g1, TRINITY_DN23872_c0_g2, TRINITY_DN14138_c0_g1, TRINITY_DN16598_c1_g2, TRINITY…	0.00548222
1003 Glycosyltransferases	A09180 Brite Hierarchies	126	4375	348	15637	0.00044724	1.2941	[TRINITY_DN18177_c0_g2, TRINITY_DN22827_c0_g1, TRINITY_DN16509_c0_g4, TRINITY_DN10176_c0_g1, TRINITY_DN23241_c2_g2, TRINITY_DN22326_c0_g1, TRINITY_DN23588_c0_g1, TRINITY_DN22376_c0_g2, TRINITY_DN22411_c0_g1, TRINITY_DN20171_c0_g1, TRINITY_DN16782_c0_g1, TRINITY_DN18730_c0_g1, TRINITY_DN17907_c0_g1, TRINITY_DN23487_c0_g1, TRINITY_DN15781_c1_g1, TRINITY_DN17448_c1_g3, TRINITY_DN16846_c0_g1, TRINITY…	0.00570888
52 Galactose metabolism	A09100 Metabolism	65	4375	162	15637	0.00053886	1.43408	[TRINITY_DN22848_c3_g1, TRINITY_DN17186_c2_g1, TRINITY_DN23683_c3_g1, TRINITY_DN23683_c7_g7, TRINITY_DN19477_c0_g2, TRINITY_DN23683_c7_g5, TRINITY_DN10341_c1_g1, TRINITY_DN23683_c7_g3, TRINITY_DN23683_c7_g1, TRINITY_DN20202_c1_g1, TRINITY_DN23683_c17_g1, TRINITY_DN13122_c1_g2, TRINITY_DN23683_c7_g9, TRINITY_DN23683_c22_g1, TRINITY_DN22968_c0_g1, TRINITY_DN20456_c0_g1, TRINITY_DN13115_c1_g1, TRINI…	0.00615435
500 Starch and sucrose metabolism	A09100 Metabolism	82	4375	221	15637	0.00187852	1.32616	[TRINITY_DN20849_c8_g1, TRINITY_DN14043_c0_g1, TRINITY_DN19443_c1_g1, TRINITY_DN17541_c0_g1, TRINITY_DN24038_c9_g1, TRINITY_DN21639_c3_g1, TRINITY_DN20849_c4_g1, TRINITY_DN16326_c0_g1, TRINITY_DN10341_c1_g1, TRINITY_DN15110_c0_g1, TRINITY_DN15110_c0_g2, TRINITY_DN14027_c0_g1, TRINITY_DN20632_c1_g1, TRINITY_DN22411_c0_g1, TRINITY_DN20171_c0_g1, TRINITY_DN22287_c0_g1, TRINITY_DN20849_c1_g4, TRINITY…	0.0203819
195 Photosynthesis	A09100 Metabolism	89	4375	245	15637	0.00255548	1.29837	[TRINITY_DN15751_c6_g1, TRINITY_DN21947_c7_g1, TRINITY_DN19562_c0_g1, TRINITY_DN20089_c1_g1, TRINITY_DN17436_c4_g2, TRINITY_DN23193_c2_g1, TRINITY_DN19255_c3_g1, TRINITY_DN24047_c2_g1, TRINITY_DN15751_c2_g1, TRINITY_DN21947_c3_g1, TRINITY_DN17542_c16_g1, TRINITY_DN24047_c2_g3, TRINITY_DN15751_c10_g1, TRINITY_DN14175_c4_g1, TRINITY_DN20406_c8_g1, TRINITY_DN18110_c5_g2, TRINITY_DN20406_c12_g1, TRIN…	0.0231058
99977 Transport	A09190 Not Included in Pathway or Brite	9	4375	13	15637	0.00236095	2.47443	[TRINITY_DN18493_c0_g1, TRINITY_DN11867_c0_g1, TRINITY_DN24089_c1_g3, TRINITY_DN14375_c0_g1, TRINITY_DN24089_c1_g2, TRINITY_DN11083_c0_g1, TRINITY_DN23241_c2_g3, TRINITY_DN13423_c0_g1, TRINITY_DN17222_c0_g1]	0.0232875
3021 Transcription machinery	A09180 Brite Hierarchies	124	4375	355	15637	0.00227169	1.24844	[TRINITY_DN11889_c0_g1, TRINITY_DN15012_c0_g1, TRINITY_DN11524_c0_g1, TRINITY_DN23321_c0_g1, TRINITY_DN18011_c2_g2, TRINITY_DN17984_c0_g1, TRINITY_DN23233_c0_g1, TRINITY_DN12390_c0_g1, TRINITY_DN22831_c0_g2, TRINITY_DN22967_c3_g1, TRINITY_DN23116_c2_g1, TRINITY_DN11612_c0_g1, TRINITY_DN16843_c0_g1, TRINITY_DN18404_c0_g2, TRINITY_DN29942_c0_g1, TRINITY_DN10501_c0_g1, TRINITY_DN18404_c0_g4, TRINITY…	0.0234741
99980 Enzymes with EC numbers	A09190 Not Included in Pathway or Brite	168	4375	501	15637	0.00323266	1.19852	[TRINITY_DN17521_c0_g1, TRINITY_DN2040_c0_g1, TRINITY_DN20093_c0_g4, TRINITY_DN23557_c12_g1, TRINITY_DN16352_c0_g1, TRINITY_DN16085_c3_g1, TRINITY_DN6953_c0_g1, TRINITY_DN18602_c0_g1, TRINITY_DN23557_c1_g7, TRINITY_DN22401_c0_g1, TRINITY_DN18602_c0_g2, TRINITY_DN23557_c1_g8, TRINITY_DN18628_c0_g1, TRINITY_DN18756_c0_g1, TRINITY_DN9891_c0_g1, TRINITY_DN23842_c0_g1, TRINITY_DN15969_c0_g1, TRINITY_D…	0.0269803
941 Flavonoid biosynthesis	A09100 Metabolism	30	4375	68	15637	0.00313727	1.57684	[TRINITY_DN17915_c1_g1, TRINITY_DN20111_c1_g1, TRINITY_DN21149_c4_g1, TRINITY_DN17915_c10_g1, TRINITY_DN20909_c1_g1, TRINITY_DN12651_c0_g1, TRINITY_DN17915_c12_g1, TRINITY_DN17915_c7_g1, TRINITY_DN12280_c0_g1, TRINITY_DN17915_c16_g1, TRINITY_DN22468_c1_g1, TRINITY_DN24926_c0_g1, TRINITY_DN17915_c0_g1, TRINITY_DN17915_c4_g2, TRINITY_DN17915_c4_g1, TRINITY_DN19721_c0_g1, TRINITY_DN17915_c24_g1, TRI…	0.0272315

## Sheet: 2-Trend analysis_GOenrich
The most representative GO terms of DEGs from expression profiles of Paulownia catalpifolia based on the time-series clustering analysis
MLT-Cluster 1
Class	GO_Name	GO_ID	GO_Level	P_value	EnrichmentScore	HitsGenesCountsInSelectedSet	HitsGenesCountsInBackground	AllGenesCountsInSelectedSet	AllGenesCountsInBackground	GenesOfSelectedSetInGOterm	Adjusted P_value(BH method)
Molecular function	oxidoreductase activity, acting on NAD(P)H, heme protein as acceptor	GO:0016653	5	0	10.0216	26	56	1446	31212	TRINITY_DN12428_c0_g1,TRINITY_DN13163_c0_g1,TRINITY_DN23557_c1_g3,TRINITY_DN23557_c1_g6,TRINITY_DN23557_c1_g7,TRINITY_DN23557_c1_g8,TRINITY_DN23557_c11_g1,TRINITY_DN23557_c5_g1,TRINITY_DN18084_c3_g1,TRINITY_DN23557_c0_g1,TRINITY_DN12752_c0_g1,TRINITY_DN13281_c0_g1,TRINITY_DN23557_c10_g1,TRINITY_DN23557_c13_g1,TRINITY_DN23557_c3_g1,TRINITY_DN11839_c0_g1,TRINITY_DN12637_c0_g2,TRINITY_DN23557_c12_g1…	0
Molecular function	NADPH-hemoprotein reductase activity	GO:0003958	6	0	12.5495	25	43	1446	31212	TRINITY_DN12428_c0_g1,TRINITY_DN13163_c0_g1,TRINITY_DN23557_c1_g3,TRINITY_DN23557_c1_g6,TRINITY_DN23557_c1_g7,TRINITY_DN23557_c1_g8,TRINITY_DN23557_c11_g1,TRINITY_DN23557_c5_g1,TRINITY_DN18084_c3_g1,TRINITY_DN23557_c0_g1,TRINITY_DN13281_c0_g1,TRINITY_DN23557_c10_g1,TRINITY_DN23557_c13_g1,TRINITY_DN23557_c3_g1,TRINITY_DN11839_c0_g1,TRINITY_DN12637_c0_g2,TRINITY_DN23557_c12_g1,TRINITY_DN23557_c2_g3…	0
Cellular component	plastid stroma	GO:0009532	3	0	2.16069	163	1655	1393	30560	TRINITY_DN12391_c1_g1,TRINITY_DN18967_c46_g1,TRINITY_DN21304_c3_g1,TRINITY_DN8144_c1_g1,TRINITY_DN18667_c0_g1,TRINITY_DN18967_c34_g1,TRINITY_DN13524_c4_g1,TRINITY_DN18967_c0_g1,TRINITY_DN11476_c0_g1,TRINITY_DN19935_c0_g2,TRINITY_DN17765_c0_g3,TRINITY_DN18967_c51_g1,TRINITY_DN7355_c0_g1,TRINITY_DN18967_c38_g1,TRINITY_DN17765_c0_g1,TRINITY_DN10993_c0_g1,TRINITY_DN18967_c14_g1,TRINITY_DN18967_c26_g1…	0
Cellular component	chloroplast stroma	GO:0009570	4	0	2.1898	163	1633	1393	30560	TRINITY_DN12391_c1_g1,TRINITY_DN18967_c46_g1,TRINITY_DN21304_c3_g1,TRINITY_DN8144_c1_g1,TRINITY_DN18667_c0_g1,TRINITY_DN18967_c34_g1,TRINITY_DN13524_c4_g1,TRINITY_DN18967_c0_g1,TRINITY_DN11476_c0_g1,TRINITY_DN19935_c0_g2,TRINITY_DN17765_c0_g3,TRINITY_DN18967_c51_g1,TRINITY_DN7355_c0_g1,TRINITY_DN18967_c38_g1,TRINITY_DN17765_c0_g1,TRINITY_DN10993_c0_g1,TRINITY_DN18967_c14_g1,TRINITY_DN18967_c26_g1…	0
Biological process	proteinogenic amino acid metabolic process	GO:0170039	7	0	2.67331	88	771	1280	29980	TRINITY_DN17787_c18_g1,TRINITY_DN13524_c4_g1,TRINITY_DN11476_c0_g1,TRINITY_DN23705_c4_g4,TRINITY_DN23705_c4_g2,TRINITY_DN17601_c0_g2,TRINITY_DN15561_c2_g3,TRINITY_DN15561_c2_g2,TRINITY_DN11821_c0_g1,TRINITY_DN21251_c1_g1,TRINITY_DN15561_c5_g1,TRINITY_DN24183_c2_g1,TRINITY_DN24062_c1_g1,TRINITY_DN23705_c4_g12,TRINITY_DN17787_c6_g1,TRINITY_DN21642_c1_g2,TRINITY_DN23634_c5_g1,TRINITY_DN17787_c10_g1,…	0
Biological process	glutamine metabolic process	GO:0006541	10	0	5.70138	37	152	1280	29980	TRINITY_DN17787_c18_g1,TRINITY_DN11476_c0_g1,TRINITY_DN11821_c0_g1,TRINITY_DN24183_c2_g1,TRINITY_DN17787_c6_g1,TRINITY_DN17787_c10_g1,TRINITY_DN11258_c0_g1,TRINITY_DN8968_c0_g1,TRINITY_DN17787_c17_g1,TRINITY_DN16380_c0_g1,TRINITY_DN17787_c3_g1,TRINITY_DN17787_c13_g1,TRINITY_DN24183_c3_g2,TRINITY_DN11282_c0_g1,TRINITY_DN17787_c21_g1,TRINITY_DN17787_c0_g1,TRINITY_DN17787_c0_g3,TRINITY_DN17787_c0_g4…	0
Biological process	L-amino acid metabolic process	GO:0170033	8	2.22045e-16	2.58629	89	806	1280	29980	TRINITY_DN17787_c18_g1,TRINITY_DN13524_c4_g1,TRINITY_DN11476_c0_g1,TRINITY_DN23705_c4_g4,TRINITY_DN23705_c4_g2,TRINITY_DN17601_c0_g2,TRINITY_DN15561_c2_g3,TRINITY_DN15561_c2_g2,TRINITY_DN11821_c0_g1,TRINITY_DN21251_c1_g1,TRINITY_DN15561_c5_g1,TRINITY_DN24183_c2_g1,TRINITY_DN24062_c1_g1,TRINITY_DN23705_c4_g12,TRINITY_DN17787_c6_g1,TRINITY_DN21642_c1_g2,TRINITY_DN23634_c5_g1,TRINITY_DN17787_c10_g1,…	2.12867e-13
Biological process	glycine metabolic process	GO:0006544	10	3.33067e-16	4.66107	40	201	1280	29980	TRINITY_DN13524_c4_g1,TRINITY_DN23705_c4_g4,TRINITY_DN23705_c4_g2,TRINITY_DN15561_c2_g3,TRINITY_DN15561_c2_g2,TRINITY_DN15561_c5_g1,TRINITY_DN24062_c1_g1,TRINITY_DN23705_c4_g12,TRINITY_DN23705_c25_g1,TRINITY_DN15653_c2_g3,TRINITY_DN14397_c1_g1,TRINITY_DN12604_c0_g1,TRINITY_DN22191_c7_g1,TRINITY_DN23705_c10_g1,TRINITY_DN23336_c1_g1,TRINITY_DN23336_c1_g2,TRINITY_DN22191_c4_g1,TRINITY_DN23705_c26_g1…	2.39475e-13
Biological process	alpha-amino acid metabolic process	GO:1901605	7	7.77156e-16	2.43724	100	961	1280	29980	TRINITY_DN17787_c18_g1,TRINITY_DN18705_c0_g3,TRINITY_DN13524_c4_g1,TRINITY_DN11476_c0_g1,TRINITY_DN23705_c4_g4,TRINITY_DN23705_c4_g2,TRINITY_DN22419_c0_g1,TRINITY_DN17601_c0_g2,TRINITY_DN13992_c0_g1,TRINITY_DN15561_c2_g3,TRINITY_DN15561_c2_g2,TRINITY_DN11821_c0_g1,TRINITY_DN21251_c1_g1,TRINITY_DN15561_c5_g1,TRINITY_DN24183_c2_g1,TRINITY_DN24062_c1_g1,TRINITY_DN23705_c4_g12,TRINITY_DN17787_c6_g1,T…	4.4702e-13
Biological process	glutamine family amino acid biosynthetic process	GO:0009084	10	1.88738e-15	4.93092	36	171	1280	29980	TRINITY_DN17787_c18_g1,TRINITY_DN11476_c0_g1,TRINITY_DN17601_c0_g2,TRINITY_DN11821_c0_g1,TRINITY_DN24183_c2_g1,TRINITY_DN17787_c6_g1,TRINITY_DN17787_c10_g1,TRINITY_DN11258_c0_g1,TRINITY_DN8968_c0_g1,TRINITY_DN17787_c17_g1,TRINITY_DN16380_c0_g1,TRINITY_DN17787_c3_g1,TRINITY_DN17787_c13_g1,TRINITY_DN24183_c3_g2,TRINITY_DN11282_c0_g1,TRINITY_DN17787_c21_g1,TRINITY_DN21955_c5_g1,TRINITY_DN17787_c0_g1…	9.04684e-13
Molecular function	oxidoreductase activity, acting on the CH-NH2 group of donors	GO:0016638	4	1.09912e-14	4.598	36	169	1446	31212	TRINITY_DN11476_c0_g1,TRINITY_DN23705_c4_g4,TRINITY_DN23705_c4_g2,TRINITY_DN15561_c2_g3,TRINITY_DN15561_c2_g2,TRINITY_DN11821_c0_g1,TRINITY_DN15684_c0_g1,TRINITY_DN15561_c5_g1,TRINITY_DN24183_c2_g1,TRINITY_DN23705_c4_g12,TRINITY_DN23705_c25_g1,TRINITY_DN14397_c1_g1,TRINITY_DN12604_c0_g1,TRINITY_DN11258_c0_g1,TRINITY_DN23705_c10_g1,TRINITY_DN24183_c3_g2,TRINITY_DN11282_c0_g1,TRINITY_DN23705_c26_g1…	4.00446e-12
Biological process	obsolete oxidation-reduction process	GO:0055114	0	1.05471e-14	2.0299	130	1500	1280	29980	TRINITY_DN13857_c0_g1,TRINITY_DN14282_c1_g1,TRINITY_DN18705_c0_g2,TRINITY_DN18705_c0_g3,TRINITY_DN20082_c0_g1,TRINITY_DN22153_c1_g5,TRINITY_DN18447_c0_g1,TRINITY_DN20184_c2_g3,TRINITY_DN20184_c2_g1,TRINITY_DN11476_c0_g1,TRINITY_DN17584_c0_g1,TRINITY_DN14641_c1_g6,TRINITY_DN14641_c1_g3,TRINITY_DN22806_c0_g2,TRINITY_DN22806_c0_g1,TRINITY_DN21158_c0_g2,TRINITY_DN11821_c0_g1,TRINITY_DN23557_c1_g3,TRI…	4.33336e-12
Cellular component	apoplast	GO:0048046	4	9.9365e-14	2.39378	85	779	1393	30560	TRINITY_DN23495_c5_g1,TRINITY_DN13524_c4_g1,TRINITY_DN11476_c0_g1,TRINITY_DN14935_c0_g2,TRINITY_DN10993_c0_g1,TRINITY_DN22806_c0_g2,TRINITY_DN22806_c0_g1,TRINITY_DN18160_c1_g1,TRINITY_DN21193_c6_g4,TRINITY_DN24062_c1_g1,TRINITY_DN22374_c0_g1,TRINITY_DN10752_c0_g1,TRINITY_DN16691_c0_g1,TRINITY_DN17048_c1_g1,TRINITY_DN24030_c1_g4,TRINITY_DN15033_c3_g3,TRINITY_DN12604_c0_g1,TRINITY_DN22375_c2_g1,TRI…	1.40436e-11
Molecular function	glyceraldehyde-3-phosphate dehydrogenase (NADP+) (non-phosphorylating) activity	GO:0008886	6	8.9484e-14	14.7687	13	19	1446	31212	TRINITY_DN14616_c0_g1,TRINITY_DN23038_c2_g1,TRINITY_DN23038_c3_g1,TRINITY_DN23038_c4_g1,TRINITY_DN16756_c0_g1,TRINITY_DN16756_c0_g2,TRINITY_DN16229_c2_g1,TRINITY_DN16229_c2_g3,TRINITY_DN23038_c1_g1,TRINITY_DN23038_c1_g2,TRINITY_DN23038_c1_g5,TRINITY_DN23038_c1_g6,TRINITY_DN23038_c1_g4,	2.44515e-11
Biological process	L-amino acid biosynthetic process	GO:0170034	9	8.88178e-14	3.00546	58	452	1280	29980	TRINITY_DN17787_c18_g1,TRINITY_DN13524_c4_g1,TRINITY_DN11476_c0_g1,TRINITY_DN17601_c0_g2,TRINITY_DN11821_c0_g1,TRINITY_DN24183_c2_g1,TRINITY_DN17787_c6_g1,TRINITY_DN21642_c1_g2,TRINITY_DN23634_c5_g1,TRINITY_DN17787_c10_g1,TRINITY_DN15653_c2_g3,TRINITY_DN22191_c7_g1,TRINITY_DN11258_c0_g1,TRINITY_DN8968_c0_g1,TRINITY_DN17787_c17_g1,TRINITY_DN16380_c0_g1,TRINITY_DN17787_c3_g1,TRINITY_DN23336_c1_g1,T…	2.5544e-11
Cellular component	plastid	GO:0009536	6	3.03091e-13	1.42662	352	5413	1393	30560	TRINITY_DN23495_c5_g1,TRINITY_DN17964_c0_g1,TRINITY_DN14282_c1_g1,TRINITY_DN16146_c0_g1,TRINITY_DN23570_c11_g1,TRINITY_DN12391_c1_g1,TRINITY_DN11877_c0_g1,TRINITY_DN16379_c2_g1,TRINITY_DN14550_c0_g1,TRINITY_DN18967_c46_g1,TRINITY_DN19644_c0_g1,TRINITY_DN21304_c3_g1,TRINITY_DN8144_c1_g1,TRINITY_DN19801_c4_g4,TRINITY_DN20082_c0_g2,TRINITY_DN18667_c0_g1,TRINITY_DN20082_c0_g1,TRINITY_DN18967_c34_g1,T…	2.57021e-11
Biological process	proteinogenic amino acid biosynthetic process	GO:0170038	8	8.06022e-14	3.01213	58	451	1280	29980	TRINITY_DN17787_c18_g1,TRINITY_DN13524_c4_g1,TRINITY_DN11476_c0_g1,TRINITY_DN17601_c0_g2,TRINITY_DN11821_c0_g1,TRINITY_DN24183_c2_g1,TRINITY_DN17787_c6_g1,TRINITY_DN21642_c1_g2,TRINITY_DN23634_c5_g1,TRINITY_DN17787_c10_g1,TRINITY_DN15653_c2_g3,TRINITY_DN22191_c7_g1,TRINITY_DN11258_c0_g1,TRINITY_DN8968_c0_g1,TRINITY_DN17787_c17_g1,TRINITY_DN16380_c0_g1,TRINITY_DN17787_c3_g1,TRINITY_DN23336_c1_g1,T…	2.57569e-11
Biological process	glutamine biosynthetic process	GO:0006542	11	7.29417e-14	7.80729	21	63	1280	29980	TRINITY_DN17787_c18_g1,TRINITY_DN17787_c6_g1,TRINITY_DN17787_c10_g1,TRINITY_DN8968_c0_g1,TRINITY_DN17787_c17_g1,TRINITY_DN16380_c0_g1,TRINITY_DN17787_c3_g1,TRINITY_DN17787_c13_g1,TRINITY_DN17787_c21_g1,TRINITY_DN17787_c0_g1,TRINITY_DN17787_c0_g3,TRINITY_DN17787_c0_g4,TRINITY_DN17787_c4_g1,TRINITY_DN17787_c16_g1,TRINITY_DN17787_c8_g1,TRINITY_DN17787_c20_g1,TRINITY_DN17787_c19_g1,TRINITY_DN17787_c1…	2.62225e-11
Cellular component	chloroplast	GO:0009507	7	2.61791e-13	1.4321	348	5331	1393	30560	TRINITY_DN23495_c5_g1,TRINITY_DN17964_c0_g1,TRINITY_DN14282_c1_g1,TRINITY_DN16146_c0_g1,TRINITY_DN23570_c11_g1,TRINITY_DN12391_c1_g1,TRINITY_DN11877_c0_g1,TRINITY_DN16379_c2_g1,TRINITY_DN14550_c0_g1,TRINITY_DN18967_c46_g1,TRINITY_DN19644_c0_g1,TRINITY_DN21304_c3_g1,TRINITY_DN8144_c1_g1,TRINITY_DN19801_c4_g4,TRINITY_DN20082_c0_g2,TRINITY_DN18667_c0_g1,TRINITY_DN20082_c0_g1,TRINITY_DN18967_c34_g1,T…	2.77498e-11
Biological process	amino acid biosynthetic process	GO:0008652	8	2.53797e-13	2.84043	61	503	1280	29980	TRINITY_DN17787_c18_g1,TRINITY_DN18705_c0_g3,TRINITY_DN13524_c4_g1,TRINITY_DN11476_c0_g1,TRINITY_DN17601_c0_g2,TRINITY_DN11821_c0_g1,TRINITY_DN24183_c2_g1,TRINITY_DN17787_c6_g1,TRINITY_DN21642_c1_g2,TRINITY_DN23634_c5_g1,TRINITY_DN17787_c10_g1,TRINITY_DN15653_c2_g3,TRINITY_DN22191_c7_g1,TRINITY_DN11258_c0_g1,TRINITY_DN19418_c0_g1,TRINITY_DN8968_c0_g1,TRINITY_DN17787_c17_g1,TRINITY_DN16380_c0_g1,T…	6.63564e-11
Molecular function	glutamine synthetase activity	GO:0004356	7	3.55382e-13	7.19502	21	63	1446	31212	TRINITY_DN17787_c18_g1,TRINITY_DN17787_c6_g1,TRINITY_DN17787_c10_g1,TRINITY_DN8968_c0_g1,TRINITY_DN17787_c17_g1,TRINITY_DN16380_c0_g1,TRINITY_DN17787_c3_g1,TRINITY_DN17787_c13_g1,TRINITY_DN17787_c21_g1,TRINITY_DN17787_c0_g1,TRINITY_DN17787_c0_g3,TRINITY_DN17787_c0_g4,TRINITY_DN17787_c4_g1,TRINITY_DN17787_c16_g1,TRINITY_DN17787_c8_g1,TRINITY_DN17787_c20_g1,TRINITY_DN17787_c19_g1,TRINITY_DN17787_c1…	7.76866e-11
Molecular function	ammonia ligase activity	GO:0016211	6	3.55382e-13	7.19502	21	63	1446	31212	TRINITY_DN17787_c18_g1,TRINITY_DN17787_c6_g1,TRINITY_DN17787_c10_g1,TRINITY_DN8968_c0_g1,TRINITY_DN17787_c17_g1,TRINITY_DN16380_c0_g1,TRINITY_DN17787_c3_g1,TRINITY_DN17787_c13_g1,TRINITY_DN17787_c21_g1,TRINITY_DN17787_c0_g1,TRINITY_DN17787_c0_g3,TRINITY_DN17787_c0_g4,TRINITY_DN17787_c4_g1,TRINITY_DN17787_c16_g1,TRINITY_DN17787_c8_g1,TRINITY_DN17787_c20_g1,TRINITY_DN17787_c19_g1,TRINITY_DN17787_c1…	7.76866e-11
Molecular function	acid-ammonia (or amide) ligase activity	GO:0016880	5	5.05818e-13	7.0826	21	64	1446	31212	TRINITY_DN17787_c18_g1,TRINITY_DN17787_c6_g1,TRINITY_DN17787_c10_g1,TRINITY_DN8968_c0_g1,TRINITY_DN17787_c17_g1,TRINITY_DN16380_c0_g1,TRINITY_DN17787_c3_g1,TRINITY_DN17787_c13_g1,TRINITY_DN17787_c21_g1,TRINITY_DN17787_c0_g1,TRINITY_DN17787_c0_g3,TRINITY_DN17787_c0_g4,TRINITY_DN17787_c4_g1,TRINITY_DN17787_c16_g1,TRINITY_DN17787_c8_g1,TRINITY_DN17787_c20_g1,TRINITY_DN17787_c19_g1,TRINITY_DN17787_c1…	7.89798e-11
Biological process	alpha-amino acid biosynthetic process	GO:1901607	8	3.66929e-13	2.7354	64	548	1280	29980	TRINITY_DN17787_c18_g1,TRINITY_DN18705_c0_g3,TRINITY_DN13524_c4_g1,TRINITY_DN11476_c0_g1,TRINITY_DN22419_c0_g1,TRINITY_DN17601_c0_g2,TRINITY_DN11821_c0_g1,TRINITY_DN24183_c2_g1,TRINITY_DN17787_c6_g1,TRINITY_DN21642_c1_g2,TRINITY_DN23634_c5_g1,TRINITY_DN17787_c10_g1,TRINITY_DN15653_c2_g3,TRINITY_DN22191_c7_g1,TRINITY_DN11258_c0_g1,TRINITY_DN19418_c0_g1,TRINITY_DN8968_c0_g1,TRINITY_DN17787_c17_g1,T…	8.79406e-11
Molecular function	FMN binding	GO:0010181	7	7.30527e-13	4.76141	30	136	1446	31212	TRINITY_DN12428_c0_g1,TRINITY_DN13163_c0_g1,TRINITY_DN23557_c1_g3,TRINITY_DN23557_c1_g6,TRINITY_DN23557_c1_g7,TRINITY_DN23557_c1_g8,TRINITY_DN23557_c11_g1,TRINITY_DN12438_c2_g1,TRINITY_DN23557_c5_g1,TRINITY_DN18084_c3_g1,TRINITY_DN23960_c12_g1,TRINITY_DN23557_c0_g1,TRINITY_DN23960_c18_g1,TRINITY_DN13281_c0_g1,TRINITY_DN23557_c10_g1,TRINITY_DN23557_c13_g1,TRINITY_DN23557_c3_g1,TRINITY_DN11839_c0_g…	9.98082e-11
Biological process	photorespiration	GO:0009853	5	1.05815e-12	3.83634	38	232	1280	29980	TRINITY_DN23495_c5_g1,TRINITY_DN13857_c0_g1,TRINITY_DN13524_c4_g1,TRINITY_DN11476_c0_g1,TRINITY_DN12438_c2_g1,TRINITY_DN12952_c0_g1,TRINITY_DN23495_c10_g1,TRINITY_DN22191_c7_g1,TRINITY_DN23960_c12_g1,TRINITY_DN23336_c1_g1,TRINITY_DN23336_c1_g2,TRINITY_DN22191_c4_g1,TRINITY_DN11282_c0_g1,TRINITY_DN23495_c8_g1,TRINITY_DN13524_c2_g1,TRINITY_DN13524_c2_g3,TRINITY_DN23182_c4_g7,TRINITY_DN23960_c18_g1,…	2.34096e-10
Biological process	cellular metabolic compound salvage	GO:0043094	4	1.46483e-12	3.33539	45	316	1280	29980	TRINITY_DN23495_c5_g1,TRINITY_DN13857_c0_g1,TRINITY_DN13524_c4_g1,TRINITY_DN11476_c0_g1,TRINITY_DN15262_c0_g2,TRINITY_DN21642_c1_g2,TRINITY_DN12438_c2_g1,TRINITY_DN12952_c0_g1,TRINITY_DN23495_c10_g1,TRINITY_DN22191_c7_g1,TRINITY_DN13423_c0_g1,TRINITY_DN23960_c12_g1,TRINITY_DN23336_c1_g1,TRINITY_DN23336_c1_g2,TRINITY_DN22191_c4_g1,TRINITY_DN11282_c0_g1,TRINITY_DN23495_c8_g1,TRINITY_DN13524_c2_g1,T…	3.00918e-10
Biological process	serine family amino acid metabolic process	GO:0009069	9	4.64218e-12	3.39213	42	290	1280	29980	TRINITY_DN13524_c4_g1,TRINITY_DN23705_c4_g4,TRINITY_DN23705_c4_g2,TRINITY_DN15561_c2_g3,TRINITY_DN15561_c2_g2,TRINITY_DN15561_c5_g1,TRINITY_DN24062_c1_g1,TRINITY_DN23705_c4_g12,TRINITY_DN23634_c5_g1,TRINITY_DN23705_c25_g1,TRINITY_DN15653_c2_g3,TRINITY_DN14397_c1_g1,TRINITY_DN12604_c0_g1,TRINITY_DN22191_c7_g1,TRINITY_DN23705_c10_g1,TRINITY_DN23336_c1_g1,TRINITY_DN23336_c1_g2,TRINITY_DN22191_c4_g1,…	8.9006e-10
Molecular function	oxidoreductase activity, acting on the CH-NH2 group of donors, iron-sulfur protein as acceptor	GO:0016643	5	1.86272e-11	12.3343	12	21	1446	31212	TRINITY_DN11476_c0_g1,TRINITY_DN11821_c0_g1,TRINITY_DN24183_c2_g1,TRINITY_DN11258_c0_g1,TRINITY_DN24183_c3_g2,TRINITY_DN11282_c0_g1,TRINITY_DN14533_c0_g1,TRINITY_DN24183_c4_g4,TRINITY_DN24183_c4_g1,TRINITY_DN24183_c4_g2,TRINITY_DN24183_c4_g3,TRINITY_DN13701_c0_g1,	2.26217e-09
Molecular function	glutamate synthase (ferredoxin) activity	GO:0016041	6	1.86272e-11	12.3343	12	21	1446	31212	TRINITY_DN11476_c0_g1,TRINITY_DN11821_c0_g1,TRINITY_DN24183_c2_g1,TRINITY_DN11258_c0_g1,TRINITY_DN24183_c3_g2,TRINITY_DN11282_c0_g1,TRINITY_DN14533_c0_g1,TRINITY_DN24183_c4_g4,TRINITY_DN24183_c4_g1,TRINITY_DN24183_c4_g2,TRINITY_DN24183_c4_g3,TRINITY_DN13701_c0_g1,	2.26217e-09
Biological process	amino acid metabolic process	GO:0006520	4	1.36847e-11	1.99295	105	1234	1280	29980	TRINITY_DN17787_c18_g1,TRINITY_DN18705_c0_g3,TRINITY_DN13524_c4_g1,TRINITY_DN11476_c0_g1,TRINITY_DN23705_c4_g4,TRINITY_DN23705_c4_g2,TRINITY_DN22419_c0_g1,TRINITY_DN17601_c0_g2,TRINITY_DN13992_c0_g1,TRINITY_DN15561_c2_g3,TRINITY_DN15561_c2_g2,TRINITY_DN11821_c0_g1,TRINITY_DN21251_c1_g1,TRINITY_DN15561_c5_g1,TRINITY_DN24183_c2_g1,TRINITY_DN24062_c1_g1,TRINITY_DN23705_c4_g12,TRINITY_DN17787_c6_g1,T…	2.45983e-09
Biological process	glutamine family amino acid metabolic process	GO:0009064	9	2.52515e-11	3.27746	41	293	1280	29980	TRINITY_DN17787_c18_g1,TRINITY_DN11476_c0_g1,TRINITY_DN17601_c0_g2,TRINITY_DN11821_c0_g1,TRINITY_DN24183_c2_g1,TRINITY_DN17787_c6_g1,TRINITY_DN17787_c10_g1,TRINITY_DN11258_c0_g1,TRINITY_DN8968_c0_g1,TRINITY_DN17787_c17_g1,TRINITY_DN16380_c0_g1,TRINITY_DN17787_c3_g1,TRINITY_DN17536_c0_g2,TRINITY_DN17787_c13_g1,TRINITY_DN24183_c3_g2,TRINITY_DN11282_c0_g1,TRINITY_DN17787_c21_g1,TRINITY_DN21955_c5_g1…	4.27195e-09
Molecular function	alanine-glyoxylate transaminase activity	GO:0008453	6	1.5979e-10	7.34811	16	47	1446	31212	TRINITY_DN13524_c4_g1,TRINITY_DN22191_c7_g1,TRINITY_DN23336_c1_g1,TRINITY_DN23336_c1_g3,TRINITY_DN23336_c1_g2,TRINITY_DN22191_c4_g1,TRINITY_DN13524_c2_g1,TRINITY_DN13524_c2_g3,TRINITY_DN22191_c11_g1,TRINITY_DN22191_c14_g1,TRINITY_DN22191_c9_g1,TRINITY_DN13999_c0_g1,TRINITY_DN12857_c0_g1,TRINITY_DN22191_c2_g4,TRINITY_DN22191_c2_g1,TRINITY_DN22191_c6_g1,	1.58773e-08
Molecular function	ribulose-1,5-bisphosphate carboxylase/oxygenase activator activity	GO:0046863	5	2.32037e-10	11.8718	11	20	1446	31212	TRINITY_DN18967_c0_g1,TRINITY_DN18967_c31_g1,TRINITY_DN18967_c43_g1,TRINITY_DN18967_c62_g1,TRINITY_DN21276_c3_g1,TRINITY_DN18967_c61_g1,TRINITY_DN12391_c0_g1,TRINITY_DN21276_c1_g1,TRINITY_DN18967_c8_g4,TRINITY_DN18967_c8_g2,TRINITY_DN18967_c40_g1,	2.11347e-08
Biological process	oxoacid metabolic process	GO:0043436	5	1.33929e-10	1.57465	191	2841	1280	29980	TRINITY_DN20377_c1_g7,TRINITY_DN22477_c0_g3,TRINITY_DN17787_c18_g1,TRINITY_DN18705_c0_g3,TRINITY_DN15084_c0_g1,TRINITY_DN14550_c0_g1,TRINITY_DN13524_c4_g1,TRINITY_DN19513_c0_g1,TRINITY_DN11476_c0_g1,TRINITY_DN17584_c0_g1,TRINITY_DN23705_c4_g4,TRINITY_DN23705_c4_g2,TRINITY_DN10993_c0_g1,TRINITY_DN22419_c0_g1,TRINITY_DN17601_c0_g2,TRINITY_DN13992_c0_g1,TRINITY_DN15561_c2_g3,TRINITY_DN15561_c2_g2,TR…	2.13989e-08
Biological process	organic acid metabolic process	GO:0006082	4	1.7396e-10	1.56968	191	2850	1280	29980	TRINITY_DN20377_c1_g7,TRINITY_DN22477_c0_g3,TRINITY_DN17787_c18_g1,TRINITY_DN18705_c0_g3,TRINITY_DN15084_c0_g1,TRINITY_DN14550_c0_g1,TRINITY_DN13524_c4_g1,TRINITY_DN19513_c0_g1,TRINITY_DN11476_c0_g1,TRINITY_DN17584_c0_g1,TRINITY_DN23705_c4_g4,TRINITY_DN23705_c4_g2,TRINITY_DN10993_c0_g1,TRINITY_DN22419_c0_g1,TRINITY_DN17601_c0_g2,TRINITY_DN13992_c0_g1,TRINITY_DN15561_c2_g3,TRINITY_DN15561_c2_g2,TR…	2.6332e-08
Biological process	L-glutamate biosynthetic process	GO:0097054	12	1.93207e-10	10.8101	12	26	1280	29980	TRINITY_DN11476_c0_g1,TRINITY_DN11821_c0_g1,TRINITY_DN24183_c2_g1,TRINITY_DN11258_c0_g1,TRINITY_DN24183_c3_g2,TRINITY_DN11282_c0_g1,TRINITY_DN14533_c0_g1,TRINITY_DN24183_c4_g4,TRINITY_DN24183_c4_g1,TRINITY_DN24183_c4_g2,TRINITY_DN24183_c4_g3,TRINITY_DN13701_c0_g1,	2.77832e-08
Molecular function	oxidoreductase activity	GO:0016491	3	3.67002e-10	1.42195	278	4220	1446	31212	TRINITY_DN23495_c5_g1,TRINITY_DN13857_c0_g1,TRINITY_DN14282_c1_g1,TRINITY_DN16556_c0_g2,TRINITY_DN18705_c0_g2,TRINITY_DN18705_c0_g3,TRINITY_DN23451_c8_g1,TRINITY_DN12428_c0_g1,TRINITY_DN20082_c0_g2,TRINITY_DN20082_c0_g1,TRINITY_DN13163_c0_g1,TRINITY_DN22153_c1_g5,TRINITY_DN18447_c0_g1,TRINITY_DN11476_c0_g1,TRINITY_DN17584_c0_g1,TRINITY_DN23705_c4_g4,TRINITY_DN23705_c4_g2,TRINITY_DN14641_c1_g6,TRI…	3.08564e-08
Biological process	glycine biosynthetic process	GO:0006545	11	1.87081e-09	5.62125	18	75	1280	29980	TRINITY_DN13524_c4_g1,TRINITY_DN15653_c2_g3,TRINITY_DN22191_c7_g1,TRINITY_DN23336_c1_g1,TRINITY_DN23336_c1_g2,TRINITY_DN22191_c4_g1,TRINITY_DN13524_c2_g1,TRINITY_DN13524_c2_g3,TRINITY_DN22191_c11_g1,TRINITY_DN22191_c14_g1,TRINITY_DN22191_c9_g1,TRINITY_DN12857_c0_g1,TRINITY_DN22191_c2_g4,TRINITY_DN22191_c2_g1,TRINITY_DN22191_c6_g1,TRINITY_DN22935_c3_g8,TRINITY_DN22935_c3_g5,TRINITY_DN22935_c3_g1,	2.56212e-07
Molecular function	glycerate dehydrogenase activity	GO:0008465	6	3.72822e-09	12.951	9	15	1446	31212	TRINITY_DN23495_c5_g1,TRINITY_DN12952_c0_g1,TRINITY_DN23495_c10_g1,TRINITY_DN23495_c8_g1,TRINITY_DN23495_c3_g1,TRINITY_DN23495_c3_g3,TRINITY_DN23495_c3_g2,TRINITY_DN23495_c3_g5,TRINITY_DN23495_c7_g1,	2.71663e-07
Molecular function	glutamate synthase activity	GO:0015930	5	3.71535e-09	8.63402	12	30	1446	31212	TRINITY_DN11476_c0_g1,TRINITY_DN11821_c0_g1,TRINITY_DN24183_c2_g1,TRINITY_DN11258_c0_g1,TRINITY_DN24183_c3_g2,TRINITY_DN11282_c0_g1,TRINITY_DN14533_c0_g1,TRINITY_DN24183_c4_g4,TRINITY_DN24183_c4_g1,TRINITY_DN24183_c4_g2,TRINITY_DN24183_c4_g3,TRINITY_DN13701_c0_g1,	2.90063e-07
Biological process	carboxylic acid metabolic process	GO:0019752	6	2.45237e-09	1.54697	178	2695	1280	29980	TRINITY_DN22477_c0_g3,TRINITY_DN17787_c18_g1,TRINITY_DN18705_c0_g3,TRINITY_DN15084_c0_g1,TRINITY_DN14550_c0_g1,TRINITY_DN13524_c4_g1,TRINITY_DN19513_c0_g1,TRINITY_DN11476_c0_g1,TRINITY_DN17584_c0_g1,TRINITY_DN23705_c4_g4,TRINITY_DN23705_c4_g2,TRINITY_DN10993_c0_g1,TRINITY_DN22419_c0_g1,TRINITY_DN17601_c0_g2,TRINITY_DN13992_c0_g1,TRINITY_DN15561_c2_g3,TRINITY_DN15561_c2_g2,TRINITY_DN11821_c0_g1,TR…	3.20592e-07
Biological process	glutamate biosynthetic process	GO:0006537	11	7.98618e-09	8.26654	12	34	1280	29980	TRINITY_DN11476_c0_g1,TRINITY_DN11821_c0_g1,TRINITY_DN24183_c2_g1,TRINITY_DN11258_c0_g1,TRINITY_DN24183_c3_g2,TRINITY_DN11282_c0_g1,TRINITY_DN14533_c0_g1,TRINITY_DN24183_c4_g4,TRINITY_DN24183_c4_g1,TRINITY_DN24183_c4_g2,TRINITY_DN24183_c4_g3,TRINITY_DN13701_c0_g1,	9.9862e-07
Molecular function	oxidoreductase activity, acting on the CH-NH2 group of donors, disulfide as acceptor	GO:0016642	5	1.96566e-08	4.40511	20	98	1446	31212	TRINITY_DN23705_c4_g4,TRINITY_DN23705_c4_g2,TRINITY_DN15561_c2_g3,TRINITY_DN15561_c2_g2,TRINITY_DN15561_c5_g1,TRINITY_DN23705_c4_g12,TRINITY_DN23705_c25_g1,TRINITY_DN14397_c1_g1,TRINITY_DN12604_c0_g1,TRINITY_DN23705_c10_g1,TRINITY_DN23705_c26_g1,TRINITY_DN23705_c6_g1,TRINITY_DN23705_c43_g1,TRINITY_DN15561_c7_g1,TRINITY_DN23705_c7_g1,TRINITY_DN15293_c0_g1,TRINITY_DN23705_c20_g1,TRINITY_DN23705_c19…	1.34279e-06
Molecular function	glycine dehydrogenase (decarboxylating) activity	GO:0004375	6	1.96566e-08	4.40511	20	98	1446	31212	TRINITY_DN23705_c4_g4,TRINITY_DN23705_c4_g2,TRINITY_DN15561_c2_g3,TRINITY_DN15561_c2_g2,TRINITY_DN15561_c5_g1,TRINITY_DN23705_c4_g12,TRINITY_DN23705_c25_g1,TRINITY_DN14397_c1_g1,TRINITY_DN12604_c0_g1,TRINITY_DN23705_c10_g1,TRINITY_DN23705_c26_g1,TRINITY_DN23705_c6_g1,TRINITY_DN23705_c43_g1,TRINITY_DN15561_c7_g1,TRINITY_DN23705_c7_g1,TRINITY_DN15293_c0_g1,TRINITY_DN23705_c20_g1,TRINITY_DN23705_c19…	1.34279e-06
Biological process	glycine catabolic process	GO:0006546	11	1.55869e-08	4.12225	22	125	1280	29980	TRINITY_DN23705_c4_g4,TRINITY_DN23705_c4_g2,TRINITY_DN15561_c2_g3,TRINITY_DN15561_c2_g2,TRINITY_DN15561_c5_g1,TRINITY_DN24062_c1_g1,TRINITY_DN23705_c4_g12,TRINITY_DN23705_c25_g1,TRINITY_DN14397_c1_g1,TRINITY_DN12604_c0_g1,TRINITY_DN23705_c10_g1,TRINITY_DN23705_c26_g1,TRINITY_DN23705_c6_g1,TRINITY_DN23705_c43_g1,TRINITY_DN15561_c7_g1,TRINITY_DN23705_c7_g1,TRINITY_DN15293_c0_g1,TRINITY_DN23705_c20_…	1.86784e-06
Molecular function	serine-glyoxylate transaminase activity	GO:0050281	6	3.2485e-08	8.18744	11	29	1446	31212	TRINITY_DN13524_c4_g1,TRINITY_DN22191_c7_g1,TRINITY_DN22191_c4_g1,TRINITY_DN13524_c2_g1,TRINITY_DN13524_c2_g3,TRINITY_DN22191_c11_g1,TRINITY_DN22191_c14_g1,TRINITY_DN22191_c9_g1,TRINITY_DN22191_c2_g4,TRINITY_DN22191_c2_g1,TRINITY_DN22191_c6_g1,	1.97256e-06
Biological process	glycine biosynthetic process, by transamination of glyoxylate	GO:0019265	12	2.12701e-08	8.58802	11	30	1280	29980	TRINITY_DN13524_c4_g1,TRINITY_DN22191_c7_g1,TRINITY_DN22191_c4_g1,TRINITY_DN13524_c2_g1,TRINITY_DN13524_c2_g3,TRINITY_DN22191_c11_g1,TRINITY_DN22191_c14_g1,TRINITY_DN22191_c9_g1,TRINITY_DN22191_c2_g4,TRINITY_DN22191_c2_g1,TRINITY_DN22191_c6_g1,	2.44691e-06
Biological process	serine family amino acid catabolic process	GO:0009071	10	2.44098e-08	4.02563	22	128	1280	29980	TRINITY_DN23705_c4_g4,TRINITY_DN23705_c4_g2,TRINITY_DN15561_c2_g3,TRINITY_DN15561_c2_g2,TRINITY_DN15561_c5_g1,TRINITY_DN24062_c1_g1,TRINITY_DN23705_c4_g12,TRINITY_DN23705_c25_g1,TRINITY_DN14397_c1_g1,TRINITY_DN12604_c0_g1,TRINITY_DN23705_c10_g1,TRINITY_DN23705_c26_g1,TRINITY_DN23705_c6_g1,TRINITY_DN23705_c43_g1,TRINITY_DN15561_c7_g1,TRINITY_DN23705_c7_g1,TRINITY_DN15293_c0_g1,TRINITY_DN23705_c20_…	2.7001e-06
Molecular function	serine-pyruvate transaminase activity	GO:0004760	6	4.91411e-08	7.91452	11	30	1446	31212	TRINITY_DN13524_c4_g1,TRINITY_DN22191_c7_g1,TRINITY_DN22191_c4_g1,TRINITY_DN13524_c2_g1,TRINITY_DN13524_c2_g3,TRINITY_DN22191_c11_g1,TRINITY_DN22191_c14_g1,TRINITY_DN22191_c9_g1,TRINITY_DN22191_c2_g4,TRINITY_DN22191_c2_g1,TRINITY_DN22191_c6_g1,	2.82691e-06
Biological process	oxidative photosynthetic carbon pathway	GO:0009854	5	8.57407e-08	5.75274	14	57	1280	29980	TRINITY_DN23495_c5_g1,TRINITY_DN13857_c0_g1,TRINITY_DN12438_c2_g1,TRINITY_DN12952_c0_g1,TRINITY_DN23495_c10_g1,TRINITY_DN23960_c12_g1,TRINITY_DN23495_c8_g1,TRINITY_DN23960_c18_g1,TRINITY_DN23495_c3_g1,TRINITY_DN23495_c3_g3,TRINITY_DN23495_c3_g2,TRINITY_DN23495_c3_g5,TRINITY_DN23495_c7_g1,TRINITY_DN23960_c6_g1,	9.13297e-06
Molecular function	transaminase activity	GO:0008483	5	2.40146e-07	3.42384	23	145	1446	31212	TRINITY_DN17490_c0_g2,TRINITY_DN17490_c0_g1,TRINITY_DN13524_c4_g1,TRINITY_DN24062_c1_g1,TRINITY_DN22191_c7_g1,TRINITY_DN23336_c1_g1,TRINITY_DN23336_c1_g3,TRINITY_DN23336_c1_g2,TRINITY_DN22191_c4_g1,TRINITY_DN13524_c2_g1,TRINITY_DN13524_c2_g3,TRINITY_DN22191_c11_g1,TRINITY_DN22191_c14_g1,TRINITY_DN22191_c9_g1,TRINITY_DN23631_c1_g2,TRINITY_DN13999_c0_g1,TRINITY_DN12857_c0_g1,TRINITY_DN23122_c2_g1,T…	1.2499e-05
Molecular function	3 iron, 4 sulfur cluster binding	GO:0051538	6	2.36608e-07	5.72665	13	49	1446	31212	TRINITY_DN11476_c0_g1,TRINITY_DN11821_c0_g1,TRINITY_DN24183_c2_g1,TRINITY_DN11258_c0_g1,TRINITY_DN7032_c0_g1,TRINITY_DN24183_c3_g2,TRINITY_DN11282_c0_g1,TRINITY_DN14533_c0_g1,TRINITY_DN24183_c4_g4,TRINITY_DN24183_c4_g1,TRINITY_DN24183_c4_g2,TRINITY_DN24183_c4_g3,TRINITY_DN13701_c0_g1,	1.29306e-05
Molecular function	fructose-bisphosphate aldolase activity	GO:0004332	6	3.15658e-07	3.75392	20	115	1446	31212	TRINITY_DN10993_c0_g1,TRINITY_DN21193_c6_g4,TRINITY_DN21193_c6_g2,TRINITY_DN24030_c10_g1,TRINITY_DN24030_c8_g1,TRINITY_DN8736_c0_g1,TRINITY_DN24030_c1_g4,TRINITY_DN7215_c0_g1,TRINITY_DN21193_c28_g1,TRINITY_DN24030_c9_g1,TRINITY_DN21193_c13_g1,TRINITY_DN21193_c9_g1,TRINITY_DN24030_c6_g1,TRINITY_DN13954_c1_g2,TRINITY_DN24030_c7_g1,TRINITY_DN8723_c0_g2,TRINITY_DN21193_c7_g5,TRINITY_DN21193_c7_g3,TRI…	1.56825e-05
Molecular function	transferase activity, transferring nitrogenous groups	GO:0016769	4	3.50292e-07	3.35444	23	148	1446	31212	TRINITY_DN17490_c0_g2,TRINITY_DN17490_c0_g1,TRINITY_DN13524_c4_g1,TRINITY_DN24062_c1_g1,TRINITY_DN22191_c7_g1,TRINITY_DN23336_c1_g1,TRINITY_DN23336_c1_g3,TRINITY_DN23336_c1_g2,TRINITY_DN22191_c4_g1,TRINITY_DN13524_c2_g1,TRINITY_DN13524_c2_g3,TRINITY_DN22191_c11_g1,TRINITY_DN22191_c14_g1,TRINITY_DN22191_c9_g1,TRINITY_DN23631_c1_g2,TRINITY_DN13999_c0_g1,TRINITY_DN12857_c0_g1,TRINITY_DN23122_c2_g1,T…	1.66465e-05
Biological process	nitrogen fixation	GO:0009399	5	3.79238e-07	7.55544	10	31	1280	29980	TRINITY_DN17787_c18_g1,TRINITY_DN17787_c10_g1,TRINITY_DN8968_c0_g1,TRINITY_DN17787_c0_g1,TRINITY_DN17787_c0_g4,TRINITY_DN17787_c16_g1,TRINITY_DN17787_c20_g1,TRINITY_DN17787_c19_g1,TRINITY_DN17787_c1_g1,TRINITY_DN17787_c11_g1,	3.89531e-05
Biological process	positive regulation of glycine hydroxymethyltransferase activity	GO:0080114	7	4.50148e-07	15.6146	6	9	1280	29980	TRINITY_DN11476_c0_g1,TRINITY_DN11282_c0_g1,TRINITY_DN14533_c0_g1,TRINITY_DN24183_c4_g2,TRINITY_DN24183_c4_g3,TRINITY_DN13701_c0_g1,	4.46422e-05
Molecular function	aldehyde-lyase activity	GO:0016832	5	1.09873e-06	3.35768	21	135	1446	31212	TRINITY_DN10993_c0_g1,TRINITY_DN21193_c6_g4,TRINITY_DN21193_c6_g2,TRINITY_DN24030_c10_g1,TRINITY_DN24030_c8_g1,TRINITY_DN21247_c0_g1,TRINITY_DN8736_c0_g1,TRINITY_DN24030_c1_g4,TRINITY_DN7215_c0_g1,TRINITY_DN21193_c28_g1,TRINITY_DN24030_c9_g1,TRINITY_DN21193_c13_g1,TRINITY_DN21193_c9_g1,TRINITY_DN24030_c6_g1,TRINITY_DN13954_c1_g2,TRINITY_DN24030_c7_g1,TRINITY_DN8723_c0_g2,TRINITY_DN21193_c7_g5,TRI…	5.00381e-05
Biological process	alpha-amino acid catabolic process	GO:1901606	8	6.25738e-07	2.55238	34	312	1280	29980	TRINITY_DN23705_c4_g4,TRINITY_DN23705_c4_g2,TRINITY_DN13992_c0_g1,TRINITY_DN15561_c2_g3,TRINITY_DN15561_c2_g2,TRINITY_DN21251_c1_g1,TRINITY_DN15561_c5_g1,TRINITY_DN24062_c1_g1,TRINITY_DN23705_c4_g12,TRINITY_DN15782_c0_g1,TRINITY_DN23705_c25_g1,TRINITY_DN14397_c1_g1,TRINITY_DN12604_c0_g1,TRINITY_DN23705_c10_g1,TRINITY_DN17536_c0_g2,TRINITY_DN23336_c1_g1,TRINITY_DN23336_c1_g3,TRINITY_DN23336_c1_g2,…	5.99874e-05
Biological process	amino acid catabolic process	GO:0009063	8	9.69551e-07	2.50423	34	318	1280	29980	TRINITY_DN23705_c4_g4,TRINITY_DN23705_c4_g2,TRINITY_DN13992_c0_g1,TRINITY_DN15561_c2_g3,TRINITY_DN15561_c2_g2,TRINITY_DN21251_c1_g1,TRINITY_DN15561_c5_g1,TRINITY_DN24062_c1_g1,TRINITY_DN23705_c4_g12,TRINITY_DN15782_c0_g1,TRINITY_DN23705_c25_g1,TRINITY_DN14397_c1_g1,TRINITY_DN12604_c0_g1,TRINITY_DN23705_c10_g1,TRINITY_DN17536_c0_g2,TRINITY_DN23336_c1_g1,TRINITY_DN23336_c1_g3,TRINITY_DN23336_c1_g2,…	8.99493e-05
Biological process	cell wall biogenesis	GO:0042546	5	1.04158e-06	2.49638	34	319	1280	29980	TRINITY_DN18531_c0_g1,TRINITY_DN16256_c0_g1,TRINITY_DN23360_c0_g1,TRINITY_DN18730_c0_g1,TRINITY_DN22374_c0_g1,TRINITY_DN21521_c0_g1,TRINITY_DN22375_c2_g1,TRINITY_DN10170_c0_g1,TRINITY_DN22650_c1_g1,TRINITY_DN13790_c0_g2,TRINITY_DN17029_c0_g1,TRINITY_DN23804_c0_g2,TRINITY_DN21511_c0_g1,TRINITY_DN15556_c0_g2,TRINITY_DN16483_c0_g1,TRINITY_DN15994_c0_g2,TRINITY_DN19785_c1_g1,TRINITY_DN21292_c0_g1,TRI…	9.3612e-05
Biological process	proteinogenic amino acid catabolic process	GO:0170040	8	1.15865e-06	2.71694	29	250	1280	29980	TRINITY_DN23705_c4_g4,TRINITY_DN23705_c4_g2,TRINITY_DN15561_c2_g3,TRINITY_DN15561_c2_g2,TRINITY_DN21251_c1_g1,TRINITY_DN15561_c5_g1,TRINITY_DN24062_c1_g1,TRINITY_DN23705_c4_g12,TRINITY_DN23705_c25_g1,TRINITY_DN14397_c1_g1,TRINITY_DN12604_c0_g1,TRINITY_DN23705_c10_g1,TRINITY_DN17536_c0_g2,TRINITY_DN23336_c1_g1,TRINITY_DN23336_c1_g3,TRINITY_DN23336_c1_g2,TRINITY_DN23705_c26_g1,TRINITY_DN23705_c6_g1…	0.000100978
Biological process	cell wall polysaccharide metabolic process	GO:0010383	6	1.31764e-06	3.03851	24	185	1280	29980	TRINITY_DN18531_c0_g1,TRINITY_DN18730_c0_g1,TRINITY_DN22374_c0_g1,TRINITY_DN17048_c1_g1,TRINITY_DN22375_c2_g1,TRINITY_DN13605_c0_g1,TRINITY_DN13790_c0_g2,TRINITY_DN22530_c0_g2,TRINITY_DN23804_c0_g2,TRINITY_DN15497_c0_g1,TRINITY_DN21511_c0_g1,TRINITY_DN15772_c0_g2,TRINITY_DN15556_c0_g2,TRINITY_DN19910_c0_g1,TRINITY_DN15994_c0_g2,TRINITY_DN20023_c0_g1,TRINITY_DN18740_c1_g1,TRINITY_DN22642_c0_g2,TRI…	0.000111457
Biological process	ammonia assimilation cycle	GO:0019676	11	1.51704e-06	7.52846	9	28	1280	29980	TRINITY_DN11476_c0_g1,TRINITY_DN24183_c2_g1,TRINITY_DN11258_c0_g1,TRINITY_DN11282_c0_g1,TRINITY_DN14533_c0_g1,TRINITY_DN24183_c4_g2,TRINITY_DN24183_c4_g3,TRINITY_DN13701_c0_g1,TRINITY_DN21436_c1_g2,	0.000124657
Molecular function	beta-glucosidase activity	GO:0008422	7	2.97871e-06	4.09843	15	79	1446	31212	TRINITY_DN24038_c4_g2,TRINITY_DN24038_c4_g4,TRINITY_DN24038_c4_g3,TRINITY_DN22001_c0_g1,TRINITY_DN23454_c1_g1,TRINITY_DN20023_c0_g1,TRINITY_DN24038_c2_g2,TRINITY_DN20025_c1_g1,TRINITY_DN19801_c3_g1,TRINITY_DN16536_c3_g2,TRINITY_DN20946_c1_g1,TRINITY_DN18991_c2_g3,TRINITY_DN18991_c2_g4,TRINITY_DN23534_c1_g5,TRINITY_DN22610_c0_g1,	0.000130229
Biological process	carbohydrate biosynthetic process	GO:0016051	5	1.78382e-06	1.7425	77	1035	1280	29980	TRINITY_DN18531_c0_g1,TRINITY_DN21643_c0_g1,TRINITY_DN23360_c0_g1,TRINITY_DN18730_c0_g1,TRINITY_DN10993_c0_g1,TRINITY_DN19008_c26_g1,TRINITY_DN22088_c0_g3,TRINITY_DN22088_c0_g1,TRINITY_DN22902_c3_g1,TRINITY_DN19008_c11_g1,TRINITY_DN14117_c0_g1,TRINITY_DN21193_c6_g4,TRINITY_DN22758_c1_g1,TRINITY_DN22902_c0_g2,TRINITY_DN21521_c0_g1,TRINITY_DN8736_c0_g1,TRINITY_DN24030_c1_g4,TRINITY_DN19008_c3_g1,TR…	0.000142507
Biological process	nitrogen cycle metabolic process	GO:0071941	4	1.94296e-06	3.50406	19	127	1280	29980	TRINITY_DN17787_c18_g1,TRINITY_DN17309_c0_g1,TRINITY_DN17787_c10_g1,TRINITY_DN8968_c0_g1,TRINITY_DN20783_c0_g1,TRINITY_DN18708_c0_g1,TRINITY_DN14394_c0_g1,TRINITY_DN23570_c3_g1,TRINITY_DN17787_c0_g1,TRINITY_DN17787_c0_g4,TRINITY_DN17787_c16_g1,TRINITY_DN17787_c20_g1,TRINITY_DN17787_c19_g1,TRINITY_DN21807_c0_g2,TRINITY_DN17787_c1_g1,TRINITY_DN21807_c0_g1,TRINITY_DN18389_c0_g1,TRINITY_DN20406_c1_g1…	0.000151026
Molecular function	ligase activity, forming carbon-nitrogen bonds	GO:0016879	4	3.88117e-06	2.78158	25	194	1446	31212	TRINITY_DN17787_c18_g1,TRINITY_DN17787_c6_g1,TRINITY_DN17787_c10_g1,TRINITY_DN8968_c0_g1,TRINITY_DN17787_c17_g1,TRINITY_DN16380_c0_g1,TRINITY_DN17787_c3_g1,TRINITY_DN17787_c13_g1,TRINITY_DN17787_c21_g1,TRINITY_DN17787_c0_g1,TRINITY_DN17787_c0_g3,TRINITY_DN17787_c0_g4,TRINITY_DN17787_c4_g1,TRINITY_DN17787_c16_g1,TRINITY_DN14890_c1_g3,TRINITY_DN17787_c8_g1,TRINITY_DN17787_c20_g1,TRINITY_DN17787_c19…	0.000163158
Biological process	small molecule metabolic process	GO:0044281	3	2.65547e-06	1.30011	262	4720	1280	29980	TRINITY_DN20377_c1_g7,TRINITY_DN22477_c0_g3,TRINITY_DN17787_c18_g1,TRINITY_DN20214_c0_g1,TRINITY_DN23570_c11_g1,TRINITY_DN18705_c0_g3,TRINITY_DN15084_c0_g1,TRINITY_DN11877_c0_g1,TRINITY_DN14550_c0_g1,TRINITY_DN18667_c0_g1,TRINITY_DN13524_c4_g1,TRINITY_DN19513_c0_g1,TRINITY_DN11476_c0_g1,TRINITY_DN17584_c0_g1,TRINITY_DN23705_c4_g4,TRINITY_DN23705_c4_g2,TRINITY_DN10993_c0_g1,TRINITY_DN22419_c0_g1,T…	0.000200977
Biological process	cellular response to selenium ion	GO:0071291	7	2.75124e-06	16.7299	5	7	1280	29980	TRINITY_DN22681_c0_g2,TRINITY_DN22681_c0_g1,TRINITY_DN22681_c0_g4,TRINITY_DN22681_c0_g3,TRINITY_DN22681_c0_g6,	0.000202886
Biological process	methylammonium transport	GO:0015843	7	2.75124e-06	16.7299	5	7	1280	29980	TRINITY_DN17915_c23_g1,TRINITY_DN17915_c3_g3,TRINITY_DN17915_c3_g2,TRINITY_DN17915_c3_g1,TRINITY_DN21081_c1_g3,	0.000202886
Molecular function	glucosyltransferase activity	GO:0046527	6	5.69405e-06	2.07642	43	447	1446	31212	TRINITY_DN22477_c0_g3,TRINITY_DN17280_c6_g1,TRINITY_DN18751_c0_g1,TRINITY_DN21643_c0_g1,TRINITY_DN23360_c0_g1,TRINITY_DN17280_c11_g1,TRINITY_DN21666_c0_g1,TRINITY_DN22374_c0_g1,TRINITY_DN16428_c0_g1,TRINITY_DN17280_c3_g3,TRINITY_DN17280_c3_g5,TRINITY_DN15539_c1_g1,TRINITY_DN22375_c2_g1,TRINITY_DN22650_c1_g1,TRINITY_DN15140_c0_g1,TRINITY_DN13790_c0_g2,TRINITY_DN15897_c0_g1,TRINITY_DN19804_c2_g1,TR…	0.000230503
Biological process	cell wall macromolecule metabolic process	GO:0044036	5	3.70318e-06	2.7308	26	223	1280	29980	TRINITY_DN18531_c0_g1,TRINITY_DN18730_c0_g1,TRINITY_DN22374_c0_g1,TRINITY_DN17048_c1_g1,TRINITY_DN22375_c2_g1,TRINITY_DN13605_c0_g1,TRINITY_DN13790_c0_g2,TRINITY_DN22530_c0_g2,TRINITY_DN23804_c0_g2,TRINITY_DN15497_c0_g1,TRINITY_DN21511_c0_g1,TRINITY_DN15772_c0_g2,TRINITY_DN15556_c0_g2,TRINITY_DN19910_c0_g1,TRINITY_DN15994_c0_g2,TRINITY_DN17662_c1_g1,TRINITY_DN22265_c0_g3,TRINITY_DN20023_c0_g1,TRI…	0.000259765
Biological process	small molecule biosynthetic process	GO:0044283	4	3.94154e-06	1.4968	125	1956	1280	29980	TRINITY_DN17787_c18_g1,TRINITY_DN18705_c0_g3,TRINITY_DN15084_c0_g1,TRINITY_DN13524_c4_g1,TRINITY_DN19513_c0_g1,TRINITY_DN11476_c0_g1,TRINITY_DN17584_c0_g1,TRINITY_DN10993_c0_g1,TRINITY_DN22419_c0_g1,TRINITY_DN17601_c0_g2,TRINITY_DN15244_c0_g1,TRINITY_DN11821_c0_g1,TRINITY_DN21251_c1_g1,TRINITY_DN24183_c2_g1,TRINITY_DN21193_c6_g4,TRINITY_DN18092_c0_g1,TRINITY_DN15262_c0_g2,TRINITY_DN11027_c0_g1,TR…	0.000269902
Biological process	glycosyl compound metabolic process	GO:1901657	5	4.72725e-06	2.44471	31	297	1280	29980	TRINITY_DN20377_c1_g7,TRINITY_DN18705_c0_g3,TRINITY_DN17280_c6_g1,TRINITY_DN17280_c11_g1,TRINITY_DN24038_c4_g4,TRINITY_DN24038_c4_g3,TRINITY_DN17280_c3_g3,TRINITY_DN17280_c3_g5,TRINITY_DN14021_c0_g1,TRINITY_DN22001_c0_g1,TRINITY_DN23454_c1_g1,TRINITY_DN19418_c0_g1,TRINITY_DN18085_c0_g1,TRINITY_DN15897_c0_g1,TRINITY_DN17280_c4_g1,TRINITY_DN22350_c2_g3,TRINITY_DN13494_c0_g1,TRINITY_DN18526_c0_g2,TR…	0.000316176
Biological process	carbohydrate metabolic process	GO:0005975	4	5.58808e-06	1.42148	153	2521	1280	29980	TRINITY_DN23570_c11_g1,TRINITY_DN18531_c0_g1,TRINITY_DN11877_c0_g1,TRINITY_DN18662_c0_g1,TRINITY_DN10743_c0_g1,TRINITY_DN21643_c0_g1,TRINITY_DN23360_c0_g1,TRINITY_DN18730_c0_g1,TRINITY_DN10993_c0_g1,TRINITY_DN19008_c26_g1,TRINITY_DN22088_c0_g3,TRINITY_DN22088_c0_g1,TRINITY_DN22902_c3_g1,TRINITY_DN19008_c11_g1,TRINITY_DN14117_c0_g1,TRINITY_DN21193_c6_g4,TRINITY_DN21193_c6_g2,TRINITY_DN24030_c10_g1…	0.000365257
Biological process	alkaloid metabolic process	GO:0009820	5	6.15051e-06	3.52364	17	113	1280	29980	TRINITY_DN21158_c0_g2,TRINITY_DN17331_c0_g1,TRINITY_DN14231_c1_g3,TRINITY_DN17832_c2_g1,TRINITY_DN17832_c2_g3,TRINITY_DN22406_c1_g1,TRINITY_DN22030_c0_g1,TRINITY_DN14194_c0_g1,TRINITY_DN15744_c0_g1,TRINITY_DN13384_c0_g1,TRINITY_DN20004_c0_g1,TRINITY_DN23451_c6_g1,TRINITY_DN21069_c1_g1,TRINITY_DN12792_c0_g1,TRINITY_DN16056_c0_g1,TRINITY_DN18991_c2_g3,TRINITY_DN22610_c0_g1,	0.000393086
Biological process	intracellular nitrogen homeostasis	GO:0141067	5	6.98466e-06	6.38778	9	33	1280	29980	TRINITY_DN11476_c0_g1,TRINITY_DN24183_c2_g1,TRINITY_DN11258_c0_g1,TRINITY_DN11282_c0_g1,TRINITY_DN14533_c0_g1,TRINITY_DN24183_c4_g2,TRINITY_DN24183_c4_g3,TRINITY_DN13701_c0_g1,TRINITY_DN21436_c1_g2,	0.000436693
Biological process	nitrogen utilization	GO:0019740	6	6.98466e-06	6.38778	9	33	1280	29980	TRINITY_DN11476_c0_g1,TRINITY_DN24183_c2_g1,TRINITY_DN11258_c0_g1,TRINITY_DN11282_c0_g1,TRINITY_DN14533_c0_g1,TRINITY_DN24183_c4_g2,TRINITY_DN24183_c4_g3,TRINITY_DN13701_c0_g1,TRINITY_DN21436_c1_g2,	0.000436693
Biological process	response to nematode	GO:0009624	6	7.90315e-06	3.08183	20	152	1280	29980	TRINITY_DN19801_c4_g4,TRINITY_DN18303_c2_g1,TRINITY_DN17309_c0_g1,TRINITY_DN23286_c2_g2,TRINITY_DN23286_c2_g1,TRINITY_DN12374_c0_g2,TRINITY_DN24096_c2_g1,TRINITY_DN14256_c0_g1,TRINITY_DN21563_c2_g1,TRINITY_DN17915_c23_g1,TRINITY_DN17915_c3_g3,TRINITY_DN17915_c3_g2,TRINITY_DN17915_c3_g1,TRINITY_DN24017_c1_g2,TRINITY_DN24017_c1_g1,TRINITY_DN21081_c1_g3,TRINITY_DN22465_c3_g6,TRINITY_DN21436_c1_g2,TR…	0.000463866
Biological process	L-amino acid catabolic process	GO:0170035	9	7.75794e-06	2.46994	29	275	1280	29980	TRINITY_DN23705_c4_g4,TRINITY_DN23705_c4_g2,TRINITY_DN15561_c2_g3,TRINITY_DN15561_c2_g2,TRINITY_DN21251_c1_g1,TRINITY_DN15561_c5_g1,TRINITY_DN24062_c1_g1,TRINITY_DN23705_c4_g12,TRINITY_DN23705_c25_g1,TRINITY_DN14397_c1_g1,TRINITY_DN12604_c0_g1,TRINITY_DN23705_c10_g1,TRINITY_DN17536_c0_g2,TRINITY_DN23336_c1_g1,TRINITY_DN23336_c1_g3,TRINITY_DN23336_c1_g2,TRINITY_DN23705_c26_g1,TRINITY_DN23705_c6_g1…	0.00046483
Biological process	obsolete cellular glucan metabolic process	GO:0006073	0	8.47827e-06	7.20673	8	26	1280	29980	TRINITY_DN22374_c0_g1,TRINITY_DN22375_c2_g1,TRINITY_DN13790_c0_g2,TRINITY_DN21511_c0_g1,TRINITY_DN15556_c0_g2,TRINITY_DN15994_c0_g2,TRINITY_DN20023_c0_g1,TRINITY_DN16654_c3_g1,	0.000468913
Biological process	carboxylic acid biosynthetic process	GO:0046394	7	8.18672e-06	1.59416	91	1337	1280	29980	TRINITY_DN17787_c18_g1,TRINITY_DN18705_c0_g3,TRINITY_DN15084_c0_g1,TRINITY_DN13524_c4_g1,TRINITY_DN19513_c0_g1,TRINITY_DN11476_c0_g1,TRINITY_DN17584_c0_g1,TRINITY_DN22419_c0_g1,TRINITY_DN17601_c0_g2,TRINITY_DN11821_c0_g1,TRINITY_DN21251_c1_g1,TRINITY_DN24183_c2_g1,TRINITY_DN18092_c0_g1,TRINITY_DN11027_c0_g1,TRINITY_DN17787_c6_g1,TRINITY_DN21642_c1_g2,TRINITY_DN23634_c5_g1,TRINITY_DN17787_c10_g1,T…	0.0004709
Biological process	organic acid biosynthetic process	GO:0016053	5	8.42884e-06	1.59297	91	1338	1280	29980	TRINITY_DN17787_c18_g1,TRINITY_DN18705_c0_g3,TRINITY_DN15084_c0_g1,TRINITY_DN13524_c4_g1,TRINITY_DN19513_c0_g1,TRINITY_DN11476_c0_g1,TRINITY_DN17584_c0_g1,TRINITY_DN22419_c0_g1,TRINITY_DN17601_c0_g2,TRINITY_DN11821_c0_g1,TRINITY_DN21251_c1_g1,TRINITY_DN24183_c2_g1,TRINITY_DN18092_c0_g1,TRINITY_DN11027_c0_g1,TRINITY_DN17787_c6_g1,TRINITY_DN21642_c1_g2,TRINITY_DN23634_c5_g1,TRINITY_DN17787_c10_g1,T…	0.000475321
Cellular component	microbody	GO:0042579	6	7.75368e-06	1.94742	49	552	1393	30560	TRINITY_DN23495_c5_g1,TRINITY_DN13524_c4_g1,TRINITY_DN17369_c0_g1,TRINITY_DN12952_c0_g1,TRINITY_DN23182_c3_g1,TRINITY_DN23495_c10_g1,TRINITY_DN22191_c7_g1,TRINITY_DN20613_c0_g1,TRINITY_DN23524_c0_g2,TRINITY_DN20995_c26_g1,TRINITY_DN23336_c1_g1,TRINITY_DN23336_c1_g3,TRINITY_DN23336_c1_g2,TRINITY_DN18065_c2_g1,TRINITY_DN17553_c1_g2,TRINITY_DN22133_c0_g1,TRINITY_DN20995_c4_g8,TRINITY_DN22191_c4_g1,T…	0.000547927
Cellular component	peroxisome	GO:0005777	7	7.75368e-06	1.94742	49	552	1393	30560	TRINITY_DN23495_c5_g1,TRINITY_DN13524_c4_g1,TRINITY_DN17369_c0_g1,TRINITY_DN12952_c0_g1,TRINITY_DN23182_c3_g1,TRINITY_DN23495_c10_g1,TRINITY_DN22191_c7_g1,TRINITY_DN20613_c0_g1,TRINITY_DN23524_c0_g2,TRINITY_DN20995_c26_g1,TRINITY_DN23336_c1_g1,TRINITY_DN23336_c1_g3,TRINITY_DN23336_c1_g2,TRINITY_DN18065_c2_g1,TRINITY_DN17553_c1_g2,TRINITY_DN22133_c0_g1,TRINITY_DN20995_c4_g8,TRINITY_DN22191_c4_g1,T…	0.000547927
Biological process	serine family amino acid biosynthetic process	GO:0009070	10	1.28874e-05	2.98368	20	157	1280	29980	TRINITY_DN13524_c4_g1,TRINITY_DN23634_c5_g1,TRINITY_DN15653_c2_g3,TRINITY_DN22191_c7_g1,TRINITY_DN23336_c1_g1,TRINITY_DN23336_c1_g2,TRINITY_DN22191_c4_g1,TRINITY_DN13524_c2_g1,TRINITY_DN13524_c2_g3,TRINITY_DN22191_c11_g1,TRINITY_DN22191_c14_g1,TRINITY_DN22191_c9_g1,TRINITY_DN12857_c0_g1,TRINITY_DN22191_c2_g4,TRINITY_DN22191_c2_g1,TRINITY_DN22191_c6_g1,TRINITY_DN22935_c3_g8,TRINITY_DN22935_c3_g5,T…	0.000699324
Molecular function	hydroxypyruvate reductase activity	GO:0016618	6	2.1308e-05	9.25074	6	14	1446	31212	TRINITY_DN23495_c5_g1,TRINITY_DN13857_c0_g1,TRINITY_DN23495_c8_g1,TRINITY_DN23495_c3_g3,TRINITY_DN23495_c3_g2,TRINITY_DN23495_c3_g5,	0.000831775
Molecular function	glycosyltransferase activity	GO:0016757	4	2.22946e-05	1.57146	87	1195	1446	31212	TRINITY_DN22477_c0_g3,TRINITY_DN18531_c0_g1,TRINITY_DN18662_c0_g1,TRINITY_DN17280_c6_g1,TRINITY_DN18751_c0_g1,TRINITY_DN21673_c0_g1,TRINITY_DN21643_c0_g1,TRINITY_DN23360_c0_g1,TRINITY_DN18730_c0_g1,TRINITY_DN19721_c1_g1,TRINITY_DN19721_c1_g2,TRINITY_DN17280_c11_g1,TRINITY_DN17467_c0_g2,TRINITY_DN21666_c0_g1,TRINITY_DN22374_c0_g1,TRINITY_DN16428_c0_g1,TRINITY_DN21521_c0_g1,TRINITY_DN17280_c3_g3,TR…	0.000840275
Molecular function	glyoxylate reductase (NADP+) activity	GO:0030267	7	3.41183e-05	8.63402	6	15	1446	31212	TRINITY_DN23495_c5_g1,TRINITY_DN13857_c0_g1,TRINITY_DN23495_c8_g1,TRINITY_DN23495_c3_g3,TRINITY_DN23495_c3_g2,TRINITY_DN23495_c3_g5,	0.00124304
Molecular function	L-ornithine transmembrane transporter activity	GO:0000064	8	4.39293e-05	10.7925	5	10	1446	31212	TRINITY_DN17601_c0_g2,TRINITY_DN20943_c1_g5,TRINITY_DN20943_c1_g4,TRINITY_DN20943_c1_g2,TRINITY_DN20943_c0_g3,	0.00154886
Molecular function	glycine:2-oxoglutarate aminotransferase activity	GO:0047958	6	4.39293e-05	10.7925	5	10	1446	31212	TRINITY_DN23336_c1_g1,TRINITY_DN23336_c1_g3,TRINITY_DN23336_c1_g2,TRINITY_DN13999_c0_g1,TRINITY_DN12857_c0_g1,	0.00154886
Molecular function	glucosidase activity	GO:0015926	6	4.98998e-05	2.50736	23	198	1446	31212	TRINITY_DN10743_c0_g1,TRINITY_DN24038_c4_g2,TRINITY_DN24038_c4_g4,TRINITY_DN24038_c4_g3,TRINITY_DN21618_c0_g1,TRINITY_DN22001_c0_g1,TRINITY_DN23454_c1_g1,TRINITY_DN20023_c0_g1,TRINITY_DN24038_c2_g2,TRINITY_DN16250_c0_g1,TRINITY_DN20982_c1_g1,TRINITY_DN20025_c1_g1,TRINITY_DN19801_c3_g1,TRINITY_DN24113_c2_g2,TRINITY_DN24113_c2_g1,TRINITY_DN19185_c1_g1,TRINITY_DN16536_c3_g2,TRINITY_DN20946_c1_g1,TRI…	0.00165274
Molecular function	glyoxylate reductase activity	GO:0106345	6	5.24468e-05	8.0944	6	16	1446	31212	TRINITY_DN23495_c5_g1,TRINITY_DN13857_c0_g1,TRINITY_DN23495_c8_g1,TRINITY_DN23495_c3_g3,TRINITY_DN23495_c3_g2,TRINITY_DN23495_c3_g5,	0.00168601
Biological process	response to inorganic substance	GO:0010035	4	4.23148e-05	1.45812	111	1783	1280	29980	TRINITY_DN23495_c5_g1,TRINITY_DN20377_c1_g7,TRINITY_DN14282_c1_g1,TRINITY_DN22477_c0_g3,TRINITY_DN23759_c0_g2,TRINITY_DN20105_c2_g1,TRINITY_DN18447_c0_g1,TRINITY_DN23360_c0_g1,TRINITY_DN18278_c0_g2,TRINITY_DN11040_c0_g1,TRINITY_DN11040_c0_g2,TRINITY_DN10993_c0_g1,TRINITY_DN21350_c0_g1,TRINITY_DN15721_c1_g1,TRINITY_DN15557_c1_g2,TRINITY_DN14117_c0_g1,TRINITY_DN21193_c6_g4,TRINITY_DN24062_c1_g1,TRI…	0.00225366
Biological process	one-carbon compound transport	GO:0019755	6	4.93605e-05	8.26654	6	17	1280	29980	TRINITY_DN14372_c0_g1,TRINITY_DN17915_c23_g1,TRINITY_DN17915_c3_g3,TRINITY_DN17915_c3_g2,TRINITY_DN17915_c3_g1,TRINITY_DN21081_c1_g3,	0.00253501
Biological process	glutamate metabolic process	GO:0006536	10	5.02514e-05	3.45164	14	95	1280	29980	TRINITY_DN11476_c0_g1,TRINITY_DN11821_c0_g1,TRINITY_DN24183_c2_g1,TRINITY_DN11258_c0_g1,TRINITY_DN17536_c0_g2,TRINITY_DN24183_c3_g2,TRINITY_DN11282_c0_g1,TRINITY_DN14533_c0_g1,TRINITY_DN24183_c4_g4,TRINITY_DN24183_c4_g1,TRINITY_DN24183_c4_g2,TRINITY_DN24183_c4_g3,TRINITY_DN13701_c0_g1,TRINITY_DN21436_c1_g2,	0.00253549
Biological process	hemicellulose metabolic process	GO:0010410	7	4.88191e-05	3.01645	17	132	1280	29980	TRINITY_DN18531_c0_g1,TRINITY_DN22374_c0_g1,TRINITY_DN17048_c1_g1,TRINITY_DN22375_c2_g1,TRINITY_DN13605_c0_g1,TRINITY_DN13790_c0_g2,TRINITY_DN15497_c0_g1,TRINITY_DN21511_c0_g1,TRINITY_DN15772_c0_g2,TRINITY_DN15556_c0_g2,TRINITY_DN19910_c0_g1,TRINITY_DN15994_c0_g2,TRINITY_DN22642_c0_g2,TRINITY_DN15781_c1_g1,TRINITY_DN14421_c0_g1,TRINITY_DN16654_c3_g1,TRINITY_DN16777_c0_g1,	0.0025528
Molecular function	hexosyltransferase activity	GO:0016758	5	0.000111159	1.61453	65	869	1446	31212	TRINITY_DN22477_c0_g3,TRINITY_DN18662_c0_g1,TRINITY_DN17280_c6_g1,TRINITY_DN18751_c0_g1,TRINITY_DN21673_c0_g1,TRINITY_DN21643_c0_g1,TRINITY_DN23360_c0_g1,TRINITY_DN18730_c0_g1,TRINITY_DN17280_c11_g1,TRINITY_DN17467_c0_g2,TRINITY_DN21666_c0_g1,TRINITY_DN22374_c0_g1,TRINITY_DN16428_c0_g1,TRINITY_DN17280_c3_g3,TRINITY_DN17280_c3_g5,TRINITY_DN15539_c1_g1,TRINITY_DN22375_c2_g1,TRINITY_DN16326_c0_g1,TR…	0.0033749
Molecular function	scopolin beta-glucosidase activity	GO:0102483	6	0.000117805	4.15097	10	52	1446	31212	TRINITY_DN24038_c4_g2,TRINITY_DN24038_c4_g4,TRINITY_DN24038_c4_g3,TRINITY_DN22001_c0_g1,TRINITY_DN24038_c2_g2,TRINITY_DN20025_c1_g1,TRINITY_DN20946_c1_g1,TRINITY_DN18991_c2_g4,TRINITY_DN23534_c1_g5,TRINITY_DN22610_c0_g1,	0.00348002
Biological process	response to light stimulus	GO:0009416	5	7.09673e-05	1.50057	92	1436	1280	29980	TRINITY_DN23495_c5_g1,TRINITY_DN18705_c0_g3,TRINITY_DN19801_c4_g4,TRINITY_DN20105_c2_g1,TRINITY_DN17770_c6_g1,TRINITY_DN11476_c0_g1,TRINITY_DN14766_c0_g2,TRINITY_DN14766_c0_g1,TRINITY_DN23506_c0_g1,TRINITY_DN19982_c2_g1,TRINITY_DN21350_c0_g1,TRINITY_DN18291_c1_g3,TRINITY_DN15761_c0_g1,TRINITY_DN16691_c0_g1,TRINITY_DN14962_c0_g2,TRINITY_DN20753_c0_g1,TRINITY_DN15033_c3_g3,TRINITY_DN19008_c3_g1,TRI…	0.003519
Biological process	carboxylic acid catabolic process	GO:0046395	7	7.4395e-05	1.9159	40	489	1280	29980	TRINITY_DN23705_c4_g4,TRINITY_DN23705_c4_g2,TRINITY_DN13992_c0_g1,TRINITY_DN15561_c2_g3,TRINITY_DN15561_c2_g2,TRINITY_DN21251_c1_g1,TRINITY_DN15561_c5_g1,TRINITY_DN24062_c1_g1,TRINITY_DN23705_c4_g12,TRINITY_DN15782_c0_g1,TRINITY_DN23705_c25_g1,TRINITY_DN14397_c1_g1,TRINITY_DN12604_c0_g1,TRINITY_DN13971_c0_g1,TRINITY_DN23705_c10_g1,TRINITY_DN23524_c0_g2,TRINITY_DN11654_c0_g1,TRINITY_DN17536_c0_g2,…	0.00362644
Molecular function	UDP-glucosyltransferase activity	GO:0035251	7	0.00013729	1.93299	36	402	1446	31212	TRINITY_DN22477_c0_g3,TRINITY_DN17280_c6_g1,TRINITY_DN18751_c0_g1,TRINITY_DN21643_c0_g1,TRINITY_DN23360_c0_g1,TRINITY_DN17280_c11_g1,TRINITY_DN21666_c0_g1,TRINITY_DN16428_c0_g1,TRINITY_DN17280_c3_g3,TRINITY_DN17280_c3_g5,TRINITY_DN15539_c1_g1,TRINITY_DN22650_c1_g1,TRINITY_DN15140_c0_g1,TRINITY_DN15897_c0_g1,TRINITY_DN19804_c2_g1,TRINITY_DN17280_c4_g1,TRINITY_DN14994_c1_g5,TRINITY_DN14994_c1_g4,TR…	0.0039489
Molecular function	heterocyclic compound binding	GO:1901363	4	0.000146307	1.17176	399	7350	1446	31212	TRINITY_DN23495_c5_g1,TRINITY_DN15012_c0_g1,TRINITY_DN13857_c0_g1,TRINITY_DN14282_c1_g1,TRINITY_DN17787_c18_g1,TRINITY_DN20214_c0_g1,TRINITY_DN24178_c0_g1,TRINITY_DN19701_c3_g2,TRINITY_DN23759_c0_g2,TRINITY_DN12391_c1_g1,TRINITY_DN14550_c0_g1,TRINITY_DN17490_c0_g2,TRINITY_DN17490_c0_g1,TRINITY_DN18967_c46_g1,TRINITY_DN8144_c1_g1,TRINITY_DN12428_c0_g1,TRINITY_DN23173_c3_g1,TRINITY_DN13163_c0_g1,TR…	0.00410034
Biological process	cell wall organization or biogenesis	GO:0071554	3	9.09049e-05	1.58197	72	1066	1280	29980	TRINITY_DN18531_c0_g1,TRINITY_DN18705_c0_g3,TRINITY_DN16256_c0_g1,TRINITY_DN23360_c0_g1,TRINITY_DN18730_c0_g1,TRINITY_DN22806_c0_g2,TRINITY_DN22806_c0_g1,TRINITY_DN18353_c0_g2,TRINITY_DN17135_c0_g1,TRINITY_DN22374_c0_g1,TRINITY_DN13424_c0_g1,TRINITY_DN17048_c1_g1,TRINITY_DN21521_c0_g1,TRINITY_DN12545_c0_g1,TRINITY_DN13201_c0_g1,TRINITY_DN22375_c2_g1,TRINITY_DN19451_c0_g1,TRINITY_DN10170_c0_g1,TRI…	0.00435738
Biological process	organic acid catabolic process	GO:0016054	5	0.000105374	1.88506	40	497	1280	29980	TRINITY_DN23705_c4_g4,TRINITY_DN23705_c4_g2,TRINITY_DN13992_c0_g1,TRINITY_DN15561_c2_g3,TRINITY_DN15561_c2_g2,TRINITY_DN21251_c1_g1,TRINITY_DN15561_c5_g1,TRINITY_DN24062_c1_g1,TRINITY_DN23705_c4_g12,TRINITY_DN15782_c0_g1,TRINITY_DN23705_c25_g1,TRINITY_DN14397_c1_g1,TRINITY_DN12604_c0_g1,TRINITY_DN13971_c0_g1,TRINITY_DN23705_c10_g1,TRINITY_DN23524_c0_g2,TRINITY_DN11654_c0_g1,TRINITY_DN17536_c0_g2,…	0.00496813
Biological process	polysaccharide biosynthetic process	GO:0000271	6	0.000115443	1.99585	34	399	1280	29980	TRINITY_DN18531_c0_g1,TRINITY_DN21643_c0_g1,TRINITY_DN23360_c0_g1,TRINITY_DN18730_c0_g1,TRINITY_DN22758_c1_g1,TRINITY_DN21521_c0_g1,TRINITY_DN19451_c0_g1,TRINITY_DN16326_c0_g1,TRINITY_DN22650_c1_g1,TRINITY_DN13605_c0_g1,TRINITY_DN17029_c0_g1,TRINITY_DN23804_c0_g2,TRINITY_DN15497_c0_g1,TRINITY_DN15772_c0_g2,TRINITY_DN19910_c0_g1,TRINITY_DN17662_c1_g1,TRINITY_DN18065_c1_g1,TRINITY_DN18740_c1_g1,TRI…	0.00535506
Molecular function	selenium binding	GO:0008430	4	0.000199602	8.30195	5	13	1446	31212	TRINITY_DN22681_c0_g2,TRINITY_DN22681_c0_g1,TRINITY_DN22681_c0_g4,TRINITY_DN22681_c0_g3,TRINITY_DN22681_c0_g6,	0.00545412
Molecular function	acyltransferase activity	GO:0016746	4	0.000227568	1.44835	93	1386	1446	31212	TRINITY_DN22882_c0_g2,TRINITY_DN15084_c0_g1,TRINITY_DN18667_c0_g1,TRINITY_DN15086_c1_g1,TRINITY_DN24138_c1_g1,TRINITY_DN12918_c0_g1,TRINITY_DN11040_c0_g1,TRINITY_DN11040_c0_g2,TRINITY_DN22863_c1_g1,TRINITY_DN14766_c0_g2,TRINITY_DN14766_c0_g1,TRINITY_DN22419_c0_g1,TRINITY_DN21385_c0_g2,TRINITY_DN21385_c0_g1,TRINITY_DN22591_c0_g2,TRINITY_DN8555_c0_g1,TRINITY_DN11868_c0_g1,TRINITY_DN18353_c0_g2,TRIN…	0.00606664
Biological process	response to selenium ion	GO:0010269	5	0.000135923	9.00841	5	13	1280	29980	TRINITY_DN22681_c0_g2,TRINITY_DN22681_c0_g1,TRINITY_DN22681_c0_g4,TRINITY_DN22681_c0_g3,TRINITY_DN22681_c0_g6,	0.006205
Biological process	response to oxygen-containing compound	GO:1901700	4	0.000138291	1.30368	176	3162	1280	29980	TRINITY_DN23495_c5_g1,TRINITY_DN20377_c1_g7,TRINITY_DN22477_c0_g3,TRINITY_DN18705_c0_g3,TRINITY_DN24053_c1_g1,TRINITY_DN23759_c0_g2,TRINITY_DN16940_c0_g1,TRINITY_DN19801_c4_g4,TRINITY_DN23173_c3_g1,TRINITY_DN20105_c2_g1,TRINITY_DN12918_c0_g1,TRINITY_DN18447_c0_g1,TRINITY_DN22858_c2_g1,TRINITY_DN23360_c0_g1,TRINITY_DN18278_c0_g2,TRINITY_DN11476_c0_g1,TRINITY_DN11040_c0_g1,TRINITY_DN11040_c0_g2,TRI…	0.00621447
Biological process	plant-type cell wall biogenesis	GO:0009832	6	0.000155356	2.33205	23	231	1280	29980	TRINITY_DN18531_c0_g1,TRINITY_DN16256_c0_g1,TRINITY_DN23360_c0_g1,TRINITY_DN18730_c0_g1,TRINITY_DN21521_c0_g1,TRINITY_DN10170_c0_g1,TRINITY_DN22650_c1_g1,TRINITY_DN17029_c0_g1,TRINITY_DN23804_c0_g2,TRINITY_DN15556_c0_g2,TRINITY_DN19785_c1_g1,TRINITY_DN18740_c1_g1,TRINITY_DN22642_c0_g2,TRINITY_DN23718_c1_g1,TRINITY_DN15781_c1_g1,TRINITY_DN14421_c0_g1,TRINITY_DN17989_c0_g3,TRINITY_DN21721_c3_g1,TRI…	0.00687392
Molecular function	oxidoreductase activity, acting on NAD(P)H	GO:0016651	4	0.000316437	2.06665	27	282	1446	31212	TRINITY_DN12428_c0_g1,TRINITY_DN13163_c0_g1,TRINITY_DN23557_c1_g3,TRINITY_DN23557_c1_g6,TRINITY_DN23557_c1_g7,TRINITY_DN23557_c1_g8,TRINITY_DN23557_c11_g1,TRINITY_DN23557_c5_g1,TRINITY_DN18084_c3_g1,TRINITY_DN20613_c0_g1,TRINITY_DN23557_c0_g1,TRINITY_DN12752_c0_g1,TRINITY_DN13281_c0_g1,TRINITY_DN23557_c10_g1,TRINITY_DN23557_c13_g1,TRINITY_DN23557_c3_g1,TRINITY_DN11839_c0_g1,TRINITY_DN12637_c0_g2,…	0.00735885
Molecular function	UDP-glycosyltransferase activity	GO:0008194	5	0.000310744	1.67884	49	630	1446	31212	TRINITY_DN22477_c0_g3,TRINITY_DN17280_c6_g1,TRINITY_DN18751_c0_g1,TRINITY_DN21643_c0_g1,TRINITY_DN23360_c0_g1,TRINITY_DN18730_c0_g1,TRINITY_DN17280_c11_g1,TRINITY_DN17467_c0_g2,TRINITY_DN21666_c0_g1,TRINITY_DN16428_c0_g1,TRINITY_DN17280_c3_g3,TRINITY_DN17280_c3_g5,TRINITY_DN15539_c1_g1,TRINITY_DN22650_c1_g1,TRINITY_DN15140_c0_g1,TRINITY_DN15897_c0_g1,TRINITY_DN23804_c0_g2,TRINITY_DN19804_c2_g1,TR…	0.00738354
Molecular function	7-deoxyloganetic acid glucosyltransferase activity	GO:0102970	6	0.000291075	6.16716	6	21	1446	31212	TRINITY_DN17280_c6_g1,TRINITY_DN17280_c11_g1,TRINITY_DN17280_c3_g3,TRINITY_DN17280_c3_g5,TRINITY_DN15897_c0_g1,TRINITY_DN17280_c4_g1,	0.00757489
Molecular function	alanine-oxo-acid transaminase activity	GO:0047635	6	0.000298654	7.70895	5	14	1446	31212	TRINITY_DN23336_c1_g1,TRINITY_DN23336_c1_g3,TRINITY_DN23336_c1_g2,TRINITY_DN13999_c0_g1,TRINITY_DN12857_c0_g1,	0.00759137
Molecular function	phosphoribulokinase activity	GO:0008974	6	0.000298654	7.70895	5	14	1446	31212	TRINITY_DN22902_c3_g1,TRINITY_DN22902_c0_g2,TRINITY_DN13511_c0_g1,TRINITY_DN22902_c1_g2,TRINITY_DN13494_c0_g1,	0.00759137
Molecular function	L-alanine:2-oxoglutarate aminotransferase activity	GO:0004021	7	0.000298654	7.70895	5	14	1446	31212	TRINITY_DN23336_c1_g1,TRINITY_DN23336_c1_g3,TRINITY_DN23336_c1_g2,TRINITY_DN13999_c0_g1,TRINITY_DN12857_c0_g1,	0.00759137
Molecular function	oxidoreductase activity, acting on single donors with incorporation of molecular oxygen	GO:0016701	4	0.000369943	2.74386	15	118	1446	31212	TRINITY_DN20082_c0_g2,TRINITY_DN20082_c0_g1,TRINITY_DN21642_c1_g2,TRINITY_DN15605_c0_g1,TRINITY_DN22071_c3_g1,TRINITY_DN22071_c3_g5,TRINITY_DN22071_c3_g3,TRINITY_DN22071_c3_g4,TRINITY_DN21602_c0_g1,TRINITY_DN22071_c6_g1,TRINITY_DN20153_c1_g1,TRINITY_DN15717_c0_g1,TRINITY_DN22071_c5_g1,TRINITY_DN16962_c0_g1,TRINITY_DN17792_c1_g2,	0.0084239
Biological process	amine transport	GO:0015837	6	0.000218206	5.4651	7	30	1280	29980	TRINITY_DN23686_c0_g1,TRINITY_DN17915_c23_g1,TRINITY_DN10318_c0_g1,TRINITY_DN17915_c3_g3,TRINITY_DN17915_c3_g2,TRINITY_DN17915_c3_g1,TRINITY_DN21081_c1_g3,	0.0088389
Biological process	pyruvate family amino acid metabolic process	GO:0009078	9	0.000204004	8.36496	5	14	1280	29980	TRINITY_DN23336_c1_g1,TRINITY_DN23336_c1_g3,TRINITY_DN23336_c1_g2,TRINITY_DN13999_c0_g1,TRINITY_DN12857_c0_g1,	0.00888964
Biological process	pyruvate family amino acid catabolic process	GO:0009080	10	0.000204004	8.36496	5	14	1280	29980	TRINITY_DN23336_c1_g1,TRINITY_DN23336_c1_g3,TRINITY_DN23336_c1_g2,TRINITY_DN13999_c0_g1,TRINITY_DN12857_c0_g1,	0.00888964
Biological process	L-alanine metabolic process	GO:0042851	10	0.000204004	8.36496	5	14	1280	29980	TRINITY_DN23336_c1_g1,TRINITY_DN23336_c1_g3,TRINITY_DN23336_c1_g2,TRINITY_DN13999_c0_g1,TRINITY_DN12857_c0_g1,	0.00888964
Biological process	L-alanine catabolic process	GO:0042853	11	0.000204004	8.36496	5	14	1280	29980	TRINITY_DN23336_c1_g1,TRINITY_DN23336_c1_g3,TRINITY_DN23336_c1_g2,TRINITY_DN13999_c0_g1,TRINITY_DN12857_c0_g1,	0.00888964
Biological process	alanine catabolic process	GO:0006524	9	0.000204004	8.36496	5	14	1280	29980	TRINITY_DN23336_c1_g1,TRINITY_DN23336_c1_g3,TRINITY_DN23336_c1_g2,TRINITY_DN13999_c0_g1,TRINITY_DN12857_c0_g1,	0.00888964
Molecular function	dioxygenase activity	GO:0051213	4	0.000485877	2.07549	25	260	1446	31212	TRINITY_DN21158_c0_g2,TRINITY_DN17331_c0_g1,TRINITY_DN21642_c1_g2,TRINITY_DN19421_c0_g1,TRINITY_DN23092_c0_g3,TRINITY_DN22071_c3_g1,TRINITY_DN22071_c3_g5,TRINITY_DN22071_c3_g3,TRINITY_DN22071_c3_g4,TRINITY_DN22406_c1_g1,TRINITY_DN22030_c0_g1,TRINITY_DN11654_c0_g1,TRINITY_DN17060_c0_g1,TRINITY_DN14194_c0_g1,TRINITY_DN3001_c0_g1,TRINITY_DN15955_c0_g1,TRINITY_DN22071_c6_g1,TRINITY_DN20004_c0_g1,TRIN…	0.0102128
Molecular function	nucleotide binding	GO:0000166	5	0.000592324	1.15899	375	6984	1446	31212	TRINITY_DN23495_c5_g1,TRINITY_DN15012_c0_g1,TRINITY_DN13857_c0_g1,TRINITY_DN14282_c1_g1,TRINITY_DN17787_c18_g1,TRINITY_DN20214_c0_g1,TRINITY_DN24178_c0_g1,TRINITY_DN19701_c3_g2,TRINITY_DN23759_c0_g2,TRINITY_DN12391_c1_g1,TRINITY_DN14550_c0_g1,TRINITY_DN18967_c46_g1,TRINITY_DN8144_c1_g1,TRINITY_DN12428_c0_g1,TRINITY_DN23173_c3_g1,TRINITY_DN13163_c0_g1,TRINITY_DN18967_c34_g1,TRINITY_DN18967_c0_g1,T…	0.0122153
Molecular function	nucleoside phosphate binding	GO:1901265	4	0.000592324	1.15899	375	6984	1446	31212	TRINITY_DN23495_c5_g1,TRINITY_DN15012_c0_g1,TRINITY_DN13857_c0_g1,TRINITY_DN14282_c1_g1,TRINITY_DN17787_c18_g1,TRINITY_DN20214_c0_g1,TRINITY_DN24178_c0_g1,TRINITY_DN19701_c3_g2,TRINITY_DN23759_c0_g2,TRINITY_DN12391_c1_g1,TRINITY_DN14550_c0_g1,TRINITY_DN18967_c46_g1,TRINITY_DN8144_c1_g1,TRINITY_DN12428_c0_g1,TRINITY_DN23173_c3_g1,TRINITY_DN13163_c0_g1,TRINITY_DN18967_c34_g1,TRINITY_DN18967_c0_g1,T…	0.0122153
Molecular function	ribonucleotide binding	GO:0032553	6	0.000680598	1.17194	330	6078	1446	31212	TRINITY_DN15012_c0_g1,TRINITY_DN14282_c1_g1,TRINITY_DN17787_c18_g1,TRINITY_DN20214_c0_g1,TRINITY_DN24178_c0_g1,TRINITY_DN19701_c3_g2,TRINITY_DN23759_c0_g2,TRINITY_DN12391_c1_g1,TRINITY_DN14550_c0_g1,TRINITY_DN18967_c46_g1,TRINITY_DN8144_c1_g1,TRINITY_DN12428_c0_g1,TRINITY_DN23173_c3_g1,TRINITY_DN13163_c0_g1,TRINITY_DN18967_c34_g1,TRINITY_DN18967_c0_g1,TRINITY_DN18278_c0_g2,TRINITY_DN22857_c0_g1,T…	0.0132838
Molecular function	catalytic activity	GO:0003824	2	0.000669746	1.07119	890	17934	1446	31212	TRINITY_DN23495_c5_g1,TRINITY_DN15012_c0_g1,TRINITY_DN13857_c0_g1,TRINITY_DN14282_c1_g1,TRINITY_DN22477_c0_g3,TRINITY_DN15733_c1_g2,TRINITY_DN17787_c18_g1,TRINITY_DN13421_c0_g2,TRINITY_DN16556_c0_g2,TRINITY_DN24178_c0_g1,TRINITY_DN18906_c1_g3,TRINITY_DN23570_c11_g1,TRINITY_DN18531_c0_g1,TRINITY_DN18705_c0_g2,TRINITY_DN18705_c0_g3,TRINITY_DN19701_c3_g2,TRINITY_DN23451_c8_g1,TRINITY_DN22882_c0_g2,T…	0.0133097
Biological process	polysaccharide metabolic process	GO:0005976	5	0.000338186	1.62778	54	777	1280	29980	TRINITY_DN18531_c0_g1,TRINITY_DN21643_c0_g1,TRINITY_DN23360_c0_g1,TRINITY_DN18730_c0_g1,TRINITY_DN21666_c0_g1,TRINITY_DN22374_c0_g1,TRINITY_DN22758_c1_g1,TRINITY_DN17048_c1_g1,TRINITY_DN21521_c0_g1,TRINITY_DN22375_c2_g1,TRINITY_DN19451_c0_g1,TRINITY_DN16326_c0_g1,TRINITY_DN22650_c1_g1,TRINITY_DN310_c0_g1,TRINITY_DN13605_c0_g1,TRINITY_DN13790_c0_g2,TRINITY_DN17029_c0_g1,TRINITY_DN22530_c0_g2,TRINI…	0.0135086
Biological process	response to cadmium ion	GO:0046686	6	0.000371997	1.72047	44	599	1280	29980	TRINITY_DN20377_c1_g7,TRINITY_DN14282_c1_g1,TRINITY_DN10993_c0_g1,TRINITY_DN21350_c0_g1,TRINITY_DN15557_c1_g2,TRINITY_DN14117_c0_g1,TRINITY_DN21193_c6_g4,TRINITY_DN24062_c1_g1,TRINITY_DN16691_c0_g1,TRINITY_DN24030_c1_g4,TRINITY_DN15033_c3_g3,TRINITY_DN12604_c0_g1,TRINITY_DN7215_c0_g1,TRINITY_DN20372_c0_g1,TRINITY_DN19073_c1_g1,TRINITY_DN21641_c4_g2,TRINITY_DN22251_c0_g1,TRINITY_DN21193_c28_g1,TRI…	0.0146556
Biological process	positive regulation of auxin mediated signaling pathway	GO:0010929	8	0.000415233	5.85547	6	24	1280	29980	TRINITY_DN20377_c1_g7,TRINITY_DN12487_c0_g2,TRINITY_DN20437_c6_g1,TRINITY_DN23295_c0_g1,TRINITY_DN19653_c0_g1,TRINITY_DN19653_c0_g2,	0.0157133
Biological process	alanine metabolic process	GO:0006522	8	0.00041441	7.31934	5	16	1280	29980	TRINITY_DN23336_c1_g1,TRINITY_DN23336_c1_g3,TRINITY_DN23336_c1_g2,TRINITY_DN13999_c0_g1,TRINITY_DN12857_c0_g1,	0.0158913
Biological process	response to hydrogen peroxide	GO:0042542	6	0.000409038	2.33053	20	201	1280	29980	TRINITY_DN22477_c0_g3,TRINITY_DN23759_c0_g2,TRINITY_DN16691_c0_g1,TRINITY_DN14962_c0_g2,TRINITY_DN15033_c3_g3,TRINITY_DN17239_c2_g1,TRINITY_DN20995_c4_g8,TRINITY_DN23845_c3_g1,TRINITY_DN20421_c0_g3,TRINITY_DN20421_c0_g1,TRINITY_DN15564_c3_g2,TRINITY_DN23845_c2_g2,TRINITY_DN22681_c0_g2,TRINITY_DN22681_c0_g1,TRINITY_DN22681_c0_g4,TRINITY_DN22681_c0_g3,TRINITY_DN22681_c0_g6,TRINITY_DN22369_c0_g1,TRI…	0.0158972
Biological process	response to radiation	GO:0009314	4	0.00047769	1.41857	92	1519	1280	29980	TRINITY_DN23495_c5_g1,TRINITY_DN18705_c0_g3,TRINITY_DN19801_c4_g4,TRINITY_DN20105_c2_g1,TRINITY_DN17770_c6_g1,TRINITY_DN11476_c0_g1,TRINITY_DN14766_c0_g2,TRINITY_DN14766_c0_g1,TRINITY_DN23506_c0_g1,TRINITY_DN19982_c2_g1,TRINITY_DN21350_c0_g1,TRINITY_DN18291_c1_g3,TRINITY_DN15761_c0_g1,TRINITY_DN16691_c0_g1,TRINITY_DN14962_c0_g2,TRINITY_DN20753_c0_g1,TRINITY_DN15033_c3_g3,TRINITY_DN19008_c3_g1,TRI…	0.017842
Molecular function	short-chain fatty acyl-CoA dehydrogenase activity	GO:0016937	7	0.00109463	5.99585	5	18	1446	31212	TRINITY_DN17132_c0_g1,TRINITY_DN15782_c0_g1,TRINITY_DN13971_c0_g1,TRINITY_DN23688_c3_g2,TRINITY_DN23701_c0_g1,	0.0209899
Biological process	response to abiotic stimulus	GO:0009628	3	0.000593125	1.23941	205	3874	1280	29980	TRINITY_DN23495_c5_g1,TRINITY_DN20377_c1_g7,TRINITY_DN22477_c0_g3,TRINITY_DN18705_c0_g3,TRINITY_DN16256_c0_g1,TRINITY_DN19801_c4_g4,TRINITY_DN23173_c3_g1,TRINITY_DN20105_c2_g1,TRINITY_DN18447_c0_g1,TRINITY_DN23360_c0_g1,TRINITY_DN17770_c6_g1,TRINITY_DN18278_c0_g2,TRINITY_DN11476_c0_g1,TRINITY_DN11040_c0_g1,TRINITY_DN11040_c0_g2,TRINITY_DN14766_c0_g2,TRINITY_DN14766_c0_g1,TRINITY_DN17601_c0_g2,TRI…	0.0215928
Biological process	small molecule catabolic process	GO:0044282	4	0.000613834	1.64795	47	668	1280	29980	TRINITY_DN17584_c0_g1,TRINITY_DN23705_c4_g4,TRINITY_DN23705_c4_g2,TRINITY_DN13992_c0_g1,TRINITY_DN15561_c2_g3,TRINITY_DN15561_c2_g2,TRINITY_DN21251_c1_g1,TRINITY_DN15561_c5_g1,TRINITY_DN24062_c1_g1,TRINITY_DN23705_c4_g12,TRINITY_DN15782_c0_g1,TRINITY_DN23705_c25_g1,TRINITY_DN14397_c1_g1,TRINITY_DN12604_c0_g1,TRINITY_DN13971_c0_g1,TRINITY_DN23705_c10_g1,TRINITY_DN23524_c0_g2,TRINITY_DN11654_c0_g1,…	0.0220673
Molecular function	adenyl nucleotide binding	GO:0030554	7	0.00128529	1.16798	310	5729	1446	31212	TRINITY_DN23495_c5_g1,TRINITY_DN15012_c0_g1,TRINITY_DN13857_c0_g1,TRINITY_DN14282_c1_g1,TRINITY_DN17787_c18_g1,TRINITY_DN20214_c0_g1,TRINITY_DN24178_c0_g1,TRINITY_DN19701_c3_g2,TRINITY_DN23759_c0_g2,TRINITY_DN12391_c1_g1,TRINITY_DN14550_c0_g1,TRINITY_DN18967_c46_g1,TRINITY_DN8144_c1_g1,TRINITY_DN18967_c34_g1,TRINITY_DN18967_c0_g1,TRINITY_DN18278_c0_g2,TRINITY_DN22857_c0_g1,TRINITY_DN19935_c0_g2,T…	0.0242211
Biological process	response to water	GO:0009415	5	0.000702264	1.64741	46	654	1280	29980	TRINITY_DN23495_c5_g1,TRINITY_DN22477_c0_g3,TRINITY_DN20105_c2_g1,TRINITY_DN18447_c0_g1,TRINITY_DN23360_c0_g1,TRINITY_DN18278_c0_g2,TRINITY_DN11040_c0_g1,TRINITY_DN11040_c0_g2,TRINITY_DN15721_c1_g1,TRINITY_DN21666_c0_g1,TRINITY_DN12117_c13_g1,TRINITY_DN21787_c1_g1,TRINITY_DN19701_c2_g1,TRINITY_DN17560_c0_g1,TRINITY_DN18994_c0_g1,TRINITY_DN18994_c0_g2,TRINITY_DN13893_c0_g1,TRINITY_DN16004_c0_g2,TR…	0.0249347
Biological process	dicarboxylic acid biosynthetic process	GO:0043650	8	0.000723697	2.95855	12	95	1280	29980	TRINITY_DN11476_c0_g1,TRINITY_DN11821_c0_g1,TRINITY_DN24183_c2_g1,TRINITY_DN11258_c0_g1,TRINITY_DN24183_c3_g2,TRINITY_DN11282_c0_g1,TRINITY_DN14533_c0_g1,TRINITY_DN24183_c4_g4,TRINITY_DN24183_c4_g1,TRINITY_DN24183_c4_g2,TRINITY_DN24183_c4_g3,TRINITY_DN13701_c0_g1,	0.0253824
Biological process	response to mannitol	GO:0010555	6	0.000756956	6.50608	5	18	1280	29980	TRINITY_DN20105_c2_g1,TRINITY_DN21666_c0_g1,TRINITY_DN17560_c0_g1,TRINITY_DN13893_c0_g1,TRINITY_DN15928_c0_g1,	0.026229
Biological process	ammonium transmembrane transport	GO:0072488	8	0.000756956	6.50608	5	18	1280	29980	TRINITY_DN17915_c23_g1,TRINITY_DN17915_c3_g3,TRINITY_DN17915_c3_g2,TRINITY_DN17915_c3_g1,TRINITY_DN21081_c1_g3,	0.026229
Biological process	response to water deprivation	GO:0009414	6	0.000778238	1.64943	45	639	1280	29980	TRINITY_DN23495_c5_g1,TRINITY_DN22477_c0_g3,TRINITY_DN20105_c2_g1,TRINITY_DN18447_c0_g1,TRINITY_DN23360_c0_g1,TRINITY_DN18278_c0_g2,TRINITY_DN11040_c0_g1,TRINITY_DN11040_c0_g2,TRINITY_DN15721_c1_g1,TRINITY_DN21666_c0_g1,TRINITY_DN12117_c13_g1,TRINITY_DN21787_c1_g1,TRINITY_DN19701_c2_g1,TRINITY_DN17560_c0_g1,TRINITY_DN18994_c0_g1,TRINITY_DN18994_c0_g2,TRINITY_DN13893_c0_g1,TRINITY_DN16004_c0_g2,TR…	0.0263319
Biological process	cell wall polysaccharide biosynthetic process	GO:0070592	7	0.000795507	2.92773	12	96	1280	29980	TRINITY_DN18531_c0_g1,TRINITY_DN18730_c0_g1,TRINITY_DN13605_c0_g1,TRINITY_DN23804_c0_g2,TRINITY_DN15497_c0_g1,TRINITY_DN15772_c0_g2,TRINITY_DN19910_c0_g1,TRINITY_DN18740_c1_g1,TRINITY_DN22642_c0_g2,TRINITY_DN23718_c1_g1,TRINITY_DN15781_c1_g1,TRINITY_DN14421_c0_g1,	0.0266032
Molecular function	malate dehydrogenase activity	GO:0016615	5	0.00153288	2.86067	11	83	1446	31212	TRINITY_DN23182_c3_g1,TRINITY_DN23182_c4_g6,TRINITY_DN23182_c4_g7,TRINITY_DN23182_c4_g8,TRINITY_DN23182_c4_g1,TRINITY_DN23182_c4_g2,TRINITY_DN23778_c2_g3,TRINITY_DN23778_c2_g4,TRINITY_DN23778_c2_g7,TRINITY_DN23778_c2_g6,TRINITY_DN21128_c0_g2,	0.0283973
Molecular function	ubiquitin protein ligase activity	GO:0061630	8	0.00161449	1.70537	35	443	1446	31212	TRINITY_DN22882_c0_g2,TRINITY_DN15086_c1_g1,TRINITY_DN24138_c1_g1,TRINITY_DN12918_c0_g1,TRINITY_DN8555_c0_g1,TRINITY_DN18529_c0_g1,TRINITY_DN9802_c0_g1,TRINITY_DN16305_c1_g1,TRINITY_DN16661_c1_g1,TRINITY_DN19481_c0_g1,TRINITY_DN22726_c0_g2,TRINITY_DN12110_c0_g1,TRINITY_DN12929_c0_g2,TRINITY_DN15333_c0_g1,TRINITY_DN15770_c0_g1,TRINITY_DN18927_c0_g1,TRINITY_DN18562_c1_g2,TRINITY_DN22621_c0_g1,TRINI…	0.0289284
Molecular function	hydrolase activity, hydrolyzing O-glycosyl compounds	GO:0004553	5	0.00165613	1.57856	46	629	1446	31212	TRINITY_DN10743_c0_g1,TRINITY_DN22374_c0_g1,TRINITY_DN24038_c4_g2,TRINITY_DN24038_c4_g4,TRINITY_DN24038_c4_g3,TRINITY_DN21618_c0_g1,TRINITY_DN17048_c1_g1,TRINITY_DN22375_c2_g1,TRINITY_DN22001_c0_g1,TRINITY_DN23454_c1_g1,TRINITY_DN16326_c0_g1,TRINITY_DN23683_c12_g1,TRINITY_DN13790_c0_g2,TRINITY_DN23683_c31_g1,TRINITY_DN21511_c0_g1,TRINITY_DN15556_c0_g2,TRINITY_DN15994_c0_g2,TRINITY_DN17662_c1_g1,T…	0.029196
Molecular function	xyloglucan:xyloglucosyl transferase activity	GO:0016762	7	0.00161181	3.9762	7	38	1446	31212	TRINITY_DN22374_c0_g1,TRINITY_DN22375_c2_g1,TRINITY_DN13790_c0_g2,TRINITY_DN21511_c0_g1,TRINITY_DN15556_c0_g2,TRINITY_DN15994_c0_g2,TRINITY_DN16654_c3_g1,	0.0293619
Biological process	plant-type cell wall organization or biogenesis	GO:0071669	4	0.000906738	1.83817	31	395	1280	29980	TRINITY_DN18531_c0_g1,TRINITY_DN16256_c0_g1,TRINITY_DN23360_c0_g1,TRINITY_DN18730_c0_g1,TRINITY_DN17135_c0_g1,TRINITY_DN21521_c0_g1,TRINITY_DN10170_c0_g1,TRINITY_DN22650_c1_g1,TRINITY_DN21230_c0_g1,TRINITY_DN17029_c0_g1,TRINITY_DN22530_c0_g2,TRINITY_DN23804_c0_g2,TRINITY_DN15556_c0_g2,TRINITY_DN15994_c0_g2,TRINITY_DN19785_c1_g1,TRINITY_DN8720_c0_g1,TRINITY_DN19828_c1_g1,TRINITY_DN18740_c1_g1,TRIN…	0.0299745
Biological process	gluconeogenesis	GO:0006094	8	0.000947856	2.29127	18	184	1280	29980	TRINITY_DN10993_c0_g1,TRINITY_DN21193_c6_g4,TRINITY_DN8736_c0_g1,TRINITY_DN24030_c1_g4,TRINITY_DN7215_c0_g1,TRINITY_DN13255_c0_g1,TRINITY_DN21193_c28_g1,TRINITY_DN24030_c9_g1,TRINITY_DN12619_c0_g1,TRINITY_DN21193_c9_g1,TRINITY_DN22737_c3_g5,TRINITY_DN22737_c3_g2,TRINITY_DN17896_c1_g1,TRINITY_DN13954_c1_g2,TRINITY_DN24030_c7_g1,TRINITY_DN8723_c0_g2,TRINITY_DN21193_c7_g5,TRINITY_DN21193_c7_g3,	0.0309777
Biological process	response to light intensity	GO:0009642	6	0.0009665	1.95182	26	312	1280	29980	TRINITY_DN19801_c4_g4,TRINITY_DN16691_c0_g1,TRINITY_DN14962_c0_g2,TRINITY_DN15033_c3_g3,TRINITY_DN13161_c0_g1,TRINITY_DN17239_c2_g1,TRINITY_DN20073_c2_g1,TRINITY_DN23845_c3_g1,TRINITY_DN22166_c0_g2,TRINITY_DN14217_c0_g1,TRINITY_DN14217_c0_g2,TRINITY_DN20508_c1_g2,TRINITY_DN15564_c3_g2,TRINITY_DN20073_c1_g2,TRINITY_DN20073_c1_g1,TRINITY_DN23845_c2_g2,TRINITY_DN20856_c1_g1,TRINITY_DN11243_c0_g1,TRI…	0.0312321
Molecular function	anion binding	GO:0043168	5	0.00188715	1.14261	367	6933	1446	31212	TRINITY_DN15012_c0_g1,TRINITY_DN14282_c1_g1,TRINITY_DN17787_c18_g1,TRINITY_DN20214_c0_g1,TRINITY_DN24178_c0_g1,TRINITY_DN19701_c3_g2,TRINITY_DN23759_c0_g2,TRINITY_DN12391_c1_g1,TRINITY_DN14550_c0_g1,TRINITY_DN17490_c0_g2,TRINITY_DN17490_c0_g1,TRINITY_DN18967_c46_g1,TRINITY_DN8144_c1_g1,TRINITY_DN12428_c0_g1,TRINITY_DN23173_c3_g1,TRINITY_DN13163_c0_g1,TRINITY_DN18967_c34_g1,TRINITY_DN18967_c0_g1,T…	0.0312523
Molecular function	oxaloacetate decarboxylase activity	GO:0008948	6	0.00185504	4.46587	6	29	1446	31212	TRINITY_DN16865_c2_g1,TRINITY_DN23778_c2_g3,TRINITY_DN23778_c2_g4,TRINITY_DN23778_c2_g7,TRINITY_DN23778_c2_g6,TRINITY_DN21128_c0_g2,	0.0316805
Molecular function	enone reductase activity	GO:0035671	6	0.00185504	4.46587	6	29	1446	31212	TRINITY_DN19266_c7_g1,TRINITY_DN21147_c1_g1,TRINITY_DN19266_c12_g1,TRINITY_DN19266_c6_g1,TRINITY_DN13871_c0_g1,TRINITY_DN19266_c9_g1,	0.0316805
Molecular function	ubiquitin-protein transferase activity	GO:0004842	7	0.00194359	1.52682	51	721	1446	31212	TRINITY_DN22882_c0_g2,TRINITY_DN15086_c1_g1,TRINITY_DN24138_c1_g1,TRINITY_DN12918_c0_g1,TRINITY_DN11040_c0_g1,TRINITY_DN11040_c0_g2,TRINITY_DN22863_c1_g1,TRINITY_DN14766_c0_g2,TRINITY_DN14766_c0_g1,TRINITY_DN8555_c0_g1,TRINITY_DN21746_c0_g2,TRINITY_DN19567_c0_g1,TRINITY_DN21556_c0_g1,TRINITY_DN18529_c0_g1,TRINITY_DN9802_c0_g1,TRINITY_DN19828_c2_g2,TRINITY_DN16305_c1_g1,TRINITY_DN19484_c3_g2,TRINI…	0.0317066
Molecular function	ammonium transmembrane transporter activity	GO:0008519	6	0.00183357	5.39627	5	20	1446	31212	TRINITY_DN17915_c23_g1,TRINITY_DN17915_c3_g3,TRINITY_DN17915_c3_g2,TRINITY_DN17915_c3_g1,TRINITY_DN21081_c1_g3,	0.031811
Biological process	response to sucrose	GO:0009744	7	0.000997766	2.60243	14	126	1280	29980	TRINITY_DN19801_c4_g4,TRINITY_DN11476_c0_g1,TRINITY_DN19008_c3_g1,TRINITY_DN13161_c0_g1,TRINITY_DN11282_c0_g1,TRINITY_DN1297_c0_g1,TRINITY_DN14533_c0_g1,TRINITY_DN24183_c4_g2,TRINITY_DN24183_c4_g3,TRINITY_DN18384_c1_g2,TRINITY_DN18384_c1_g3,TRINITY_DN13701_c0_g1,TRINITY_DN19801_c11_g1,TRINITY_DN18814_c0_g1,	0.0318842
Biological process	xenobiotic transmembrane transport	GO:0006855	6	0.000997766	2.60243	14	126	1280	29980	TRINITY_DN23186_c1_g2,TRINITY_DN23286_c2_g2,TRINITY_DN23286_c2_g1,TRINITY_DN23016_c4_g1,TRINITY_DN22250_c0_g3,TRINITY_DN13488_c0_g1,TRINITY_DN23016_c2_g2,TRINITY_DN23016_c2_g1,TRINITY_DN24017_c1_g2,TRINITY_DN24017_c1_g1,TRINITY_DN23626_c2_g2,TRINITY_DN23286_c1_g1,TRINITY_DN10875_c0_g1,TRINITY_DN12479_c0_g1,	0.0318842
Molecular function	ubiquitin-like protein ligase activity	GO:0061659	7	0.00209535	1.67884	35	450	1446	31212	TRINITY_DN22882_c0_g2,TRINITY_DN15086_c1_g1,TRINITY_DN24138_c1_g1,TRINITY_DN12918_c0_g1,TRINITY_DN8555_c0_g1,TRINITY_DN18529_c0_g1,TRINITY_DN9802_c0_g1,TRINITY_DN16305_c1_g1,TRINITY_DN16661_c1_g1,TRINITY_DN19481_c0_g1,TRINITY_DN22726_c0_g2,TRINITY_DN12110_c0_g1,TRINITY_DN12929_c0_g2,TRINITY_DN15333_c0_g1,TRINITY_DN15770_c0_g1,TRINITY_DN18927_c0_g1,TRINITY_DN18562_c1_g2,TRINITY_DN22621_c0_g1,TRINI…	0.0336797
Biological process	glycosyl compound biosynthetic process	GO:1901659	6	0.00107821	2.58194	14	127	1280	29980	TRINITY_DN18705_c0_g3,TRINITY_DN17280_c6_g1,TRINITY_DN17280_c11_g1,TRINITY_DN17280_c3_g3,TRINITY_DN17280_c3_g5,TRINITY_DN19418_c0_g1,TRINITY_DN18085_c0_g1,TRINITY_DN15897_c0_g1,TRINITY_DN17280_c4_g1,TRINITY_DN22350_c2_g3,TRINITY_DN13494_c0_g1,TRINITY_DN14634_c0_g1,TRINITY_DN20925_c0_g1,TRINITY_DN23351_c0_g2,	0.0337058
Molecular function	1-phosphatidylinositol-3-phosphate 5-kinase activity	GO:0000285	8	0.0023156	5.1393	5	21	1446	31212	TRINITY_DN23619_c0_g1,TRINITY_DN24181_c0_g3,TRINITY_DN24181_c0_g1,TRINITY_DN19776_c1_g4,TRINITY_DN24181_c1_g1,	0.0356472
Molecular function	delta4-3-oxosteroid 5beta-reductase activity	GO:0047787	7	0.0023156	5.1393	5	21	1446	31212	TRINITY_DN19266_c7_g1,TRINITY_DN19266_c12_g1,TRINITY_DN19266_c6_g1,TRINITY_DN13871_c0_g1,TRINITY_DN19266_c9_g1,	0.0356472
Biological process	response to disaccharide	GO:0034285	6	0.00116403	2.56177	14	128	1280	29980	TRINITY_DN19801_c4_g4,TRINITY_DN11476_c0_g1,TRINITY_DN19008_c3_g1,TRINITY_DN13161_c0_g1,TRINITY_DN11282_c0_g1,TRINITY_DN1297_c0_g1,TRINITY_DN14533_c0_g1,TRINITY_DN24183_c4_g2,TRINITY_DN24183_c4_g3,TRINITY_DN18384_c1_g2,TRINITY_DN18384_c1_g3,TRINITY_DN13701_c0_g1,TRINITY_DN19801_c11_g1,TRINITY_DN18814_c0_g1,	0.0359974
Molecular function	aminoacyltransferase activity	GO:0016755	5	0.0026237	1.49154	53	767	1446	31212	TRINITY_DN22882_c0_g2,TRINITY_DN15086_c1_g1,TRINITY_DN24138_c1_g1,TRINITY_DN12918_c0_g1,TRINITY_DN11040_c0_g1,TRINITY_DN11040_c0_g2,TRINITY_DN22863_c1_g1,TRINITY_DN14766_c0_g2,TRINITY_DN14766_c0_g1,TRINITY_DN8555_c0_g1,TRINITY_DN19128_c2_g3,TRINITY_DN21746_c0_g2,TRINITY_DN19567_c0_g1,TRINITY_DN18382_c1_g1,TRINITY_DN21556_c0_g1,TRINITY_DN18529_c0_g1,TRINITY_DN9802_c0_g1,TRINITY_DN19828_c2_g2,TRINI…	0.0387527
Molecular function	oxidoreductase activity, acting on the aldehyde or oxo group of donors	GO:0016903	4	0.00259323	1.75341	29	357	1446	31212	TRINITY_DN14282_c1_g1,TRINITY_DN18447_c0_g1,TRINITY_DN19008_c26_g1,TRINITY_DN19008_c11_g1,TRINITY_DN14117_c0_g1,TRINITY_DN14616_c0_g1,TRINITY_DN23038_c2_g1,TRINITY_DN16643_c0_g1,TRINITY_DN19008_c3_g1,TRINITY_DN8287_c0_g1,TRINITY_DN23038_c3_g1,TRINITY_DN21268_c4_g1,TRINITY_DN16904_c1_g1,TRINITY_DN1297_c0_g1,TRINITY_DN19008_c1_g4,TRINITY_DN23038_c4_g1,TRINITY_DN23525_c1_g1,TRINITY_DN16756_c0_g1,TRI…	0.0388274
Molecular function	carbohydrate derivative binding	GO:0097367	3	0.00270465	1.1462	333	6271	1446	31212	TRINITY_DN15012_c0_g1,TRINITY_DN14282_c1_g1,TRINITY_DN17787_c18_g1,TRINITY_DN20214_c0_g1,TRINITY_DN24178_c0_g1,TRINITY_DN19701_c3_g2,TRINITY_DN23759_c0_g2,TRINITY_DN12391_c1_g1,TRINITY_DN14550_c0_g1,TRINITY_DN18967_c46_g1,TRINITY_DN8144_c1_g1,TRINITY_DN12428_c0_g1,TRINITY_DN23173_c3_g1,TRINITY_DN13163_c0_g1,TRINITY_DN18967_c34_g1,TRINITY_DN18967_c0_g1,TRINITY_DN18278_c0_g2,TRINITY_DN22857_c0_g1,T…	0.0394158
Molecular function	ubiquitin-like protein transferase activity	GO:0019787	6	0.00274605	1.49457	52	751	1446	31212	TRINITY_DN22882_c0_g2,TRINITY_DN15086_c1_g1,TRINITY_DN24138_c1_g1,TRINITY_DN12918_c0_g1,TRINITY_DN11040_c0_g1,TRINITY_DN11040_c0_g2,TRINITY_DN22863_c1_g1,TRINITY_DN14766_c0_g2,TRINITY_DN14766_c0_g1,TRINITY_DN8555_c0_g1,TRINITY_DN19128_c2_g3,TRINITY_DN21746_c0_g2,TRINITY_DN19567_c0_g1,TRINITY_DN21556_c0_g1,TRINITY_DN18529_c0_g1,TRINITY_DN9802_c0_g1,TRINITY_DN19828_c2_g2,TRINITY_DN16305_c1_g1,TRINI…	0.0394926
Molecular function	xenobiotic transmembrane transporter activity	GO:0042910	4	0.00286225	2.24844	15	144	1446	31212	TRINITY_DN23186_c1_g2,TRINITY_DN23286_c2_g2,TRINITY_DN23286_c2_g1,TRINITY_DN23016_c4_g1,TRINITY_DN22250_c0_g3,TRINITY_DN14537_c0_g1,TRINITY_DN23210_c4_g1,TRINITY_DN13488_c0_g1,TRINITY_DN23016_c2_g2,TRINITY_DN23016_c2_g1,TRINITY_DN24017_c1_g2,TRINITY_DN24017_c1_g1,TRINITY_DN23626_c2_g2,TRINITY_DN23286_c1_g1,TRINITY_DN12479_c0_g1,	0.0406291
Biological process	xenobiotic transport	GO:0042908	5	0.00135291	2.52236	14	130	1280	29980	TRINITY_DN23186_c1_g2,TRINITY_DN23286_c2_g2,TRINITY_DN23286_c2_g1,TRINITY_DN23016_c4_g1,TRINITY_DN22250_c0_g3,TRINITY_DN13488_c0_g1,TRINITY_DN23016_c2_g2,TRINITY_DN23016_c2_g1,TRINITY_DN24017_c1_g2,TRINITY_DN24017_c1_g1,TRINITY_DN23626_c2_g2,TRINITY_DN23286_c1_g1,TRINITY_DN10875_c0_g1,TRINITY_DN12479_c0_g1,	0.0409575
Biological process	hexose biosynthetic process	GO:0019319	7	0.00136809	2.21891	18	190	1280	29980	TRINITY_DN10993_c0_g1,TRINITY_DN21193_c6_g4,TRINITY_DN8736_c0_g1,TRINITY_DN24030_c1_g4,TRINITY_DN7215_c0_g1,TRINITY_DN13255_c0_g1,TRINITY_DN21193_c28_g1,TRINITY_DN24030_c9_g1,TRINITY_DN12619_c0_g1,TRINITY_DN21193_c9_g1,TRINITY_DN22737_c3_g5,TRINITY_DN22737_c3_g2,TRINITY_DN17896_c1_g1,TRINITY_DN13954_c1_g2,TRINITY_DN24030_c7_g1,TRINITY_DN8723_c0_g2,TRINITY_DN21193_c7_g5,TRINITY_DN21193_c7_g3,	0.0409858
Biological process	sulfate assimilation	GO:0000103	5	0.00134137	3.67402	8	51	1280	29980	TRINITY_DN23634_c5_g1,TRINITY_DN15182_c0_g1,TRINITY_DN22681_c0_g2,TRINITY_DN22681_c0_g1,TRINITY_DN22681_c0_g4,TRINITY_DN22681_c0_g3,TRINITY_DN22681_c0_g6,TRINITY_DN15506_c0_g1,	0.0410403
Biological process	response to iron ion starvation	GO:1990641	7	0.00147172	4.68437	6	30	1280	29980	TRINITY_DN23361_c1_g2,TRINITY_DN20924_c1_g4,TRINITY_DN20025_c1_g1,TRINITY_DN21497_c1_g2,TRINITY_DN21497_c1_g4,TRINITY_DN22610_c0_g1,	0.0436356
Molecular function	6-phosphogluconolactonase activity	GO:0017057	6	0.00354562	4.6924	5	23	1446	31212	TRINITY_DN23570_c11_g1,TRINITY_DN11877_c0_g1,TRINITY_DN23570_c10_g1,TRINITY_DN23570_c3_g1,TRINITY_DN23570_c3_g2,	0.0490552
MLT-Cluster 2
Class	GO_Name	GO_ID	GO_Level	P_value	EnrichmentScore	HitsGenesCountsInSelectedSet	HitsGenesCountsInBackground	AllGenesCountsInSelectedSet	AllGenesCountsInBackground	GenesOfSelectedSetInGOterm	Adjusted P_value(BH method)
Molecular function	alpha-galactosidase activity	GO:0004557	7	0	10.5561	27	69	1157	31212	TRINITY_DN22848_c3_g1,TRINITY_DN23683_c8_g1,TRINITY_DN23683_c8_g6,TRINITY_DN23683_c8_g7,TRINITY_DN23683_c8_g4,TRINITY_DN23683_c8_g2,TRINITY_DN23683_c8_g3,TRINITY_DN13122_c2_g1,TRINITY_DN23683_c22_g1,TRINITY_DN13115_c3_g1,TRINITY_DN23683_c7_g10,TRINITY_DN23683_c7_g7,TRINITY_DN23683_c7_g5,TRINITY_DN13115_c2_g1,TRINITY_DN13122_c1_g2,TRINITY_DN23683_c19_g1,TRINITY_DN23683_c35_g1,TRINITY_DN23683_c15_g…	0
Molecular function	raffinose alpha-galactosidase activity	GO:0052692	8	0	10.5561	27	69	1157	31212	TRINITY_DN22848_c3_g1,TRINITY_DN23683_c8_g1,TRINITY_DN23683_c8_g6,TRINITY_DN23683_c8_g7,TRINITY_DN23683_c8_g4,TRINITY_DN23683_c8_g2,TRINITY_DN23683_c8_g3,TRINITY_DN13122_c2_g1,TRINITY_DN23683_c22_g1,TRINITY_DN13115_c3_g1,TRINITY_DN23683_c7_g10,TRINITY_DN23683_c7_g7,TRINITY_DN23683_c7_g5,TRINITY_DN13115_c2_g1,TRINITY_DN13122_c1_g2,TRINITY_DN23683_c19_g1,TRINITY_DN23683_c35_g1,TRINITY_DN23683_c15_g…	0
Biological process	raffinose metabolic process	GO:0033530	6	0	11.3083	26	61	1130	29980	TRINITY_DN23683_c8_g1,TRINITY_DN23683_c8_g6,TRINITY_DN23683_c8_g7,TRINITY_DN23683_c8_g4,TRINITY_DN23683_c8_g2,TRINITY_DN23683_c8_g3,TRINITY_DN13122_c2_g1,TRINITY_DN23683_c22_g1,TRINITY_DN13115_c3_g1,TRINITY_DN23683_c7_g10,TRINITY_DN23683_c7_g7,TRINITY_DN23683_c7_g5,TRINITY_DN13115_c2_g1,TRINITY_DN13122_c1_g2,TRINITY_DN23683_c19_g1,TRINITY_DN23683_c35_g1,TRINITY_DN23683_c15_g1,TRINITY_DN23683_c27_…	0
Biological process	oligosaccharide catabolic process	GO:0009313	6	0	9.1712	28	81	1130	29980	TRINITY_DN23683_c8_g1,TRINITY_DN23683_c8_g6,TRINITY_DN23683_c8_g7,TRINITY_DN23683_c8_g4,TRINITY_DN23683_c8_g2,TRINITY_DN23683_c8_g3,TRINITY_DN13122_c2_g1,TRINITY_DN23683_c22_g1,TRINITY_DN13115_c3_g1,TRINITY_DN23683_c7_g10,TRINITY_DN23683_c7_g7,TRINITY_DN23683_c7_g5,TRINITY_DN13115_c2_g1,TRINITY_DN13122_c1_g2,TRINITY_DN23683_c19_g1,TRINITY_DN23683_c35_g1,TRINITY_DN23683_c15_g1,TRINITY_DN17736_c0_g…	0
Biological process	raffinose catabolic process	GO:0034484	7	0	11.4968	26	60	1130	29980	TRINITY_DN23683_c8_g1,TRINITY_DN23683_c8_g6,TRINITY_DN23683_c8_g7,TRINITY_DN23683_c8_g4,TRINITY_DN23683_c8_g2,TRINITY_DN23683_c8_g3,TRINITY_DN13122_c2_g1,TRINITY_DN23683_c22_g1,TRINITY_DN13115_c3_g1,TRINITY_DN23683_c7_g10,TRINITY_DN23683_c7_g7,TRINITY_DN23683_c7_g5,TRINITY_DN13115_c2_g1,TRINITY_DN13122_c1_g2,TRINITY_DN23683_c19_g1,TRINITY_DN23683_c35_g1,TRINITY_DN23683_c15_g1,TRINITY_DN23683_c27_…	0
Molecular function	galactosidase activity	GO:0015925	6	2.33147e-15	6.68229	27	109	1157	31212	TRINITY_DN22848_c3_g1,TRINITY_DN23683_c8_g1,TRINITY_DN23683_c8_g6,TRINITY_DN23683_c8_g7,TRINITY_DN23683_c8_g4,TRINITY_DN23683_c8_g2,TRINITY_DN23683_c8_g3,TRINITY_DN13122_c2_g1,TRINITY_DN23683_c22_g1,TRINITY_DN13115_c3_g1,TRINITY_DN23683_c7_g10,TRINITY_DN23683_c7_g7,TRINITY_DN23683_c7_g5,TRINITY_DN13115_c2_g1,TRINITY_DN13122_c1_g2,TRINITY_DN23683_c19_g1,TRINITY_DN23683_c35_g1,TRINITY_DN23683_c15_g…	8.75855e-13
Molecular function	aromatic-L-amino-acid decarboxylase activity	GO:0004058	6	2.90989e-13	22.4806	10	12	1157	31212	TRINITY_DN21405_c2_g1,TRINITY_DN21405_c5_g1,TRINITY_DN21405_c8_g1,TRINITY_DN21405_c1_g3,TRINITY_DN21405_c1_g4,TRINITY_DN21405_c1_g1,TRINITY_DN21405_c1_g2,TRINITY_DN21405_c1_g5,TRINITY_DN21405_c1_g6,TRINITY_DN21405_c7_g1,	8.19863e-11
Molecular function	transferase activity	GO:0016740	3	8.99725e-13	1.40893	347	6644	1157	31212	TRINITY_DN15355_c2_g1,TRINITY_DN21779_c0_g1,TRINITY_DN11036_c0_g1,TRINITY_DN12680_c0_g2,TRINITY_DN15274_c0_g2,TRINITY_DN24184_c1_g2,TRINITY_DN23818_c0_g2,TRINITY_DN23818_c0_g1,TRINITY_DN17018_c0_g1,TRINITY_DN14035_c0_g1,TRINITY_DN21180_c1_g1,TRINITY_DN15143_c0_g4,TRINITY_DN21694_c0_g1,TRINITY_DN23676_c1_g2,TRINITY_DN23296_c1_g2,TRINITY_DN2714_c0_g1,TRINITY_DN23676_c1_g7,TRINITY_DN17875_c0_g1,TRIN…	2.02798e-10
Molecular function	tyrosine decarboxylase activity	GO:0004837	6	1.21825e-12	20.7513	10	13	1157	31212	TRINITY_DN21405_c2_g1,TRINITY_DN21405_c5_g1,TRINITY_DN21405_c8_g1,TRINITY_DN21405_c1_g3,TRINITY_DN21405_c1_g4,TRINITY_DN21405_c1_g1,TRINITY_DN21405_c1_g2,TRINITY_DN21405_c1_g5,TRINITY_DN21405_c1_g6,TRINITY_DN21405_c7_g1,	2.28828e-10
Biological process	response to karrikin	GO:0080167	4	5.25802e-13	3.86085	39	268	1130	29980	TRINITY_DN20897_c1_g1,TRINITY_DN23683_c8_g1,TRINITY_DN23683_c8_g6,TRINITY_DN23683_c8_g7,TRINITY_DN23683_c8_g4,TRINITY_DN23683_c8_g2,TRINITY_DN23683_c8_g3,TRINITY_DN13122_c2_g1,TRINITY_DN16536_c2_g2,TRINITY_DN20118_c0_g2,TRINITY_DN23683_c22_g1,TRINITY_DN13115_c3_g1,TRINITY_DN23411_c1_g2,TRINITY_DN23411_c1_g1,TRINITY_DN23683_c7_g10,TRINITY_DN23683_c7_g7,TRINITY_DN23683_c7_g5,TRINITY_DN13115_c2_g1,T…	3.66615e-10
Biological process	defense response	GO:0006952	4	8.24485e-12	1.68961	168	2638	1130	29980	TRINITY_DN11551_c0_g1,TRINITY_DN11036_c0_g1,TRINITY_DN15274_c0_g2,TRINITY_DN24152_c0_g3,TRINITY_DN24152_c0_g1,TRINITY_DN19509_c0_g1,TRINITY_DN23676_c1_g7,TRINITY_DN14056_c0_g1,TRINITY_DN12350_c0_g1,TRINITY_DN16996_c0_g1,TRINITY_DN23887_c1_g1,TRINITY_DN22371_c0_g1,TRINITY_DN19614_c0_g1,TRINITY_DN13104_c2_g2,TRINITY_DN16219_c0_g1,TRINITY_DN14651_c0_g1,TRINITY_DN15024_c0_g2,TRINITY_DN20785_c0_g2,TRI…	4.59898e-09
Biological process	obsolete oxidation-reduction process	GO:0055114	0	3.93273e-11	1.92792	109	1500	1130	29980	TRINITY_DN20586_c0_g1,TRINITY_DN12808_c0_g1,TRINITY_DN11767_c0_g1,TRINITY_DN15575_c2_g2,TRINITY_DN13379_c0_g1,TRINITY_DN19323_c0_g1,TRINITY_DN19323_c0_g2,TRINITY_DN10670_c0_g1,TRINITY_DN21055_c0_g3,TRINITY_DN21055_c0_g1,TRINITY_DN16219_c0_g1,TRINITY_DN19435_c1_g1,TRINITY_DN15024_c0_g2,TRINITY_DN9665_c0_g1,TRINITY_DN23311_c0_g1,TRINITY_DN19958_c0_g1,TRINITY_DN21562_c1_g1,TRINITY_DN13843_c0_g1,TRIN…	1.82806e-08
Molecular function	glycosyltransferase activity	GO:0016757	4	8.21283e-10	1.98657	88	1195	1157	31212	TRINITY_DN23818_c0_g2,TRINITY_DN23818_c0_g1,TRINITY_DN17018_c0_g1,TRINITY_DN2714_c0_g1,TRINITY_DN23683_c8_g1,TRINITY_DN23683_c8_g6,TRINITY_DN23683_c8_g7,TRINITY_DN23683_c8_g4,TRINITY_DN23683_c8_g2,TRINITY_DN23683_c8_g3,TRINITY_DN13122_c2_g1,TRINITY_DN23818_c4_g1,TRINITY_DN23683_c22_g1,TRINITY_DN22696_c1_g1,TRINITY_DN13115_c3_g1,TRINITY_DN21892_c1_g2,TRINITY_DN19399_c2_g1,TRINITY_DN11406_c0_g1,TRI…	1.15698e-07
Molecular function	catalytic activity	GO:0003824	2	7.44211e-10	1.14922	764	17934	1157	31212	TRINITY_DN15355_c2_g1,TRINITY_DN21779_c0_g1,TRINITY_DN11036_c0_g1,TRINITY_DN12680_c0_g2,TRINITY_DN15274_c0_g2,TRINITY_DN13726_c0_g1,TRINITY_DN24184_c1_g2,TRINITY_DN23818_c0_g2,TRINITY_DN23818_c0_g1,TRINITY_DN20586_c0_g1,TRINITY_DN17018_c0_g1,TRINITY_DN14035_c0_g1,TRINITY_DN17755_c1_g1,TRINITY_DN21180_c1_g1,TRINITY_DN15143_c0_g4,TRINITY_DN22848_c3_g1,TRINITY_DN12808_c0_g1,TRINITY_DN11767_c0_g1,TRI…	1.19818e-07
Biological process	response to stress	GO:0006950	3	3.02675e-10	1.34837	343	6749	1130	29980	TRINITY_DN11551_c0_g1,TRINITY_DN11036_c0_g1,TRINITY_DN15274_c0_g2,TRINITY_DN24184_c1_g2,TRINITY_DN23818_c0_g2,TRINITY_DN24152_c0_g3,TRINITY_DN11015_c0_g1,TRINITY_DN24152_c0_g1,TRINITY_DN16361_c0_g2,TRINITY_DN16315_c0_g1,TRINITY_DN19509_c0_g1,TRINITY_DN22020_c0_g1,TRINITY_DN23676_c1_g7,TRINITY_DN15799_c0_g1,TRINITY_DN21364_c0_g1,TRINITY_DN21284_c0_g1,TRINITY_DN21284_c0_g2,TRINITY_DN21670_c1_g4,TRI…	1.20594e-07
Biological process	oligosaccharide metabolic process	GO:0009311	5	3.58652e-10	3.37667	35	275	1130	29980	TRINITY_DN23683_c8_g1,TRINITY_DN23683_c8_g6,TRINITY_DN23683_c8_g7,TRINITY_DN23683_c8_g4,TRINITY_DN23683_c8_g2,TRINITY_DN23683_c8_g3,TRINITY_DN13122_c2_g1,TRINITY_DN23683_c22_g1,TRINITY_DN22696_c1_g1,TRINITY_DN13115_c3_g1,TRINITY_DN23683_c7_g10,TRINITY_DN23683_c7_g7,TRINITY_DN23683_c7_g5,TRINITY_DN13115_c2_g1,TRINITY_DN13122_c1_g2,TRINITY_DN23683_c19_g1,TRINITY_DN22066_c1_g1,TRINITY_DN23683_c35_g1…	1.25035e-07
Biological process	defense response to other organism	GO:0098542	6	2.04089e-09	1.74623	119	1808	1130	29980	TRINITY_DN11551_c0_g1,TRINITY_DN11036_c0_g1,TRINITY_DN24152_c0_g3,TRINITY_DN24152_c0_g1,TRINITY_DN14056_c0_g1,TRINITY_DN16996_c0_g1,TRINITY_DN23887_c1_g1,TRINITY_DN19614_c0_g1,TRINITY_DN16219_c0_g1,TRINITY_DN15024_c0_g2,TRINITY_DN20785_c0_g2,TRINITY_DN20785_c0_g1,TRINITY_DN13341_c0_g1,TRINITY_DN22417_c0_g2,TRINITY_DN17306_c0_g1,TRINITY_DN24054_c0_g1,TRINITY_DN22765_c0_g2,TRINITY_DN19237_c0_g1,TRI…	6.3245e-07
Biological process	response to oxidative stress	GO:0006979	4	2.78256e-09	2.06628	75	963	1130	29980	TRINITY_DN11036_c0_g1,TRINITY_DN15274_c0_g2,TRINITY_DN23818_c0_g2,TRINITY_DN15799_c0_g1,TRINITY_DN21670_c1_g4,TRINITY_DN14056_c0_g1,TRINITY_DN23683_c8_g1,TRINITY_DN19323_c0_g1,TRINITY_DN23683_c8_g6,TRINITY_DN23683_c8_g7,TRINITY_DN23683_c8_g4,TRINITY_DN19323_c0_g2,TRINITY_DN23683_c8_g2,TRINITY_DN23683_c8_g3,TRINITY_DN10516_c0_g1,TRINITY_DN13122_c2_g1,TRINITY_DN10670_c0_g1,TRINITY_DN11699_c0_g1,TRI…	7.76056e-07
Biological process	response to biotic stimulus	GO:0009607	3	1.70304e-08	1.59342	143	2381	1130	29980	TRINITY_DN11551_c0_g1,TRINITY_DN11036_c0_g1,TRINITY_DN24152_c0_g3,TRINITY_DN24152_c0_g1,TRINITY_DN21364_c0_g1,TRINITY_DN14056_c0_g1,TRINITY_DN16996_c0_g1,TRINITY_DN23887_c1_g1,TRINITY_DN19614_c0_g1,TRINITY_DN13104_c2_g2,TRINITY_DN16219_c0_g1,TRINITY_DN14651_c0_g1,TRINITY_DN15024_c0_g2,TRINITY_DN20785_c0_g2,TRINITY_DN20785_c0_g1,TRINITY_DN13341_c0_g1,TRINITY_DN22417_c0_g2,TRINITY_DN9333_c0_g1,TRIN…	4.31798e-06
Biological process	protein modification process	GO:0036211	6	3.36473e-08	1.46917	188	3395	1130	29980	TRINITY_DN21779_c0_g1,TRINITY_DN11036_c0_g1,TRINITY_DN15274_c0_g2,TRINITY_DN24184_c1_g2,TRINITY_DN20586_c0_g1,TRINITY_DN17018_c0_g1,TRINITY_DN15143_c0_g4,TRINITY_DN22033_c2_g2,TRINITY_DN21694_c0_g1,TRINITY_DN23676_c1_g2,TRINITY_DN23296_c1_g2,TRINITY_DN2714_c0_g1,TRINITY_DN23676_c1_g7,TRINITY_DN1479_c0_g1,TRINITY_DN20687_c0_g3,TRINITY_DN20687_c0_g2,TRINITY_DN20687_c0_g1,TRINITY_DN22793_c0_g1,TRINI…	7.8202e-06
Molecular function	protein kinase activity	GO:0004672	6	8.53291e-08	1.69203	106	1690	1157	31212	TRINITY_DN11036_c0_g1,TRINITY_DN15274_c0_g2,TRINITY_DN21694_c0_g1,TRINITY_DN23676_c1_g2,TRINITY_DN23296_c1_g2,TRINITY_DN23676_c1_g7,TRINITY_DN20687_c0_g3,TRINITY_DN20687_c0_g2,TRINITY_DN20687_c0_g1,TRINITY_DN22793_c0_g1,TRINITY_DN22371_c0_g1,TRINITY_DN21052_c0_g2,TRINITY_DN13341_c0_g1,TRINITY_DN18808_c0_g1,TRINITY_DN22765_c0_g2,TRINITY_DN22896_c0_g2,TRINITY_DN13979_c0_g1,TRINITY_DN22402_c0_g1,TRI…	8.01383e-06
Molecular function	protein serine/threonine kinase activity	GO:0004674	7	7.5178e-08	1.75102	96	1479	1157	31212	TRINITY_DN11036_c0_g1,TRINITY_DN15274_c0_g2,TRINITY_DN21694_c0_g1,TRINITY_DN23676_c1_g2,TRINITY_DN23296_c1_g2,TRINITY_DN23676_c1_g7,TRINITY_DN20687_c0_g3,TRINITY_DN20687_c0_g2,TRINITY_DN20687_c0_g1,TRINITY_DN22793_c0_g1,TRINITY_DN22371_c0_g1,TRINITY_DN21052_c0_g2,TRINITY_DN13341_c0_g1,TRINITY_DN18808_c0_g1,TRINITY_DN22896_c0_g2,TRINITY_DN13979_c0_g1,TRINITY_DN22402_c0_g1,TRINITY_DN17453_c1_g1,TRI…	8.47256e-06
Molecular function	hydrolase activity, acting on glycosyl bonds	GO:0016798	4	8.31418e-08	2.16601	55	685	1157	31212	TRINITY_DN22848_c3_g1,TRINITY_DN23683_c8_g1,TRINITY_DN23683_c8_g6,TRINITY_DN23683_c8_g7,TRINITY_DN23683_c8_g4,TRINITY_DN23683_c8_g2,TRINITY_DN23683_c8_g3,TRINITY_DN13122_c2_g1,TRINITY_DN10954_c0_g1,TRINITY_DN13104_c2_g2,TRINITY_DN23683_c22_g1,TRINITY_DN13115_c3_g1,TRINITY_DN13531_c0_g1,TRINITY_DN23683_c7_g10,TRINITY_DN23683_c7_g7,TRINITY_DN23683_c7_g5,TRINITY_DN13790_c0_g1,TRINITY_DN13115_c2_g1,T…	8.51825e-06
Molecular function	hydrolase activity, hydrolyzing O-glycosyl compounds	GO:0004553	5	7.46513e-08	2.23019	52	629	1157	31212	TRINITY_DN22848_c3_g1,TRINITY_DN23683_c8_g1,TRINITY_DN23683_c8_g6,TRINITY_DN23683_c8_g7,TRINITY_DN23683_c8_g4,TRINITY_DN23683_c8_g2,TRINITY_DN23683_c8_g3,TRINITY_DN13122_c2_g1,TRINITY_DN10954_c0_g1,TRINITY_DN13104_c2_g2,TRINITY_DN23683_c22_g1,TRINITY_DN13115_c3_g1,TRINITY_DN13531_c0_g1,TRINITY_DN23683_c7_g10,TRINITY_DN23683_c7_g7,TRINITY_DN23683_c7_g5,TRINITY_DN13790_c0_g1,TRINITY_DN13115_c2_g1,T…	9.348e-06
Molecular function	carbohydrate binding	GO:0030246	3	1.22992e-07	2.1762	53	657	1157	31212	TRINITY_DN11036_c0_g1,TRINITY_DN22033_c2_g2,TRINITY_DN21694_c0_g1,TRINITY_DN23296_c1_g2,TRINITY_DN23296_c1_g1,TRINITY_DN22793_c0_g1,TRINITY_DN23887_c1_g1,TRINITY_DN22371_c0_g1,TRINITY_DN21052_c0_g2,TRINITY_DN13995_c0_g1,TRINITY_DN22896_c0_g2,TRINITY_DN14252_c0_g1,TRINITY_DN7842_c0_g1,TRINITY_DN18838_c0_g1,TRINITY_DN10453_c0_g1,TRINITY_DN20111_c1_g1,TRINITY_DN23745_c0_g2,TRINITY_DN23745_c0_g1,TRIN…	1.06625e-05
Cellular component	plasmodesma	GO:0009506	6	1.61551e-07	1.73906	93	1483	1102	30560	TRINITY_DN17755_c1_g1,TRINITY_DN16315_c0_g1,TRINITY_DN20573_c2_g2,TRINITY_DN21364_c0_g1,TRINITY_DN20687_c0_g3,TRINITY_DN20687_c0_g2,TRINITY_DN20687_c0_g1,TRINITY_DN23683_c8_g1,TRINITY_DN23683_c8_g6,TRINITY_DN23683_c8_g7,TRINITY_DN23683_c8_g4,TRINITY_DN23683_c8_g2,TRINITY_DN23683_c8_g3,TRINITY_DN13122_c2_g1,TRINITY_DN20118_c0_g4,TRINITY_DN20118_c0_g2,TRINITY_DN16086_c2_g2,TRINITY_DN20990_c2_g4,TRI…	2.15402e-05
Cellular component	symplast	GO:0055044	3	1.61551e-07	1.73906	93	1483	1102	30560	TRINITY_DN17755_c1_g1,TRINITY_DN16315_c0_g1,TRINITY_DN20573_c2_g2,TRINITY_DN21364_c0_g1,TRINITY_DN20687_c0_g3,TRINITY_DN20687_c0_g2,TRINITY_DN20687_c0_g1,TRINITY_DN23683_c8_g1,TRINITY_DN23683_c8_g6,TRINITY_DN23683_c8_g7,TRINITY_DN23683_c8_g4,TRINITY_DN23683_c8_g2,TRINITY_DN23683_c8_g3,TRINITY_DN13122_c2_g1,TRINITY_DN20118_c0_g4,TRINITY_DN20118_c0_g2,TRINITY_DN16086_c2_g2,TRINITY_DN20990_c2_g4,TRI…	2.15402e-05
Cellular component	cell periphery	GO:0071944	3	6.77725e-08	1.30156	320	6818	1102	30560	TRINITY_DN21779_c0_g1,TRINITY_DN11036_c0_g1,TRINITY_DN15274_c0_g2,TRINITY_DN18019_c3_g1,TRINITY_DN17755_c1_g1,TRINITY_DN16315_c0_g1,TRINITY_DN22848_c3_g1,TRINITY_DN19509_c0_g1,TRINITY_DN21694_c0_g1,TRINITY_DN23676_c1_g2,TRINITY_DN23296_c1_g2,TRINITY_DN23676_c1_g7,TRINITY_DN20573_c2_g2,TRINITY_DN17407_c0_g1,TRINITY_DN17407_c0_g2,TRINITY_DN18295_c2_g1,TRINITY_DN10933_c0_g1,TRINITY_DN24186_c2_g1,TRI…	2.7109e-05
Cellular component	plasma membrane	GO:0005886	4	1.55312e-07	1.32886	274	5718	1102	30560	TRINITY_DN21779_c0_g1,TRINITY_DN11036_c0_g1,TRINITY_DN15274_c0_g2,TRINITY_DN18019_c3_g1,TRINITY_DN17755_c1_g1,TRINITY_DN16315_c0_g1,TRINITY_DN19509_c0_g1,TRINITY_DN21694_c0_g1,TRINITY_DN23676_c1_g2,TRINITY_DN23296_c1_g2,TRINITY_DN23676_c1_g7,TRINITY_DN20573_c2_g2,TRINITY_DN17407_c0_g1,TRINITY_DN17407_c0_g2,TRINITY_DN10933_c0_g1,TRINITY_DN24186_c2_g1,TRINITY_DN20687_c0_g3,TRINITY_DN20687_c0_g2,TRI…	3.10623e-05
Biological process	recognition of pollen	GO:0048544	4	2.06383e-07	4.06523	19	124	1130	29980	TRINITY_DN11036_c0_g1,TRINITY_DN21694_c0_g1,TRINITY_DN22793_c0_g1,TRINITY_DN22896_c0_g2,TRINITY_DN7842_c0_g1,TRINITY_DN18838_c0_g1,TRINITY_DN22227_c0_g2,TRINITY_DN23805_c0_g1,TRINITY_DN22586_c0_g2,TRINITY_DN12941_c1_g1,TRINITY_DN22381_c1_g2,TRINITY_DN22381_c1_g5,TRINITY_DN22381_c1_g6,TRINITY_DN22381_c1_g8,TRINITY_DN20836_c3_g1,TRINITY_DN22609_c1_g2,TRINITY_DN17192_c2_g3,TRINITY_DN17192_c2_g5,TRIN…	4.42771e-05
Molecular function	antiporter activity	GO:0015297	6	1.15221e-06	2.78726	28	271	1157	31212	TRINITY_DN23524_c1_g3,TRINITY_DN18019_c3_g1,TRINITY_DN24024_c3_g1,TRINITY_DN23887_c1_g1,TRINITY_DN23212_c1_g3,TRINITY_DN23212_c1_g5,TRINITY_DN22497_c1_g1,TRINITY_DN17562_c1_g2,TRINITY_DN24024_c2_g4,TRINITY_DN24024_c2_g2,TRINITY_DN18140_c0_g1,TRINITY_DN18140_c0_g2,TRINITY_DN21234_c0_g1,TRINITY_DN14281_c0_g1,TRINITY_DN13476_c1_g1,TRINITY_DN19469_c1_g1,TRINITY_DN12914_c0_g1,TRINITY_DN14913_c0_g1,TRI…	9.27531e-05
Biological process	response to other organism	GO:0051707	5	7.69155e-07	1.5295	130	2255	1130	29980	TRINITY_DN11551_c0_g1,TRINITY_DN11036_c0_g1,TRINITY_DN24152_c0_g3,TRINITY_DN24152_c0_g1,TRINITY_DN21364_c0_g1,TRINITY_DN14056_c0_g1,TRINITY_DN16996_c0_g1,TRINITY_DN23887_c1_g1,TRINITY_DN19614_c0_g1,TRINITY_DN13104_c2_g2,TRINITY_DN16219_c0_g1,TRINITY_DN15024_c0_g2,TRINITY_DN20785_c0_g2,TRINITY_DN20785_c0_g1,TRINITY_DN13341_c0_g1,TRINITY_DN22417_c0_g2,TRINITY_DN9333_c0_g1,TRINITY_DN17306_c0_g1,TRIN…	0.000153227
Biological process	response to external biotic stimulus	GO:0043207	4	8.6418e-07	1.52612	130	2260	1130	29980	TRINITY_DN11551_c0_g1,TRINITY_DN11036_c0_g1,TRINITY_DN24152_c0_g3,TRINITY_DN24152_c0_g1,TRINITY_DN21364_c0_g1,TRINITY_DN14056_c0_g1,TRINITY_DN16996_c0_g1,TRINITY_DN23887_c1_g1,TRINITY_DN19614_c0_g1,TRINITY_DN13104_c2_g2,TRINITY_DN16219_c0_g1,TRINITY_DN15024_c0_g2,TRINITY_DN20785_c0_g2,TRINITY_DN20785_c0_g1,TRINITY_DN13341_c0_g1,TRINITY_DN22417_c0_g2,TRINITY_DN9333_c0_g1,TRINITY_DN17306_c0_g1,TRIN…	0.00016068
Biological process	protein phosphorylation	GO:0006468	7	1.00303e-06	1.62337	102	1667	1130	29980	TRINITY_DN11036_c0_g1,TRINITY_DN15274_c0_g2,TRINITY_DN21694_c0_g1,TRINITY_DN23676_c1_g2,TRINITY_DN23296_c1_g2,TRINITY_DN23676_c1_g7,TRINITY_DN20687_c0_g3,TRINITY_DN20687_c0_g2,TRINITY_DN20687_c0_g1,TRINITY_DN22793_c0_g1,TRINITY_DN22371_c0_g1,TRINITY_DN21052_c0_g2,TRINITY_DN13341_c0_g1,TRINITY_DN18808_c0_g1,TRINITY_DN22765_c0_g2,TRINITY_DN22896_c0_g2,TRINITY_DN13979_c0_g1,TRINITY_DN22402_c0_g1,TRI…	0.00017484
Molecular function	phosphotransferase activity, alcohol group as acceptor	GO:0016773	5	3.14164e-06	1.54113	113	1978	1157	31212	TRINITY_DN11036_c0_g1,TRINITY_DN15274_c0_g2,TRINITY_DN21694_c0_g1,TRINITY_DN23676_c1_g2,TRINITY_DN23296_c1_g2,TRINITY_DN23676_c1_g7,TRINITY_DN20687_c0_g3,TRINITY_DN20687_c0_g2,TRINITY_DN20687_c0_g1,TRINITY_DN22793_c0_g1,TRINITY_DN22371_c0_g1,TRINITY_DN21052_c0_g2,TRINITY_DN13341_c0_g1,TRINITY_DN18808_c0_g1,TRINITY_DN22765_c0_g2,TRINITY_DN22896_c0_g2,TRINITY_DN13979_c0_g1,TRINITY_DN22402_c0_g1,TRI…	0.000236042
Biological process	defense response to bacterium	GO:0042742	7	2.57616e-06	1.92702	56	771	1130	29980	TRINITY_DN11036_c0_g1,TRINITY_DN24152_c0_g3,TRINITY_DN24152_c0_g1,TRINITY_DN14056_c0_g1,TRINITY_DN17306_c0_g1,TRINITY_DN22765_c0_g2,TRINITY_DN13979_c0_g1,TRINITY_DN16080_c0_g1,TRINITY_DN23346_c4_g1,TRINITY_DN20093_c0_g4,TRINITY_DN15239_c0_g1,TRINITY_DN18912_c1_g1,TRINITY_DN10910_c0_g1,TRINITY_DN18839_c0_g1,TRINITY_DN17211_c1_g1,TRINITY_DN21772_c0_g2,TRINITY_DN23900_c0_g1,TRINITY_DN23900_c0_g2,TRI…	0.000422642
Biological process	response to chitin	GO:0010200	6	2.75732e-06	3.20201	21	174	1130	29980	TRINITY_DN15799_c0_g1,TRINITY_DN14056_c0_g1,TRINITY_DN5757_c0_g1,TRINITY_DN22214_c2_g2,TRINITY_DN8926_c0_g1,TRINITY_DN18839_c0_g1,TRINITY_DN19484_c3_g1,TRINITY_DN21017_c0_g1,TRINITY_DN12556_c0_g1,TRINITY_DN11566_c0_g1,TRINITY_DN13040_c0_g1,TRINITY_DN19568_c0_g2,TRINITY_DN19568_c0_g1,TRINITY_DN21491_c0_g1,TRINITY_DN20625_c0_g1,TRINITY_DN10694_c0_g1,TRINITY_DN11368_c0_g1,TRINITY_DN19044_c1_g2,TRINI…	0.000427231
Molecular function	sulfur compound transmembrane transporter activity	GO:1901682	4	7.96352e-06	4.69159	12	69	1157	31212	TRINITY_DN24024_c3_g1,TRINITY_DN21364_c0_g1,TRINITY_DN20118_c0_g4,TRINITY_DN20118_c0_g2,TRINITY_DN12768_c0_g1,TRINITY_DN24024_c2_g4,TRINITY_DN24024_c2_g2,TRINITY_DN13476_c1_g1,TRINITY_DN14521_c0_g1,TRINITY_DN18030_c0_g2,TRINITY_DN23438_c1_g1,TRINITY_DN22950_c1_g1,	0.000472362
Molecular function	xenobiotic transmembrane transporter activity	GO:0042910	4	6.81513e-06	3.37208	18	144	1157	31212	TRINITY_DN21364_c0_g1,TRINITY_DN23887_c1_g1,TRINITY_DN24088_c1_g2,TRINITY_DN23212_c1_g3,TRINITY_DN23212_c1_g5,TRINITY_DN22497_c1_g1,TRINITY_DN17562_c1_g2,TRINITY_DN18140_c0_g1,TRINITY_DN18140_c0_g2,TRINITY_DN24075_c1_g2,TRINITY_DN21090_c0_g1,TRINITY_DN14913_c0_g1,TRINITY_DN23626_c2_g5,TRINITY_DN23626_c2_g4,TRINITY_DN16277_c1_g3,TRINITY_DN18973_c0_g1,TRINITY_DN22950_c1_g1,TRINITY_DN20443_c1_g1,	0.000480041
Molecular function	spermidine:feruloyl CoA N-acyltransferase activity	GO:0080075	7	7.71977e-06	14.987	5	9	1157	31212	TRINITY_DN21149_c4_g3,TRINITY_DN21149_c4_g4,TRINITY_DN21149_c4_g1,TRINITY_DN21149_c4_g2,TRINITY_DN12651_c0_g2,	0.000511775
Molecular function	spermidine:caffeoyl CoA N-acyltransferase activity	GO:0080074	7	7.71977e-06	14.987	5	9	1157	31212	TRINITY_DN21149_c4_g3,TRINITY_DN21149_c4_g4,TRINITY_DN21149_c4_g1,TRINITY_DN21149_c4_g2,TRINITY_DN12651_c0_g2,	0.000511775
Molecular function	intramolecular lyase activity	GO:0016872	4	9.83462e-06	7.19378	8	30	1157	31212	TRINITY_DN20897_c1_g1,TRINITY_DN22116_c5_g1,TRINITY_DN17012_c1_g1,TRINITY_DN22116_c2_g6,TRINITY_DN22116_c2_g2,TRINITY_DN22116_c2_g3,TRINITY_DN22116_c2_g1,TRINITY_DN22116_c4_g1,	0.000554181
Biological process	phosphorylation	GO:0016310	6	4.07047e-06	1.57243	102	1721	1130	29980	TRINITY_DN11036_c0_g1,TRINITY_DN15274_c0_g2,TRINITY_DN21694_c0_g1,TRINITY_DN23676_c1_g2,TRINITY_DN23296_c1_g2,TRINITY_DN23676_c1_g7,TRINITY_DN20687_c0_g3,TRINITY_DN20687_c0_g2,TRINITY_DN20687_c0_g1,TRINITY_DN22793_c0_g1,TRINITY_DN22371_c0_g1,TRINITY_DN21052_c0_g2,TRINITY_DN13341_c0_g1,TRINITY_DN18808_c0_g1,TRINITY_DN22765_c0_g2,TRINITY_DN22896_c0_g2,TRINITY_DN13979_c0_g1,TRINITY_DN22402_c0_g1,TRI…	0.000597503
Biological process	transmembrane transport	GO:0055085	5	5.57823e-06	1.56895	100	1691	1130	29980	TRINITY_DN24024_c3_g1,TRINITY_DN21364_c0_g1,TRINITY_DN23887_c1_g1,TRINITY_DN19972_c3_g1,TRINITY_DN20118_c0_g4,TRINITY_DN24088_c1_g2,TRINITY_DN20118_c0_g2,TRINITY_DN18904_c0_g1,TRINITY_DN12625_c0_g1,TRINITY_DN23212_c1_g3,TRINITY_DN16086_c2_g2,TRINITY_DN23212_c1_g5,TRINITY_DN12041_c0_g1,TRINITY_DN13864_c0_g1,TRINITY_DN24054_c0_g1,TRINITY_DN22497_c1_g1,TRINITY_DN22765_c0_g2,TRINITY_DN15040_c0_g4,TRI…	0.000777885
Biological process	spermidine hydroxycinnamate conjugate biosynthetic process	GO:0080088	7	8.37099e-06	14.7394	5	9	1130	29980	TRINITY_DN21149_c4_g3,TRINITY_DN21149_c4_g4,TRINITY_DN21149_c4_g1,TRINITY_DN21149_c4_g2,TRINITY_DN12651_c0_g2,	0.00111175
Biological process	biological process involved in interspecies interaction between organisms	GO:0044419	2	9.02425e-06	1.45421	131	2390	1130	29980	TRINITY_DN11551_c0_g1,TRINITY_DN11036_c0_g1,TRINITY_DN24152_c0_g3,TRINITY_DN24152_c0_g1,TRINITY_DN21364_c0_g1,TRINITY_DN14056_c0_g1,TRINITY_DN16996_c0_g1,TRINITY_DN23887_c1_g1,TRINITY_DN19614_c0_g1,TRINITY_DN13104_c2_g2,TRINITY_DN16219_c0_g1,TRINITY_DN15024_c0_g2,TRINITY_DN20785_c0_g2,TRINITY_DN20785_c0_g1,TRINITY_DN13341_c0_g1,TRINITY_DN14600_c0_g2,TRINITY_DN22417_c0_g2,TRINITY_DN9333_c0_g1,TRIN…	0.00114403
Cellular component	plant-type vacuole	GO:0000325	7	1.43403e-05	2.66221	24	250	1102	30560	TRINITY_DN21364_c0_g1,TRINITY_DN24186_c2_g1,TRINITY_DN24088_c1_g2,TRINITY_DN10677_c0_g1,TRINITY_DN20093_c0_g4,TRINITY_DN16765_c0_g2,TRINITY_DN21312_c2_g4,TRINITY_DN23522_c1_g1,TRINITY_DN18518_c0_g1,TRINITY_DN20101_c2_g1,TRINITY_DN14281_c0_g1,TRINITY_DN23624_c3_g2,TRINITY_DN20020_c0_g1,TRINITY_DN21090_c0_g1,TRINITY_DN14495_c0_g1,TRINITY_DN19971_c0_g1,TRINITY_DN22207_c1_g2,TRINITY_DN18533_c0_g1,TRI…	0.00114723
Biological process	inorganic anion transmembrane transport	GO:0098661	7	9.95898e-06	3.99391	14	93	1130	29980	TRINITY_DN24024_c3_g1,TRINITY_DN20118_c0_g4,TRINITY_DN20118_c0_g2,TRINITY_DN18904_c0_g1,TRINITY_DN12625_c0_g1,TRINITY_DN13356_c0_g1,TRINITY_DN24024_c2_g4,TRINITY_DN24024_c2_g2,TRINITY_DN16823_c0_g1,TRINITY_DN13476_c1_g1,TRINITY_DN23624_c3_g2,TRINITY_DN14495_c0_g1,TRINITY_DN18533_c0_g1,TRINITY_DN23161_c1_g2,	0.00120763
Biological process	response to abscisic acid	GO:0009737	6	1.20191e-05	1.76683	62	931	1130	29980	TRINITY_DN23818_c0_g2,TRINITY_DN11015_c0_g1,TRINITY_DN21364_c0_g1,TRINITY_DN12181_c0_g1,TRINITY_DN22793_c0_g1,TRINITY_DN10954_c0_g1,TRINITY_DN24088_c1_g2,TRINITY_DN23818_c4_g1,TRINITY_DN16086_c2_g2,TRINITY_DN15956_c0_g2,TRINITY_DN15951_c0_g1,TRINITY_DN24182_c0_g4,TRINITY_DN17453_c1_g1,TRINITY_DN13641_c0_g1,TRINITY_DN23346_c4_g1,TRINITY_DN11350_c0_g1,TRINITY_DN21058_c0_g1,TRINITY_DN18839_c0_g1,TRI…	0.00139672
Cellular component	cell-cell junction	GO:0005911	5	2.11371e-05	1.54618	93	1668	1102	30560	TRINITY_DN17755_c1_g1,TRINITY_DN16315_c0_g1,TRINITY_DN20573_c2_g2,TRINITY_DN21364_c0_g1,TRINITY_DN20687_c0_g3,TRINITY_DN20687_c0_g2,TRINITY_DN20687_c0_g1,TRINITY_DN23683_c8_g1,TRINITY_DN23683_c8_g6,TRINITY_DN23683_c8_g7,TRINITY_DN23683_c8_g4,TRINITY_DN23683_c8_g2,TRINITY_DN23683_c8_g3,TRINITY_DN13122_c2_g1,TRINITY_DN20118_c0_g4,TRINITY_DN20118_c0_g2,TRINITY_DN16086_c2_g2,TRINITY_DN20990_c2_g4,TRI…	0.00140914
Molecular function	spermidine:coumaroyl CoA N-acyltransferase activity	GO:0080073	7	2.65979e-05	12.2621	5	11	1157	31212	TRINITY_DN21149_c4_g3,TRINITY_DN21149_c4_g4,TRINITY_DN21149_c4_g1,TRINITY_DN21149_c4_g2,TRINITY_DN12651_c0_g2,	0.00142742
Molecular function	spermidine:sinapoyl CoA N-acyltransferase activity	GO:0080072	7	2.65979e-05	12.2621	5	11	1157	31212	TRINITY_DN21149_c4_g3,TRINITY_DN21149_c4_g4,TRINITY_DN21149_c4_g1,TRINITY_DN21149_c4_g2,TRINITY_DN12651_c0_g2,	0.00142742
Molecular function	phenylalanine ammonia-lyase activity	GO:0045548	6	3.34491e-05	7.26295	7	26	1157	31212	TRINITY_DN21444_c0_g1,TRINITY_DN21251_c1_g2,TRINITY_DN22795_c4_g5,TRINITY_DN22795_c3_g6,TRINITY_DN22795_c3_g3,TRINITY_DN22795_c3_g5,TRINITY_DN22795_c10_g1,	0.00157071
Molecular function	trans-zeatin O-beta-D-glucosyltransferase activity	GO:0050403	8	3.23976e-05	8.99222	6	18	1157	31212	TRINITY_DN2714_c0_g1,TRINITY_DN15350_c0_g1,TRINITY_DN15350_c0_g3,TRINITY_DN15350_c0_g2,TRINITY_DN18935_c1_g1,TRINITY_DN23185_c1_g1,	0.00158748
Cellular component	plant-type vacuole membrane	GO:0009705	7	3.34142e-05	3.00702	18	166	1102	30560	TRINITY_DN24186_c2_g1,TRINITY_DN10677_c0_g1,TRINITY_DN20093_c0_g4,TRINITY_DN21312_c2_g4,TRINITY_DN23522_c1_g1,TRINITY_DN18518_c0_g1,TRINITY_DN20101_c2_g1,TRINITY_DN14281_c0_g1,TRINITY_DN23624_c3_g2,TRINITY_DN20020_c0_g1,TRINITY_DN14495_c0_g1,TRINITY_DN19971_c0_g1,TRINITY_DN22207_c1_g2,TRINITY_DN18533_c0_g1,TRINITY_DN13715_c0_g1,TRINITY_DN20614_c2_g2,TRINITY_DN23161_c1_g2,TRINITY_DN22223_c2_g2,	0.00190938
Molecular function	inositol-3-phosphate synthase activity	GO:0004512	5	4.58655e-05	8.51895	6	19	1157	31212	TRINITY_DN22116_c5_g1,TRINITY_DN22116_c2_g6,TRINITY_DN22116_c2_g2,TRINITY_DN22116_c2_g3,TRINITY_DN22116_c2_g1,TRINITY_DN22116_c4_g1,	0.00206762
Biological process	response to oxygen-containing compound	GO:1901700	4	2.08762e-05	1.36766	163	3162	1130	29980	TRINITY_DN11036_c0_g1,TRINITY_DN23818_c0_g2,TRINITY_DN11015_c0_g1,TRINITY_DN16361_c0_g2,TRINITY_DN16315_c0_g1,TRINITY_DN23676_c1_g7,TRINITY_DN15799_c0_g1,TRINITY_DN21364_c0_g1,TRINITY_DN21670_c1_g4,TRINITY_DN14056_c0_g1,TRINITY_DN12181_c0_g1,TRINITY_DN16996_c0_g1,TRINITY_DN22793_c0_g1,TRINITY_DN10954_c0_g1,TRINITY_DN15680_c2_g1,TRINITY_DN24088_c1_g2,TRINITY_DN23818_c4_g1,TRINITY_DN15024_c0_g2,TRI…	0.00223937
Biological process	xenobiotic transmembrane transport	GO:0006855	6	2.17852e-05	3.36901	16	126	1130	29980	TRINITY_DN23887_c1_g1,TRINITY_DN23212_c1_g3,TRINITY_DN23212_c1_g5,TRINITY_DN24054_c0_g1,TRINITY_DN22497_c1_g1,TRINITY_DN17562_c1_g2,TRINITY_DN18140_c0_g1,TRINITY_DN18140_c0_g2,TRINITY_DN20775_c1_g1,TRINITY_DN22217_c1_g3,TRINITY_DN22217_c1_g2,TRINITY_DN14913_c0_g1,TRINITY_DN23626_c2_g5,TRINITY_DN23626_c2_g4,TRINITY_DN16277_c1_g3,TRINITY_DN18973_c0_g1,	0.00225033
Molecular function	inorganic anion transmembrane transporter activity	GO:0015103	5	5.19334e-05	3.01713	17	152	1157	31212	TRINITY_DN18019_c3_g1,TRINITY_DN24024_c3_g1,TRINITY_DN20118_c0_g4,TRINITY_DN20118_c0_g2,TRINITY_DN18904_c0_g1,TRINITY_DN12625_c0_g1,TRINITY_DN21120_c1_g1,TRINITY_DN13356_c0_g1,TRINITY_DN24024_c2_g4,TRINITY_DN24024_c2_g2,TRINITY_DN13476_c1_g1,TRINITY_DN23624_c3_g2,TRINITY_DN14964_c0_g1,TRINITY_DN14495_c0_g1,TRINITY_DN18533_c0_g1,TRINITY_DN23161_c1_g2,TRINITY_DN15468_c1_g1,	0.00225111
Molecular function	kinase activity	GO:0016301	5	5.41242e-05	1.43546	116	2180	1157	31212	TRINITY_DN11036_c0_g1,TRINITY_DN15274_c0_g2,TRINITY_DN21694_c0_g1,TRINITY_DN23676_c1_g2,TRINITY_DN23296_c1_g2,TRINITY_DN23676_c1_g7,TRINITY_DN20687_c0_g3,TRINITY_DN20687_c0_g2,TRINITY_DN20687_c0_g1,TRINITY_DN22793_c0_g1,TRINITY_DN22371_c0_g1,TRINITY_DN21052_c0_g2,TRINITY_DN19875_c1_g2,TRINITY_DN13341_c0_g1,TRINITY_DN18808_c0_g1,TRINITY_DN22765_c0_g2,TRINITY_DN22896_c0_g2,TRINITY_DN13979_c0_g1,TRI…	0.00225919
Biological process	macromolecule modification	GO:0043412	5	2.07331e-05	1.31041	207	4191	1130	29980	TRINITY_DN21779_c0_g1,TRINITY_DN11036_c0_g1,TRINITY_DN15274_c0_g2,TRINITY_DN24184_c1_g2,TRINITY_DN20586_c0_g1,TRINITY_DN17018_c0_g1,TRINITY_DN15143_c0_g4,TRINITY_DN22033_c2_g2,TRINITY_DN21694_c0_g1,TRINITY_DN23676_c1_g2,TRINITY_DN23296_c1_g2,TRINITY_DN22866_c0_g2,TRINITY_DN2714_c0_g1,TRINITY_DN23676_c1_g7,TRINITY_DN1479_c0_g1,TRINITY_DN20687_c0_g3,TRINITY_DN20687_c0_g2,TRINITY_DN20687_c0_g1,TRINI…	0.00231299
Molecular function	nitrate transmembrane transporter activity	GO:0015112	6	7.68804e-05	5.53367	8	39	1157	31212	TRINITY_DN20118_c0_g4,TRINITY_DN20118_c0_g2,TRINITY_DN18904_c0_g1,TRINITY_DN12625_c0_g1,TRINITY_DN13356_c0_g1,TRINITY_DN23624_c3_g2,TRINITY_DN14495_c0_g1,TRINITY_DN18533_c0_g1,	0.00309444
Biological process	xenobiotic transport	GO:0042908	5	3.22249e-05	3.26535	16	130	1130	29980	TRINITY_DN23887_c1_g1,TRINITY_DN23212_c1_g3,TRINITY_DN23212_c1_g5,TRINITY_DN24054_c0_g1,TRINITY_DN22497_c1_g1,TRINITY_DN17562_c1_g2,TRINITY_DN18140_c0_g1,TRINITY_DN18140_c0_g2,TRINITY_DN20775_c1_g1,TRINITY_DN22217_c1_g3,TRINITY_DN22217_c1_g2,TRINITY_DN14913_c0_g1,TRINITY_DN23626_c2_g5,TRINITY_DN23626_c2_g4,TRINITY_DN16277_c1_g3,TRINITY_DN18973_c0_g1,	0.00320983
Molecular function	secondary active transmembrane transporter activity	GO:0015291	5	8.27711e-05	1.90985	40	565	1157	31212	TRINITY_DN23524_c1_g3,TRINITY_DN18019_c3_g1,TRINITY_DN24024_c3_g1,TRINITY_DN23887_c1_g1,TRINITY_DN19972_c3_g1,TRINITY_DN20118_c0_g4,TRINITY_DN20118_c0_g2,TRINITY_DN18904_c0_g1,TRINITY_DN23212_c1_g3,TRINITY_DN23212_c1_g5,TRINITY_DN12041_c0_g1,TRINITY_DN22497_c1_g1,TRINITY_DN17562_c1_g2,TRINITY_DN24024_c2_g4,TRINITY_DN24024_c2_g2,TRINITY_DN18140_c0_g1,TRINITY_DN18140_c0_g2,TRINITY_DN19391_c0_g1,TRI…	0.00321665
Biological process	defense response to fungus	GO:0050832	7	3.40325e-05	2.10087	35	442	1130	29980	TRINITY_DN16996_c0_g1,TRINITY_DN19614_c0_g1,TRINITY_DN20785_c0_g2,TRINITY_DN20785_c0_g1,TRINITY_DN22417_c0_g2,TRINITY_DN19738_c0_g2,TRINITY_DN19738_c0_g1,TRINITY_DN17453_c1_g1,TRINITY_DN23346_c4_g1,TRINITY_DN15239_c0_g1,TRINITY_DN11524_c0_g1,TRINITY_DN19786_c4_g1,TRINITY_DN18839_c0_g1,TRINITY_DN15619_c0_g1,TRINITY_DN18771_c4_g2,TRINITY_DN18823_c5_g1,TRINITY_DN23845_c7_g1,TRINITY_DN22217_c1_g2,TRI…	0.00327299
Biological process	cell recognition	GO:0008037	3	4.99043e-05	2.81614	19	179	1130	29980	TRINITY_DN11036_c0_g1,TRINITY_DN21694_c0_g1,TRINITY_DN22793_c0_g1,TRINITY_DN22896_c0_g2,TRINITY_DN7842_c0_g1,TRINITY_DN18838_c0_g1,TRINITY_DN22227_c0_g2,TRINITY_DN23805_c0_g1,TRINITY_DN22586_c0_g2,TRINITY_DN12941_c1_g1,TRINITY_DN22381_c1_g2,TRINITY_DN22381_c1_g5,TRINITY_DN22381_c1_g6,TRINITY_DN22381_c1_g8,TRINITY_DN20836_c3_g1,TRINITY_DN22609_c1_g2,TRINITY_DN17192_c2_g3,TRINITY_DN17192_c2_g5,TRIN…	0.00463944
Biological process	response to bacterium	GO:0009617	6	5.21395e-05	1.67312	63	999	1130	29980	TRINITY_DN11036_c0_g1,TRINITY_DN24152_c0_g3,TRINITY_DN24152_c0_g1,TRINITY_DN14056_c0_g1,TRINITY_DN13104_c2_g2,TRINITY_DN15024_c0_g2,TRINITY_DN17306_c0_g1,TRINITY_DN22765_c0_g2,TRINITY_DN13979_c0_g1,TRINITY_DN16080_c0_g1,TRINITY_DN23346_c4_g1,TRINITY_DN20093_c0_g4,TRINITY_DN15239_c0_g1,TRINITY_DN18912_c1_g1,TRINITY_DN10910_c0_g1,TRINITY_DN13080_c0_g1,TRINITY_DN18839_c0_g1,TRINITY_DN17211_c1_g1,TRI…	0.00469088
Biological process	cinnamic acid biosynthetic process	GO:0009800	9	6.26533e-05	6.63274	7	28	1130	29980	TRINITY_DN21444_c0_g1,TRINITY_DN21251_c1_g2,TRINITY_DN22795_c4_g5,TRINITY_DN22795_c3_g6,TRINITY_DN22795_c3_g3,TRINITY_DN22795_c3_g5,TRINITY_DN22795_c10_g1,	0.00546063
Cellular component	membrane	GO:0016020	3	0.000110789	1.12517	543	13383	1102	30560	TRINITY_DN17964_c0_g2,TRINITY_DN11551_c0_g1,TRINITY_DN23524_c1_g3,TRINITY_DN21779_c0_g1,TRINITY_DN11036_c0_g1,TRINITY_DN12680_c0_g2,TRINITY_DN15274_c0_g2,TRINITY_DN24184_c1_g2,TRINITY_DN18019_c3_g1,TRINITY_DN24024_c3_g1,TRINITY_DN20586_c0_g1,TRINITY_DN17018_c0_g1,TRINITY_DN14035_c0_g1,TRINITY_DN17755_c1_g1,TRINITY_DN16315_c0_g1,TRINITY_DN11082_c0_g1,TRINITY_DN11767_c0_g1,TRINITY_DN15575_c2_g2,TRI…	0.00553944
Biological process	nucleotide-sugar biosynthetic process	GO:0009226	8	7.63565e-05	4.05334	11	72	1130	29980	TRINITY_DN20006_c0_g1,TRINITY_DN21562_c1_g1,TRINITY_DN23664_c2_g1,TRINITY_DN18676_c1_g1,TRINITY_DN23652_c0_g1,TRINITY_DN23664_c3_g1,TRINITY_DN22437_c2_g2,TRINITY_DN22437_c2_g3,TRINITY_DN22437_c2_g5,TRINITY_DN19553_c0_g2,TRINITY_DN15440_c0_g1,	0.00608452
Biological process	regulation of vegetative meristem growth	GO:0010083	7	7.53468e-05	10.2042	5	13	1130	29980	TRINITY_DN2714_c0_g1,TRINITY_DN15350_c0_g1,TRINITY_DN15350_c0_g3,TRINITY_DN15350_c0_g2,TRINITY_DN23185_c1_g1,	0.00618066
Molecular function	catalytic activity, acting on a protein	GO:0140096	3	0.000165091	1.2501	226	4877	1157	31212	TRINITY_DN21779_c0_g1,TRINITY_DN11036_c0_g1,TRINITY_DN12680_c0_g2,TRINITY_DN15274_c0_g2,TRINITY_DN24184_c1_g2,TRINITY_DN20586_c0_g1,TRINITY_DN21180_c1_g1,TRINITY_DN21694_c0_g1,TRINITY_DN23676_c1_g2,TRINITY_DN23296_c1_g2,TRINITY_DN23676_c1_g7,TRINITY_DN18295_c2_g1,TRINITY_DN14170_c0_g1,TRINITY_DN20687_c0_g3,TRINITY_DN20687_c0_g2,TRINITY_DN20687_c0_g1,TRINITY_DN12181_c0_g1,TRINITY_DN13074_c0_g1,TRI…	0.0062019
Biological process	response to fungus	GO:0009620	6	7.3759e-05	1.93766	39	534	1130	29980	TRINITY_DN16996_c0_g1,TRINITY_DN19614_c0_g1,TRINITY_DN15024_c0_g2,TRINITY_DN20785_c0_g2,TRINITY_DN20785_c0_g1,TRINITY_DN22417_c0_g2,TRINITY_DN19738_c0_g2,TRINITY_DN19738_c0_g1,TRINITY_DN17453_c1_g1,TRINITY_DN23346_c4_g1,TRINITY_DN15239_c0_g1,TRINITY_DN11524_c0_g1,TRINITY_DN18912_c1_g1,TRINITY_DN19786_c4_g1,TRINITY_DN18839_c0_g1,TRINITY_DN15619_c0_g1,TRINITY_DN18771_c4_g2,TRINITY_DN18823_c5_g1,TRI…	0.00623376
Molecular function	ubiquitin-like protein ligase activity	GO:0061659	7	0.000176795	1.97829	33	450	1157	31212	TRINITY_DN21779_c0_g1,TRINITY_DN12680_c0_g2,TRINITY_DN24184_c1_g2,TRINITY_DN21180_c1_g1,TRINITY_DN16815_c2_g1,TRINITY_DN5757_c0_g1,TRINITY_DN17941_c0_g1,TRINITY_DN24182_c0_g4,TRINITY_DN10588_c0_g1,TRINITY_DN18318_c1_g3,TRINITY_DN17618_c0_g1,TRINITY_DN17136_c3_g2,TRINITY_DN14092_c0_g1,TRINITY_DN11563_c0_g1,TRINITY_DN12923_c0_g1,TRINITY_DN20039_c3_g1,TRINITY_DN13486_c0_g1,TRINITY_DN18333_c0_g3,TRIN…	0.00642735
Molecular function	zeatin O-beta-D-xylosyltransferase activity	GO:0050404	8	0.000215345	8.43021	5	16	1157	31212	TRINITY_DN2714_c0_g1,TRINITY_DN15350_c0_g1,TRINITY_DN15350_c0_g3,TRINITY_DN15350_c0_g2,TRINITY_DN23185_c1_g1,	0.00713806
Molecular function	ammonia-lyase activity	GO:0016841	5	0.00025553	5.39533	7	35	1157	31212	TRINITY_DN21444_c0_g1,TRINITY_DN21251_c1_g2,TRINITY_DN22795_c4_g5,TRINITY_DN22795_c3_g6,TRINITY_DN22795_c3_g3,TRINITY_DN22795_c3_g5,TRINITY_DN22795_c10_g1,	0.00799951
Molecular function	transmembrane receptor protein serine/threonine kinase activity	GO:0004675	8	0.000249797	2.26446	23	274	1157	31212	TRINITY_DN23676_c1_g2,TRINITY_DN23676_c1_g7,TRINITY_DN13341_c0_g1,TRINITY_DN18808_c0_g1,TRINITY_DN16047_c0_g1,TRINITY_DN7842_c0_g1,TRINITY_DN18771_c4_g2,TRINITY_DN20634_c2_g2,TRINITY_DN22227_c0_g2,TRINITY_DN19568_c0_g2,TRINITY_DN19568_c0_g1,TRINITY_DN23805_c0_g1,TRINITY_DN20658_c0_g1,TRINITY_DN18099_c0_g2,TRINITY_DN24012_c1_g1,TRINITY_DN22686_c0_g2,TRINITY_DN22609_c1_g2,TRINITY_DN22673_c0_g1,TRIN…	0.00804345
Molecular function	acetylglucosaminyltransferase activity	GO:0008375	6	0.000265989	4.18603	9	58	1157	31212	TRINITY_DN23677_c1_g2,TRINITY_DN18330_c1_g2,TRINITY_DN18033_c0_g1,TRINITY_DN13769_c0_g1,TRINITY_DN21377_c0_g1,TRINITY_DN17421_c1_g1,TRINITY_DN17146_c0_g1,TRINITY_DN15504_c0_g1,TRINITY_DN18505_c0_g1,	0.00810187
Biological process	nitrate transmembrane transport	GO:0015706	8	0.000108647	4.68194	9	51	1130	29980	TRINITY_DN20118_c0_g4,TRINITY_DN20118_c0_g2,TRINITY_DN18904_c0_g1,TRINITY_DN12625_c0_g1,TRINITY_DN13356_c0_g1,TRINITY_DN16823_c0_g1,TRINITY_DN23624_c3_g2,TRINITY_DN14495_c0_g1,TRINITY_DN18533_c0_g1,	0.00841715
Molecular function	ubiquitin protein ligase activity	GO:0061630	8	0.000287297	1.94865	32	443	1157	31212	TRINITY_DN21779_c0_g1,TRINITY_DN12680_c0_g2,TRINITY_DN24184_c1_g2,TRINITY_DN21180_c1_g1,TRINITY_DN16815_c2_g1,TRINITY_DN5757_c0_g1,TRINITY_DN17941_c0_g1,TRINITY_DN24182_c0_g4,TRINITY_DN10588_c0_g1,TRINITY_DN18318_c1_g3,TRINITY_DN17618_c0_g1,TRINITY_DN17136_c3_g2,TRINITY_DN14092_c0_g1,TRINITY_DN11563_c0_g1,TRINITY_DN12923_c0_g1,TRINITY_DN20039_c3_g1,TRINITY_DN13486_c0_g1,TRINITY_DN18333_c0_g3,TRIN…	0.00852063
Biological process	vegetative meristem growth	GO:0010448	5	0.000113567	9.47535	5	14	1130	29980	TRINITY_DN2714_c0_g1,TRINITY_DN15350_c0_g1,TRINITY_DN15350_c0_g3,TRINITY_DN15350_c0_g2,TRINITY_DN23185_c1_g1,	0.00856052
Biological process	root development	GO:0048364	5	0.000116667	1.78948	46	682	1130	29980	TRINITY_DN18019_c3_g1,TRINITY_DN18510_c0_g1,TRINITY_DN2714_c0_g1,TRINITY_DN23116_c2_g1,TRINITY_DN23083_c0_g4,TRINITY_DN22765_c0_g2,TRINITY_DN21913_c0_g1,TRINITY_DN17453_c1_g1,TRINITY_DN13641_c0_g1,TRINITY_DN23346_c4_g1,TRINITY_DN21831_c0_g1,TRINITY_DN19217_c1_g1,TRINITY_DN18240_c0_g1,TRINITY_DN21017_c0_g1,TRINITY_DN12836_c0_g1,TRINITY_DN22066_c1_g1,TRINITY_DN20371_c0_g1,TRINITY_DN18052_c0_g2,TRIN…	0.00856271
Molecular function	xylosyltransferase activity	GO:0042285	6	0.000307137	5.24546	7	36	1157	31212	TRINITY_DN2714_c0_g1,TRINITY_DN21892_c1_g2,TRINITY_DN15350_c0_g1,TRINITY_DN15350_c0_g3,TRINITY_DN15350_c0_g2,TRINITY_DN23185_c1_g1,TRINITY_DN19700_c1_g2,	0.00887546
Molecular function	organic anion transmembrane transporter activity	GO:0008514	4	0.000320637	2.04148	28	370	1157	31212	TRINITY_DN17964_c0_g2,TRINITY_DN23524_c1_g3,TRINITY_DN24024_c3_g1,TRINITY_DN23887_c1_g1,TRINITY_DN22983_c0_g1,TRINITY_DN24024_c2_g4,TRINITY_DN24024_c2_g2,TRINITY_DN22901_c0_g1,TRINITY_DN17433_c0_g1,TRINITY_DN18140_c0_g1,TRINITY_DN18140_c0_g2,TRINITY_DN19391_c0_g1,TRINITY_DN13476_c1_g1,TRINITY_DN19469_c1_g1,TRINITY_DN7413_c0_g1,TRINITY_DN12914_c0_g1,TRINITY_DN20901_c1_g2,TRINITY_DN9831_c0_g1,TRINI…	0.00903395
Biological process	root system development	GO:0022622	5	0.000129008	1.78164	46	685	1130	29980	TRINITY_DN18019_c3_g1,TRINITY_DN18510_c0_g1,TRINITY_DN2714_c0_g1,TRINITY_DN23116_c2_g1,TRINITY_DN23083_c0_g4,TRINITY_DN22765_c0_g2,TRINITY_DN21913_c0_g1,TRINITY_DN17453_c1_g1,TRINITY_DN13641_c0_g1,TRINITY_DN23346_c4_g1,TRINITY_DN21831_c0_g1,TRINITY_DN19217_c1_g1,TRINITY_DN18240_c0_g1,TRINITY_DN21017_c0_g1,TRINITY_DN12836_c0_g1,TRINITY_DN22066_c1_g1,TRINITY_DN20371_c0_g1,TRINITY_DN18052_c0_g2,TRIN…	0.00922571
Biological process	response to external stimulus	GO:0009605	3	0.000165062	1.31867	159	3199	1130	29980	TRINITY_DN11551_c0_g1,TRINITY_DN11036_c0_g1,TRINITY_DN24184_c1_g2,TRINITY_DN24152_c0_g3,TRINITY_DN24152_c0_g1,TRINITY_DN22020_c0_g1,TRINITY_DN21364_c0_g1,TRINITY_DN14056_c0_g1,TRINITY_DN16996_c0_g1,TRINITY_DN23887_c1_g1,TRINITY_DN19614_c0_g1,TRINITY_DN13104_c2_g2,TRINITY_DN16219_c0_g1,TRINITY_DN15024_c0_g2,TRINITY_DN20785_c0_g2,TRINITY_DN20785_c0_g1,TRINITY_DN13341_c0_g1,TRINITY_DN22417_c0_g2,TRI…	0.010706
Biological process	nucleotide-sugar metabolic process	GO:0009225	7	0.000157438	3.49859	12	91	1130	29980	TRINITY_DN20006_c0_g1,TRINITY_DN21562_c1_g1,TRINITY_DN23664_c2_g1,TRINITY_DN18676_c1_g1,TRINITY_DN23652_c0_g1,TRINITY_DN23664_c3_g1,TRINITY_DN22437_c2_g2,TRINITY_DN22437_c2_g3,TRINITY_DN22437_c2_g5,TRINITY_DN19553_c0_g2,TRINITY_DN18976_c0_g1,TRINITY_DN15440_c0_g1,	0.0107096
Biological process	cinnamic acid metabolic process	GO:0009803	8	0.000156131	5.80365	7	32	1130	29980	TRINITY_DN21444_c0_g1,TRINITY_DN21251_c1_g2,TRINITY_DN22795_c4_g5,TRINITY_DN22795_c3_g6,TRINITY_DN22795_c3_g3,TRINITY_DN22795_c3_g5,TRINITY_DN22795_c10_g1,	0.0108862
Biological process	inositol biosynthetic process	GO:0006021	8	0.000164497	6.92112	6	23	1130	29980	TRINITY_DN22116_c5_g1,TRINITY_DN22116_c2_g6,TRINITY_DN22116_c2_g2,TRINITY_DN22116_c2_g3,TRINITY_DN22116_c2_g1,TRINITY_DN22116_c4_g1,	0.0109234
Molecular function	N-acyltransferase activity	GO:0016410	6	0.000443284	2.97201	13	118	1157	31212	TRINITY_DN20006_c0_g1,TRINITY_DN21149_c4_g3,TRINITY_DN21149_c4_g4,TRINITY_DN21149_c4_g1,TRINITY_DN21149_c4_g2,TRINITY_DN16516_c0_g1,TRINITY_DN12651_c0_g2,TRINITY_DN15650_c0_g1,TRINITY_DN10667_c0_g1,TRINITY_DN16193_c0_g2,TRINITY_DN15711_c0_g1,TRINITY_DN17678_c0_g3,TRINITY_DN20579_c0_g3,	0.0121849
Molecular function	acyltransferase activity	GO:0016746	4	0.000457147	1.47924	76	1386	1157	31212	TRINITY_DN21779_c0_g1,TRINITY_DN12680_c0_g2,TRINITY_DN24184_c1_g2,TRINITY_DN14035_c0_g1,TRINITY_DN21180_c1_g1,TRINITY_DN12181_c0_g1,TRINITY_DN12350_c0_g1,TRINITY_DN15680_c2_g1,TRINITY_DN16815_c2_g1,TRINITY_DN20006_c0_g1,TRINITY_DN21149_c4_g3,TRINITY_DN21149_c4_g4,TRINITY_DN13618_c1_g1,TRINITY_DN21149_c4_g1,TRINITY_DN21149_c4_g2,TRINITY_DN15951_c0_g1,TRINITY_DN5757_c0_g1,TRINITY_DN17941_c0_g1,TRIN…	0.0122668
Biological process	carbohydrate catabolic process	GO:0016052	5	0.000206944	1.6804	52	821	1130	29980	TRINITY_DN23683_c8_g1,TRINITY_DN23683_c8_g6,TRINITY_DN23683_c8_g7,TRINITY_DN23683_c8_g4,TRINITY_DN23683_c8_g2,TRINITY_DN23683_c8_g3,TRINITY_DN13122_c2_g1,TRINITY_DN13104_c2_g2,TRINITY_DN23683_c22_g1,TRINITY_DN13115_c3_g1,TRINITY_DN20823_c14_g1,TRINITY_DN10365_c0_g1,TRINITY_DN23683_c7_g10,TRINITY_DN23683_c7_g7,TRINITY_DN23683_c7_g5,TRINITY_DN13115_c2_g1,TRINITY_DN13122_c1_g2,TRINITY_DN21125_c2_g2,…	0.0131174
Molecular function	ubiquitin-protein transferase activity	GO:0004842	7	0.000520942	1.6837	45	721	1157	31212	TRINITY_DN21779_c0_g1,TRINITY_DN12680_c0_g2,TRINITY_DN24184_c1_g2,TRINITY_DN21180_c1_g1,TRINITY_DN12181_c0_g1,TRINITY_DN12350_c0_g1,TRINITY_DN15680_c2_g1,TRINITY_DN16815_c2_g1,TRINITY_DN13618_c1_g1,TRINITY_DN15951_c0_g1,TRINITY_DN5757_c0_g1,TRINITY_DN17941_c0_g1,TRINITY_DN24182_c0_g4,TRINITY_DN10588_c0_g1,TRINITY_DN18318_c1_g3,TRINITY_DN17618_c0_g1,TRINITY_DN17136_c3_g2,TRINITY_DN19484_c3_g1,TRIN…	0.0136535
Molecular function	hexosyltransferase activity	GO:0016758	5	0.000534054	1.61425	52	869	1157	31212	TRINITY_DN23818_c0_g2,TRINITY_DN23818_c0_g1,TRINITY_DN2714_c0_g1,TRINITY_DN23818_c4_g1,TRINITY_DN22696_c1_g1,TRINITY_DN21892_c1_g2,TRINITY_DN19399_c2_g1,TRINITY_DN22978_c0_g5,TRINITY_DN22978_c0_g2,TRINITY_DN20831_c1_g3,TRINITY_DN13790_c0_g1,TRINITY_DN23214_c0_g6,TRINITY_DN23214_c0_g3,TRINITY_DN23677_c1_g2,TRINITY_DN16571_c0_g1,TRINITY_DN11718_c0_g1,TRINITY_DN15556_c0_g1,TRINITY_DN2574_c0_g1,TRINI…	0.0136791
Molecular function	aminoacyltransferase activity	GO:0016755	5	0.000587847	1.65307	47	767	1157	31212	TRINITY_DN21779_c0_g1,TRINITY_DN12680_c0_g2,TRINITY_DN24184_c1_g2,TRINITY_DN21180_c1_g1,TRINITY_DN12181_c0_g1,TRINITY_DN12350_c0_g1,TRINITY_DN15680_c2_g1,TRINITY_DN16815_c2_g1,TRINITY_DN13618_c1_g1,TRINITY_DN15951_c0_g1,TRINITY_DN5757_c0_g1,TRINITY_DN17941_c0_g1,TRINITY_DN24182_c0_g4,TRINITY_DN10588_c0_g1,TRINITY_DN18318_c1_g3,TRINITY_DN17618_c0_g1,TRINITY_DN17136_c3_g2,TRINITY_DN19484_c3_g1,TRIN…	0.0147223
Molecular function	ubiquitin-like protein transferase activity	GO:0019787	6	0.000674739	1.65237	46	751	1157	31212	TRINITY_DN21779_c0_g1,TRINITY_DN12680_c0_g2,TRINITY_DN24184_c1_g2,TRINITY_DN21180_c1_g1,TRINITY_DN12181_c0_g1,TRINITY_DN12350_c0_g1,TRINITY_DN15680_c2_g1,TRINITY_DN16815_c2_g1,TRINITY_DN13618_c1_g1,TRINITY_DN15951_c0_g1,TRINITY_DN5757_c0_g1,TRINITY_DN17941_c0_g1,TRINITY_DN24182_c0_g4,TRINITY_DN10588_c0_g1,TRINITY_DN18318_c1_g3,TRINITY_DN17618_c0_g1,TRINITY_DN17136_c3_g2,TRINITY_DN19484_c3_g1,TRIN…	0.015519
Molecular function	transporter activity	GO:0005215	2	0.000692364	1.32382	127	2588	1157	31212	TRINITY_DN17964_c0_g2,TRINITY_DN23524_c1_g3,TRINITY_DN18019_c3_g1,TRINITY_DN24024_c3_g1,TRINITY_DN17755_c1_g1,TRINITY_DN21364_c0_g1,TRINITY_DN10933_c0_g1,TRINITY_DN23887_c1_g1,TRINITY_DN19972_c3_g1,TRINITY_DN20118_c0_g4,TRINITY_DN24088_c1_g2,TRINITY_DN20118_c0_g2,TRINITY_DN18904_c0_g1,TRINITY_DN12625_c0_g1,TRINITY_DN23212_c1_g3,TRINITY_DN16086_c2_g2,TRINITY_DN23212_c1_g5,TRINITY_DN16086_c2_g4,TRI…	0.0156059
Molecular function	3-beta-hydroxy-delta5-steroid dehydrogenase activity	GO:0003854	7	0.000667072	3.41477	10	79	1157	31212	TRINITY_DN13379_c0_g1,TRINITY_DN9665_c0_g1,TRINITY_DN21562_c1_g1,TRINITY_DN16036_c1_g1,TRINITY_DN19045_c0_g1,TRINITY_DN23652_c0_g1,TRINITY_DN18844_c0_g1,TRINITY_DN17101_c0_g1,TRINITY_DN14772_c0_g1,TRINITY_DN18042_c3_g2,	0.0156623
Molecular function	steroid dehydrogenase activity	GO:0016229	4	0.000656227	3.19079	11	93	1157	31212	TRINITY_DN13379_c0_g1,TRINITY_DN9665_c0_g1,TRINITY_DN21562_c1_g1,TRINITY_DN16036_c1_g1,TRINITY_DN19045_c0_g1,TRINITY_DN23652_c0_g1,TRINITY_DN18844_c0_g1,TRINITY_DN17101_c0_g1,TRINITY_DN14772_c0_g1,TRINITY_DN21147_c2_g2,TRINITY_DN18042_c3_g2,	0.0157355
Molecular function	calmodulin binding	GO:0005516	4	0.000647417	1.78522	36	544	1157	31212	TRINITY_DN11036_c0_g1,TRINITY_DN21694_c0_g1,TRINITY_DN21284_c0_g1,TRINITY_DN21284_c0_g2,TRINITY_DN22793_c0_g1,TRINITY_DN21052_c0_g2,TRINITY_DN22896_c0_g2,TRINITY_DN22934_c0_g1,TRINITY_DN20093_c0_g4,TRINITY_DN21058_c0_g1,TRINITY_DN18838_c0_g1,TRINITY_DN21034_c2_g3,TRINITY_DN10107_c0_g1,TRINITY_DN13190_c1_g1,TRINITY_DN22227_c0_g2,TRINITY_DN23805_c0_g1,TRINITY_DN21491_c0_g1,TRINITY_DN21491_c0_g2,TRI…	0.0158617
Molecular function	transmembrane receptor protein kinase activity	GO:0019199	7	0.000732521	2.02528	25	333	1157	31212	TRINITY_DN23676_c1_g2,TRINITY_DN23676_c1_g7,TRINITY_DN13341_c0_g1,TRINITY_DN18808_c0_g1,TRINITY_DN16047_c0_g1,TRINITY_DN7842_c0_g1,TRINITY_DN18771_c4_g2,TRINITY_DN20634_c2_g2,TRINITY_DN22227_c0_g2,TRINITY_DN19568_c0_g2,TRINITY_DN19568_c0_g1,TRINITY_DN23805_c0_g1,TRINITY_DN20658_c0_g1,TRINITY_DN22750_c0_g1,TRINITY_DN18099_c0_g2,TRINITY_DN24012_c1_g1,TRINITY_DN11353_c0_g1,TRINITY_DN22686_c0_g2,TRIN…	0.015876
Molecular function	UDP-glycosyltransferase activity	GO:0008194	5	0.000749861	1.7128	40	630	1157	31212	TRINITY_DN23818_c0_g2,TRINITY_DN23818_c0_g1,TRINITY_DN2714_c0_g1,TRINITY_DN23818_c4_g1,TRINITY_DN22696_c1_g1,TRINITY_DN21892_c1_g2,TRINITY_DN19399_c2_g1,TRINITY_DN22978_c0_g5,TRINITY_DN22978_c0_g2,TRINITY_DN20831_c1_g3,TRINITY_DN23677_c1_g2,TRINITY_DN16571_c0_g1,TRINITY_DN2574_c0_g1,TRINITY_DN18330_c1_g2,TRINITY_DN15350_c0_g1,TRINITY_DN15350_c0_g3,TRINITY_DN15350_c0_g2,TRINITY_DN18935_c1_g1,TRINI…	0.0159452
Biological process	regulation of developmental vegetative growth	GO:1905613	6	0.000319394	7.80323	5	17	1130	29980	TRINITY_DN2714_c0_g1,TRINITY_DN15350_c0_g1,TRINITY_DN15350_c0_g3,TRINITY_DN15350_c0_g2,TRINITY_DN23185_c1_g1,	0.0181794
Biological process	sulfur compound transport	GO:0072348	5	0.00031822	3.73676	10	71	1130	29980	TRINITY_DN24024_c3_g1,TRINITY_DN20118_c0_g4,TRINITY_DN20118_c0_g2,TRINITY_DN19237_c0_g1,TRINITY_DN12768_c0_g1,TRINITY_DN24024_c2_g4,TRINITY_DN24024_c2_g2,TRINITY_DN13476_c1_g1,TRINITY_DN19593_c0_g2,TRINITY_DN14521_c0_g1,	0.0184899
Biological process	symbiont-induced defense-related programmed cell death	GO:0034050	8	0.000306696	2.33117	21	239	1130	29980	TRINITY_DN11551_c0_g1,TRINITY_DN13341_c0_g1,TRINITY_DN17814_c0_g1,TRINITY_DN22656_c1_g1,TRINITY_DN14566_c0_g1,TRINITY_DN21809_c0_g1,TRINITY_DN23473_c1_g1,TRINITY_DN18139_c0_g3,TRINITY_DN19779_c0_g1,TRINITY_DN15291_c0_g1,TRINITY_DN9479_c0_g2,TRINITY_DN19116_c0_g2,TRINITY_DN24012_c1_g1,TRINITY_DN12358_c0_g1,TRINITY_DN18973_c0_g1,TRINITY_DN13289_c0_g1,TRINITY_DN22139_c1_g2,TRINITY_DN23008_c0_g1,TRIN…	0.0185951
Biological process	plant-type hypersensitive response	GO:0009626	9	0.000306696	2.33117	21	239	1130	29980	TRINITY_DN11551_c0_g1,TRINITY_DN13341_c0_g1,TRINITY_DN17814_c0_g1,TRINITY_DN22656_c1_g1,TRINITY_DN14566_c0_g1,TRINITY_DN21809_c0_g1,TRINITY_DN23473_c1_g1,TRINITY_DN18139_c0_g3,TRINITY_DN19779_c0_g1,TRINITY_DN15291_c0_g1,TRINITY_DN9479_c0_g2,TRINITY_DN19116_c0_g2,TRINITY_DN24012_c1_g1,TRINITY_DN12358_c0_g1,TRINITY_DN18973_c0_g1,TRINITY_DN13289_c0_g1,TRINITY_DN22139_c1_g2,TRINITY_DN23008_c0_g1,TRIN…	0.0185951
Biological process	nitrate import	GO:1902025	6	0.000300447	4.11688	9	58	1130	29980	TRINITY_DN20118_c0_g4,TRINITY_DN20118_c0_g2,TRINITY_DN18904_c0_g1,TRINITY_DN12625_c0_g1,TRINITY_DN13356_c0_g1,TRINITY_DN16823_c0_g1,TRINITY_DN23624_c3_g2,TRINITY_DN14495_c0_g1,TRINITY_DN18533_c0_g1,	0.018621
Biological process	response to alcohol	GO:0097305	5	0.00039266	1.56065	62	1054	1130	29980	TRINITY_DN23818_c0_g2,TRINITY_DN11015_c0_g1,TRINITY_DN21364_c0_g1,TRINITY_DN12181_c0_g1,TRINITY_DN22793_c0_g1,TRINITY_DN10954_c0_g1,TRINITY_DN24088_c1_g2,TRINITY_DN23818_c4_g1,TRINITY_DN16086_c2_g2,TRINITY_DN15956_c0_g2,TRINITY_DN15951_c0_g1,TRINITY_DN24182_c0_g4,TRINITY_DN17453_c1_g1,TRINITY_DN13641_c0_g1,TRINITY_DN23346_c4_g1,TRINITY_DN11350_c0_g1,TRINITY_DN21058_c0_g1,TRINITY_DN18839_c0_g1,TRI…	0.0219026
Molecular function	carbon-nitrogen lyase activity	GO:0016840	4	0.00109349	3.46843	9	70	1157	31212	TRINITY_DN21444_c0_g1,TRINITY_DN21251_c1_g2,TRINITY_DN22795_c4_g5,TRINITY_DN21732_c1_g2,TRINITY_DN14887_c0_g1,TRINITY_DN22795_c3_g6,TRINITY_DN22795_c3_g3,TRINITY_DN22795_c3_g5,TRINITY_DN22795_c10_g1,	0.0220065
Molecular function	UDP-xylosyltransferase activity	GO:0035252	7	0.00107889	6.13106	5	22	1157	31212	TRINITY_DN2714_c0_g1,TRINITY_DN15350_c0_g1,TRINITY_DN15350_c0_g3,TRINITY_DN15350_c0_g2,TRINITY_DN23185_c1_g1,	0.0221073
Biological process	gametophyte development	GO:0048229	5	0.000455541	1.81927	36	525	1130	29980	TRINITY_DN21779_c0_g1,TRINITY_DN21669_c0_g1,TRINITY_DN20573_c2_g2,TRINITY_DN23883_c3_g1,TRINITY_DN19435_c1_g1,TRINITY_DN23344_c0_g2,TRINITY_DN21149_c4_g3,TRINITY_DN21149_c4_g4,TRINITY_DN21149_c4_g1,TRINITY_DN21149_c4_g2,TRINITY_DN21892_c1_g2,TRINITY_DN12514_c0_g1,TRINITY_DN12303_c0_g1,TRINITY_DN24107_c1_g3,TRINITY_DN16864_c3_g2,TRINITY_DN18676_c1_g1,TRINITY_DN22066_c1_g1,TRINITY_DN13190_c1_g1,TRI…	0.0249118
Molecular function	transmembrane transporter activity	GO:0022857	3	0.00127522	1.3138	120	2464	1157	31212	TRINITY_DN17964_c0_g2,TRINITY_DN23524_c1_g3,TRINITY_DN18019_c3_g1,TRINITY_DN24024_c3_g1,TRINITY_DN17755_c1_g1,TRINITY_DN21364_c0_g1,TRINITY_DN10933_c0_g1,TRINITY_DN23887_c1_g1,TRINITY_DN19972_c3_g1,TRINITY_DN20118_c0_g4,TRINITY_DN24088_c1_g2,TRINITY_DN20118_c0_g2,TRINITY_DN18904_c0_g1,TRINITY_DN12625_c0_g1,TRINITY_DN23212_c1_g3,TRINITY_DN16086_c2_g2,TRINITY_DN23212_c1_g5,TRINITY_DN16086_c2_g4,TRI…	0.0252135
Molecular function	steroid dehydrogenase activity, acting on the CH-OH group of donors, NAD or NADP as acceptor	GO:0033764	6	0.00129952	3.13682	10	86	1157	31212	TRINITY_DN13379_c0_g1,TRINITY_DN9665_c0_g1,TRINITY_DN21562_c1_g1,TRINITY_DN16036_c1_g1,TRINITY_DN19045_c0_g1,TRINITY_DN23652_c0_g1,TRINITY_DN18844_c0_g1,TRINITY_DN17101_c0_g1,TRINITY_DN14772_c0_g1,TRINITY_DN18042_c3_g2,	0.0252511
Biological process	developmental vegetative growth	GO:0080186	4	0.00048078	4.88728	7	38	1130	29980	TRINITY_DN2714_c0_g1,TRINITY_DN23344_c0_g2,TRINITY_DN20485_c1_g1,TRINITY_DN15350_c0_g1,TRINITY_DN15350_c0_g3,TRINITY_DN15350_c0_g2,TRINITY_DN23185_c1_g1,	0.0257864
Cellular component	vacuole	GO:0005773	6	0.000672035	1.38872	97	1937	1102	30560	TRINITY_DN18019_c3_g1,TRINITY_DN16315_c0_g1,TRINITY_DN21364_c0_g1,TRINITY_DN10933_c0_g1,TRINITY_DN24186_c2_g1,TRINITY_DN24088_c1_g2,TRINITY_DN23344_c0_g2,TRINITY_DN10677_c0_g1,TRINITY_DN23212_c1_g3,TRINITY_DN16086_c2_g2,TRINITY_DN23212_c1_g5,TRINITY_DN9333_c0_g1,TRINITY_DN20990_c2_g4,TRINITY_DN16640_c0_g1,TRINITY_DN16471_c0_g1,TRINITY_DN19725_c3_g1,TRINITY_DN13531_c0_g1,TRINITY_DN17562_c1_g2,TRIN…	0.0268814
Cellular component	anchoring junction	GO:0070161	4	0.000658117	1.40088	93	1841	1102	30560	TRINITY_DN17755_c1_g1,TRINITY_DN16315_c0_g1,TRINITY_DN20573_c2_g2,TRINITY_DN21364_c0_g1,TRINITY_DN20687_c0_g3,TRINITY_DN20687_c0_g2,TRINITY_DN20687_c0_g1,TRINITY_DN23683_c8_g1,TRINITY_DN23683_c8_g6,TRINITY_DN23683_c8_g7,TRINITY_DN23683_c8_g4,TRINITY_DN23683_c8_g2,TRINITY_DN23683_c8_g3,TRINITY_DN13122_c2_g1,TRINITY_DN20118_c0_g4,TRINITY_DN20118_c0_g2,TRINITY_DN16086_c2_g2,TRINITY_DN20990_c2_g4,TRI…	0.0292496
Biological process	hyperosmotic response	GO:0006972	5	0.000561401	2.89834	13	119	1130	29980	TRINITY_DN21017_c0_g1,TRINITY_DN20705_c1_g2,TRINITY_DN12556_c0_g1,TRINITY_DN22097_c2_g6,TRINITY_DN15291_c0_g1,TRINITY_DN21377_c0_g1,TRINITY_DN15018_c0_g1,TRINITY_DN14524_c0_g1,TRINITY_DN22097_c6_g1,TRINITY_DN22379_c2_g4,TRINITY_DN12718_c0_g1,TRINITY_DN19044_c1_g2,TRINITY_DN22097_c3_g1,	0.0295424
Biological process	plant organ development	GO:0099402	4	0.000579329	1.47067	75	1353	1130	29980	TRINITY_DN18019_c3_g1,TRINITY_DN18510_c0_g1,TRINITY_DN21669_c0_g1,TRINITY_DN2714_c0_g1,TRINITY_DN14056_c0_g1,TRINITY_DN22566_c0_g1,TRINITY_DN23116_c2_g1,TRINITY_DN23887_c1_g1,TRINITY_DN15024_c0_g2,TRINITY_DN22985_c0_g1,TRINITY_DN23083_c0_g4,TRINITY_DN22765_c0_g2,TRINITY_DN13618_c1_g1,TRINITY_DN20485_c1_g1,TRINITY_DN18707_c1_g2,TRINITY_DN21913_c0_g1,TRINITY_DN22840_c0_g2,TRINITY_DN17453_c1_g1,TRIN…	0.0299213
Biological process	pollen development	GO:0009555	6	0.000609838	1.93316	29	398	1130	29980	TRINITY_DN21779_c0_g1,TRINITY_DN21669_c0_g1,TRINITY_DN20573_c2_g2,TRINITY_DN23883_c3_g1,TRINITY_DN19435_c1_g1,TRINITY_DN23344_c0_g2,TRINITY_DN21149_c4_g3,TRINITY_DN21149_c4_g4,TRINITY_DN21149_c4_g1,TRINITY_DN21149_c4_g2,TRINITY_DN21892_c1_g2,TRINITY_DN12303_c0_g1,TRINITY_DN24107_c1_g3,TRINITY_DN16864_c3_g2,TRINITY_DN18676_c1_g1,TRINITY_DN22066_c1_g1,TRINITY_DN13190_c1_g1,TRINITY_DN20705_c1_g2,TRI…	0.0309243
Biological process	phenylpropanoid biosynthetic process	GO:0009699	6	0.000667844	2.24839	20	236	1130	29980	TRINITY_DN15355_c2_g1,TRINITY_DN13379_c0_g1,TRINITY_DN19153_c2_g3,TRINITY_DN21444_c0_g1,TRINITY_DN10670_c0_g1,TRINITY_DN21251_c1_g2,TRINITY_DN9333_c0_g1,TRINITY_DN22795_c4_g5,TRINITY_DN17712_c0_g2,TRINITY_DN18952_c0_g1,TRINITY_DN20775_c1_g1,TRINITY_DN21321_c1_g2,TRINITY_DN19045_c0_g1,TRINITY_DN22795_c3_g6,TRINITY_DN22795_c3_g3,TRINITY_DN22795_c3_g5,TRINITY_DN20380_c1_g1,TRINITY_DN17101_c0_g1,TRIN…	0.033261
Molecular function	amide transmembrane transporter activity	GO:0042887	4	0.00184215	3.9341	7	48	1157	31212	TRINITY_DN12041_c0_g1,TRINITY_DN16379_c1_g4,TRINITY_DN18799_c1_g1,TRINITY_DN13541_c0_g1,TRINITY_DN15018_c0_g1,TRINITY_DN22379_c2_g4,TRINITY_DN20443_c1_g1,	0.0334855
Molecular function	1-aminocyclopropane-1-carboxylate oxidase activity	GO:0009815	6	0.0019851	5.39533	5	25	1157	31212	TRINITY_DN23772_c0_g1,TRINITY_DN23745_c0_g2,TRINITY_DN23745_c0_g1,TRINITY_DN23745_c4_g1,TRINITY_DN23745_c2_g1,	0.0344185
Molecular function	carboxylic acid transmembrane transporter activity	GO:0046943	5	0.00197649	2.01605	21	281	1157	31212	TRINITY_DN24024_c3_g1,TRINITY_DN23887_c1_g1,TRINITY_DN22983_c0_g1,TRINITY_DN24024_c2_g4,TRINITY_DN24024_c2_g2,TRINITY_DN22901_c0_g1,TRINITY_DN17433_c0_g1,TRINITY_DN18140_c0_g1,TRINITY_DN18140_c0_g2,TRINITY_DN19391_c0_g1,TRINITY_DN13476_c1_g1,TRINITY_DN7413_c0_g1,TRINITY_DN12914_c0_g1,TRINITY_DN9831_c0_g1,TRINITY_DN21520_c0_g1,TRINITY_DN23579_c1_g1,TRINITY_DN20943_c0_g1,TRINITY_DN20443_c1_g1,TRINI…	0.0348047
Molecular function	organic acid transmembrane transporter activity	GO:0005342	4	0.00206295	2.0089	21	282	1157	31212	TRINITY_DN24024_c3_g1,TRINITY_DN23887_c1_g1,TRINITY_DN22983_c0_g1,TRINITY_DN24024_c2_g4,TRINITY_DN24024_c2_g2,TRINITY_DN22901_c0_g1,TRINITY_DN17433_c0_g1,TRINITY_DN18140_c0_g1,TRINITY_DN18140_c0_g2,TRINITY_DN19391_c0_g1,TRINITY_DN13476_c1_g1,TRINITY_DN7413_c0_g1,TRINITY_DN12914_c0_g1,TRINITY_DN9831_c0_g1,TRINITY_DN21520_c0_g1,TRINITY_DN23579_c1_g1,TRINITY_DN20943_c0_g1,TRINITY_DN20443_c1_g1,TRINI…	0.0352265
Biological process	regulation of systemic acquired resistance	GO:0010112	7	0.000772311	5.30619	6	30	1130	29980	TRINITY_DN22765_c0_g2,TRINITY_DN19474_c0_g1,TRINITY_DN20314_c1_g1,TRINITY_DN11013_c0_g1,TRINITY_DN11013_c0_g2,TRINITY_DN11013_c0_g3,	0.0371375
Biological process	response to salicylic acid	GO:0009751	6	0.000763783	2.08977	23	292	1130	29980	TRINITY_DN11015_c0_g1,TRINITY_DN14056_c0_g1,TRINITY_DN15024_c0_g2,TRINITY_DN24054_c0_g1,TRINITY_DN15239_c0_g1,TRINITY_DN11524_c0_g1,TRINITY_DN20489_c1_g1,TRINITY_DN75467_c0_g1,TRINITY_DN20705_c1_g2,TRINITY_DN13933_c0_g1,TRINITY_DN17089_c0_g1,TRINITY_DN15018_c0_g1,TRINITY_DN12390_c0_g1,TRINITY_DN22379_c2_g4,TRINITY_DN23694_c0_g1,TRINITY_DN22381_c1_g2,TRINITY_DN18158_c0_g1,TRINITY_DN21522_c0_g1,TRI…	0.0373718
Biological process	olefinic compound biosynthetic process	GO:0120255	5	0.00085135	2.38638	17	189	1130	29980	TRINITY_DN21444_c0_g1,TRINITY_DN21251_c1_g2,TRINITY_DN23311_c0_g1,TRINITY_DN15956_c0_g2,TRINITY_DN22795_c4_g5,TRINITY_DN5757_c0_g1,TRINITY_DN23745_c0_g2,TRINITY_DN22795_c3_g6,TRINITY_DN23745_c0_g1,TRINITY_DN22795_c3_g3,TRINITY_DN22795_c3_g5,TRINITY_DN10919_c0_g1,TRINITY_DN23745_c4_g1,TRINITY_DN11566_c0_g1,TRINITY_DN13975_c0_g2,TRINITY_DN22795_c10_g1,TRINITY_DN23745_c2_g1,	0.0389248
Biological process	tripeptide transport	GO:0042939	9	0.000926459	6.3169	5	21	1130	29980	TRINITY_DN19237_c0_g1,TRINITY_DN16379_c1_g4,TRINITY_DN19593_c0_g2,TRINITY_DN15018_c0_g1,TRINITY_DN22379_c2_g4,	0.0397522
Biological process	flower morphogenesis	GO:0048439	5	0.000926459	6.3169	5	21	1130	29980	TRINITY_DN2714_c0_g1,TRINITY_DN15350_c0_g1,TRINITY_DN15350_c0_g3,TRINITY_DN15350_c0_g2,TRINITY_DN23185_c1_g1,	0.0397522
Biological process	flavonoid biosynthetic process	GO:0009813	5	0.000902923	2.37382	17	190	1130	29980	TRINITY_DN20897_c1_g1,TRINITY_DN19153_c2_g3,TRINITY_DN9665_c0_g1,TRINITY_DN10677_c0_g1,TRINITY_DN23664_c2_g1,TRINITY_DN18952_c0_g1,TRINITY_DN20111_c1_g1,TRINITY_DN18037_c2_g1,TRINITY_DN16578_c0_g1,TRINITY_DN23664_c3_g1,TRINITY_DN52655_c0_g1,TRINITY_DN14524_c0_g1,TRINITY_DN17679_c0_g2,TRINITY_DN17679_c0_g3,TRINITY_DN18846_c0_g1,TRINITY_DN18501_c0_g1,TRINITY_DN15163_c0_g1,	0.0399723
Biological process	inorganic anion transport	GO:0015698	5	0.000902923	2.37382	17	190	1130	29980	TRINITY_DN24024_c3_g1,TRINITY_DN20118_c0_g4,TRINITY_DN20118_c0_g2,TRINITY_DN18904_c0_g1,TRINITY_DN12625_c0_g1,TRINITY_DN13356_c0_g1,TRINITY_DN24024_c2_g4,TRINITY_DN24024_c2_g2,TRINITY_DN23522_c1_g1,TRINITY_DN16823_c0_g1,TRINITY_DN13476_c1_g1,TRINITY_DN23624_c3_g2,TRINITY_DN14964_c0_g1,TRINITY_DN14495_c0_g1,TRINITY_DN18533_c0_g1,TRINITY_DN23161_c1_g2,TRINITY_DN21287_c0_g1,	0.0399723
Biological process	phenylpropanoid metabolic process	GO:0009698	5	0.000960338	2.05459	23	297	1130	29980	TRINITY_DN15355_c2_g1,TRINITY_DN13379_c0_g1,TRINITY_DN19153_c2_g3,TRINITY_DN21444_c0_g1,TRINITY_DN10670_c0_g1,TRINITY_DN21251_c1_g2,TRINITY_DN9333_c0_g1,TRINITY_DN22795_c4_g5,TRINITY_DN17712_c0_g2,TRINITY_DN18952_c0_g1,TRINITY_DN20775_c1_g1,TRINITY_DN21321_c1_g2,TRINITY_DN19045_c0_g1,TRINITY_DN22795_c3_g6,TRINITY_DN22795_c3_g3,TRINITY_DN22795_c3_g5,TRINITY_DN21344_c2_g2,TRINITY_DN20380_c1_g1,TRIN…	0.0399759
Molecular function	vitamin binding	GO:0019842	4	0.00252189	1.8029	27	404	1157	31212	TRINITY_DN17875_c0_g1,TRINITY_DN23215_c1_g3,TRINITY_DN21405_c2_g1,TRINITY_DN21445_c1_g1,TRINITY_DN21551_c0_g2,TRINITY_DN21551_c0_g1,TRINITY_DN20111_c1_g1,TRINITY_DN23745_c0_g2,TRINITY_DN23745_c0_g1,TRINITY_DN10919_c0_g1,TRINITY_DN23745_c4_g1,TRINITY_DN13975_c0_g2,TRINITY_DN23767_c0_g1,TRINITY_DN15291_c0_g1,TRINITY_DN21405_c5_g1,TRINITY_DN21405_c8_g1,TRINITY_DN21405_c1_g3,TRINITY_DN21405_c1_g4,TRI…	0.0400306
Molecular function	oxidoreductase activity, acting on paired donors, with incorporation or reduction of molecular oxygen, reduced ascorbate as one donor, and incorporation of one atom of oxygen	GO:0016715	5	0.00238355	5.18782	5	26	1157	31212	TRINITY_DN23772_c0_g1,TRINITY_DN23745_c0_g2,TRINITY_DN23745_c0_g1,TRINITY_DN23745_c4_g1,TRINITY_DN23745_c2_g1,	0.0400934
Biological process	hyperosmotic salinity response	GO:0042538	6	0.000899426	3.07201	11	95	1130	29980	TRINITY_DN21017_c0_g1,TRINITY_DN12556_c0_g1,TRINITY_DN22097_c2_g6,TRINITY_DN15291_c0_g1,TRINITY_DN15018_c0_g1,TRINITY_DN14524_c0_g1,TRINITY_DN22097_c6_g1,TRINITY_DN22379_c2_g4,TRINITY_DN12718_c0_g1,TRINITY_DN19044_c1_g2,TRINITY_DN22097_c3_g1,	0.0404596
Molecular function	vitamin B6 binding	GO:0070279	5	0.00250512	2.05846	19	249	1157	31212	TRINITY_DN17875_c0_g1,TRINITY_DN23215_c1_g3,TRINITY_DN21405_c2_g1,TRINITY_DN21445_c1_g1,TRINITY_DN21551_c0_g2,TRINITY_DN21551_c0_g1,TRINITY_DN10919_c0_g1,TRINITY_DN15291_c0_g1,TRINITY_DN21405_c5_g1,TRINITY_DN21405_c8_g1,TRINITY_DN21405_c1_g3,TRINITY_DN21405_c1_g4,TRINITY_DN21405_c1_g1,TRINITY_DN21405_c1_g2,TRINITY_DN21405_c1_g5,TRINITY_DN21405_c1_g6,TRINITY_DN20725_c1_g1,TRINITY_DN21405_c7_g1,TRI…	0.040917
Molecular function	pyridoxal phosphate binding	GO:0030170	6	0.00250512	2.05846	19	249	1157	31212	TRINITY_DN17875_c0_g1,TRINITY_DN23215_c1_g3,TRINITY_DN21405_c2_g1,TRINITY_DN21445_c1_g1,TRINITY_DN21551_c0_g2,TRINITY_DN21551_c0_g1,TRINITY_DN10919_c0_g1,TRINITY_DN15291_c0_g1,TRINITY_DN21405_c5_g1,TRINITY_DN21405_c8_g1,TRINITY_DN21405_c1_g3,TRINITY_DN21405_c1_g4,TRINITY_DN21405_c1_g1,TRINITY_DN21405_c1_g2,TRINITY_DN21405_c1_g5,TRINITY_DN21405_c1_g6,TRINITY_DN20725_c1_g1,TRINITY_DN21405_c7_g1,TRI…	0.040917
Molecular function	glucosyltransferase activity	GO:0046527	6	0.00275596	1.75016	29	447	1157	31212	TRINITY_DN2714_c0_g1,TRINITY_DN22696_c1_g1,TRINITY_DN19399_c2_g1,TRINITY_DN22978_c0_g5,TRINITY_DN22978_c0_g2,TRINITY_DN20831_c1_g3,TRINITY_DN13790_c0_g1,TRINITY_DN11718_c0_g1,TRINITY_DN15556_c0_g1,TRINITY_DN2574_c0_g1,TRINITY_DN15350_c0_g1,TRINITY_DN15350_c0_g3,TRINITY_DN15350_c0_g2,TRINITY_DN18935_c1_g1,TRINITY_DN15964_c0_g1,TRINITY_DN22152_c0_g1,TRINITY_DN17965_c0_g1,TRINITY_DN14685_c0_g1,TRINI…	0.0425475
Molecular function	transmembrane signaling receptor activity	GO:0004888	4	0.00272347	1.73298	30	467	1157	31212	TRINITY_DN23676_c1_g2,TRINITY_DN23676_c1_g7,TRINITY_DN21364_c0_g1,TRINITY_DN24088_c1_g2,TRINITY_DN13341_c0_g1,TRINITY_DN18808_c0_g1,TRINITY_DN22983_c0_g1,TRINITY_DN22901_c0_g1,TRINITY_DN16047_c0_g1,TRINITY_DN7842_c0_g1,TRINITY_DN18771_c4_g2,TRINITY_DN20634_c2_g2,TRINITY_DN22227_c0_g2,TRINITY_DN19568_c0_g2,TRINITY_DN19568_c0_g1,TRINITY_DN23805_c0_g1,TRINITY_DN20658_c0_g1,TRINITY_DN22750_c0_g1,TRIN…	0.0426299
Biological process	response to acid chemical	GO:0001101	4	0.00110889	1.61219	46	757	1130	29980	TRINITY_DN23818_c0_g2,TRINITY_DN11015_c0_g1,TRINITY_DN16361_c0_g2,TRINITY_DN16315_c0_g1,TRINITY_DN15680_c2_g1,TRINITY_DN23818_c4_g1,TRINITY_DN18904_c0_g1,TRINITY_DN23344_c0_g2,TRINITY_DN16086_c2_g2,TRINITY_DN22765_c0_g2,TRINITY_DN15040_c0_g4,TRINITY_DN22983_c0_g1,TRINITY_DN15951_c0_g1,TRINITY_DN23346_c4_g1,TRINITY_DN22901_c0_g1,TRINITY_DN15619_c0_g1,TRINITY_DN22136_c0_g4,TRINITY_DN23346_c3_g2,TRI…	0.0448218
Molecular function	ubiquitin protein ligase binding	GO:0031625	6	0.00296448	1.91447	22	310	1157	31212	TRINITY_DN22793_c0_g1,TRINITY_DN23311_c0_g1,TRINITY_DN16086_c2_g2,TRINITY_DN17618_c0_g1,TRINITY_DN7842_c0_g1,TRINITY_DN14092_c0_g1,TRINITY_DN18838_c0_g1,TRINITY_DN20039_c3_g1,TRINITY_DN22227_c0_g2,TRINITY_DN23805_c0_g1,TRINITY_DN22586_c0_g2,TRINITY_DN22381_c1_g2,TRINITY_DN22381_c1_g5,TRINITY_DN22381_c1_g6,TRINITY_DN21243_c0_g1,TRINITY_DN16211_c0_g1,TRINITY_DN22609_c1_g2,TRINITY_DN17192_c2_g3,TRIN…	0.0451482
Molecular function	ubiquitin-like protein ligase binding	GO:0044389	5	0.00332788	1.89612	22	313	1157	31212	TRINITY_DN22793_c0_g1,TRINITY_DN23311_c0_g1,TRINITY_DN16086_c2_g2,TRINITY_DN17618_c0_g1,TRINITY_DN7842_c0_g1,TRINITY_DN14092_c0_g1,TRINITY_DN18838_c0_g1,TRINITY_DN20039_c3_g1,TRINITY_DN22227_c0_g2,TRINITY_DN23805_c0_g1,TRINITY_DN22586_c0_g2,TRINITY_DN22381_c1_g2,TRINITY_DN22381_c1_g5,TRINITY_DN22381_c1_g6,TRINITY_DN21243_c0_g1,TRINITY_DN16211_c0_g1,TRINITY_DN22609_c1_g2,TRINITY_DN17192_c2_g3,TRIN…	0.0493489
MLT-Cluster 3
Class	GO_Name	GO_ID	GO_Level	P_value	EnrichmentScore	HitsGenesCountsInSelectedSet	HitsGenesCountsInBackground	AllGenesCountsInSelectedSet	AllGenesCountsInBackground	GenesOfSelectedSetInGOterm	Adjusted P_value(BH method)
Molecular function	cysteine-type peptidase activity	GO:0008234	5	0	3.39474	61	357	1571	31212	TRINITY_DN21144_c7_g1,TRINITY_DN18856_c17_g1,TRINITY_DN18856_c9_g1,TRINITY_DN18852_c0_g2,TRINITY_DN18852_c0_g9,TRINITY_DN18852_c0_g6,TRINITY_DN22571_c3_g1,TRINITY_DN18852_c4_g1,TRINITY_DN21144_c3_g1,TRINITY_DN17980_c3_g1,TRINITY_DN18856_c10_g1,TRINITY_DN20818_c9_g1,TRINITY_DN22571_c6_g1,TRINITY_DN20818_c13_g1,TRINITY_DN21144_c8_g1,TRINITY_DN18852_c0_g11,TRINITY_DN11723_c0_g1,TRINITY_DN18856_c28_g…	0
Molecular function	cysteine-type endopeptidase activity	GO:0004197	6	1.02363e-13	4.08091	38	185	1571	31212	TRINITY_DN21144_c7_g1,TRINITY_DN18856_c17_g1,TRINITY_DN18852_c0_g2,TRINITY_DN18852_c0_g9,TRINITY_DN18852_c0_g6,TRINITY_DN18852_c4_g1,TRINITY_DN17980_c3_g1,TRINITY_DN18856_c10_g1,TRINITY_DN20818_c13_g1,TRINITY_DN21144_c8_g1,TRINITY_DN18852_c0_g11,TRINITY_DN18856_c28_g1,TRINITY_DN18852_c1_g3,TRINITY_DN18856_c8_g1,TRINITY_DN20818_c18_g1,TRINITY_DN18852_c10_g1,TRINITY_DN18852_c5_g1,TRINITY_DN13303_c0…	6.71498e-11
Molecular function	trans-cinnamate 4-monooxygenase activity	GO:0016710	6	2.19397e-11	11.9206	12	20	1571	31212	TRINITY_DN18980_c8_g1,TRINITY_DN18980_c4_g4,TRINITY_DN18980_c4_g2,TRINITY_DN18980_c4_g3,TRINITY_DN18980_c4_g1,TRINITY_DN17114_c0_g1,TRINITY_DN18980_c9_g1,TRINITY_DN18980_c5_g1,TRINITY_DN20025_c0_g1,TRINITY_DN18980_c6_g1,TRINITY_DN18980_c2_g1,TRINITY_DN18980_c3_g1,	9.59495e-09
Molecular function	transferase activity, transferring alkyl or aryl (other than methyl) groups	GO:0016765	4	1.75787e-09	2.72328	44	321	1571	31212	TRINITY_DN19731_c0_g1,TRINITY_DN18256_c1_g1,TRINITY_DN22022_c4_g1,TRINITY_DN23166_c0_g2,TRINITY_DN23166_c0_g5,TRINITY_DN23166_c0_g4,TRINITY_DN23166_c0_g1,TRINITY_DN20914_c1_g1,TRINITY_DN20914_c1_g6,TRINITY_DN20702_c2_g3,TRINITY_DN23339_c0_g1,TRINITY_DN23339_c0_g3,TRINITY_DN23339_c0_g2,TRINITY_DN23339_c0_g4,TRINITY_DN23601_c2_g2,TRINITY_DN23601_c2_g3,TRINITY_DN23601_c2_g1,TRINITY_DN14551_c1_g1,TRI…	5.76582e-07
Molecular function	oxidoreductase activity, acting on paired donors, with incorporation or reduction of molecular oxygen, NAD(P)H as one donor, and incorporation of one atom of oxygen	GO:0016709	5	9.71267e-08	2.57669	38	293	1571	31212	TRINITY_DN21238_c0_g1,TRINITY_DN18980_c8_g1,TRINITY_DN23090_c0_g2,TRINITY_DN17915_c1_g1,TRINITY_DN18980_c4_g4,TRINITY_DN18980_c4_g2,TRINITY_DN18980_c4_g3,TRINITY_DN18980_c4_g1,TRINITY_DN17114_c0_g1,TRINITY_DN17915_c13_g1,TRINITY_DN17157_c1_g1,TRINITY_DN18980_c9_g1,TRINITY_DN15022_c0_g1,TRINITY_DN18980_c5_g1,TRINITY_DN19220_c1_g1,TRINITY_DN19721_c0_g1,TRINITY_DN20025_c0_g1,TRINITY_DN17915_c10_g1,T…	2.5486e-05
Molecular function	structural constituent of ribosome	GO:0003735	3	1.29303e-07	1.6881	104	1224	1571	31212	TRINITY_DN15317_c0_g1,TRINITY_DN19430_c1_g1,TRINITY_DN20819_c0_g5,TRINITY_DN20819_c0_g1,TRINITY_DN20819_c0_g3,TRINITY_DN14445_c0_g1,TRINITY_DN19550_c0_g1,TRINITY_DN19271_c0_g3,TRINITY_DN19271_c0_g2,TRINITY_DN20669_c3_g2,TRINITY_DN18674_c3_g1,TRINITY_DN18800_c1_g1,TRINITY_DN15574_c0_g4,TRINITY_DN14749_c1_g1,TRINITY_DN15278_c1_g1,TRINITY_DN23962_c1_g1,TRINITY_DN20684_c1_g1,TRINITY_DN18434_c2_g3,TRI…	2.82743e-05
Biological process	cellular biosynthetic process	GO:0044249	4	9.11068e-09	1.17607	702	11986	1493	29980	TRINITY_DN15317_c0_g1,TRINITY_DN22582_c0_g1,TRINITY_DN19430_c1_g1,TRINITY_DN23387_c2_g1,TRINITY_DN15689_c0_g3,TRINITY_DN14209_c0_g1,TRINITY_DN20819_c0_g5,TRINITY_DN16015_c0_g1,TRINITY_DN20819_c0_g1,TRINITY_DN20819_c0_g3,TRINITY_DN15617_c0_g1,TRINITY_DN14445_c0_g1,TRINITY_DN15459_c1_g1,TRINITY_DN22462_c1_g1,TRINITY_DN23775_c0_g2,TRINITY_DN22462_c1_g2,TRINITY_DN22462_c1_g4,TRINITY_DN19550_c0_g1,TRI…	3.04752e-05
Biological process	lignin biosynthetic process	GO:0009809	7	2.94907e-08	3.67885	24	131	1493	29980	TRINITY_DN18450_c2_g2,TRINITY_DN18450_c2_g1,TRINITY_DN17915_c1_g1,TRINITY_DN17915_c13_g1,TRINITY_DN19220_c1_g1,TRINITY_DN19001_c1_g1,TRINITY_DN19721_c0_g1,TRINITY_DN19001_c1_g3,TRINITY_DN22468_c1_g1,TRINITY_DN17915_c10_g1,TRINITY_DN17915_c6_g1,TRINITY_DN17915_c11_g1,TRINITY_DN17915_c7_g1,TRINITY_DN23880_c1_g1,TRINITY_DN17915_c16_g1,TRINITY_DN17915_c0_g1,TRINITY_DN19605_c2_g1,TRINITY_DN15572_c0_g1…	3.28821e-05
Biological process	proteolysis involved in protein catabolic process	GO:0051603	7	2.58957e-08	1.82918	90	988	1493	29980	TRINITY_DN14177_c1_g2,TRINITY_DN22992_c0_g1,TRINITY_DN13599_c0_g1,TRINITY_DN19036_c2_g2,TRINITY_DN21144_c7_g1,TRINITY_DN9077_c0_g1,TRINITY_DN18856_c17_g1,TRINITY_DN14110_c0_g1,TRINITY_DN18674_c3_g1,TRINITY_DN21699_c0_g1,TRINITY_DN18848_c0_g1,TRINITY_DN18852_c0_g2,TRINITY_DN18852_c0_g9,TRINITY_DN18852_c0_g6,TRINITY_DN20957_c0_g2,TRINITY_DN20957_c0_g1,TRINITY_DN18852_c4_g1,TRINITY_DN22254_c1_g4,TRI…	4.33105e-05
Biological process	aromatic amino acid family biosynthetic process	GO:0009073	8	5.98209e-08	4.51808	18	80	1493	29980	TRINITY_DN21875_c0_g1,TRINITY_DN16817_c0_g1,TRINITY_DN21046_c0_g2,TRINITY_DN23339_c0_g1,TRINITY_DN23339_c0_g3,TRINITY_DN23339_c0_g2,TRINITY_DN23339_c0_g4,TRINITY_DN13130_c0_g1,TRINITY_DN18866_c0_g3,TRINITY_DN18866_c0_g4,TRINITY_DN18866_c0_g1,TRINITY_DN20703_c0_g1,TRINITY_DN22567_c0_g1,TRINITY_DN14362_c0_g1,TRINITY_DN18875_c1_g3,TRINITY_DN18875_c1_g1,TRINITY_DN17382_c1_g1,TRINITY_DN19739_c1_g2,	5.00252e-05
Biological process	biosynthetic process	GO:0009058	3	1.15816e-07	1.15108	742	12944	1493	29980	TRINITY_DN15317_c0_g1,TRINITY_DN22582_c0_g1,TRINITY_DN19430_c1_g1,TRINITY_DN21238_c0_g1,TRINITY_DN23387_c2_g1,TRINITY_DN15689_c0_g3,TRINITY_DN14209_c0_g1,TRINITY_DN20819_c0_g5,TRINITY_DN16015_c0_g1,TRINITY_DN20819_c0_g1,TRINITY_DN20819_c0_g3,TRINITY_DN15617_c0_g1,TRINITY_DN14445_c0_g1,TRINITY_DN15459_c1_g1,TRINITY_DN22462_c1_g1,TRINITY_DN23775_c0_g2,TRINITY_DN22462_c1_g2,TRINITY_DN22462_c1_g4,TRI…	6.45675e-05
Molecular function	GDP-galactose:mannose-1-phosphate guanylyltransferase activity	GO:0010471	7	3.6235e-07	9.9338	8	16	1571	31212	TRINITY_DN22248_c4_g1,TRINITY_DN22248_c4_g2,TRINITY_DN22248_c8_g1,TRINITY_DN15087_c0_g1,TRINITY_DN22248_c2_g1,TRINITY_DN22248_c3_g1,TRINITY_DN18535_c0_g1,TRINITY_DN15087_c2_g1,	6.79148e-05
Molecular function	GDP-galactose:glucose-1-phosphate guanylyltransferase activity	GO:0010472	7	3.6235e-07	9.9338	8	16	1571	31212	TRINITY_DN22248_c4_g1,TRINITY_DN22248_c4_g2,TRINITY_DN22248_c8_g1,TRINITY_DN15087_c0_g1,TRINITY_DN22248_c2_g1,TRINITY_DN22248_c3_g1,TRINITY_DN18535_c0_g1,TRINITY_DN15087_c2_g1,	6.79148e-05
Molecular function	GDP-galactose:myoinositol-1-phosphate guanylyltransferase activity	GO:0010473	7	3.6235e-07	9.9338	8	16	1571	31212	TRINITY_DN22248_c4_g1,TRINITY_DN22248_c4_g2,TRINITY_DN22248_c8_g1,TRINITY_DN15087_c0_g1,TRINITY_DN22248_c2_g1,TRINITY_DN22248_c3_g1,TRINITY_DN18535_c0_g1,TRINITY_DN15087_c2_g1,	6.79148e-05
Molecular function	mannose-1-phosphate guanylyltransferase (GDP) activity	GO:0008928	7	3.6235e-07	9.9338	8	16	1571	31212	TRINITY_DN22248_c4_g1,TRINITY_DN22248_c4_g2,TRINITY_DN22248_c8_g1,TRINITY_DN15087_c0_g1,TRINITY_DN22248_c2_g1,TRINITY_DN22248_c3_g1,TRINITY_DN18535_c0_g1,TRINITY_DN15087_c2_g1,	6.79148e-05
Biological process	lignin metabolic process	GO:0009808	6	1.14649e-07	3.24279	26	161	1493	29980	TRINITY_DN18450_c2_g2,TRINITY_DN18450_c2_g1,TRINITY_DN17915_c1_g1,TRINITY_DN7932_c0_g1,TRINITY_DN17915_c13_g1,TRINITY_DN15876_c0_g2,TRINITY_DN19220_c1_g1,TRINITY_DN19001_c1_g1,TRINITY_DN19721_c0_g1,TRINITY_DN19001_c1_g3,TRINITY_DN22468_c1_g1,TRINITY_DN17915_c10_g1,TRINITY_DN17915_c6_g1,TRINITY_DN17915_c11_g1,TRINITY_DN17915_c7_g1,TRINITY_DN23880_c1_g1,TRINITY_DN17915_c16_g1,TRINITY_DN17915_c0_g1,…	7.66999e-05
Biological process	organic substance biosynthetic process	GO:1901576	4	3.51821e-07	1.14759	725	12686	1493	29980	TRINITY_DN15317_c0_g1,TRINITY_DN22582_c0_g1,TRINITY_DN19430_c1_g1,TRINITY_DN21238_c0_g1,TRINITY_DN23387_c2_g1,TRINITY_DN15689_c0_g3,TRINITY_DN14209_c0_g1,TRINITY_DN20819_c0_g5,TRINITY_DN16015_c0_g1,TRINITY_DN20819_c0_g1,TRINITY_DN20819_c0_g3,TRINITY_DN15617_c0_g1,TRINITY_DN14445_c0_g1,TRINITY_DN15459_c1_g1,TRINITY_DN22462_c1_g1,TRINITY_DN23775_c0_g2,TRINITY_DN22462_c1_g2,TRINITY_DN22462_c1_g4,TRI…	0.00016812
Biological process	proteolysis	GO:0006508	6	4.31678e-07	1.56799	124	1588	1493	29980	TRINITY_DN14177_c1_g2,TRINITY_DN22992_c0_g1,TRINITY_DN19770_c0_g1,TRINITY_DN13599_c0_g1,TRINITY_DN19036_c2_g2,TRINITY_DN23921_c3_g2,TRINITY_DN21144_c7_g1,TRINITY_DN9077_c0_g1,TRINITY_DN21608_c1_g1,TRINITY_DN18856_c17_g1,TRINITY_DN14110_c0_g1,TRINITY_DN18674_c3_g1,TRINITY_DN21699_c0_g1,TRINITY_DN18848_c0_g1,TRINITY_DN18852_c0_g2,TRINITY_DN16505_c0_g1,TRINITY_DN18852_c0_g9,TRINITY_DN18852_c0_g6,TRI…	0.000180496
Molecular function	3-deoxy-7-phosphoheptulonate synthase activity	GO:0003849	5	2.95894e-06	7.94704	8	20	1571	31212	TRINITY_DN23339_c0_g1,TRINITY_DN23339_c0_g3,TRINITY_DN23339_c0_g2,TRINITY_DN23339_c0_g4,TRINITY_DN18866_c0_g3,TRINITY_DN18866_c0_g4,TRINITY_DN18866_c0_g1,TRINITY_DN19739_c1_g2,	0.000352921
Molecular function	GDP-L-galactose phosphorylase activity	GO:0080047	7	4.16089e-06	6.62253	9	27	1571	31212	TRINITY_DN22248_c4_g4,TRINITY_DN22248_c4_g1,TRINITY_DN22248_c4_g2,TRINITY_DN22248_c8_g1,TRINITY_DN15087_c0_g1,TRINITY_DN22248_c2_g1,TRINITY_DN22248_c3_g1,TRINITY_DN18535_c0_g1,TRINITY_DN15087_c2_g1,	0.000454924
Molecular function	GDP-D-glucose phosphorylase activity	GO:0080048	7	4.16089e-06	6.62253	9	27	1571	31212	TRINITY_DN22248_c4_g4,TRINITY_DN22248_c4_g1,TRINITY_DN22248_c4_g2,TRINITY_DN22248_c8_g1,TRINITY_DN15087_c0_g1,TRINITY_DN22248_c2_g1,TRINITY_DN22248_c3_g1,TRINITY_DN18535_c0_g1,TRINITY_DN15087_c2_g1,	0.000454924
Cellular component	ribosome	GO:0005840	6	1.35572e-06	1.57024	113	1444	1523	30560	TRINITY_DN15317_c0_g1,TRINITY_DN19430_c1_g1,TRINITY_DN20819_c0_g5,TRINITY_DN20819_c0_g1,TRINITY_DN20819_c0_g3,TRINITY_DN14445_c0_g1,TRINITY_DN19550_c0_g1,TRINITY_DN19271_c0_g3,TRINITY_DN19271_c0_g2,TRINITY_DN20669_c3_g2,TRINITY_DN18674_c3_g1,TRINITY_DN18800_c1_g1,TRINITY_DN15574_c0_g4,TRINITY_DN14749_c1_g1,TRINITY_DN15278_c1_g1,TRINITY_DN23962_c1_g1,TRINITY_DN20684_c1_g1,TRINITY_DN16254_c0_g1,TRI…	0.000736154
Molecular function	guanylyltransferase activity	GO:0070568	6	1.01327e-05	5.36962	10	37	1571	31212	TRINITY_DN22248_c4_g4,TRINITY_DN22248_c4_g1,TRINITY_DN22248_c4_g2,TRINITY_DN22248_c8_g1,TRINITY_DN15087_c0_g1,TRINITY_DN22117_c2_g1,TRINITY_DN22248_c2_g1,TRINITY_DN22248_c3_g1,TRINITY_DN18535_c0_g1,TRINITY_DN15087_c2_g1,	0.000949579
Biological process	transmembrane transport	GO:0055085	5	3.77889e-06	1.49623	126	1691	1493	29980	TRINITY_DN15553_c0_g1,TRINITY_DN22620_c0_g1,TRINITY_DN17728_c0_g2,TRINITY_DN18493_c0_g1,TRINITY_DN18716_c1_g1,TRINITY_DN19124_c0_g1,TRINITY_DN19124_c0_g2,TRINITY_DN13983_c0_g1,TRINITY_DN18558_c2_g2,TRINITY_DN18558_c2_g4,TRINITY_DN20718_c0_g1,TRINITY_DN14919_c0_g1,TRINITY_DN23231_c1_g1,TRINITY_DN18251_c1_g1,TRINITY_DN24172_c1_g3,TRINITY_DN18634_c0_g1,TRINITY_DN19283_c0_g1,TRINITY_DN15844_c0_g1,TRI…	0.00114913
Biological process	protein catabolic process	GO:0030163	6	3.71409e-06	1.58076	101	1283	1493	29980	TRINITY_DN14177_c1_g2,TRINITY_DN22992_c0_g1,TRINITY_DN13599_c0_g1,TRINITY_DN19036_c2_g2,TRINITY_DN21144_c7_g1,TRINITY_DN9077_c0_g1,TRINITY_DN18856_c17_g1,TRINITY_DN14110_c0_g1,TRINITY_DN18674_c3_g1,TRINITY_DN21699_c0_g1,TRINITY_DN18848_c0_g1,TRINITY_DN18852_c0_g2,TRINITY_DN18852_c0_g9,TRINITY_DN18852_c0_g6,TRINITY_DN20957_c0_g2,TRINITY_DN20957_c0_g1,TRINITY_DN18852_c4_g1,TRINITY_DN22254_c1_g4,TRI…	0.00124236
Biological process	mitochondrial protein processing	GO:0034982	8	3.38558e-06	9.37084	7	15	1493	29980	TRINITY_DN18234_c0_g1,TRINITY_DN12739_c0_g1,TRINITY_DN13918_c0_g2,TRINITY_DN13918_c0_g1,TRINITY_DN13918_c0_g4,TRINITY_DN12349_c0_g2,TRINITY_DN14420_c0_g1,	0.00125831
Cellular component	vacuole	GO:0005773	6	5.61882e-06	1.45028	140	1937	1523	30560	TRINITY_DN22620_c0_g1,TRINITY_DN20819_c0_g1,TRINITY_DN14834_c0_g1,TRINITY_DN21144_c7_g1,TRINITY_DN17913_c0_g1,TRINITY_DN13632_c0_g1,TRINITY_DN22982_c5_g1,TRINITY_DN13983_c0_g1,TRINITY_DN18856_c17_g1,TRINITY_DN18558_c2_g2,TRINITY_DN18558_c2_g4,TRINITY_DN20718_c0_g1,TRINITY_DN17191_c2_g1,TRINITY_DN18852_c0_g2,TRINITY_DN18852_c0_g9,TRINITY_DN18852_c0_g6,TRINITY_DN23231_c1_g1,TRINITY_DN18852_c4_g1,TR…	0.00152551
Biological process	glycolipid biosynthetic process	GO:0009247	8	6.04841e-06	3.86161	15	78	1493	29980	TRINITY_DN19782_c0_g1,TRINITY_DN14667_c0_g2,TRINITY_DN19729_c1_g2,TRINITY_DN19914_c0_g1,TRINITY_DN14842_c0_g1,TRINITY_DN13303_c0_g1,TRINITY_DN21646_c1_g1,TRINITY_DN10997_c0_g1,TRINITY_DN21323_c0_g1,TRINITY_DN18917_c0_g1,TRINITY_DN15763_c0_g1,TRINITY_DN11862_c0_g1,TRINITY_DN17929_c0_g1,TRINITY_DN18870_c1_g1,TRINITY_DN18524_c1_g2,	0.0015563
Biological process	chorismate metabolic process	GO:0046417	8	5.92516e-06	5.13684	11	43	1493	29980	TRINITY_DN21875_c0_g1,TRINITY_DN23339_c0_g1,TRINITY_DN23339_c0_g3,TRINITY_DN23339_c0_g2,TRINITY_DN23339_c0_g4,TRINITY_DN18866_c0_g3,TRINITY_DN18866_c0_g4,TRINITY_DN18866_c0_g1,TRINITY_DN18875_c1_g3,TRINITY_DN18875_c1_g1,TRINITY_DN19739_c1_g2,	0.00165164
Molecular function	obsolete tryptamine:oxygen oxidoreductase (deaminating) activity	GO:0052593	0	2.03473e-05	9.16966	6	13	1571	31212	TRINITY_DN16158_c2_g2,TRINITY_DN16158_c2_g1,TRINITY_DN16158_c2_g4,TRINITY_DN16158_c2_g3,TRINITY_DN9501_c0_g1,TRINITY_DN16158_c4_g1,	0.00166848
Molecular function	obsolete aminoacetone:oxygen oxidoreductase(deaminating) activity	GO:0052594	0	2.03473e-05	9.16966	6	13	1571	31212	TRINITY_DN16158_c2_g2,TRINITY_DN16158_c2_g1,TRINITY_DN16158_c2_g4,TRINITY_DN16158_c2_g3,TRINITY_DN9501_c0_g1,TRINITY_DN16158_c4_g1,	0.00166848
Molecular function	aliphatic amine oxidase activity	GO:0052595	6	2.03473e-05	9.16966	6	13	1571	31212	TRINITY_DN16158_c2_g2,TRINITY_DN16158_c2_g1,TRINITY_DN16158_c2_g4,TRINITY_DN16158_c2_g3,TRINITY_DN9501_c0_g1,TRINITY_DN16158_c4_g1,	0.00166848
Molecular function	obsolete phenethylamine:oxygen oxidoreductase (deaminating) activity	GO:0052596	0	2.03473e-05	9.16966	6	13	1571	31212	TRINITY_DN16158_c2_g2,TRINITY_DN16158_c2_g1,TRINITY_DN16158_c2_g4,TRINITY_DN16158_c2_g3,TRINITY_DN9501_c0_g1,TRINITY_DN16158_c4_g1,	0.00166848
Molecular function	peptidase activity	GO:0008233	4	1.94011e-05	1.4809	113	1516	1571	31212	TRINITY_DN14177_c1_g2,TRINITY_DN22756_c0_g1,TRINITY_DN19770_c0_g1,TRINITY_DN23921_c3_g2,TRINITY_DN21144_c7_g1,TRINITY_DN21608_c1_g1,TRINITY_DN18856_c17_g1,TRINITY_DN18856_c9_g1,TRINITY_DN14377_c0_g1,TRINITY_DN18852_c0_g2,TRINITY_DN16505_c0_g1,TRINITY_DN18852_c0_g9,TRINITY_DN18852_c0_g6,TRINITY_DN22571_c3_g1,TRINITY_DN18852_c4_g1,TRINITY_DN21144_c3_g1,TRINITY_DN21805_c0_g1,TRINITY_DN17980_c3_g1,TR…	0.00169695
Molecular function	quercetin 4'-O-glucosyltransferase activity	GO:0080046	8	2.60384e-05	5.41844	9	33	1571	31212	TRINITY_DN22248_c4_g4,TRINITY_DN22248_c4_g1,TRINITY_DN22248_c4_g2,TRINITY_DN22248_c8_g1,TRINITY_DN15087_c0_g1,TRINITY_DN22248_c2_g1,TRINITY_DN22248_c3_g1,TRINITY_DN18535_c0_g1,TRINITY_DN15087_c2_g1,	0.00170812
Biological process	aromatic amino acid metabolic process	GO:0009072	7	8.36744e-06	2.86863	22	154	1493	29980	TRINITY_DN21875_c0_g1,TRINITY_DN16817_c0_g1,TRINITY_DN21046_c0_g2,TRINITY_DN23339_c0_g1,TRINITY_DN23339_c0_g3,TRINITY_DN23339_c0_g2,TRINITY_DN23339_c0_g4,TRINITY_DN13130_c0_g1,TRINITY_DN18866_c0_g3,TRINITY_DN18866_c0_g4,TRINITY_DN18866_c0_g1,TRINITY_DN18209_c0_g1,TRINITY_DN20703_c0_g1,TRINITY_DN22567_c0_g1,TRINITY_DN14362_c0_g1,TRINITY_DN9528_c0_g1,TRINITY_DN13746_c0_g1,TRINITY_DN18875_c1_g3,TRIN…	0.00199922
Biological process	organic substance metabolic process	GO:0071704	3	1.05974e-05	1.07449	1078	20146	1493	29980	TRINITY_DN15317_c0_g1,TRINITY_DN22582_c0_g1,TRINITY_DN14177_c1_g2,TRINITY_DN10853_c0_g1,TRINITY_DN19430_c1_g1,TRINITY_DN21238_c0_g1,TRINITY_DN23387_c2_g1,TRINITY_DN15689_c0_g3,TRINITY_DN14209_c0_g1,TRINITY_DN20819_c0_g5,TRINITY_DN16015_c0_g1,TRINITY_DN20819_c0_g1,TRINITY_DN20819_c0_g3,TRINITY_DN22992_c0_g1,TRINITY_DN15617_c0_g1,TRINITY_DN14445_c0_g1,TRINITY_DN19770_c0_g1,TRINITY_DN14834_c0_g1,TRI…	0.00236321
Biological process	organonitrogen compound biosynthetic process	GO:1901566	5	2.17681e-05	1.26611	264	4187	1493	29980	TRINITY_DN15317_c0_g1,TRINITY_DN22582_c0_g1,TRINITY_DN19430_c1_g1,TRINITY_DN15689_c0_g3,TRINITY_DN20819_c0_g5,TRINITY_DN20819_c0_g1,TRINITY_DN20819_c0_g3,TRINITY_DN15617_c0_g1,TRINITY_DN14445_c0_g1,TRINITY_DN22462_c1_g1,TRINITY_DN22462_c1_g2,TRINITY_DN22462_c1_g4,TRINITY_DN19550_c0_g1,TRINITY_DN20643_c3_g1,TRINITY_DN19271_c0_g3,TRINITY_DN23814_c2_g2,TRINITY_DN19271_c0_g2,TRINITY_DN12529_c0_g2,TRI…	0.0042832
Biological process	nitrogen compound metabolic process	GO:0006807	3	2.08762e-05	1.0959	882	16161	1493	29980	TRINITY_DN15317_c0_g1,TRINITY_DN22582_c0_g1,TRINITY_DN14177_c1_g2,TRINITY_DN10853_c0_g1,TRINITY_DN19430_c1_g1,TRINITY_DN23387_c2_g1,TRINITY_DN15689_c0_g3,TRINITY_DN14209_c0_g1,TRINITY_DN20819_c0_g5,TRINITY_DN16015_c0_g1,TRINITY_DN20819_c0_g1,TRINITY_DN20819_c0_g3,TRINITY_DN22992_c0_g1,TRINITY_DN15617_c0_g1,TRINITY_DN14445_c0_g1,TRINITY_DN19770_c0_g1,TRINITY_DN11661_c0_g1,TRINITY_DN22367_c0_g1,TRI…	0.00436443
Molecular function	primary amine oxidase activity	GO:0008131	6	8.33117e-05	7.45035	6	16	1571	31212	TRINITY_DN16158_c2_g2,TRINITY_DN16158_c2_g1,TRINITY_DN16158_c2_g4,TRINITY_DN16158_c2_g3,TRINITY_DN9501_c0_g1,TRINITY_DN16158_c4_g1,	0.00496841
Molecular function	amine-lyase activity	GO:0016843	5	9.70561e-05	6.04666	7	23	1571	31212	TRINITY_DN15173_c0_g1,TRINITY_DN21732_c1_g1,TRINITY_DN15130_c0_g1,TRINITY_DN12931_c6_g1,TRINITY_DN12931_c5_g1,TRINITY_DN12931_c1_g1,TRINITY_DN12931_c1_g2,	0.00553642
Cellular component	cytosolic small ribosomal subunit	GO:0022627	6	3.2459e-05	2.14989	33	308	1523	30560	TRINITY_DN18674_c3_g1,TRINITY_DN23962_c1_g1,TRINITY_DN20684_c1_g1,TRINITY_DN16253_c0_g2,TRINITY_DN16253_c0_g1,TRINITY_DN19583_c2_g4,TRINITY_DN17142_c2_g1,TRINITY_DN21604_c0_g3,TRINITY_DN21604_c0_g1,TRINITY_DN13073_c0_g1,TRINITY_DN18556_c0_g1,TRINITY_DN16414_c0_g1,TRINITY_DN17142_c1_g1,TRINITY_DN18281_c0_g5,TRINITY_DN18281_c0_g3,TRINITY_DN18281_c0_g2,TRINITY_DN18281_c0_g1,TRINITY_DN21431_c0_g1,TRI…	0.00587507
Biological process	tRNA processing	GO:0008033	10	4.96307e-05	2.44634	24	197	1493	29980	TRINITY_DN23814_c2_g2,TRINITY_DN22481_c0_g1,TRINITY_DN22481_c0_g2,TRINITY_DN16006_c0_g1,TRINITY_DN14412_c0_g2,TRINITY_DN20200_c0_g1,TRINITY_DN20492_c0_g1,TRINITY_DN12878_c0_g1,TRINITY_DN18204_c0_g1,TRINITY_DN21699_c1_g1,TRINITY_DN20689_c0_g1,TRINITY_DN22087_c2_g1,TRINITY_DN21518_c0_g1,TRINITY_DN20710_c0_g1,TRINITY_DN16611_c0_g1,TRINITY_DN19393_c2_g1,TRINITY_DN18323_c2_g1,TRINITY_DN15949_c0_g1,TRI…	0.00873762
Biological process	RNA processing	GO:0006396	8	4.75856e-05	1.43091	120	1684	1493	29980	TRINITY_DN23387_c2_g1,TRINITY_DN19550_c0_g1,TRINITY_DN23814_c2_g2,TRINITY_DN17596_c7_g1,TRINITY_DN12119_c0_g1,TRINITY_DN18286_c2_g1,TRINITY_DN15237_c0_g1,TRINITY_DN22481_c0_g1,TRINITY_DN22481_c0_g2,TRINITY_DN20504_c1_g1,TRINITY_DN20290_c0_g2,TRINITY_DN20290_c0_g3,TRINITY_DN20235_c0_g2,TRINITY_DN16006_c0_g1,TRINITY_DN18786_c0_g1,TRINITY_DN15482_c0_g1,TRINITY_DN13907_c0_g1,TRINITY_DN14412_c0_g2,TRI…	0.00884299
Cellular component	small ribosomal subunit	GO:0015935	5	6.63454e-05	1.97981	37	375	1523	30560	TRINITY_DN19550_c0_g1,TRINITY_DN18674_c3_g1,TRINITY_DN23962_c1_g1,TRINITY_DN20684_c1_g1,TRINITY_DN22431_c2_g2,TRINITY_DN16253_c0_g2,TRINITY_DN16253_c0_g1,TRINITY_DN19583_c2_g4,TRINITY_DN17142_c2_g1,TRINITY_DN21604_c0_g3,TRINITY_DN21604_c0_g1,TRINITY_DN13073_c0_g1,TRINITY_DN18556_c0_g1,TRINITY_DN15050_c0_g2,TRINITY_DN16414_c0_g1,TRINITY_DN17142_c1_g1,TRINITY_DN18281_c0_g5,TRINITY_DN18281_c0_g3,TRI…	0.00900639
Cellular component	rDNA protrusion	GO:0030875	3	0.000116684	7.082	6	17	1523	30560	TRINITY_DN14482_c3_g1,TRINITY_DN19307_c1_g3,TRINITY_DN14482_c2_g2,TRINITY_DN14482_c6_g1,TRINITY_DN14482_c5_g1,TRINITY_DN16972_c0_g1,	0.00905132
Cellular component	transferase complex	GO:1990234	4	9.4359e-05	1.59692	69	867	1523	30560	TRINITY_DN13599_c0_g1,TRINITY_DN13852_c0_g1,TRINITY_DN29942_c0_g1,TRINITY_DN21699_c0_g1,TRINITY_DN22792_c1_g1,TRINITY_DN16006_c0_g1,TRINITY_DN15286_c0_g1,TRINITY_DN13907_c0_g1,TRINITY_DN14353_c0_g1,TRINITY_DN23531_c0_g1,TRINITY_DN13770_c0_g2,TRINITY_DN17720_c0_g1,TRINITY_DN22376_c0_g2,TRINITY_DN22331_c1_g1,TRINITY_DN12875_c0_g1,TRINITY_DN14029_c0_g1,TRINITY_DN16755_c1_g1,TRINITY_DN17308_c0_g1,TRI…	0.0102474
Cellular component	cullin-RING ubiquitin ligase complex	GO:0031461	6	0.000113367	2.09746	30	287	1523	30560	TRINITY_DN21699_c0_g1,TRINITY_DN23531_c0_g1,TRINITY_DN22331_c1_g1,TRINITY_DN14029_c0_g1,TRINITY_DN17308_c0_g1,TRINITY_DN18305_c0_g2,TRINITY_DN18580_c0_g1,TRINITY_DN20022_c0_g1,TRINITY_DN20879_c0_g1,TRINITY_DN13545_c0_g1,TRINITY_DN16354_c0_g1,TRINITY_DN14219_c0_g1,TRINITY_DN22387_c0_g1,TRINITY_DN21001_c2_g1,TRINITY_DN21935_c0_g1,TRINITY_DN23111_c0_g1,TRINITY_DN11806_c0_g1,TRINITY_DN11806_c0_g2,TRI…	0.0102597
Biological process	GPI anchor metabolic process	GO:0006505	9	6.44436e-05	4.88442	9	37	1493	29980	TRINITY_DN19782_c0_g1,TRINITY_DN19729_c1_g2,TRINITY_DN19914_c0_g1,TRINITY_DN13303_c0_g1,TRINITY_DN21646_c1_g1,TRINITY_DN10997_c0_g1,TRINITY_DN21323_c0_g1,TRINITY_DN11862_c0_g1,TRINITY_DN18524_c1_g2,	0.0102649
Biological process	GPI anchor biosynthetic process	GO:0006506	10	6.44436e-05	4.88442	9	37	1493	29980	TRINITY_DN19782_c0_g1,TRINITY_DN19729_c1_g2,TRINITY_DN19914_c0_g1,TRINITY_DN13303_c0_g1,TRINITY_DN21646_c1_g1,TRINITY_DN10997_c0_g1,TRINITY_DN21323_c0_g1,TRINITY_DN11862_c0_g1,TRINITY_DN18524_c1_g2,	0.0102649
Biological process	positive regulation of seed germination	GO:0010030	9	6.22849e-05	5.53941	8	29	1493	29980	TRINITY_DN12774_c0_g1,TRINITY_DN18155_c7_g1,TRINITY_DN18155_c8_g1,TRINITY_DN13746_c0_g1,TRINITY_DN18155_c5_g1,TRINITY_DN22801_c0_g1,TRINITY_DN22110_c0_g1,TRINITY_DN18155_c1_g1,	0.0104171
Biological process	protein metabolic process	GO:0019538	5	7.88671e-05	1.17585	414	7070	1493	29980	TRINITY_DN15317_c0_g1,TRINITY_DN14177_c1_g2,TRINITY_DN10853_c0_g1,TRINITY_DN19430_c1_g1,TRINITY_DN14209_c0_g1,TRINITY_DN20819_c0_g5,TRINITY_DN20819_c0_g1,TRINITY_DN20819_c0_g3,TRINITY_DN22992_c0_g1,TRINITY_DN15617_c0_g1,TRINITY_DN14445_c0_g1,TRINITY_DN19770_c0_g1,TRINITY_DN22367_c0_g1,TRINITY_DN23775_c0_g2,TRINITY_DN13599_c0_g1,TRINITY_DN19550_c0_g1,TRINITY_DN19036_c2_g2,TRINITY_DN19271_c0_g3,TRI…	0.01147
Molecular function	steroid dehydrogenase activity	GO:0016229	4	0.000224524	2.99082	14	93	1571	31212	TRINITY_DN17322_c0_g1,TRINITY_DN23158_c1_g1,TRINITY_DN18374_c0_g1,TRINITY_DN17246_c1_g1,TRINITY_DN17311_c0_g1,TRINITY_DN16071_c0_g1,TRINITY_DN19001_c1_g3,TRINITY_DN13480_c0_g1,TRINITY_DN11626_c0_g1,TRINITY_DN20465_c1_g2,TRINITY_DN24012_c1_g2,TRINITY_DN18254_c0_g1,TRINITY_DN13365_c1_g1,TRINITY_DN18599_c1_g1,	0.012274
Biological process	phenylpropanoid metabolic process	GO:0009698	5	8.90168e-05	2.09593	31	297	1493	29980	TRINITY_DN18450_c2_g2,TRINITY_DN18450_c2_g1,TRINITY_DN17915_c1_g1,TRINITY_DN7932_c0_g1,TRINITY_DN17915_c13_g1,TRINITY_DN15876_c0_g2,TRINITY_DN19220_c1_g1,TRINITY_DN19001_c1_g1,TRINITY_DN19721_c0_g1,TRINITY_DN19001_c1_g3,TRINITY_DN19723_c0_g2,TRINITY_DN22468_c1_g1,TRINITY_DN17915_c10_g1,TRINITY_DN24191_c2_g1,TRINITY_DN13480_c0_g1,TRINITY_DN17915_c6_g1,TRINITY_DN21847_c2_g1,TRINITY_DN17915_c11_g1,T…	0.0124067
Biological process	chorismate biosynthetic process	GO:0009423	9	0.000100341	4.63393	9	39	1493	29980	TRINITY_DN21875_c0_g1,TRINITY_DN23339_c0_g1,TRINITY_DN23339_c0_g3,TRINITY_DN23339_c0_g2,TRINITY_DN23339_c0_g4,TRINITY_DN18866_c0_g3,TRINITY_DN18866_c0_g4,TRINITY_DN18866_c0_g1,TRINITY_DN19739_c1_g2,	0.0129093
Biological process	organonitrogen compound metabolic process	GO:1901564	4	9.67359e-05	1.13178	582	10326	1493	29980	TRINITY_DN15317_c0_g1,TRINITY_DN22582_c0_g1,TRINITY_DN14177_c1_g2,TRINITY_DN10853_c0_g1,TRINITY_DN19430_c1_g1,TRINITY_DN15689_c0_g3,TRINITY_DN14209_c0_g1,TRINITY_DN20819_c0_g5,TRINITY_DN20819_c0_g1,TRINITY_DN20819_c0_g3,TRINITY_DN22992_c0_g1,TRINITY_DN15617_c0_g1,TRINITY_DN14445_c0_g1,TRINITY_DN19770_c0_g1,TRINITY_DN11661_c0_g1,TRINITY_DN22367_c0_g1,TRINITY_DN22462_c1_g1,TRINITY_DN23775_c0_g2,TRI…	0.0129433
Cellular component	nucleolar chromatin	GO:0030874	3	0.000234722	6.33652	6	19	1523	30560	TRINITY_DN14482_c3_g1,TRINITY_DN19307_c1_g3,TRINITY_DN14482_c2_g2,TRINITY_DN14482_c6_g1,TRINITY_DN14482_c5_g1,TRINITY_DN16972_c0_g1,	0.0141616
Cellular component	nuclear protein-containing complex	GO:0140513	3	0.000264224	1.4322	96	1345	1523	30560	TRINITY_DN23387_c2_g1,TRINITY_DN29942_c0_g1,TRINITY_DN21699_c0_g1,TRINITY_DN22792_c1_g1,TRINITY_DN20504_c1_g1,TRINITY_DN20462_c0_g2,TRINITY_DN20290_c0_g2,TRINITY_DN20290_c0_g3,TRINITY_DN20235_c0_g2,TRINITY_DN16006_c0_g1,TRINITY_DN13907_c0_g1,TRINITY_DN14353_c0_g1,TRINITY_DN20193_c2_g1,TRINITY_DN15874_c0_g1,TRINITY_DN12875_c0_g1,TRINITY_DN16642_c0_g1,TRINITY_DN21567_c1_g2,TRINITY_DN21567_c1_g1,TRI…	0.0143473
Cellular component	ubiquitin ligase complex	GO:0000151	5	0.000307653	1.88984	34	361	1523	30560	TRINITY_DN13599_c0_g1,TRINITY_DN21699_c0_g1,TRINITY_DN22792_c1_g1,TRINITY_DN23531_c0_g1,TRINITY_DN13770_c0_g2,TRINITY_DN22331_c1_g1,TRINITY_DN14029_c0_g1,TRINITY_DN17308_c0_g1,TRINITY_DN18305_c0_g2,TRINITY_DN18580_c0_g1,TRINITY_DN20022_c0_g1,TRINITY_DN20879_c0_g1,TRINITY_DN13545_c0_g1,TRINITY_DN16354_c0_g1,TRINITY_DN14219_c0_g1,TRINITY_DN22387_c0_g1,TRINITY_DN21001_c2_g1,TRINITY_DN21935_c0_g1,TRI…	0.0151869
Cellular component	anaphase-promoting complex	GO:0005680	7	0.000227361	2.9885	14	94	1523	30560	TRINITY_DN21699_c0_g1,TRINITY_DN18305_c0_g2,TRINITY_DN18580_c0_g1,TRINITY_DN20022_c0_g1,TRINITY_DN16354_c0_g1,TRINITY_DN14219_c0_g1,TRINITY_DN11806_c0_g1,TRINITY_DN11806_c0_g2,TRINITY_DN13492_c0_g2,TRINITY_DN22954_c1_g1,TRINITY_DN17325_c0_g2,TRINITY_DN17325_c0_g1,TRINITY_DN18194_c0_g1,TRINITY_DN18194_c0_g2,	0.0154321
Biological process	L-ascorbic acid biosynthetic process	GO:0019853	8	0.000126181	4.09804	10	49	1493	29980	TRINITY_DN20709_c0_g1,TRINITY_DN22248_c4_g4,TRINITY_DN22248_c4_g1,TRINITY_DN22248_c4_g2,TRINITY_DN22248_c8_g1,TRINITY_DN15087_c0_g1,TRINITY_DN22248_c2_g1,TRINITY_DN22248_c3_g1,TRINITY_DN18535_c0_g1,TRINITY_DN15087_c2_g1,	0.0156324
Biological process	lactone biosynthetic process	GO:1901336	6	0.000138678	3.7438	11	59	1493	29980	TRINITY_DN20709_c0_g1,TRINITY_DN22248_c4_g4,TRINITY_DN22248_c4_g1,TRINITY_DN22248_c4_g2,TRINITY_DN22121_c0_g1,TRINITY_DN22248_c8_g1,TRINITY_DN15087_c0_g1,TRINITY_DN22248_c2_g1,TRINITY_DN22248_c3_g1,TRINITY_DN18535_c0_g1,TRINITY_DN15087_c2_g1,	0.0159957
Biological process	phenylpropanoid biosynthetic process	GO:0009699	6	0.000134223	2.21224	26	236	1493	29980	TRINITY_DN18450_c2_g2,TRINITY_DN18450_c2_g1,TRINITY_DN17915_c1_g1,TRINITY_DN17915_c13_g1,TRINITY_DN19220_c1_g1,TRINITY_DN19001_c1_g1,TRINITY_DN19721_c0_g1,TRINITY_DN19001_c1_g3,TRINITY_DN22468_c1_g1,TRINITY_DN17915_c10_g1,TRINITY_DN13480_c0_g1,TRINITY_DN17915_c6_g1,TRINITY_DN17915_c11_g1,TRINITY_DN17915_c7_g1,TRINITY_DN41597_c0_g1,TRINITY_DN23880_c1_g1,TRINITY_DN17915_c16_g1,TRINITY_DN17915_c0_g1…	0.0160349
Cellular component	nuclear ubiquitin ligase complex	GO:0000152	6	0.000369976	2.73623	15	110	1523	30560	TRINITY_DN21699_c0_g1,TRINITY_DN22792_c1_g1,TRINITY_DN18305_c0_g2,TRINITY_DN18580_c0_g1,TRINITY_DN20022_c0_g1,TRINITY_DN16354_c0_g1,TRINITY_DN14219_c0_g1,TRINITY_DN11806_c0_g1,TRINITY_DN11806_c0_g2,TRINITY_DN13492_c0_g2,TRINITY_DN22954_c1_g1,TRINITY_DN17325_c0_g2,TRINITY_DN17325_c0_g1,TRINITY_DN18194_c0_g1,TRINITY_DN18194_c0_g2,	0.0167414
Molecular function	obsolete coenzyme binding	GO:0050662	0	0.000351408	2.29242	21	182	1571	31212	TRINITY_DN17322_c0_g1,TRINITY_DN18450_c2_g2,TRINITY_DN18450_c2_g1,TRINITY_DN23158_c1_g1,TRINITY_DN21230_c1_g1,TRINITY_DN18374_c0_g1,TRINITY_DN17246_c1_g1,TRINITY_DN17311_c0_g1,TRINITY_DN16071_c0_g1,TRINITY_DN19001_c1_g1,TRINITY_DN19001_c1_g3,TRINITY_DN24012_c0_g2,TRINITY_DN24012_c0_g1,TRINITY_DN13480_c0_g1,TRINITY_DN11626_c0_g1,TRINITY_DN12804_c0_g1,TRINITY_DN24012_c1_g2,TRINITY_DN23689_c1_g2,TRI…	0.0184419
Cellular component	ribosomal subunit	GO:0044391	4	0.000484214	1.52904	65	853	1523	30560	TRINITY_DN20819_c0_g5,TRINITY_DN20819_c0_g1,TRINITY_DN20819_c0_g3,TRINITY_DN19550_c0_g1,TRINITY_DN19271_c0_g2,TRINITY_DN20669_c3_g2,TRINITY_DN18674_c3_g1,TRINITY_DN18800_c1_g1,TRINITY_DN14749_c1_g1,TRINITY_DN15278_c1_g1,TRINITY_DN23962_c1_g1,TRINITY_DN20684_c1_g1,TRINITY_DN18434_c2_g3,TRINITY_DN18434_c2_g1,TRINITY_DN22431_c2_g2,TRINITY_DN16253_c0_g2,TRINITY_DN16253_c0_g1,TRINITY_DN21828_c0_g4,TRI…	0.0187806
Biological process	glycerolipid biosynthetic process	GO:0045017	7	0.000179837	2.2115	25	227	1493	29980	TRINITY_DN20709_c0_g1,TRINITY_DN12529_c0_g2,TRINITY_DN21384_c1_g1,TRINITY_DN19782_c0_g1,TRINITY_DN16648_c0_g2,TRINITY_DN16648_c0_g1,TRINITY_DN23088_c0_g1,TRINITY_DN19729_c1_g2,TRINITY_DN15965_c0_g1,TRINITY_DN20681_c0_g2,TRINITY_DN19914_c0_g1,TRINITY_DN18681_c1_g2,TRINITY_DN18681_c1_g1,TRINITY_DN13303_c0_g1,TRINITY_DN21646_c1_g1,TRINITY_DN15760_c0_g1,TRINITY_DN23847_c0_g2,TRINITY_DN20236_c0_g1,TRI…	0.0200519
Biological process	L-ascorbic acid metabolic process	GO:0019852	7	0.000212081	3.86161	10	52	1493	29980	TRINITY_DN20709_c0_g1,TRINITY_DN22248_c4_g4,TRINITY_DN22248_c4_g1,TRINITY_DN22248_c4_g2,TRINITY_DN22248_c8_g1,TRINITY_DN15087_c0_g1,TRINITY_DN22248_c2_g1,TRINITY_DN22248_c3_g1,TRINITY_DN18535_c0_g1,TRINITY_DN15087_c2_g1,	0.020865
Biological process	lactone metabolic process	GO:1901334	5	0.000219679	3.56265	11	62	1493	29980	TRINITY_DN20709_c0_g1,TRINITY_DN22248_c4_g4,TRINITY_DN22248_c4_g1,TRINITY_DN22248_c4_g2,TRINITY_DN22121_c0_g1,TRINITY_DN22248_c8_g1,TRINITY_DN15087_c0_g1,TRINITY_DN22248_c2_g1,TRINITY_DN22248_c3_g1,TRINITY_DN18535_c0_g1,TRINITY_DN15087_c2_g1,	0.020995
Biological process	flavonoid biosynthetic process	GO:0009813	5	0.000210768	2.3251	22	190	1493	29980	TRINITY_DN21238_c0_g1,TRINITY_DN18634_c0_g1,TRINITY_DN19810_c0_g1,TRINITY_DN10534_c0_g1,TRINITY_DN17246_c1_g1,TRINITY_DN17311_c0_g1,TRINITY_DN20230_c1_g1,TRINITY_DN19001_c1_g1,TRINITY_DN19001_c1_g3,TRINITY_DN19723_c0_g2,TRINITY_DN22468_c1_g1,TRINITY_DN24191_c2_g1,TRINITY_DN17914_c0_g1,TRINITY_DN21444_c2_g1,TRINITY_DN23664_c0_g1,TRINITY_DN19200_c0_g1,TRINITY_DN17679_c0_g1,TRINITY_DN17915_c16_g1,TR…	0.0213642
Molecular function	oxidoreductase activity, acting on the CH-NH2 group of donors, oxygen as acceptor	GO:0016641	5	0.00045436	5.67646	6	21	1571	31212	TRINITY_DN16158_c2_g2,TRINITY_DN16158_c2_g1,TRINITY_DN16158_c2_g4,TRINITY_DN16158_c2_g3,TRINITY_DN9501_c0_g1,TRINITY_DN16158_c4_g1,	0.0220785
Molecular function	pyridoxal 5'-phosphate synthase (glutamine hydrolysing) activity	GO:0036381	6	0.000438523	7.09557	5	14	1571	31212	TRINITY_DN15173_c0_g1,TRINITY_DN12931_c6_g1,TRINITY_DN12931_c5_g1,TRINITY_DN12931_c1_g1,TRINITY_DN12931_c1_g2,	0.0221286
Biological process	glycerophospholipid biosynthetic process	GO:0046474	8	0.000242367	2.3558	21	179	1493	29980	TRINITY_DN20709_c0_g1,TRINITY_DN21384_c1_g1,TRINITY_DN19782_c0_g1,TRINITY_DN16648_c0_g2,TRINITY_DN16648_c0_g1,TRINITY_DN23088_c0_g1,TRINITY_DN19729_c1_g2,TRINITY_DN15965_c0_g1,TRINITY_DN20681_c0_g2,TRINITY_DN19914_c0_g1,TRINITY_DN18681_c1_g2,TRINITY_DN18681_c1_g1,TRINITY_DN13303_c0_g1,TRINITY_DN21646_c1_g1,TRINITY_DN23847_c0_g2,TRINITY_DN20236_c0_g1,TRINITY_DN10997_c0_g1,TRINITY_DN21323_c0_g1,TRI…	0.02252
Biological process	membrane lipid biosynthetic process	GO:0046467	7	0.000253438	2.5454	18	142	1493	29980	TRINITY_DN19782_c0_g1,TRINITY_DN14667_c0_g2,TRINITY_DN19729_c1_g2,TRINITY_DN16950_c3_g3,TRINITY_DN19914_c0_g1,TRINITY_DN14842_c0_g1,TRINITY_DN13303_c0_g1,TRINITY_DN21646_c1_g1,TRINITY_DN14648_c0_g1,TRINITY_DN10997_c0_g1,TRINITY_DN15878_c0_g1,TRINITY_DN21323_c0_g1,TRINITY_DN18917_c0_g1,TRINITY_DN15763_c0_g1,TRINITY_DN11862_c0_g1,TRINITY_DN17929_c0_g1,TRINITY_DN18870_c1_g1,TRINITY_DN18524_c1_g2,	0.0229122
Molecular function	hydrolase activity, acting on carbon-nitrogen (but not peptide) bonds	GO:0016810	4	0.000511275	2.10054	24	227	1571	31212	TRINITY_DN22982_c5_g1,TRINITY_DN20200_c0_g1,TRINITY_DN15173_c0_g1,TRINITY_DN17785_c1_g1,TRINITY_DN14023_c0_g1,TRINITY_DN12878_c0_g1,TRINITY_DN17154_c0_g1,TRINITY_DN18886_c1_g1,TRINITY_DN21967_c2_g1,TRINITY_DN13234_c0_g1,TRINITY_DN9678_c0_g1,TRINITY_DN12086_c0_g1,TRINITY_DN14877_c0_g1,TRINITY_DN14842_c0_g1,TRINITY_DN13823_c0_g1,TRINITY_DN16894_c0_g1,TRINITY_DN15451_c0_g1,TRINITY_DN19232_c1_g1,TRIN…	0.0239569
Molecular function	3-beta-hydroxy-delta5-steroid dehydrogenase activity	GO:0003854	7	0.000567741	3.01786	12	79	1571	31212	TRINITY_DN17322_c0_g1,TRINITY_DN23158_c1_g1,TRINITY_DN18374_c0_g1,TRINITY_DN17246_c1_g1,TRINITY_DN17311_c0_g1,TRINITY_DN16071_c0_g1,TRINITY_DN19001_c1_g3,TRINITY_DN13480_c0_g1,TRINITY_DN11626_c0_g1,TRINITY_DN24012_c1_g2,TRINITY_DN18254_c0_g1,TRINITY_DN18599_c1_g1,	0.0256854
Cellular component	lytic vacuole	GO:0000323	7	0.000848944	1.69688	40	473	1523	30560	TRINITY_DN21144_c7_g1,TRINITY_DN18856_c17_g1,TRINITY_DN20718_c0_g1,TRINITY_DN18852_c0_g2,TRINITY_DN18852_c0_g9,TRINITY_DN18852_c0_g6,TRINITY_DN18852_c4_g1,TRINITY_DN22264_c0_g2,TRINITY_DN18856_c10_g1,TRINITY_DN20818_c13_g1,TRINITY_DN21144_c8_g1,TRINITY_DN18852_c0_g11,TRINITY_DN19729_c1_g2,TRINITY_DN16728_c0_g1,TRINITY_DN18856_c28_g1,TRINITY_DN18852_c1_g3,TRINITY_DN18856_c8_g1,TRINITY_DN20818_c18_…	0.0288111
Biological process	tRNA modification	GO:0006400	11	0.000331924	2.76335	15	109	1493	29980	TRINITY_DN23814_c2_g2,TRINITY_DN16006_c0_g1,TRINITY_DN20200_c0_g1,TRINITY_DN20492_c0_g1,TRINITY_DN12878_c0_g1,TRINITY_DN18204_c0_g1,TRINITY_DN20689_c0_g1,TRINITY_DN22087_c2_g1,TRINITY_DN16611_c0_g1,TRINITY_DN19393_c2_g1,TRINITY_DN18323_c2_g1,TRINITY_DN15949_c0_g1,TRINITY_DN17412_c0_g1,TRINITY_DN9196_c0_g1,TRINITY_DN17010_c0_g1,	0.0292181
Biological process	glycolipid metabolic process	GO:0006664	7	0.000331924	2.76335	15	109	1493	29980	TRINITY_DN19782_c0_g1,TRINITY_DN14667_c0_g2,TRINITY_DN19729_c1_g2,TRINITY_DN19914_c0_g1,TRINITY_DN14842_c0_g1,TRINITY_DN13303_c0_g1,TRINITY_DN21646_c1_g1,TRINITY_DN10997_c0_g1,TRINITY_DN21323_c0_g1,TRINITY_DN18917_c0_g1,TRINITY_DN15763_c0_g1,TRINITY_DN11862_c0_g1,TRINITY_DN17929_c0_g1,TRINITY_DN18870_c1_g1,TRINITY_DN18524_c1_g2,	0.0292181
Biological process	detection of hormone stimulus	GO:0009720	6	0.000417384	7.17156	5	14	1493	29980	TRINITY_DN20378_c0_g2,TRINITY_DN20717_c1_g2,TRINITY_DN22110_c0_g1,TRINITY_DN18748_c1_g3,TRINITY_DN18748_c1_g2,	0.0324686
Biological process	detection of endogenous stimulus	GO:0009726	4	0.000417384	7.17156	5	14	1493	29980	TRINITY_DN20378_c0_g2,TRINITY_DN20717_c1_g2,TRINITY_DN22110_c0_g1,TRINITY_DN18748_c1_g3,TRINITY_DN18748_c1_g2,	0.0324686
Biological process	cellular response to red light	GO:0071491	9	0.000417384	7.17156	5	14	1493	29980	TRINITY_DN15776_c0_g2,TRINITY_DN18155_c7_g1,TRINITY_DN18155_c8_g1,TRINITY_DN18155_c5_g1,TRINITY_DN18155_c1_g1,	0.0324686
Biological process	phosphatidylinositol biosynthetic process	GO:0006661	9	0.000516111	3.05018	12	79	1493	29980	TRINITY_DN20709_c0_g1,TRINITY_DN19782_c0_g1,TRINITY_DN19729_c1_g2,TRINITY_DN15965_c0_g1,TRINITY_DN19914_c0_g1,TRINITY_DN13303_c0_g1,TRINITY_DN21646_c1_g1,TRINITY_DN20236_c0_g1,TRINITY_DN10997_c0_g1,TRINITY_DN21323_c0_g1,TRINITY_DN11862_c0_g1,TRINITY_DN18524_c1_g2,	0.0367317
Cellular component	ribonucleoprotein complex	GO:1990904	3	0.00115656	1.34357	107	1598	1523	30560	TRINITY_DN23387_c2_g1,TRINITY_DN20819_c0_g5,TRINITY_DN20819_c0_g1,TRINITY_DN20819_c0_g3,TRINITY_DN19550_c0_g1,TRINITY_DN19271_c0_g2,TRINITY_DN17596_c7_g1,TRINITY_DN20669_c3_g2,TRINITY_DN18674_c3_g1,TRINITY_DN15124_c1_g3,TRINITY_DN18800_c1_g1,TRINITY_DN20504_c1_g1,TRINITY_DN20290_c0_g2,TRINITY_DN20290_c0_g3,TRINITY_DN20235_c0_g2,TRINITY_DN14749_c1_g1,TRINITY_DN15278_c1_g1,TRINITY_DN23962_c1_g1,TRI…	0.036942
Biological process	liposaccharide metabolic process	GO:1903509	5	0.0005404	2.64215	15	114	1493	29980	TRINITY_DN19782_c0_g1,TRINITY_DN14667_c0_g2,TRINITY_DN19729_c1_g2,TRINITY_DN19914_c0_g1,TRINITY_DN14842_c0_g1,TRINITY_DN13303_c0_g1,TRINITY_DN21646_c1_g1,TRINITY_DN10997_c0_g1,TRINITY_DN21323_c0_g1,TRINITY_DN18917_c0_g1,TRINITY_DN15763_c0_g1,TRINITY_DN11862_c0_g1,TRINITY_DN17929_c0_g1,TRINITY_DN18870_c1_g1,TRINITY_DN18524_c1_g2,	0.0376591
Molecular function	copper ion binding	GO:0005507	8	0.000867599	1.88288	29	306	1571	31212	TRINITY_DN13011_c0_g1,TRINITY_DN22462_c1_g1,TRINITY_DN22462_c1_g2,TRINITY_DN22462_c1_g4,TRINITY_DN22845_c0_g1,TRINITY_DN21318_c0_g1,TRINITY_DN21318_c0_g3,TRINITY_DN21411_c0_g3,TRINITY_DN7932_c0_g1,TRINITY_DN15876_c0_g2,TRINITY_DN16158_c2_g2,TRINITY_DN16158_c2_g1,TRINITY_DN16158_c2_g4,TRINITY_DN16158_c2_g3,TRINITY_DN15895_c1_g1,TRINITY_DN17644_c1_g2,TRINITY_DN20467_c0_g1,TRINITY_DN11069_c0_g1,TRIN…	0.037943
Biological process	obsolete oxidation-reduction process	GO:0055114	0	0.000603103	1.37885	103	1500	1493	29980	TRINITY_DN22582_c0_g1,TRINITY_DN21238_c0_g1,TRINITY_DN22992_c0_g1,TRINITY_DN22325_c0_g1,TRINITY_DN22845_c0_g1,TRINITY_DN18123_c1_g1,TRINITY_DN17322_c0_g1,TRINITY_DN19175_c0_g1,TRINITY_DN18358_c0_g1,TRINITY_DN20835_c0_g1,TRINITY_DN22078_c1_g3,TRINITY_DN21875_c0_g1,TRINITY_DN23158_c1_g1,TRINITY_DN24091_c0_g1,TRINITY_DN18980_c4_g2,TRINITY_DN18980_c4_g1,TRINITY_DN14993_c0_g1,TRINITY_DN15549_c0_g2,TRI…	0.041171
Molecular function	cinnamoyl-CoA reductase activity	GO:0016621	6	0.000989879	4.9669	6	24	1571	31212	TRINITY_DN18450_c2_g2,TRINITY_DN18450_c2_g1,TRINITY_DN19001_c1_g1,TRINITY_DN19001_c1_g3,TRINITY_DN23880_c1_g1,TRINITY_DN18599_c1_g1,	0.0418942
Cellular component	obsolete polysomal ribosome	GO:0042788	0	0.00164039	2.17579	18	166	1523	30560	TRINITY_DN20819_c0_g1,TRINITY_DN18434_c2_g3,TRINITY_DN18434_c2_g1,TRINITY_DN16253_c0_g2,TRINITY_DN16253_c0_g1,TRINITY_DN21604_c0_g3,TRINITY_DN21604_c0_g1,TRINITY_DN21419_c1_g3,TRINITY_DN16414_c0_g1,TRINITY_DN17241_c0_g1,TRINITY_DN18281_c0_g3,TRINITY_DN18281_c0_g2,TRINITY_DN19584_c0_g1,TRINITY_DN22063_c0_g2,TRINITY_DN21726_c0_g1,TRINITY_DN18073_c0_g2,TRINITY_DN18073_c0_g3,TRINITY_DN22352_c2_g1,	0.0445365
Cellular component	lysosome	GO:0005764	8	0.00161571	1.67591	37	443	1523	30560	TRINITY_DN21144_c7_g1,TRINITY_DN18856_c17_g1,TRINITY_DN18852_c0_g2,TRINITY_DN18852_c0_g9,TRINITY_DN18852_c0_g6,TRINITY_DN18852_c4_g1,TRINITY_DN22264_c0_g2,TRINITY_DN18856_c10_g1,TRINITY_DN20818_c13_g1,TRINITY_DN21144_c8_g1,TRINITY_DN18852_c0_g11,TRINITY_DN16728_c0_g1,TRINITY_DN18856_c28_g1,TRINITY_DN18852_c1_g3,TRINITY_DN18856_c8_g1,TRINITY_DN20818_c18_g1,TRINITY_DN18852_c10_g1,TRINITY_DN18852_c5…	0.0461753
Molecular function	steroid dehydrogenase activity, acting on the CH-OH group of donors, NAD or NADP as acceptor	GO:0033764	6	0.00122757	2.77222	12	86	1571	31212	TRINITY_DN17322_c0_g1,TRINITY_DN23158_c1_g1,TRINITY_DN18374_c0_g1,TRINITY_DN17246_c1_g1,TRINITY_DN17311_c0_g1,TRINITY_DN16071_c0_g1,TRINITY_DN19001_c1_g3,TRINITY_DN13480_c0_g1,TRINITY_DN11626_c0_g1,TRINITY_DN24012_c1_g2,TRINITY_DN18254_c0_g1,TRINITY_DN18599_c1_g1,	0.0473699
Cellular component	cytosolic ribosome	GO:0022626	7	0.00157421	1.47402	62	844	1523	30560	TRINITY_DN20819_c0_g5,TRINITY_DN20819_c0_g1,TRINITY_DN20819_c0_g3,TRINITY_DN19271_c0_g2,TRINITY_DN20669_c3_g2,TRINITY_DN18674_c3_g1,TRINITY_DN18800_c1_g1,TRINITY_DN23962_c1_g1,TRINITY_DN20684_c1_g1,TRINITY_DN18434_c2_g3,TRINITY_DN18434_c2_g1,TRINITY_DN16253_c0_g2,TRINITY_DN16253_c0_g1,TRINITY_DN21828_c0_g4,TRINITY_DN23194_c0_g2,TRINITY_DN19583_c2_g4,TRINITY_DN17142_c2_g1,TRINITY_DN21604_c0_g3,TRI…	0.0474886
Molecular function	voltage-gated monoatomic anion channel activity	GO:0008308	9	0.00131098	4.09039	7	34	1571	31212	TRINITY_DN19124_c0_g1,TRINITY_DN19124_c0_g2,TRINITY_DN19714_c5_g1,TRINITY_DN15130_c0_g2,TRINITY_DN15130_c0_g1,TRINITY_DN15296_c0_g1,TRINITY_DN19714_c4_g2,	0.0491431
MLT-Cluster 4
Class	GO_Name	GO_ID	GO_Level	P_value	EnrichmentScore	HitsGenesCountsInSelectedSet	HitsGenesCountsInBackground	AllGenesCountsInSelectedSet	AllGenesCountsInBackground	GenesOfSelectedSetInGOterm	Adjusted P_value(BH method)
Biological process	nucleic acid metabolic process	GO:0090304	6	0	1.38108	547	7106	1671	29980	TRINITY_DN15858_c0_g1,TRINITY_DN10722_c0_g1,TRINITY_DN12749_c0_g1,TRINITY_DN16987_c0_g1,TRINITY_DN20645_c0_g4,TRINITY_DN20645_c0_g1,TRINITY_DN20104_c0_g1,TRINITY_DN14971_c1_g1,TRINITY_DN14971_c1_g2,TRINITY_DN11298_c0_g1,TRINITY_DN21758_c0_g1,TRINITY_DN21179_c0_g1,TRINITY_DN18552_c0_g1,TRINITY_DN17208_c0_g1,TRINITY_DN17190_c0_g1,TRINITY_DN20945_c0_g1,TRINITY_DN16315_c0_g2,TRINITY_DN19491_c0_g2,TRI…	0
Biological process	vitamin biosynthetic process	GO:0009110	5	0	3.64808	61	300	1671	29980	TRINITY_DN15563_c38_g1,TRINITY_DN18327_c1_g1,TRINITY_DN15563_c26_g1,TRINITY_DN21948_c0_g1,TRINITY_DN21948_c0_g2,TRINITY_DN12931_c8_g1,TRINITY_DN15563_c46_g1,TRINITY_DN15563_c14_g1,TRINITY_DN15563_c3_g1,TRINITY_DN31145_c3_g1,TRINITY_DN13002_c0_g2,TRINITY_DN15563_c23_g1,TRINITY_DN15563_c11_g1,TRINITY_DN15563_c18_g1,TRINITY_DN15563_c43_g1,TRINITY_DN15563_c7_g1,TRINITY_DN15563_c31_g1,TRINITY_DN19917_…	0
Biological process	RNA modification	GO:0009451	8	0	3.92784	155	708	1671	29980	TRINITY_DN15858_c0_g1,TRINITY_DN10722_c0_g1,TRINITY_DN12749_c0_g1,TRINITY_DN16987_c0_g1,TRINITY_DN14971_c1_g1,TRINITY_DN14971_c1_g2,TRINITY_DN16771_c0_g1,TRINITY_DN16771_c0_g2,TRINITY_DN12591_c0_g1,TRINITY_DN17275_c0_g1,TRINITY_DN12779_c0_g1,TRINITY_DN8818_c0_g1,TRINITY_DN21874_c1_g1,TRINITY_DN13561_c0_g1,TRINITY_DN11931_c0_g1,TRINITY_DN15455_c0_g1,TRINITY_DN15214_c0_g1,TRINITY_DN8787_c0_g1,TRINI…	0
Biological process	primary alcohol metabolic process	GO:0034308	6	0	4.46302	50	201	1671	29980	TRINITY_DN15563_c38_g1,TRINITY_DN15563_c26_g1,TRINITY_DN15563_c46_g1,TRINITY_DN15563_c14_g1,TRINITY_DN15563_c3_g1,TRINITY_DN31145_c3_g1,TRINITY_DN15563_c23_g1,TRINITY_DN15563_c11_g1,TRINITY_DN15563_c18_g1,TRINITY_DN15563_c43_g1,TRINITY_DN15563_c7_g1,TRINITY_DN15563_c31_g1,TRINITY_DN15563_c9_g1,TRINITY_DN15563_c17_g1,TRINITY_DN15563_c13_g1,TRINITY_DN15563_c37_g1,TRINITY_DN15563_c25_g1,TRINITY_DN15…	0
Biological process	oxazole or thiazole biosynthetic process	GO:0018131	6	0	11.2774	22	35	1671	29980	TRINITY_DN15563_c38_g1,TRINITY_DN15563_c46_g1,TRINITY_DN31145_c3_g1,TRINITY_DN15563_c43_g1,TRINITY_DN15563_c7_g1,TRINITY_DN15563_c31_g1,TRINITY_DN15563_c9_g1,TRINITY_DN15563_c13_g1,TRINITY_DN15563_c37_g1,TRINITY_DN15563_c10_g1,TRINITY_DN15563_c6_g1,TRINITY_DN15563_c12_g1,TRINITY_DN15563_c1_g1,TRINITY_DN15563_c21_g1,TRINITY_DN15563_c5_g5,TRINITY_DN15563_c5_g6,TRINITY_DN15563_c5_g1,TRINITY_DN15563_…	0
Biological process	thiamine-containing compound metabolic process	GO:0042723	6	0	7.90078	48	109	1671	29980	TRINITY_DN15563_c38_g1,TRINITY_DN15563_c26_g1,TRINITY_DN15563_c46_g1,TRINITY_DN15563_c14_g1,TRINITY_DN15563_c3_g1,TRINITY_DN31145_c3_g1,TRINITY_DN15563_c23_g1,TRINITY_DN15563_c11_g1,TRINITY_DN15563_c18_g1,TRINITY_DN15563_c43_g1,TRINITY_DN15563_c7_g1,TRINITY_DN15563_c31_g1,TRINITY_DN15563_c9_g1,TRINITY_DN15563_c17_g1,TRINITY_DN15563_c13_g1,TRINITY_DN15563_c37_g1,TRINITY_DN15563_c25_g1,TRINITY_DN15…	0
Biological process	thiamine-containing compound biosynthetic process	GO:0042724	7	0	7.90078	48	109	1671	29980	TRINITY_DN15563_c38_g1,TRINITY_DN15563_c26_g1,TRINITY_DN15563_c46_g1,TRINITY_DN15563_c14_g1,TRINITY_DN15563_c3_g1,TRINITY_DN31145_c3_g1,TRINITY_DN15563_c23_g1,TRINITY_DN15563_c11_g1,TRINITY_DN15563_c18_g1,TRINITY_DN15563_c43_g1,TRINITY_DN15563_c7_g1,TRINITY_DN15563_c31_g1,TRINITY_DN15563_c9_g1,TRINITY_DN15563_c17_g1,TRINITY_DN15563_c13_g1,TRINITY_DN15563_c37_g1,TRINITY_DN15563_c25_g1,TRINITY_DN15…	0
Biological process	cellular nitrogen compound metabolic process	GO:0034641	4	0	1.33783	779	10447	1671	29980	TRINITY_DN15858_c0_g1,TRINITY_DN10722_c0_g1,TRINITY_DN12749_c0_g1,TRINITY_DN15563_c38_g1,TRINITY_DN16987_c0_g1,TRINITY_DN20645_c0_g4,TRINITY_DN20645_c0_g1,TRINITY_DN20104_c0_g1,TRINITY_DN18327_c1_g1,TRINITY_DN15563_c26_g1,TRINITY_DN17815_c3_g1,TRINITY_DN21948_c0_g1,TRINITY_DN14971_c1_g1,TRINITY_DN17815_c3_g3,TRINITY_DN21948_c0_g2,TRINITY_DN14971_c1_g2,TRINITY_DN11298_c0_g1,TRINITY_DN21758_c0_g1,T…	0
Biological process	sulfur compound biosynthetic process	GO:0044272	5	0	3.05305	81	476	1671	29980	TRINITY_DN15563_c38_g1,TRINITY_DN15563_c26_g1,TRINITY_DN24021_c0_g2,TRINITY_DN20356_c1_g1,TRINITY_DN15563_c46_g1,TRINITY_DN15563_c14_g1,TRINITY_DN14664_c2_g1,TRINITY_DN14664_c2_g2,TRINITY_DN14664_c2_g3,TRINITY_DN14664_c2_g4,TRINITY_DN15563_c3_g1,TRINITY_DN31145_c3_g1,TRINITY_DN15563_c23_g1,TRINITY_DN23601_c1_g2,TRINITY_DN23601_c1_g1,TRINITY_DN15563_c11_g1,TRINITY_DN15563_c18_g1,TRINITY_DN15563_c4…	0
Biological process	thiazole biosynthetic process	GO:0052837	7	0	11.2774	22	35	1671	29980	TRINITY_DN15563_c38_g1,TRINITY_DN15563_c46_g1,TRINITY_DN31145_c3_g1,TRINITY_DN15563_c43_g1,TRINITY_DN15563_c7_g1,TRINITY_DN15563_c31_g1,TRINITY_DN15563_c9_g1,TRINITY_DN15563_c13_g1,TRINITY_DN15563_c37_g1,TRINITY_DN15563_c10_g1,TRINITY_DN15563_c6_g1,TRINITY_DN15563_c12_g1,TRINITY_DN15563_c1_g1,TRINITY_DN15563_c21_g1,TRINITY_DN15563_c5_g5,TRINITY_DN15563_c5_g6,TRINITY_DN15563_c5_g1,TRINITY_DN15563_…	0
Biological process	thiazole metabolic process	GO:0052838	6	0	11.2774	22	35	1671	29980	TRINITY_DN15563_c38_g1,TRINITY_DN15563_c46_g1,TRINITY_DN31145_c3_g1,TRINITY_DN15563_c43_g1,TRINITY_DN15563_c7_g1,TRINITY_DN15563_c31_g1,TRINITY_DN15563_c9_g1,TRINITY_DN15563_c13_g1,TRINITY_DN15563_c37_g1,TRINITY_DN15563_c10_g1,TRINITY_DN15563_c6_g1,TRINITY_DN15563_c12_g1,TRINITY_DN15563_c1_g1,TRINITY_DN15563_c21_g1,TRINITY_DN15563_c5_g5,TRINITY_DN15563_c5_g6,TRINITY_DN15563_c5_g1,TRINITY_DN15563_…	0
Biological process	heterocycle metabolic process	GO:0046483	4	0	1.31382	677	9245	1671	29980	TRINITY_DN15858_c0_g1,TRINITY_DN10722_c0_g1,TRINITY_DN12749_c0_g1,TRINITY_DN15563_c38_g1,TRINITY_DN16987_c0_g1,TRINITY_DN20645_c0_g4,TRINITY_DN20645_c0_g1,TRINITY_DN20104_c0_g1,TRINITY_DN15563_c26_g1,TRINITY_DN21948_c0_g1,TRINITY_DN14971_c1_g1,TRINITY_DN21948_c0_g2,TRINITY_DN14971_c1_g2,TRINITY_DN11298_c0_g1,TRINITY_DN21758_c0_g1,TRINITY_DN13311_c0_g1,TRINITY_DN21179_c0_g1,TRINITY_DN24021_c0_g2,T…	0
Biological process	oxazole or thiazole metabolic process	GO:0046484	5	0	11.2774	22	35	1671	29980	TRINITY_DN15563_c38_g1,TRINITY_DN15563_c46_g1,TRINITY_DN31145_c3_g1,TRINITY_DN15563_c43_g1,TRINITY_DN15563_c7_g1,TRINITY_DN15563_c31_g1,TRINITY_DN15563_c9_g1,TRINITY_DN15563_c13_g1,TRINITY_DN15563_c37_g1,TRINITY_DN15563_c10_g1,TRINITY_DN15563_c6_g1,TRINITY_DN15563_c12_g1,TRINITY_DN15563_c1_g1,TRINITY_DN15563_c21_g1,TRINITY_DN15563_c5_g5,TRINITY_DN15563_c5_g6,TRINITY_DN15563_c5_g1,TRINITY_DN15563_…	0
Biological process	vitamin metabolic process	GO:0006766	4	0	3.28655	61	333	1671	29980	TRINITY_DN15563_c38_g1,TRINITY_DN18327_c1_g1,TRINITY_DN15563_c26_g1,TRINITY_DN21948_c0_g1,TRINITY_DN21948_c0_g2,TRINITY_DN12931_c8_g1,TRINITY_DN15563_c46_g1,TRINITY_DN15563_c14_g1,TRINITY_DN15563_c3_g1,TRINITY_DN31145_c3_g1,TRINITY_DN13002_c0_g2,TRINITY_DN15563_c23_g1,TRINITY_DN15563_c11_g1,TRINITY_DN15563_c18_g1,TRINITY_DN15563_c43_g1,TRINITY_DN15563_c7_g1,TRINITY_DN15563_c31_g1,TRINITY_DN19917_…	0
Biological process	thiamine metabolic process	GO:0006772	7	0	7.97393	48	108	1671	29980	TRINITY_DN15563_c38_g1,TRINITY_DN15563_c26_g1,TRINITY_DN15563_c46_g1,TRINITY_DN15563_c14_g1,TRINITY_DN15563_c3_g1,TRINITY_DN31145_c3_g1,TRINITY_DN15563_c23_g1,TRINITY_DN15563_c11_g1,TRINITY_DN15563_c18_g1,TRINITY_DN15563_c43_g1,TRINITY_DN15563_c7_g1,TRINITY_DN15563_c31_g1,TRINITY_DN15563_c9_g1,TRINITY_DN15563_c17_g1,TRINITY_DN15563_c13_g1,TRINITY_DN15563_c37_g1,TRINITY_DN15563_c25_g1,TRINITY_DN15…	0
Biological process	pyrimidine-containing compound metabolic process	GO:0072527	5	0	4.66636	58	223	1671	29980	TRINITY_DN15563_c38_g1,TRINITY_DN15563_c26_g1,TRINITY_DN11298_c0_g1,TRINITY_DN22705_c0_g1,TRINITY_DN15563_c46_g1,TRINITY_DN15563_c14_g1,TRINITY_DN17808_c0_g2,TRINITY_DN15563_c3_g1,TRINITY_DN31145_c3_g1,TRINITY_DN15563_c23_g1,TRINITY_DN15563_c11_g1,TRINITY_DN15563_c18_g1,TRINITY_DN15563_c43_g1,TRINITY_DN15563_c7_g1,TRINITY_DN15563_c31_g1,TRINITY_DN15563_c9_g1,TRINITY_DN15563_c17_g1,TRINITY_DN17808…	0
Biological process	pyrimidine-containing compound biosynthetic process	GO:0072528	6	0	4.90933	55	201	1671	29980	TRINITY_DN15563_c38_g1,TRINITY_DN15563_c26_g1,TRINITY_DN22705_c0_g1,TRINITY_DN15563_c46_g1,TRINITY_DN15563_c14_g1,TRINITY_DN17808_c0_g2,TRINITY_DN15563_c3_g1,TRINITY_DN31145_c3_g1,TRINITY_DN15563_c23_g1,TRINITY_DN15563_c11_g1,TRINITY_DN15563_c18_g1,TRINITY_DN15563_c43_g1,TRINITY_DN15563_c7_g1,TRINITY_DN15563_c31_g1,TRINITY_DN15563_c9_g1,TRINITY_DN15563_c17_g1,TRINITY_DN17808_c1_g1,TRINITY_DN15563…	0
Biological process	cellular aromatic compound metabolic process	GO:0006725	4	1.11022e-16	1.29637	686	9494	1671	29980	TRINITY_DN15858_c0_g1,TRINITY_DN10722_c0_g1,TRINITY_DN12749_c0_g1,TRINITY_DN15563_c38_g1,TRINITY_DN16987_c0_g1,TRINITY_DN20645_c0_g4,TRINITY_DN20645_c0_g1,TRINITY_DN20104_c0_g1,TRINITY_DN15563_c26_g1,TRINITY_DN21948_c0_g1,TRINITY_DN14971_c1_g1,TRINITY_DN21948_c0_g2,TRINITY_DN14971_c1_g2,TRINITY_DN11298_c0_g1,TRINITY_DN21758_c0_g1,TRINITY_DN13311_c0_g1,TRINITY_DN21179_c0_g1,TRINITY_DN24021_c0_g2,T…	1.89848e-14
Biological process	water-soluble vitamin metabolic process	GO:0006767	5	1.11022e-16	4.23007	58	246	1671	29980	TRINITY_DN15563_c38_g1,TRINITY_DN18327_c1_g1,TRINITY_DN15563_c26_g1,TRINITY_DN21948_c0_g1,TRINITY_DN21948_c0_g2,TRINITY_DN12931_c8_g1,TRINITY_DN15563_c46_g1,TRINITY_DN15563_c14_g1,TRINITY_DN15563_c3_g1,TRINITY_DN31145_c3_g1,TRINITY_DN15563_c23_g1,TRINITY_DN15563_c11_g1,TRINITY_DN15563_c18_g1,TRINITY_DN15563_c43_g1,TRINITY_DN15563_c7_g1,TRINITY_DN15563_c31_g1,TRINITY_DN19917_c0_g1,TRINITY_DN15563_…	1.89848e-14
Biological process	thiamine biosynthetic process	GO:0009228	8	2.22045e-16	8.12439	48	106	1671	29980	TRINITY_DN15563_c38_g1,TRINITY_DN15563_c26_g1,TRINITY_DN15563_c46_g1,TRINITY_DN15563_c14_g1,TRINITY_DN15563_c3_g1,TRINITY_DN31145_c3_g1,TRINITY_DN15563_c23_g1,TRINITY_DN15563_c11_g1,TRINITY_DN15563_c18_g1,TRINITY_DN15563_c43_g1,TRINITY_DN15563_c7_g1,TRINITY_DN15563_c31_g1,TRINITY_DN15563_c9_g1,TRINITY_DN15563_c17_g1,TRINITY_DN15563_c13_g1,TRINITY_DN15563_c37_g1,TRINITY_DN15563_c25_g1,TRINITY_DN15…	3.41727e-14
Biological process	primary alcohol biosynthetic process	GO:0034309	7	2.22045e-16	7.48856	48	115	1671	29980	TRINITY_DN15563_c38_g1,TRINITY_DN15563_c26_g1,TRINITY_DN15563_c46_g1,TRINITY_DN15563_c14_g1,TRINITY_DN15563_c3_g1,TRINITY_DN31145_c3_g1,TRINITY_DN15563_c23_g1,TRINITY_DN15563_c11_g1,TRINITY_DN15563_c18_g1,TRINITY_DN15563_c43_g1,TRINITY_DN15563_c7_g1,TRINITY_DN15563_c31_g1,TRINITY_DN15563_c9_g1,TRINITY_DN15563_c17_g1,TRINITY_DN15563_c13_g1,TRINITY_DN15563_c37_g1,TRINITY_DN15563_c25_g1,TRINITY_DN15…	3.41727e-14
Biological process	RNA metabolic process	GO:0016070	7	3.33067e-16	1.52923	508	5960	1671	29980	TRINITY_DN15858_c0_g1,TRINITY_DN10722_c0_g1,TRINITY_DN12749_c0_g1,TRINITY_DN16987_c0_g1,TRINITY_DN20645_c0_g4,TRINITY_DN20645_c0_g1,TRINITY_DN20104_c0_g1,TRINITY_DN14971_c1_g1,TRINITY_DN14971_c1_g2,TRINITY_DN21758_c0_g1,TRINITY_DN21179_c0_g1,TRINITY_DN18552_c0_g1,TRINITY_DN17208_c0_g1,TRINITY_DN17190_c0_g1,TRINITY_DN16315_c0_g2,TRINITY_DN19491_c0_g2,TRINITY_DN16771_c0_g1,TRINITY_DN18193_c0_g2,TRI…	4.65991e-14
Biological process	water-soluble vitamin biosynthetic process	GO:0042364	6	4.44089e-16	4.62488	58	225	1671	29980	TRINITY_DN15563_c38_g1,TRINITY_DN18327_c1_g1,TRINITY_DN15563_c26_g1,TRINITY_DN21948_c0_g1,TRINITY_DN21948_c0_g2,TRINITY_DN12931_c8_g1,TRINITY_DN15563_c46_g1,TRINITY_DN15563_c14_g1,TRINITY_DN15563_c3_g1,TRINITY_DN31145_c3_g1,TRINITY_DN15563_c23_g1,TRINITY_DN15563_c11_g1,TRINITY_DN15563_c18_g1,TRINITY_DN15563_c43_g1,TRINITY_DN15563_c7_g1,TRINITY_DN15563_c31_g1,TRINITY_DN19917_c0_g1,TRINITY_DN15563_…	5.94307e-14
Molecular function	nuclease activity	GO:0004518	5	6.66134e-16	2.32071	154	1200	1726	31212	TRINITY_DN15858_c0_g1,TRINITY_DN10722_c0_g1,TRINITY_DN12749_c0_g1,TRINITY_DN18552_c0_g1,TRINITY_DN23885_c0_g1,TRINITY_DN16771_c0_g1,TRINITY_DN16771_c0_g2,TRINITY_DN7481_c0_g1,TRINITY_DN12591_c0_g1,TRINITY_DN17275_c0_g1,TRINITY_DN12779_c0_g1,TRINITY_DN10075_c0_g1,TRINITY_DN13561_c0_g1,TRINITY_DN11931_c0_g1,TRINITY_DN15214_c0_g1,TRINITY_DN8787_c0_g1,TRINITY_DN11260_c0_g1,TRINITY_DN19089_c0_g1,TRINI…	3.80362e-13
Molecular function	endonuclease activity	GO:0004519	6	6.66134e-16	2.57341	148	1040	1726	31212	TRINITY_DN15858_c0_g1,TRINITY_DN10722_c0_g1,TRINITY_DN12749_c0_g1,TRINITY_DN18552_c0_g1,TRINITY_DN23885_c0_g1,TRINITY_DN16771_c0_g1,TRINITY_DN16771_c0_g2,TRINITY_DN7481_c0_g1,TRINITY_DN12591_c0_g1,TRINITY_DN17275_c0_g1,TRINITY_DN12779_c0_g1,TRINITY_DN10075_c0_g1,TRINITY_DN13561_c0_g1,TRINITY_DN11931_c0_g1,TRINITY_DN15214_c0_g1,TRINITY_DN8787_c0_g1,TRINITY_DN11260_c0_g1,TRINITY_DN19089_c0_g1,TRINI…	3.80362e-13
Molecular function	nucleic acid binding	GO:0003676	4	1.88738e-15	1.50758	596	7149	1726	31212	TRINITY_DN15858_c0_g1,TRINITY_DN10722_c0_g1,TRINITY_DN12749_c0_g1,TRINITY_DN16987_c0_g1,TRINITY_DN20645_c0_g4,TRINITY_DN21622_c0_g1,TRINITY_DN20645_c0_g1,TRINITY_DN20104_c0_g1,TRINITY_DN14971_c1_g1,TRINITY_DN14971_c1_g2,TRINITY_DN21179_c0_g1,TRINITY_DN15594_c5_g1,TRINITY_DN17208_c0_g1,TRINITY_DN17190_c0_g1,TRINITY_DN20945_c0_g1,TRINITY_DN16315_c0_g2,TRINITY_DN19491_c0_g2,TRINITY_DN23885_c0_g1,TRI…	5.38847e-13
Molecular function	RNA binding	GO:0003723	5	5.55112e-16	1.68685	311	3334	1726	31212	TRINITY_DN15858_c0_g1,TRINITY_DN10722_c0_g1,TRINITY_DN12749_c0_g1,TRINITY_DN16987_c0_g1,TRINITY_DN14971_c1_g1,TRINITY_DN14971_c1_g2,TRINITY_DN21179_c0_g1,TRINITY_DN15594_c5_g1,TRINITY_DN17208_c0_g1,TRINITY_DN19491_c0_g2,TRINITY_DN16771_c0_g1,TRINITY_DN16771_c0_g2,TRINITY_DN16237_c1_g2,TRINITY_DN13772_c0_g1,TRINITY_DN11194_c1_g1,TRINITY_DN12591_c0_g1,TRINITY_DN17275_c0_g1,TRINITY_DN12779_c0_g1,TRI…	6.33937e-13
Molecular function	hydrolase activity, acting on ester bonds	GO:0016788	4	2.77556e-15	1.70206	221	2348	1726	31212	TRINITY_DN15858_c0_g1,TRINITY_DN10722_c0_g1,TRINITY_DN20171_c0_g1,TRINITY_DN12749_c0_g1,TRINITY_DN18552_c0_g1,TRINITY_DN23885_c0_g1,TRINITY_DN16771_c0_g1,TRINITY_DN16771_c0_g2,TRINITY_DN20026_c1_g1,TRINITY_DN7481_c0_g1,TRINITY_DN12591_c0_g1,TRINITY_DN17275_c0_g1,TRINITY_DN11336_c0_g1,TRINITY_DN14745_c0_g1,TRINITY_DN12779_c0_g1,TRINITY_DN10075_c0_g1,TRINITY_DN21826_c0_g2,TRINITY_DN18238_c1_g2,TRIN…	6.33937e-13
Biological process	alcohol biosynthetic process	GO:0046165	6	8.43769e-15	3.29535	54	294	1671	29980	TRINITY_DN15563_c38_g1,TRINITY_DN15563_c26_g1,TRINITY_DN15563_c46_g1,TRINITY_DN15563_c14_g1,TRINITY_DN15563_c3_g1,TRINITY_DN10970_c0_g1,TRINITY_DN31145_c3_g1,TRINITY_DN15563_c23_g1,TRINITY_DN15563_c11_g1,TRINITY_DN15563_c18_g1,TRINITY_DN18762_c2_g2,TRINITY_DN15563_c43_g1,TRINITY_DN15563_c7_g1,TRINITY_DN15563_c31_g1,TRINITY_DN15563_c9_g1,TRINITY_DN15563_c17_g1,TRINITY_DN15563_c13_g1,TRINITY_DN1556…	1.08213e-12
Biological process	organic cyclic compound metabolic process	GO:1901360	4	9.38138e-14	1.25387	693	9916	1671	29980	TRINITY_DN15858_c0_g1,TRINITY_DN10722_c0_g1,TRINITY_DN12749_c0_g1,TRINITY_DN15563_c38_g1,TRINITY_DN16987_c0_g1,TRINITY_DN20645_c0_g4,TRINITY_DN20645_c0_g1,TRINITY_DN20104_c0_g1,TRINITY_DN15563_c26_g1,TRINITY_DN21948_c0_g1,TRINITY_DN14971_c1_g1,TRINITY_DN21948_c0_g2,TRINITY_DN14971_c1_g2,TRINITY_DN11298_c0_g1,TRINITY_DN21758_c0_g1,TRINITY_DN13311_c0_g1,TRINITY_DN21179_c0_g1,TRINITY_DN24021_c0_g2,T…	1.15504e-11
Biological process	nitrogen compound metabolic process	GO:0006807	3	4.25437e-13	1.15679	1042	16161	1671	29980	TRINITY_DN15858_c0_g1,TRINITY_DN10722_c0_g1,TRINITY_DN15989_c0_g1,TRINITY_DN20520_c1_g3,TRINITY_DN20520_c1_g4,TRINITY_DN12749_c0_g1,TRINITY_DN15563_c38_g1,TRINITY_DN16987_c0_g1,TRINITY_DN11382_c0_g1,TRINITY_DN20645_c0_g4,TRINITY_DN20645_c0_g1,TRINITY_DN20104_c0_g1,TRINITY_DN18327_c1_g1,TRINITY_DN18758_c1_g1,TRINITY_DN15563_c26_g1,TRINITY_DN17815_c3_g1,TRINITY_DN19960_c0_g2,TRINITY_DN21948_c0_g1,T…	5.03653e-11
Biological process	nucleobase-containing compound metabolic process	GO:0006139	5	7.31526e-13	1.27561	601	8453	1671	29980	TRINITY_DN15858_c0_g1,TRINITY_DN10722_c0_g1,TRINITY_DN12749_c0_g1,TRINITY_DN16987_c0_g1,TRINITY_DN20645_c0_g4,TRINITY_DN20645_c0_g1,TRINITY_DN20104_c0_g1,TRINITY_DN14971_c1_g1,TRINITY_DN14971_c1_g2,TRINITY_DN11298_c0_g1,TRINITY_DN21758_c0_g1,TRINITY_DN13311_c0_g1,TRINITY_DN21179_c0_g1,TRINITY_DN24021_c0_g2,TRINITY_DN18552_c0_g1,TRINITY_DN17208_c0_g1,TRINITY_DN17190_c0_g1,TRINITY_DN20945_c0_g1,TRI…	8.3394e-11
Biological process	sulfur compound metabolic process	GO:0006790	4	1.87284e-12	2.14664	95	794	1671	29980	TRINITY_DN15563_c38_g1,TRINITY_DN15563_c26_g1,TRINITY_DN24021_c0_g2,TRINITY_DN20356_c1_g1,TRINITY_DN15563_c46_g1,TRINITY_DN18573_c0_g5,TRINITY_DN15563_c14_g1,TRINITY_DN14664_c2_g1,TRINITY_DN14664_c2_g2,TRINITY_DN14664_c2_g3,TRINITY_DN14664_c2_g4,TRINITY_DN15563_c3_g1,TRINITY_DN31145_c3_g1,TRINITY_DN15563_c23_g1,TRINITY_DN23601_c1_g2,TRINITY_DN23601_c1_g1,TRINITY_DN15563_c11_g1,TRINITY_DN15563_c18…	2.05878e-10
Biological process	mitochondrial RNA metabolic process	GO:0000959	8	5.40967e-12	5.38241	24	80	1671	29980	TRINITY_DN16987_c0_g1,TRINITY_DN21179_c0_g1,TRINITY_DN8818_c0_g1,TRINITY_DN15455_c0_g1,TRINITY_DN19089_c0_g1,TRINITY_DN19478_c0_g2,TRINITY_DN23695_c0_g1,TRINITY_DN20541_c1_g1,TRINITY_DN19949_c1_g1,TRINITY_DN13381_c0_g1,TRINITY_DN22077_c0_g2,TRINITY_DN15360_c0_g1,TRINITY_DN15741_c0_g1,TRINITY_DN12200_c0_g1,TRINITY_DN24167_c5_g1,TRINITY_DN23375_c0_g1,TRINITY_DN18704_c0_g1,TRINITY_DN14403_c0_g1,TRIN…	5.74171e-10
Biological process	mitochondrial RNA modification	GO:1900864	9	5.83877e-12	6.17653	21	61	1671	29980	TRINITY_DN16987_c0_g1,TRINITY_DN8818_c0_g1,TRINITY_DN15455_c0_g1,TRINITY_DN19089_c0_g1,TRINITY_DN19478_c0_g2,TRINITY_DN20541_c1_g1,TRINITY_DN19949_c1_g1,TRINITY_DN13381_c0_g1,TRINITY_DN22077_c0_g2,TRINITY_DN15360_c0_g1,TRINITY_DN15741_c0_g1,TRINITY_DN12200_c0_g1,TRINITY_DN24167_c5_g1,TRINITY_DN23375_c0_g1,TRINITY_DN14403_c0_g1,TRINITY_DN13722_c0_g1,TRINITY_DN17056_c0_g1,TRINITY_DN15927_c1_g1,TRIN…	5.99058e-10
Biological process	mRNA modification	GO:0016556	9	9.75586e-12	5.25113	24	82	1671	29980	TRINITY_DN8818_c0_g1,TRINITY_DN15455_c0_g1,TRINITY_DN19089_c0_g1,TRINITY_DN19478_c0_g2,TRINITY_DN13381_c0_g1,TRINITY_DN22077_c0_g2,TRINITY_DN15360_c0_g1,TRINITY_DN15741_c0_g1,TRINITY_DN12200_c0_g1,TRINITY_DN15081_c0_g1,TRINITY_DN24167_c5_g1,TRINITY_DN23375_c0_g1,TRINITY_DN14403_c0_g1,TRINITY_DN12131_c0_g1,TRINITY_DN13722_c0_g1,TRINITY_DN19490_c0_g1,TRINITY_DN17056_c0_g1,TRINITY_DN15927_c1_g1,TRIN…	9.68663e-10
Biological process	ribosome biogenesis	GO:0042254	6	3.33634e-11	2.07718	91	786	1671	29980	TRINITY_DN14971_c1_g1,TRINITY_DN14971_c1_g2,TRINITY_DN19491_c0_g2,TRINITY_DN13772_c0_g1,TRINITY_DN13053_c0_g1,TRINITY_DN14525_c0_g1,TRINITY_DN19981_c0_g3,TRINITY_DN14525_c0_g2,TRINITY_DN16832_c1_g3,TRINITY_DN21874_c1_g1,TRINITY_DN15413_c0_g1,TRINITY_DN18074_c0_g1,TRINITY_DN14138_c0_g1,TRINITY_DN18913_c0_g4,TRINITY_DN16758_c0_g1,TRINITY_DN19843_c0_g1,TRINITY_DN18763_c0_g1,TRINITY_DN20720_c0_g3,TRI…	3.20914e-09
Biological process	macromolecule metabolic process	GO:0043170	4	3.43157e-10	1.15956	893	13817	1671	29980	TRINITY_DN15858_c0_g1,TRINITY_DN22727_c2_g1,TRINITY_DN10722_c0_g1,TRINITY_DN15989_c0_g1,TRINITY_DN20520_c1_g3,TRINITY_DN20520_c1_g4,TRINITY_DN12749_c0_g1,TRINITY_DN16987_c0_g1,TRINITY_DN11382_c0_g1,TRINITY_DN20645_c0_g4,TRINITY_DN20645_c0_g1,TRINITY_DN20104_c0_g1,TRINITY_DN18758_c1_g1,TRINITY_DN17815_c3_g1,TRINITY_DN13206_c0_g1,TRINITY_DN14971_c1_g1,TRINITY_DN17815_c3_g3,TRINITY_DN14971_c1_g2,TRI…	3.20072e-08
Biological process	mitochondrial mRNA modification	GO:0080156	10	7.56491e-10	6.10006	17	50	1671	29980	TRINITY_DN8818_c0_g1,TRINITY_DN15455_c0_g1,TRINITY_DN19089_c0_g1,TRINITY_DN19478_c0_g2,TRINITY_DN13381_c0_g1,TRINITY_DN22077_c0_g2,TRINITY_DN15360_c0_g1,TRINITY_DN15741_c0_g1,TRINITY_DN12200_c0_g1,TRINITY_DN24167_c5_g1,TRINITY_DN23375_c0_g1,TRINITY_DN14403_c0_g1,TRINITY_DN13722_c0_g1,TRINITY_DN17056_c0_g1,TRINITY_DN15927_c1_g1,TRINITY_DN12119_c1_g1,TRINITY_DN18001_c0_g1,	6.84847e-08
Cellular component	preribosome	GO:0030684	4	1.54949e-10	4.0659	28	123	1711	30560	TRINITY_DN13772_c0_g1,TRINITY_DN21874_c1_g1,TRINITY_DN15413_c0_g1,TRINITY_DN16758_c0_g1,TRINITY_DN13250_c0_g1,TRINITY_DN22431_c2_g1,TRINITY_DN14949_c0_g1,TRINITY_DN22221_c0_g1,TRINITY_DN19169_c0_g1,TRINITY_DN17759_c0_g1,TRINITY_DN12555_c0_g1,TRINITY_DN19508_c0_g1,TRINITY_DN15548_c1_g1,TRINITY_DN17844_c0_g2,TRINITY_DN16135_c0_g1,TRINITY_DN19795_c0_g1,TRINITY_DN21051_c0_g1,TRINITY_DN20721_c0_g1,TRI…	7.79394e-08
Biological process	ribonucleoprotein complex biogenesis	GO:0022613	5	1.84782e-09	1.87048	98	940	1671	29980	TRINITY_DN14971_c1_g1,TRINITY_DN14971_c1_g2,TRINITY_DN19491_c0_g2,TRINITY_DN13772_c0_g1,TRINITY_DN13053_c0_g1,TRINITY_DN14525_c0_g1,TRINITY_DN19981_c0_g3,TRINITY_DN14525_c0_g2,TRINITY_DN16832_c1_g3,TRINITY_DN21874_c1_g1,TRINITY_DN15413_c0_g1,TRINITY_DN18074_c0_g1,TRINITY_DN14138_c0_g1,TRINITY_DN18913_c0_g4,TRINITY_DN16758_c0_g1,TRINITY_DN19843_c0_g1,TRINITY_DN18763_c0_g1,TRINITY_DN17446_c0_g1,TRI…	1.62503e-07
Biological process	RNA processing	GO:0006396	8	2.3476e-09	1.61941	152	1684	1671	29980	TRINITY_DN12749_c0_g1,TRINITY_DN14971_c1_g1,TRINITY_DN14971_c1_g2,TRINITY_DN21758_c0_g1,TRINITY_DN21179_c0_g1,TRINITY_DN18552_c0_g1,TRINITY_DN19491_c0_g2,TRINITY_DN13772_c0_g1,TRINITY_DN14525_c0_g1,TRINITY_DN19981_c0_g3,TRINITY_DN14525_c0_g2,TRINITY_DN16832_c1_g3,TRINITY_DN8818_c0_g1,TRINITY_DN21874_c1_g1,TRINITY_DN15413_c0_g1,TRINITY_DN23124_c0_g2,TRINITY_DN15455_c0_g1,TRINITY_DN21071_c0_g2,TRIN…	2.0072e-07
Cellular component	90S preribosome	GO:0030686	5	1.15325e-09	5.95363	17	51	1711	30560	TRINITY_DN15413_c0_g1,TRINITY_DN16758_c0_g1,TRINITY_DN13250_c0_g1,TRINITY_DN22431_c2_g1,TRINITY_DN14949_c0_g1,TRINITY_DN22221_c0_g1,TRINITY_DN19169_c0_g1,TRINITY_DN17759_c0_g1,TRINITY_DN15548_c1_g1,TRINITY_DN16135_c0_g1,TRINITY_DN19795_c0_g1,TRINITY_DN21051_c0_g1,TRINITY_DN20721_c0_g1,TRINITY_DN23405_c2_g1,TRINITY_DN20861_c0_g1,TRINITY_DN19119_c0_g1,TRINITY_DN20855_c0_g1,	2.90042e-07
Cellular component	nucleosome	GO:0000786	4	5.37457e-09	3.71507	26	125	1711	30560	TRINITY_DN20645_c0_g4,TRINITY_DN20645_c0_g1,TRINITY_DN17190_c0_g1,TRINITY_DN16315_c0_g2,TRINITY_DN21056_c2_g1,TRINITY_DN21056_c2_g3,TRINITY_DN21056_c2_g2,TRINITY_DN21056_c2_g5,TRINITY_DN13894_c0_g1,TRINITY_DN19270_c1_g1,TRINITY_DN16840_c2_g2,TRINITY_DN9987_c0_g1,TRINITY_DN15732_c1_g1,TRINITY_DN15732_c1_g2,TRINITY_DN20161_c0_g3,TRINITY_DN20161_c0_g7,TRINITY_DN13804_c0_g2,TRINITY_DN16840_c0_g1,TRIN…	9.01136e-07
Biological process	rRNA processing	GO:0006364	10	2.991e-08	2.18051	57	469	1671	29980	TRINITY_DN14971_c1_g1,TRINITY_DN14971_c1_g2,TRINITY_DN13772_c0_g1,TRINITY_DN14525_c0_g1,TRINITY_DN19981_c0_g3,TRINITY_DN14525_c0_g2,TRINITY_DN16832_c1_g3,TRINITY_DN21874_c1_g1,TRINITY_DN15413_c0_g1,TRINITY_DN18913_c0_g4,TRINITY_DN19843_c0_g1,TRINITY_DN13250_c0_g1,TRINITY_DN22431_c2_g1,TRINITY_DN23695_c0_g1,TRINITY_DN14949_c0_g1,TRINITY_DN22221_c0_g1,TRINITY_DN17759_c0_g1,TRINITY_DN15522_c0_g1,TRI…	2.48819e-06
Biological process	rRNA metabolic process	GO:0016072	9	4.61766e-08	2.12132	59	499	1671	29980	TRINITY_DN14971_c1_g1,TRINITY_DN14971_c1_g2,TRINITY_DN13772_c0_g1,TRINITY_DN18857_c0_g1,TRINITY_DN14525_c0_g1,TRINITY_DN19981_c0_g3,TRINITY_DN14525_c0_g2,TRINITY_DN16832_c1_g3,TRINITY_DN21874_c1_g1,TRINITY_DN15413_c0_g1,TRINITY_DN18913_c0_g4,TRINITY_DN19843_c0_g1,TRINITY_DN13250_c0_g1,TRINITY_DN22431_c2_g1,TRINITY_DN23695_c0_g1,TRINITY_DN14949_c0_g1,TRINITY_DN22221_c0_g1,TRINITY_DN17759_c0_g1,TRI…	3.6444e-06
Biological process	gene expression	GO:0010467	6	4.60888e-08	1.21849	533	7848	1671	29980	TRINITY_DN12749_c0_g1,TRINITY_DN16987_c0_g1,TRINITY_DN20645_c0_g4,TRINITY_DN20645_c0_g1,TRINITY_DN20104_c0_g1,TRINITY_DN17815_c3_g1,TRINITY_DN14971_c1_g1,TRINITY_DN17815_c3_g3,TRINITY_DN14971_c1_g2,TRINITY_DN21758_c0_g1,TRINITY_DN21179_c0_g1,TRINITY_DN12833_c0_g1,TRINITY_DN18552_c0_g1,TRINITY_DN17190_c0_g1,TRINITY_DN16315_c0_g2,TRINITY_DN19491_c0_g2,TRINITY_DN18193_c0_g2,TRINITY_DN16237_c1_g2,TRI…	3.73319e-06
Molecular function	snoRNA binding	GO:0030515	6	2.03593e-08	6.17483	14	41	1726	31212	TRINITY_DN14971_c1_g1,TRINITY_DN14971_c1_g2,TRINITY_DN15413_c0_g1,TRINITY_DN14949_c0_g1,TRINITY_DN22221_c0_g1,TRINITY_DN19508_c0_g1,TRINITY_DN17844_c0_g2,TRINITY_DN15054_c0_g1,TRINITY_DN15054_c0_g3,TRINITY_DN21051_c0_g1,TRINITY_DN20887_c0_g1,TRINITY_DN20736_c0_g1,TRINITY_DN20736_c0_g2,TRINITY_DN19119_c0_g1,	3.87506e-06
Biological process	macromolecule modification	GO:0043412	5	5.42334e-08	1.32709	310	4191	1671	29980	TRINITY_DN15858_c0_g1,TRINITY_DN10722_c0_g1,TRINITY_DN20520_c1_g4,TRINITY_DN12749_c0_g1,TRINITY_DN16987_c0_g1,TRINITY_DN11382_c0_g1,TRINITY_DN18758_c1_g1,TRINITY_DN14971_c1_g1,TRINITY_DN14971_c1_g2,TRINITY_DN15942_c0_g1,TRINITY_DN18083_c0_g1,TRINITY_DN18083_c0_g2,TRINITY_DN16771_c0_g1,TRINITY_DN16771_c0_g2,TRINITY_DN14504_c0_g1,TRINITY_DN23676_c1_g6,TRINITY_DN18100_c0_g1,TRINITY_DN21056_c2_g2,TRI…	4.17326e-06
Biological process	ncRNA processing	GO:0034470	9	6.34479e-08	1.87482	79	756	1671	29980	TRINITY_DN14971_c1_g1,TRINITY_DN14971_c1_g2,TRINITY_DN18552_c0_g1,TRINITY_DN13772_c0_g1,TRINITY_DN14525_c0_g1,TRINITY_DN19981_c0_g3,TRINITY_DN14525_c0_g2,TRINITY_DN16832_c1_g3,TRINITY_DN21874_c1_g1,TRINITY_DN15413_c0_g1,TRINITY_DN19527_c1_g1,TRINITY_DN18913_c0_g4,TRINITY_DN20057_c0_g1,TRINITY_DN11249_c0_g1,TRINITY_DN19843_c0_g1,TRINITY_DN13250_c0_g1,TRINITY_DN22431_c2_g1,TRINITY_DN23695_c0_g1,TRI…	4.76323e-06
Molecular function	hydrolase activity	GO:0016787	3	4.72128e-08	1.26437	420	6007	1726	31212	TRINITY_DN15858_c0_g1,TRINITY_DN22727_c2_g1,TRINITY_DN10722_c0_g1,TRINITY_DN20171_c0_g1,TRINITY_DN15989_c0_g1,TRINITY_DN12749_c0_g1,TRINITY_DN13206_c0_g1,TRINITY_DN11298_c0_g1,TRINITY_DN21758_c0_g1,TRINITY_DN13311_c0_g1,TRINITY_DN21179_c0_g1,TRINITY_DN18552_c0_g1,TRINITY_DN17208_c0_g1,TRINITY_DN20945_c0_g1,TRINITY_DN23885_c0_g1,TRINITY_DN16771_c0_g1,TRINITY_DN16771_c0_g2,TRINITY_DN20026_c1_g1,TRI…	7.70244e-06
Biological process	cellular nitrogen compound biosynthetic process	GO:0044271	5	1.40972e-07	1.22868	475	6936	1671	29980	TRINITY_DN15563_c38_g1,TRINITY_DN16987_c0_g1,TRINITY_DN20645_c0_g4,TRINITY_DN20645_c0_g1,TRINITY_DN20104_c0_g1,TRINITY_DN18327_c1_g1,TRINITY_DN15563_c26_g1,TRINITY_DN17815_c3_g1,TRINITY_DN21948_c0_g1,TRINITY_DN14971_c1_g1,TRINITY_DN17815_c3_g3,TRINITY_DN21948_c0_g2,TRINITY_DN14971_c1_g2,TRINITY_DN13311_c0_g1,TRINITY_DN12833_c0_g1,TRINITY_DN24021_c0_g2,TRINITY_DN17190_c0_g1,TRINITY_DN16315_c0_g2,T…	1.03312e-05
Molecular function	8-hydroxygeraniol dehydrogenase activity	GO:0102311	6	1.06744e-07	5.50365	14	46	1726	31212	TRINITY_DN14641_c18_g1,TRINITY_DN14641_c1_g2,TRINITY_DN14641_c1_g1,TRINITY_DN14641_c11_g1,TRINITY_DN14641_c8_g1,TRINITY_DN14641_c9_g1,TRINITY_DN14641_c17_g1,TRINITY_DN14641_c22_g1,TRINITY_DN14641_c14_g1,TRINITY_DN14641_c26_g1,TRINITY_DN14641_c6_g1,TRINITY_DN14641_c13_g1,TRINITY_DN14641_c19_g1,TRINITY_DN14641_c7_g1,	1.52376e-05
Cellular component	nucleolus	GO:0005730	6	1.34279e-07	1.64915	112	1213	1711	30560	TRINITY_DN20645_c0_g4,TRINITY_DN14971_c1_g1,TRINITY_DN14971_c1_g2,TRINITY_DN17208_c0_g1,TRINITY_DN16315_c0_g2,TRINITY_DN13772_c0_g1,TRINITY_DN21908_c1_g1,TRINITY_DN18857_c0_g1,TRINITY_DN19981_c0_g3,TRINITY_DN15888_c0_g1,TRINITY_DN16832_c1_g3,TRINITY_DN21874_c1_g1,TRINITY_DN15413_c0_g1,TRINITY_DN18074_c0_g1,TRINITY_DN16758_c0_g1,TRINITY_DN18763_c0_g1,TRINITY_DN13250_c0_g1,TRINITY_DN22556_c1_g1,TRI…	1.68855e-05
Molecular function	zinc ion binding	GO:0008270	8	1.43831e-07	1.56009	137	1588	1726	31212	TRINITY_DN12749_c0_g1,TRINITY_DN23885_c0_g1,TRINITY_DN16771_c0_g2,TRINITY_DN7481_c0_g1,TRINITY_DN14641_c18_g1,TRINITY_DN12591_c0_g1,TRINITY_DN17275_c0_g1,TRINITY_DN18620_c0_g1,TRINITY_DN9101_c0_g1,TRINITY_DN14923_c0_g1,TRINITY_DN22554_c4_g1,TRINITY_DN14641_c1_g5,TRINITY_DN14641_c1_g2,TRINITY_DN14641_c1_g1,TRINITY_DN15303_c0_g1,TRINITY_DN11931_c0_g1,TRINITY_DN14641_c11_g1,TRINITY_DN17078_c0_g2,TRI…	1.82505e-05
Biological process	alcohol metabolic process	GO:0006066	5	4.40053e-07	1.96133	61	558	1671	29980	TRINITY_DN15563_c38_g1,TRINITY_DN15563_c26_g1,TRINITY_DN18177_c0_g2,TRINITY_DN15563_c46_g1,TRINITY_DN15563_c14_g1,TRINITY_DN15563_c3_g1,TRINITY_DN10970_c0_g1,TRINITY_DN31145_c3_g1,TRINITY_DN15563_c23_g1,TRINITY_DN15563_c11_g1,TRINITY_DN15563_c18_g1,TRINITY_DN18762_c2_g2,TRINITY_DN15563_c43_g1,TRINITY_DN15563_c7_g1,TRINITY_DN15563_c31_g1,TRINITY_DN15563_c9_g1,TRINITY_DN15563_c17_g1,TRINITY_DN15563…	3.14996e-05
Biological process	organic hydroxy compound biosynthetic process	GO:1901617	5	4.57965e-07	1.97158	60	546	1671	29980	TRINITY_DN15563_c38_g1,TRINITY_DN15563_c26_g1,TRINITY_DN12931_c8_g1,TRINITY_DN15563_c46_g1,TRINITY_DN15563_c14_g1,TRINITY_DN6208_c0_g1,TRINITY_DN15563_c3_g1,TRINITY_DN10970_c0_g1,TRINITY_DN31145_c3_g1,TRINITY_DN17116_c0_g1,TRINITY_DN15563_c23_g1,TRINITY_DN15563_c11_g1,TRINITY_DN15563_c18_g1,TRINITY_DN18762_c2_g2,TRINITY_DN15563_c43_g1,TRINITY_DN15563_c7_g1,TRINITY_DN15563_c31_g1,TRINITY_DN15563_c…	3.20367e-05
Molecular function	DNA binding	GO:0003677	5	4.91039e-07	1.34325	253	3406	1726	31212	TRINITY_DN16987_c0_g1,TRINITY_DN20645_c0_g4,TRINITY_DN20645_c0_g1,TRINITY_DN20104_c0_g1,TRINITY_DN17208_c0_g1,TRINITY_DN17190_c0_g1,TRINITY_DN20945_c0_g1,TRINITY_DN16315_c0_g2,TRINITY_DN19491_c0_g2,TRINITY_DN18193_c0_g2,TRINITY_DN21056_c2_g1,TRINITY_DN12639_c0_g2,TRINITY_DN21056_c2_g3,TRINITY_DN21056_c2_g2,TRINITY_DN21056_c2_g5,TRINITY_DN23025_c1_g1,TRINITY_DN19671_c1_g2,TRINITY_DN21908_c1_g2,TRI…	5.60767e-05
Cellular component	small-subunit processome	GO:0032040	5	6.02845e-07	4.54091	15	59	1711	30560	TRINITY_DN13772_c0_g1,TRINITY_DN15413_c0_g1,TRINITY_DN13250_c0_g1,TRINITY_DN14949_c0_g1,TRINITY_DN22221_c0_g1,TRINITY_DN12555_c0_g1,TRINITY_DN19508_c0_g1,TRINITY_DN17844_c0_g2,TRINITY_DN19795_c0_g1,TRINITY_DN21051_c0_g1,TRINITY_DN23405_c2_g1,TRINITY_DN20887_c0_g1,TRINITY_DN21211_c0_g1,TRINITY_DN19119_c0_g1,TRINITY_DN20855_c0_g1,	6.06463e-05
Biological process	shoot system development	GO:0048367	5	1.06171e-06	1.55336	120	1386	1671	29980	TRINITY_DN20104_c0_g1,TRINITY_DN21758_c0_g1,TRINITY_DN19671_c1_g2,TRINITY_DN24063_c0_g2,TRINITY_DN18184_c0_g3,TRINITY_DN24049_c1_g1,TRINITY_DN7350_c0_g1,TRINITY_DN16268_c0_g1,TRINITY_DN20341_c2_g1,TRINITY_DN20781_c2_g1,TRINITY_DN23124_c0_g2,TRINITY_DN22985_c0_g2,TRINITY_DN23107_c1_g1,TRINITY_DN10970_c0_g1,TRINITY_DN15235_c0_g1,TRINITY_DN22765_c0_g3,TRINITY_DN11590_c0_g1,TRINITY_DN16190_c0_g1,TRIN…	7.26212e-05
Cellular component	chromocenter	GO:0010369	6	1.46464e-06	8.40513	8	17	1711	30560	TRINITY_DN21056_c2_g1,TRINITY_DN21056_c2_g3,TRINITY_DN21056_c2_g2,TRINITY_DN21056_c2_g5,TRINITY_DN17457_c1_g1,TRINITY_DN16447_c0_g1,TRINITY_DN15215_c0_g1,TRINITY_DN9620_c0_g1,	0.000122785
Biological process	chloroplast RNA modification	GO:1900865	9	1.99963e-06	5.1261	12	42	1671	29980	TRINITY_DN19949_c1_g1,TRINITY_DN22077_c0_g2,TRINITY_DN15081_c0_g1,TRINITY_DN10797_c0_g1,TRINITY_DN12131_c0_g1,TRINITY_DN16121_c0_g1,TRINITY_DN17056_c0_g1,TRINITY_DN14851_c0_g1,TRINITY_DN17684_c2_g1,TRINITY_DN17200_c0_g1,TRINITY_DN14363_c0_g1,TRINITY_DN20484_c0_g1,	0.000133801
Biological process	selenium compound metabolic process	GO:0001887	4	3.02698e-06	5.98045	10	30	1671	29980	TRINITY_DN14664_c2_g1,TRINITY_DN14664_c2_g2,TRINITY_DN14664_c2_g3,TRINITY_DN14664_c2_g4,TRINITY_DN21776_c0_g4,TRINITY_DN14664_c3_g1,TRINITY_DN14664_c0_g1,TRINITY_DN24130_c3_g8,TRINITY_DN24130_c3_g7,TRINITY_DN24130_c3_g2,	0.000198235
Biological process	cellular biosynthetic process	GO:0044249	4	3.10338e-06	1.13312	757	11986	1671	29980	TRINITY_DN12749_c0_g1,TRINITY_DN15563_c38_g1,TRINITY_DN16987_c0_g1,TRINITY_DN20645_c0_g4,TRINITY_DN20645_c0_g1,TRINITY_DN20104_c0_g1,TRINITY_DN18327_c1_g1,TRINITY_DN15563_c26_g1,TRINITY_DN17815_c3_g1,TRINITY_DN21948_c0_g1,TRINITY_DN14971_c1_g1,TRINITY_DN17815_c3_g3,TRINITY_DN21948_c0_g2,TRINITY_DN14971_c1_g2,TRINITY_DN21758_c0_g1,TRINITY_DN13311_c0_g1,TRINITY_DN21179_c0_g1,TRINITY_DN12833_c0_g1,T…	0.000199004
Biological process	cellular response to phosphate starvation	GO:0016036	8	3.2165e-06	3.34202	19	102	1671	29980	TRINITY_DN18083_c0_g1,TRINITY_DN18083_c0_g2,TRINITY_DN18238_c1_g2,TRINITY_DN18238_c1_g1,TRINITY_DN19496_c0_g1,TRINITY_DN12287_c0_g2,TRINITY_DN12287_c0_g1,TRINITY_DN21487_c1_g2,TRINITY_DN22962_c1_g3,TRINITY_DN21314_c0_g2,TRINITY_DN21314_c0_g1,TRINITY_DN12466_c0_g1,TRINITY_DN18230_c0_g1,TRINITY_DN22897_c0_g1,TRINITY_DN24081_c2_g1,TRINITY_DN23241_c2_g2,TRINITY_DN23639_c0_g1,TRINITY_DN13749_c0_g1,TRI…	0.000202049
Molecular function	box H/ACA snoRNA binding	GO:0034513	7	2.0608e-06	12.0556	6	9	1726	31212	TRINITY_DN14971_c1_g1,TRINITY_DN14971_c1_g2,TRINITY_DN15054_c0_g1,TRINITY_DN15054_c0_g3,TRINITY_DN20736_c0_g1,TRINITY_DN20736_c0_g2,	0.000213948
Biological process	organic substance metabolic process	GO:0071704	3	4.67476e-06	1.07313	1205	20146	1671	29980	TRINITY_DN15858_c0_g1,TRINITY_DN22727_c2_g1,TRINITY_DN10722_c0_g1,TRINITY_DN20171_c0_g1,TRINITY_DN15989_c0_g1,TRINITY_DN20520_c1_g3,TRINITY_DN20520_c1_g4,TRINITY_DN12749_c0_g1,TRINITY_DN15563_c38_g1,TRINITY_DN16987_c0_g1,TRINITY_DN11382_c0_g1,TRINITY_DN20645_c0_g4,TRINITY_DN20645_c0_g1,TRINITY_DN20104_c0_g1,TRINITY_DN18327_c1_g1,TRINITY_DN18758_c1_g1,TRINITY_DN15563_c26_g1,TRINITY_DN17815_c3_g1,T…	0.000287778
Biological process	macromolecule biosynthetic process	GO:0009059	5	5.08879e-06	1.16757	565	8682	1671	29980	TRINITY_DN12749_c0_g1,TRINITY_DN16987_c0_g1,TRINITY_DN20645_c0_g4,TRINITY_DN20645_c0_g1,TRINITY_DN20104_c0_g1,TRINITY_DN17815_c3_g1,TRINITY_DN14971_c1_g1,TRINITY_DN17815_c3_g3,TRINITY_DN14971_c1_g2,TRINITY_DN21758_c0_g1,TRINITY_DN21179_c0_g1,TRINITY_DN12833_c0_g1,TRINITY_DN18552_c0_g1,TRINITY_DN17190_c0_g1,TRINITY_DN15942_c0_g1,TRINITY_DN16315_c0_g2,TRINITY_DN19491_c0_g2,TRINITY_DN18193_c0_g2,TRI…	0.000307124
Cellular component	box H/ACA snoRNP complex	GO:0031429	6	5.27462e-06	10.7165	6	10	1711	30560	TRINITY_DN14971_c1_g1,TRINITY_DN14971_c1_g2,TRINITY_DN15054_c0_g1,TRINITY_DN15054_c0_g3,TRINITY_DN20736_c0_g1,TRINITY_DN20736_c0_g2,	0.000379019
Cellular component	box H/ACA RNP complex	GO:0072588	5	5.27462e-06	10.7165	6	10	1711	30560	TRINITY_DN14971_c1_g1,TRINITY_DN14971_c1_g2,TRINITY_DN15054_c0_g1,TRINITY_DN15054_c0_g3,TRINITY_DN20736_c0_g1,TRINITY_DN20736_c0_g2,	0.000379019
Biological process	flower development	GO:0009908	7	6.47822e-06	1.68547	76	809	1671	29980	TRINITY_DN21758_c0_g1,TRINITY_DN19671_c1_g2,TRINITY_DN24049_c1_g1,TRINITY_DN7350_c0_g1,TRINITY_DN23124_c0_g2,TRINITY_DN22985_c0_g2,TRINITY_DN23107_c1_g1,TRINITY_DN15235_c0_g1,TRINITY_DN11590_c0_g1,TRINITY_DN16190_c0_g1,TRINITY_DN20272_c0_g2,TRINITY_DN20272_c0_g1,TRINITY_DN19906_c2_g1,TRINITY_DN20272_c0_g4,TRINITY_DN20272_c0_g3,TRINITY_DN20428_c0_g2,TRINITY_DN22830_c1_g1,TRINITY_DN23706_c0_g1,TRIN…	0.000383461
Molecular function	cystathionine gamma-synthase activity	GO:0003962	5	4.31147e-06	6.51003	9	25	1726	31212	TRINITY_DN14664_c2_g1,TRINITY_DN14664_c2_g2,TRINITY_DN14664_c2_g3,TRINITY_DN14664_c2_g4,TRINITY_DN14664_c3_g1,TRINITY_DN14664_c0_g1,TRINITY_DN24130_c3_g8,TRINITY_DN24130_c3_g7,TRINITY_DN24130_c3_g2,	0.000410308
Biological process	reproductive shoot system development	GO:0090567	6	7.76904e-06	1.67048	77	827	1671	29980	TRINITY_DN21758_c0_g1,TRINITY_DN19671_c1_g2,TRINITY_DN24049_c1_g1,TRINITY_DN7350_c0_g1,TRINITY_DN23124_c0_g2,TRINITY_DN22985_c0_g2,TRINITY_DN23107_c1_g1,TRINITY_DN15235_c0_g1,TRINITY_DN11590_c0_g1,TRINITY_DN16190_c0_g1,TRINITY_DN20272_c0_g2,TRINITY_DN20272_c0_g1,TRINITY_DN19906_c2_g1,TRINITY_DN20272_c0_g4,TRINITY_DN20272_c0_g3,TRINITY_DN20428_c0_g2,TRINITY_DN22830_c1_g1,TRINITY_DN23706_c0_g1,TRIN…	0.000451191
Biological process	positive regulation of long-day photoperiodism, flowering	GO:0048578	8	9.69143e-06	6.8348	8	21	1671	29980	TRINITY_DN11590_c0_g1,TRINITY_DN23648_c1_g3,TRINITY_DN20463_c0_g1,TRINITY_DN24099_c1_g2,TRINITY_DN24099_c1_g1,TRINITY_DN23192_c0_g2,TRINITY_DN17798_c0_g1,TRINITY_DN24099_c0_g1,	0.000552412
Biological process	chloroplast RNA processing	GO:0031425	9	1.0435e-05	4.81353	11	41	1671	29980	TRINITY_DN12749_c0_g1,TRINITY_DN22108_c0_g2,TRINITY_DN10797_c0_g1,TRINITY_DN12131_c0_g1,TRINITY_DN16121_c0_g1,TRINITY_DN14186_c0_g1,TRINITY_DN17056_c0_g1,TRINITY_DN14851_c0_g1,TRINITY_DN17960_c0_g1,TRINITY_DN18743_c1_g1,TRINITY_DN14363_c0_g1,	0.00058398
Molecular function	organic cyclic compound binding	GO:0097159	3	9.49847e-06	1.10608	905	14796	1726	31212	TRINITY_DN15858_c0_g1,TRINITY_DN10722_c0_g1,TRINITY_DN12749_c0_g1,TRINITY_DN17149_c0_g1,TRINITY_DN16987_c0_g1,TRINITY_DN20645_c0_g4,TRINITY_DN21622_c0_g1,TRINITY_DN20645_c0_g1,TRINITY_DN20104_c0_g1,TRINITY_DN18327_c1_g1,TRINITY_DN18758_c1_g1,TRINITY_DN21948_c0_g1,TRINITY_DN14971_c1_g1,TRINITY_DN21948_c0_g2,TRINITY_DN14971_c1_g2,TRINITY_DN11298_c0_g1,TRINITY_DN21758_c0_g1,TRINITY_DN21179_c0_g1,TRI…	0.000834404
Molecular function	transition metal ion binding	GO:0046914	7	1.15227e-05	1.32409	213	2909	1726	31212	TRINITY_DN12749_c0_g1,TRINITY_DN15563_c38_g1,TRINITY_DN16987_c0_g1,TRINITY_DN22367_c0_g2,TRINITY_DN23885_c0_g1,TRINITY_DN22462_c1_g3,TRINITY_DN16771_c0_g2,TRINITY_DN19210_c1_g1,TRINITY_DN15575_c2_g1,TRINITY_DN7481_c0_g1,TRINITY_DN14641_c18_g1,TRINITY_DN12591_c0_g1,TRINITY_DN17275_c0_g1,TRINITY_DN18620_c0_g1,TRINITY_DN9101_c0_g1,TRINITY_DN14923_c0_g1,TRINITY_DN22554_c4_g1,TRINITY_DN7350_c0_g1,TRIN…	0.00093992
Biological process	post-embryonic development	GO:0009791	3	1.85036e-05	1.36642	169	2219	1671	29980	TRINITY_DN20171_c0_g1,TRINITY_DN16987_c0_g1,TRINITY_DN20645_c0_g4,TRINITY_DN18327_c1_g1,TRINITY_DN21758_c0_g1,TRINITY_DN19671_c1_g2,TRINITY_DN24049_c1_g1,TRINITY_DN21109_c1_g3,TRINITY_DN14923_c0_g1,TRINITY_DN21613_c0_g1,TRINITY_DN7350_c0_g1,TRINITY_DN19442_c1_g1,TRINITY_DN23720_c2_g1,TRINITY_DN23395_c0_g1,TRINITY_DN23124_c0_g2,TRINITY_DN22985_c0_g2,TRINITY_DN23107_c1_g1,TRINITY_DN3100_c0_g1,TRINI…	0.00101704
Biological process	heterocycle biosynthetic process	GO:0018130	5	1.91915e-05	1.22076	353	5188	1671	29980	TRINITY_DN15563_c38_g1,TRINITY_DN16987_c0_g1,TRINITY_DN20645_c0_g4,TRINITY_DN20645_c0_g1,TRINITY_DN20104_c0_g1,TRINITY_DN15563_c26_g1,TRINITY_DN21948_c0_g1,TRINITY_DN21948_c0_g2,TRINITY_DN13311_c0_g1,TRINITY_DN24021_c0_g2,TRINITY_DN17190_c0_g1,TRINITY_DN16315_c0_g2,TRINITY_DN19491_c0_g2,TRINITY_DN22462_c1_g3,TRINITY_DN18193_c0_g2,TRINITY_DN22705_c0_g1,TRINITY_DN12639_c0_g2,TRINITY_DN11505_c0_g1,T…	0.00101847
Biological process	chloroplast organization	GO:0009658	7	1.89359e-05	2.20098	33	269	1671	29980	TRINITY_DN17554_c0_g1,TRINITY_DN19491_c0_g2,TRINITY_DN14525_c0_g1,TRINITY_DN14525_c0_g2,TRINITY_DN13058_c0_g1,TRINITY_DN16715_c1_g1,TRINITY_DN19068_c0_g3,TRINITY_DN22108_c0_g2,TRINITY_DN17278_c0_g2,TRINITY_DN19362_c0_g1,TRINITY_DN20305_c0_g2,TRINITY_DN19070_c0_g1,TRINITY_DN24107_c1_g1,TRINITY_DN15081_c0_g1,TRINITY_DN13009_c0_g1,TRINITY_DN17217_c0_g1,TRINITY_DN20738_c0_g1,TRINITY_DN15034_c0_g1,TRI…	0.00102254
Cellular component	Pwp2p-containing subcomplex of 90S preribosome	GO:0034388	4	2.65634e-05	11.1631	5	8	1711	30560	TRINITY_DN15413_c0_g1,TRINITY_DN22221_c0_g1,TRINITY_DN21051_c0_g1,TRINITY_DN23405_c2_g1,TRINITY_DN19119_c0_g1,	0.00133614
Biological process	circumnutation	GO:0010031	4	2.59869e-05	11.2133	5	8	1671	29980	TRINITY_DN22830_c1_g1,TRINITY_DN23648_c1_g3,TRINITY_DN22409_c0_g1,TRINITY_DN22409_c0_g2,TRINITY_DN23192_c0_g2,	0.00135572
Molecular function	DNA-binding transcription factor activity	GO:0003700	3	1.8267e-05	1.42764	135	1710	1726	31212	TRINITY_DN20104_c0_g1,TRINITY_DN18193_c0_g2,TRINITY_DN12639_c0_g2,TRINITY_DN19671_c1_g2,TRINITY_DN24142_c1_g2,TRINITY_DN19044_c0_g1,TRINITY_DN18184_c0_g3,TRINITY_DN24049_c1_g1,TRINITY_DN21109_c1_g3,TRINITY_DN14923_c0_g1,TRINITY_DN20231_c2_g1,TRINITY_DN19496_c0_g1,TRINITY_DN20341_c2_g1,TRINITY_DN22985_c0_g2,TRINITY_DN19672_c0_g2,TRINITY_DN19672_c0_g1,TRINITY_DN10970_c0_g1,TRINITY_DN3100_c0_g1,TRIN…	0.00139073
Cellular component	sno(s)RNA-containing ribonucleoprotein complex	GO:0005732	4	2.55078e-05	4.82727	10	37	1711	30560	TRINITY_DN14971_c1_g1,TRINITY_DN14971_c1_g2,TRINITY_DN13772_c0_g1,TRINITY_DN13250_c0_g1,TRINITY_DN17844_c0_g2,TRINITY_DN15054_c0_g1,TRINITY_DN15054_c0_g3,TRINITY_DN22452_c0_g2,TRINITY_DN20736_c0_g1,TRINITY_DN20736_c0_g2,	0.0014256
Biological process	ncRNA metabolic process	GO:0034660	8	3.04555e-05	1.56987	84	960	1671	29980	TRINITY_DN14971_c1_g1,TRINITY_DN14971_c1_g2,TRINITY_DN18552_c0_g1,TRINITY_DN13772_c0_g1,TRINITY_DN18857_c0_g1,TRINITY_DN14525_c0_g1,TRINITY_DN19981_c0_g3,TRINITY_DN14525_c0_g2,TRINITY_DN16832_c1_g3,TRINITY_DN21613_c0_g1,TRINITY_DN21874_c1_g1,TRINITY_DN15413_c0_g1,TRINITY_DN23836_c1_g1,TRINITY_DN19527_c1_g1,TRINITY_DN18913_c0_g4,TRINITY_DN20057_c0_g1,TRINITY_DN11249_c0_g1,TRINITY_DN19843_c0_g1,TRI…	0.00156236
Biological process	deoxyribonucleotide metabolic process	GO:0009262	9	3.3464e-05	5.20878	9	31	1671	29980	TRINITY_DN11298_c0_g1,TRINITY_DN17808_c0_g2,TRINITY_DN6492_c0_g1,TRINITY_DN18114_c1_g1,TRINITY_DN21730_c0_g1,TRINITY_DN21730_c0_g2,TRINITY_DN17808_c1_g1,TRINITY_DN11062_c0_g1,TRINITY_DN13312_c0_g1,	0.00168856
Cellular component	preribosome, large subunit precursor	GO:0030687	5	4.20181e-05	4.57972	10	39	1711	30560	TRINITY_DN21874_c1_g1,TRINITY_DN16758_c0_g1,TRINITY_DN19169_c0_g1,TRINITY_DN16135_c0_g1,TRINITY_DN20721_c0_g1,TRINITY_DN19326_c1_g1,TRINITY_DN22061_c0_g1,TRINITY_DN20861_c0_g1,TRINITY_DN18570_c0_g2,TRINITY_DN12038_c0_g1,	0.00192137
Biological process	plant organ development	GO:0099402	4	4.55337e-05	1.45865	110	1353	1671	29980	TRINITY_DN20104_c0_g1,TRINITY_DN21758_c0_g1,TRINITY_DN19671_c1_g2,TRINITY_DN24063_c0_g2,TRINITY_DN24142_c1_g2,TRINITY_DN19044_c0_g1,TRINITY_DN18184_c0_g3,TRINITY_DN21613_c0_g1,TRINITY_DN7350_c0_g1,TRINITY_DN16268_c0_g1,TRINITY_DN20341_c2_g1,TRINITY_DN20781_c2_g1,TRINITY_DN22985_c0_g2,TRINITY_DN13786_c0_g1,TRINITY_DN23107_c1_g1,TRINITY_DN10970_c0_g1,TRINITY_DN22765_c0_g3,TRINITY_DN22450_c2_g5,TRIN…	0.00226053
Biological process	aromatic compound biosynthetic process	GO:0019438	5	4.74031e-05	1.20648	356	5294	1671	29980	TRINITY_DN15563_c38_g1,TRINITY_DN16987_c0_g1,TRINITY_DN20645_c0_g4,TRINITY_DN20645_c0_g1,TRINITY_DN20104_c0_g1,TRINITY_DN15563_c26_g1,TRINITY_DN21948_c0_g1,TRINITY_DN21948_c0_g2,TRINITY_DN13311_c0_g1,TRINITY_DN24021_c0_g2,TRINITY_DN17190_c0_g1,TRINITY_DN16315_c0_g2,TRINITY_DN19491_c0_g2,TRINITY_DN22462_c1_g3,TRINITY_DN18193_c0_g2,TRINITY_DN22705_c0_g1,TRINITY_DN12639_c0_g2,TRINITY_DN20356_c1_g1,T…	0.00231598
Biological process	nucleosome assembly	GO:0006334	10	5.27573e-05	2.85791	18	113	1671	29980	TRINITY_DN20645_c0_g4,TRINITY_DN20645_c0_g1,TRINITY_DN17190_c0_g1,TRINITY_DN16315_c0_g2,TRINITY_DN21056_c2_g1,TRINITY_DN21056_c2_g3,TRINITY_DN21056_c2_g2,TRINITY_DN21056_c2_g5,TRINITY_DN13894_c0_g1,TRINITY_DN17501_c0_g1,TRINITY_DN22054_c2_g1,TRINITY_DN15732_c1_g2,TRINITY_DN18851_c0_g2,TRINITY_DN21340_c0_g1,TRINITY_DN21340_c0_g3,TRINITY_DN21340_c0_g2,TRINITY_DN15732_c2_g1,TRINITY_DN9620_c0_g1,	0.0025373
Biological process	obsolete positive regulation of microtubule motor activity, plus-end-directed	GO:2000582	0	5.57736e-05	9.96742	5	9	1671	29980	TRINITY_DN16122_c1_g1,TRINITY_DN16437_c0_g1,TRINITY_DN20151_c0_g1,TRINITY_DN12822_c1_g1,TRINITY_DN17436_c2_g1,	0.00264109
Biological process	auxin transport	GO:0060918	6	6.02947e-05	2.65798	20	135	1671	29980	TRINITY_DN24063_c0_g2,TRINITY_DN21613_c0_g1,TRINITY_DN18602_c0_g2,TRINITY_DN22765_c0_g3,TRINITY_DN22556_c1_g1,TRINITY_DN13681_c3_g1,TRINITY_DN18174_c0_g1,TRINITY_DN18174_c0_g2,TRINITY_DN23706_c0_g1,TRINITY_DN23347_c0_g1,TRINITY_DN64772_c0_g1,TRINITY_DN24075_c1_g3,TRINITY_DN11503_c1_g1,TRINITY_DN22097_c2_g4,TRINITY_DN21757_c0_g3,TRINITY_DN23029_c1_g2,TRINITY_DN18283_c0_g1,TRINITY_DN23280_c1_g1,TRI…	0.00281192
Biological process	reproductive structure development	GO:0048608	4	6.97592e-05	1.37708	140	1824	1671	29980	TRINITY_DN20171_c0_g1,TRINITY_DN20645_c0_g4,TRINITY_DN18327_c1_g1,TRINITY_DN21758_c0_g1,TRINITY_DN19671_c1_g2,TRINITY_DN15090_c1_g1,TRINITY_DN24049_c1_g1,TRINITY_DN21109_c1_g3,TRINITY_DN21613_c0_g1,TRINITY_DN7350_c0_g1,TRINITY_DN19442_c1_g1,TRINITY_DN23720_c2_g1,TRINITY_DN23395_c0_g1,TRINITY_DN23124_c0_g2,TRINITY_DN22985_c0_g2,TRINITY_DN23107_c1_g1,TRINITY_DN15235_c0_g1,TRINITY_DN19068_c0_g3,TRIN…	0.00320476
Biological process	reproductive system development	GO:0061458	5	7.15369e-05	1.37632	140	1825	1671	29980	TRINITY_DN20171_c0_g1,TRINITY_DN20645_c0_g4,TRINITY_DN18327_c1_g1,TRINITY_DN21758_c0_g1,TRINITY_DN19671_c1_g2,TRINITY_DN15090_c1_g1,TRINITY_DN24049_c1_g1,TRINITY_DN21109_c1_g3,TRINITY_DN21613_c0_g1,TRINITY_DN7350_c0_g1,TRINITY_DN19442_c1_g1,TRINITY_DN23720_c2_g1,TRINITY_DN23395_c0_g1,TRINITY_DN23124_c0_g2,TRINITY_DN22985_c0_g2,TRINITY_DN23107_c1_g1,TRINITY_DN15235_c0_g1,TRINITY_DN19068_c0_g3,TRIN…	0.0032381
Biological process	auxin polar transport	GO:0009926	7	7.50401e-05	2.784	18	116	1671	29980	TRINITY_DN24063_c0_g2,TRINITY_DN21613_c0_g1,TRINITY_DN18602_c0_g2,TRINITY_DN22556_c1_g1,TRINITY_DN13681_c3_g1,TRINITY_DN18174_c0_g1,TRINITY_DN18174_c0_g2,TRINITY_DN23706_c0_g1,TRINITY_DN23347_c0_g1,TRINITY_DN64772_c0_g1,TRINITY_DN24075_c1_g3,TRINITY_DN11503_c1_g1,TRINITY_DN22097_c2_g4,TRINITY_DN23029_c1_g2,TRINITY_DN18283_c0_g1,TRINITY_DN23280_c1_g1,TRINITY_DN13275_c0_g1,TRINITY_DN17357_c1_g2,	0.00334744
Biological process	ribosomal large subunit biogenesis	GO:0042273	6	8.96517e-05	2.18416	28	230	1671	29980	TRINITY_DN14971_c1_g1,TRINITY_DN14971_c1_g2,TRINITY_DN13772_c0_g1,TRINITY_DN16832_c1_g3,TRINITY_DN21874_c1_g1,TRINITY_DN16758_c0_g1,TRINITY_DN19843_c0_g1,TRINITY_DN18763_c0_g1,TRINITY_DN19169_c0_g1,TRINITY_DN19605_c0_g1,TRINITY_DN16135_c0_g1,TRINITY_DN22540_c3_g1,TRINITY_DN20721_c0_g1,TRINITY_DN15371_c0_g1,TRINITY_DN15371_c0_g2,TRINITY_DN19326_c1_g1,TRINITY_DN22061_c0_g1,TRINITY_DN20861_c0_g1,TRI…	0.00394211
Molecular function	arginine decarboxylase activity	GO:0008792	6	5.79126e-05	7.75004	6	14	1726	31212	TRINITY_DN20694_c7_g1,TRINITY_DN20694_c6_g1,TRINITY_DN20694_c5_g1,TRINITY_DN20694_c5_g3,TRINITY_DN21975_c3_g1,TRINITY_DN21975_c3_g2,	0.00413351
Biological process	rRNA pseudouridine synthesis	GO:0031118	12	9.60991e-05	7.17654	6	15	1671	29980	TRINITY_DN14971_c1_g1,TRINITY_DN14971_c1_g2,TRINITY_DN15054_c0_g1,TRINITY_DN15054_c0_g3,TRINITY_DN20736_c0_g1,TRINITY_DN20736_c0_g2,	0.0041661
Biological process	nucleosome organization	GO:0034728	9	0.000161893	2.62556	18	123	1671	29980	TRINITY_DN20645_c0_g4,TRINITY_DN20645_c0_g1,TRINITY_DN17190_c0_g1,TRINITY_DN16315_c0_g2,TRINITY_DN21056_c2_g1,TRINITY_DN21056_c2_g3,TRINITY_DN21056_c2_g2,TRINITY_DN21056_c2_g5,TRINITY_DN13894_c0_g1,TRINITY_DN17501_c0_g1,TRINITY_DN22054_c2_g1,TRINITY_DN15732_c1_g2,TRINITY_DN18851_c0_g2,TRINITY_DN21340_c0_g1,TRINITY_DN21340_c0_g3,TRINITY_DN21340_c0_g2,TRINITY_DN15732_c2_g1,TRINITY_DN9620_c0_g1,	0.00692095
Biological process	auxin-activated signaling pathway	GO:0009734	7	0.000170108	1.90528	36	339	1671	29980	TRINITY_DN24049_c1_g1,TRINITY_DN20791_c1_g1,TRINITY_DN21613_c0_g1,TRINITY_DN18573_c0_g5,TRINITY_DN16190_c0_g1,TRINITY_DN22556_c1_g1,TRINITY_DN13681_c3_g1,TRINITY_DN16199_c0_g1,TRINITY_DN10352_c0_g2,TRINITY_DN18174_c0_g1,TRINITY_DN18174_c0_g2,TRINITY_DN23706_c0_g1,TRINITY_DN23953_c1_g2,TRINITY_DN24049_c0_g1,TRINITY_DN22962_c1_g3,TRINITY_DN18771_c4_g3,TRINITY_DN18771_c4_g4,TRINITY_DN64772_c0_g1,TRI…	0.0071725
Biological process	hormone-mediated signaling pathway	GO:0009755	6	0.000196624	1.41024	108	1374	1671	29980	TRINITY_DN23676_c1_g6,TRINITY_DN18184_c0_g3,TRINITY_DN24049_c1_g1,TRINITY_DN20791_c1_g1,TRINITY_DN21613_c0_g1,TRINITY_DN18573_c0_g5,TRINITY_DN19496_c0_g1,TRINITY_DN19672_c0_g2,TRINITY_DN19672_c0_g1,TRINITY_DN10970_c0_g1,TRINITY_DN21862_c1_g3,TRINITY_DN20612_c0_g1,TRINITY_DN13491_c0_g1,TRINITY_DN12725_c1_g2,TRINITY_DN12725_c1_g1,TRINITY_DN18763_c0_g1,TRINITY_DN16190_c0_g1,TRINITY_DN22556_c1_g1,TRI…	0.00817848
Biological process	response to auxin	GO:0009733	6	0.000217648	1.6624	53	572	1671	29980	TRINITY_DN24049_c1_g1,TRINITY_DN20791_c1_g1,TRINITY_DN21613_c0_g1,TRINITY_DN18573_c0_g5,TRINITY_DN21713_c1_g2,TRINITY_DN20341_c2_g1,TRINITY_DN10970_c0_g1,TRINITY_DN16190_c0_g1,TRINITY_DN22556_c1_g1,TRINITY_DN13681_c3_g1,TRINITY_DN16199_c0_g1,TRINITY_DN10352_c0_g2,TRINITY_DN18174_c0_g1,TRINITY_DN18174_c0_g2,TRINITY_DN23706_c0_g1,TRINITY_DN23953_c1_g2,TRINITY_DN13178_c0_g1,TRINITY_DN24049_c0_g1,TRI…	0.00893227
Cellular component	plastid	GO:0009536	6	0.000249413	1.18127	358	5413	1711	30560	TRINITY_DN17554_c0_g1,TRINITY_DN12749_c0_g1,TRINITY_DN15563_c38_g1,TRINITY_DN21622_c0_g1,TRINITY_DN15563_c26_g1,TRINITY_DN13206_c0_g1,TRINITY_DN24021_c0_g2,TRINITY_DN24144_c2_g1,TRINITY_DN18552_c0_g1,TRINITY_DN20945_c0_g1,TRINITY_DN16315_c0_g2,TRINITY_DN19491_c0_g2,TRINITY_DN22462_c1_g3,TRINITY_DN19210_c1_g1,TRINITY_DN11087_c0_g1,TRINITY_DN22153_c1_g2,TRINITY_DN11336_c0_g1,TRINITY_DN15499_c0_g1,T…	0.0104546
Cellular component	ribonucleoprotein complex	GO:1990904	3	0.00030331	1.3636	122	1598	1711	30560	TRINITY_DN14971_c1_g1,TRINITY_DN14971_c1_g2,TRINITY_DN21758_c0_g1,TRINITY_DN13772_c0_g1,TRINITY_DN14108_c0_g1,TRINITY_DN16832_c1_g3,TRINITY_DN14818_c0_g2,TRINITY_DN21874_c1_g1,TRINITY_DN15413_c0_g1,TRINITY_DN14749_c1_g2,TRINITY_DN15278_c1_g2,TRINITY_DN23836_c1_g1,TRINITY_DN14149_c2_g1,TRINITY_DN17596_c3_g1,TRINITY_DN18913_c0_g4,TRINITY_DN18267_c2_g3,TRINITY_DN18267_c2_g4,TRINITY_DN16758_c0_g1,TRI…	0.0117358
Biological process	biosynthetic process	GO:0009058	3	0.000339388	1.09361	789	12944	1671	29980	TRINITY_DN20171_c0_g1,TRINITY_DN12749_c0_g1,TRINITY_DN15563_c38_g1,TRINITY_DN16987_c0_g1,TRINITY_DN20645_c0_g4,TRINITY_DN20645_c0_g1,TRINITY_DN20104_c0_g1,TRINITY_DN18327_c1_g1,TRINITY_DN15563_c26_g1,TRINITY_DN17815_c3_g1,TRINITY_DN21948_c0_g1,TRINITY_DN14971_c1_g1,TRINITY_DN17815_c3_g3,TRINITY_DN21948_c0_g2,TRINITY_DN14971_c1_g2,TRINITY_DN21758_c0_g1,TRINITY_DN13311_c0_g1,TRINITY_DN21179_c0_g1,T…	0.0137452
Biological process	rRNA modification	GO:0000154	11	0.000373413	3.58827	10	50	1671	29980	TRINITY_DN14971_c1_g1,TRINITY_DN14971_c1_g2,TRINITY_DN21874_c1_g1,TRINITY_DN17759_c0_g1,TRINITY_DN17844_c0_g2,TRINITY_DN15054_c0_g1,TRINITY_DN15054_c0_g3,TRINITY_DN20736_c0_g1,TRINITY_DN20736_c0_g2,TRINITY_DN15882_c0_g1,	0.0149268
Molecular function	structural constituent of ribosome	GO:0003735	3	0.000240049	1.43308	97	1224	1726	31212	TRINITY_DN17815_c3_g1,TRINITY_DN17815_c3_g3,TRINITY_DN12833_c0_g1,TRINITY_DN16237_c1_g2,TRINITY_DN14108_c0_g1,TRINITY_DN16832_c1_g3,TRINITY_DN14098_c0_g2,TRINITY_DN14818_c0_g2,TRINITY_DN14749_c1_g2,TRINITY_DN15278_c1_g2,TRINITY_DN14149_c2_g1,TRINITY_DN18913_c0_g4,TRINITY_DN18267_c2_g3,TRINITY_DN18267_c2_g4,TRINITY_DN20684_c1_g2,TRINITY_DN14832_c0_g1,TRINITY_DN16351_c1_g1,TRINITY_DN22431_c2_g3,TRI…	0.0161256
Biological process	organic substance biosynthetic process	GO:1901576	4	0.000444861	1.09323	773	12686	1671	29980	TRINITY_DN20171_c0_g1,TRINITY_DN12749_c0_g1,TRINITY_DN15563_c38_g1,TRINITY_DN16987_c0_g1,TRINITY_DN20645_c0_g4,TRINITY_DN20645_c0_g1,TRINITY_DN20104_c0_g1,TRINITY_DN18327_c1_g1,TRINITY_DN15563_c26_g1,TRINITY_DN17815_c3_g1,TRINITY_DN21948_c0_g1,TRINITY_DN14971_c1_g1,TRINITY_DN17815_c3_g3,TRINITY_DN21948_c0_g2,TRINITY_DN14971_c1_g2,TRINITY_DN21758_c0_g1,TRINITY_DN13311_c0_g1,TRINITY_DN21179_c0_g1,T…	0.0166986
Biological process	2'-deoxyribonucleotide metabolic process	GO:0009394	10	0.000429554	5.66569	6	19	1671	29980	TRINITY_DN11298_c0_g1,TRINITY_DN17808_c0_g2,TRINITY_DN6492_c0_g1,TRINITY_DN21730_c0_g1,TRINITY_DN17808_c1_g1,TRINITY_DN11062_c0_g1,	0.0167363
Biological process	deoxyribose phosphate metabolic process	GO:0019692	6	0.000429554	5.66569	6	19	1671	29980	TRINITY_DN11298_c0_g1,TRINITY_DN17808_c0_g2,TRINITY_DN6492_c0_g1,TRINITY_DN21730_c0_g1,TRINITY_DN17808_c1_g1,TRINITY_DN11062_c0_g1,	0.0167363
Biological process	positive regulation of translational fidelity	GO:0045903	12	0.000429554	5.66569	6	19	1671	29980	TRINITY_DN20556_c2_g2,TRINITY_DN20556_c2_g1,TRINITY_DN20097_c1_g1,TRINITY_DN18432_c0_g1,TRINITY_DN18432_c0_g2,TRINITY_DN18432_c0_g3,	0.0167363
Biological process	cytidine to uridine editing	GO:0016554	10	0.000424782	4.83036	7	26	1671	29980	TRINITY_DN15455_c0_g1,TRINITY_DN13666_c1_g1,TRINITY_DN13174_c0_g1,TRINITY_DN14403_c0_g1,TRINITY_DN17204_c0_g1,TRINITY_DN17684_c2_g1,TRINITY_DN20484_c0_g1,	0.0167625
Molecular function	ATP:ADP antiporter activity	GO:0005471	9	0.000274202	4.52086	8	32	1726	31212	TRINITY_DN14375_c0_g1,TRINITY_DN15784_c2_g1,TRINITY_DN23135_c2_g1,TRINITY_DN24089_c1_g3,TRINITY_DN24089_c1_g2,TRINITY_DN11867_c0_g1,TRINITY_DN11083_c0_g1,TRINITY_DN20980_c0_g1,	0.0173966
Biological process	maturation of SSU-rRNA	GO:0030490	11	0.000482072	2.56305	16	112	1671	29980	TRINITY_DN13772_c0_g1,TRINITY_DN15413_c0_g1,TRINITY_DN18913_c0_g4,TRINITY_DN13250_c0_g1,TRINITY_DN22431_c2_g1,TRINITY_DN14949_c0_g1,TRINITY_DN22221_c0_g1,TRINITY_DN17759_c0_g1,TRINITY_DN12555_c0_g1,TRINITY_DN19508_c0_g1,TRINITY_DN19795_c0_g1,TRINITY_DN21051_c0_g1,TRINITY_DN22101_c0_g1,TRINITY_DN20887_c0_g1,TRINITY_DN21211_c0_g1,TRINITY_DN19119_c0_g1,	0.0174567
Biological process	temperature compensation of the circadian clock	GO:0010378	5	0.000471954	6.90052	5	13	1671	29980	TRINITY_DN11590_c0_g1,TRINITY_DN20463_c0_g1,TRINITY_DN24099_c1_g2,TRINITY_DN24099_c1_g1,TRINITY_DN24099_c0_g1,	0.0175021
Biological process	deoxyribose phosphate catabolic process	GO:0046386	7	0.000471954	6.90052	5	13	1671	29980	TRINITY_DN11298_c0_g1,TRINITY_DN17808_c0_g2,TRINITY_DN6492_c0_g1,TRINITY_DN17808_c1_g1,TRINITY_DN11062_c0_g1,	0.0175021
Molecular function	ADP transmembrane transporter activity	GO:0015217	8	0.000295239	3.6905	10	49	1726	31212	TRINITY_DN17416_c0_g1,TRINITY_DN14375_c0_g1,TRINITY_DN15784_c2_g1,TRINITY_DN23135_c2_g1,TRINITY_DN20648_c2_g1,TRINITY_DN24089_c1_g3,TRINITY_DN24089_c1_g2,TRINITY_DN11867_c0_g1,TRINITY_DN11083_c0_g1,TRINITY_DN20980_c0_g1,	0.0177454
Cellular component	chloroplast	GO:0009507	7	0.000507803	1.17263	350	5331	1711	30560	TRINITY_DN17554_c0_g1,TRINITY_DN12749_c0_g1,TRINITY_DN15563_c38_g1,TRINITY_DN21622_c0_g1,TRINITY_DN15563_c26_g1,TRINITY_DN13206_c0_g1,TRINITY_DN24021_c0_g2,TRINITY_DN24144_c2_g1,TRINITY_DN18552_c0_g1,TRINITY_DN20945_c0_g1,TRINITY_DN16315_c0_g2,TRINITY_DN19491_c0_g2,TRINITY_DN22462_c1_g3,TRINITY_DN19210_c1_g1,TRINITY_DN11087_c0_g1,TRINITY_DN22153_c1_g2,TRINITY_DN11336_c0_g1,TRINITY_DN15499_c0_g1,T…	0.0182446
Biological process	pseudouridine synthesis	GO:0001522	9	0.000557442	4.10088	8	35	1671	29980	TRINITY_DN14971_c1_g1,TRINITY_DN14971_c1_g2,TRINITY_DN15054_c0_g1,TRINITY_DN15054_c0_g3,TRINITY_DN16014_c0_g1,TRINITY_DN20736_c0_g1,TRINITY_DN20736_c0_g2,TRINITY_DN8794_c0_g1,	0.0199512
Biological process	snRNA metabolic process	GO:0016073	9	0.000682026	3.98697	8	36	1671	29980	TRINITY_DN14971_c1_g1,TRINITY_DN14971_c1_g2,TRINITY_DN21613_c0_g1,TRINITY_DN15335_c0_g1,TRINITY_DN15054_c0_g1,TRINITY_DN15054_c0_g3,TRINITY_DN15530_c0_g1,TRINITY_DN23007_c1_g1,	0.023069
Biological process	deoxyribonucleotide catabolic process	GO:0009264	10	0.00070053	6.40763	5	14	1671	29980	TRINITY_DN11298_c0_g1,TRINITY_DN17808_c0_g2,TRINITY_DN6492_c0_g1,TRINITY_DN17808_c1_g1,TRINITY_DN11062_c0_g1,	0.0234373
Molecular function	ATP transmembrane transporter activity	GO:0005347	8	0.000415131	3.54577	10	51	1726	31212	TRINITY_DN17416_c0_g1,TRINITY_DN14375_c0_g1,TRINITY_DN15784_c2_g1,TRINITY_DN23135_c2_g1,TRINITY_DN20648_c2_g1,TRINITY_DN24089_c1_g3,TRINITY_DN24089_c1_g2,TRINITY_DN11867_c0_g1,TRINITY_DN11083_c0_g1,TRINITY_DN20980_c0_g1,	0.023704
Biological process	regulation of post-embryonic development	GO:0048580	6	0.000723409	1.64076	46	503	1671	29980	TRINITY_DN23124_c0_g2,TRINITY_DN15235_c0_g1,TRINITY_DN19068_c0_g3,TRINITY_DN22765_c0_g3,TRINITY_DN11590_c0_g1,TRINITY_DN20272_c0_g2,TRINITY_DN20272_c0_g1,TRINITY_DN20272_c0_g4,TRINITY_DN20272_c0_g3,TRINITY_DN11283_c0_g1,TRINITY_DN23953_c1_g4,TRINITY_DN21487_c1_g2,TRINITY_DN21390_c0_g1,TRINITY_DN23648_c1_g3,TRINITY_DN16078_c0_g1,TRINITY_DN20862_c1_g3,TRINITY_DN16849_c1_g1,TRINITY_DN20463_c0_g1,TRI…	0.0239425
Biological process	arginine catabolic process	GO:0006527	11	0.000780379	5.1261	6	21	1671	29980	TRINITY_DN20694_c7_g1,TRINITY_DN20694_c6_g1,TRINITY_DN20694_c5_g1,TRINITY_DN20694_c5_g3,TRINITY_DN21975_c3_g1,TRINITY_DN21975_c3_g2,	0.0247629
Biological process	regulation of response to alcohol	GO:1901419	5	0.000773651	2.11075	22	187	1671	29980	TRINITY_DN10970_c0_g1,TRINITY_DN20612_c0_g1,TRINITY_DN12725_c1_g2,TRINITY_DN12725_c1_g1,TRINITY_DN20978_c0_g1,TRINITY_DN21800_c0_g1,TRINITY_DN12894_c0_g1,TRINITY_DN18142_c1_g2,TRINITY_DN18142_c1_g1,TRINITY_DN19875_c2_g2,TRINITY_DN19875_c2_g1,TRINITY_DN13457_c0_g1,TRINITY_DN18895_c1_g3,TRINITY_DN17215_c0_g1,TRINITY_DN16078_c0_g1,TRINITY_DN17330_c0_g1,TRINITY_DN9859_c0_g1,TRINITY_DN17092_c1_g2,TRIN…	0.0253329
Biological process	regulation of abscisic acid-activated signaling pathway	GO:0009787	7	0.000773651	2.11075	22	187	1671	29980	TRINITY_DN10970_c0_g1,TRINITY_DN20612_c0_g1,TRINITY_DN12725_c1_g2,TRINITY_DN12725_c1_g1,TRINITY_DN20978_c0_g1,TRINITY_DN21800_c0_g1,TRINITY_DN12894_c0_g1,TRINITY_DN18142_c1_g2,TRINITY_DN18142_c1_g1,TRINITY_DN19875_c2_g2,TRINITY_DN19875_c2_g1,TRINITY_DN13457_c0_g1,TRINITY_DN18895_c1_g3,TRINITY_DN17215_c0_g1,TRINITY_DN16078_c0_g1,TRINITY_DN17330_c0_g1,TRINITY_DN9859_c0_g1,TRINITY_DN17092_c1_g2,TRIN…	0.0253329
Biological process	regulation of cellular response to alcohol	GO:1905957	6	0.000773651	2.11075	22	187	1671	29980	TRINITY_DN10970_c0_g1,TRINITY_DN20612_c0_g1,TRINITY_DN12725_c1_g2,TRINITY_DN12725_c1_g1,TRINITY_DN20978_c0_g1,TRINITY_DN21800_c0_g1,TRINITY_DN12894_c0_g1,TRINITY_DN18142_c1_g2,TRINITY_DN18142_c1_g1,TRINITY_DN19875_c2_g2,TRINITY_DN19875_c2_g1,TRINITY_DN13457_c0_g1,TRINITY_DN18895_c1_g3,TRINITY_DN17215_c0_g1,TRINITY_DN16078_c0_g1,TRINITY_DN17330_c0_g1,TRINITY_DN9859_c0_g1,TRINITY_DN17092_c1_g2,TRIN…	0.0253329
Biological process	ribosomal small subunit biogenesis	GO:0042274	6	0.000831026	2.09952	22	188	1671	29980	TRINITY_DN13772_c0_g1,TRINITY_DN15413_c0_g1,TRINITY_DN18913_c0_g4,TRINITY_DN13250_c0_g1,TRINITY_DN22431_c2_g1,TRINITY_DN14949_c0_g1,TRINITY_DN22221_c0_g1,TRINITY_DN17759_c0_g1,TRINITY_DN12555_c0_g1,TRINITY_DN19508_c0_g1,TRINITY_DN15548_c1_g1,TRINITY_DN19795_c0_g1,TRINITY_DN21051_c0_g1,TRINITY_DN12501_c1_g1,TRINITY_DN22101_c0_g1,TRINITY_DN20887_c0_g1,TRINITY_DN21211_c0_g1,TRINITY_DN24006_c4_g1,TRI…	0.026101
Biological process	cellular response to auxin stimulus	GO:0071365	7	0.000841711	1.75038	36	369	1671	29980	TRINITY_DN24049_c1_g1,TRINITY_DN20791_c1_g1,TRINITY_DN21613_c0_g1,TRINITY_DN18573_c0_g5,TRINITY_DN16190_c0_g1,TRINITY_DN22556_c1_g1,TRINITY_DN13681_c3_g1,TRINITY_DN16199_c0_g1,TRINITY_DN10352_c0_g2,TRINITY_DN18174_c0_g1,TRINITY_DN18174_c0_g2,TRINITY_DN23706_c0_g1,TRINITY_DN23953_c1_g2,TRINITY_DN24049_c0_g1,TRINITY_DN22962_c1_g3,TRINITY_DN18771_c4_g3,TRINITY_DN18771_c4_g4,TRINITY_DN64772_c0_g1,TRI…	0.0261696
Biological process	karyogamy	GO:0000741	7	0.00085951	3.51026	9	46	1671	29980	TRINITY_DN12462_c0_g1,TRINITY_DN15054_c0_g1,TRINITY_DN15054_c0_g3,TRINITY_DN11630_c0_g1,TRINITY_DN16617_c0_g1,TRINITY_DN19611_c0_g2,TRINITY_DN19611_c0_g1,TRINITY_DN14950_c0_g2,TRINITY_DN14950_c0_g1,	0.0264557
Biological process	polar nucleus fusion	GO:0010197	8	0.00085951	3.51026	9	46	1671	29980	TRINITY_DN12462_c0_g1,TRINITY_DN15054_c0_g1,TRINITY_DN15054_c0_g3,TRINITY_DN11630_c0_g1,TRINITY_DN16617_c0_g1,TRINITY_DN19611_c0_g2,TRINITY_DN19611_c0_g1,TRINITY_DN14950_c0_g2,TRINITY_DN14950_c0_g1,	0.0264557
Biological process	organic hydroxy compound metabolic process	GO:1901615	4	0.00103189	1.43531	76	950	1671	29980	TRINITY_DN15563_c38_g1,TRINITY_DN15563_c26_g1,TRINITY_DN19210_c1_g1,TRINITY_DN18177_c0_g2,TRINITY_DN12931_c8_g1,TRINITY_DN15563_c46_g1,TRINITY_DN15563_c14_g1,TRINITY_DN6208_c0_g1,TRINITY_DN17090_c3_g2,TRINITY_DN15563_c3_g1,TRINITY_DN10970_c0_g1,TRINITY_DN31145_c3_g1,TRINITY_DN17116_c0_g1,TRINITY_DN15563_c23_g1,TRINITY_DN15563_c11_g1,TRINITY_DN15563_c18_g1,TRINITY_DN18762_c2_g2,TRINITY_DN15563_c43…	0.0305399
Cellular component	obsolete anchored component of plasma membrane	GO:0046658	0	0.00116473	2.04656	22	192	1711	30560	TRINITY_DN18836_c0_g1,TRINITY_DN21359_c1_g1,TRINITY_DN22626_c2_g2,TRINITY_DN17893_c1_g1,TRINITY_DN19846_c0_g1,TRINITY_DN15283_c0_g2,TRINITY_DN15283_c0_g1,TRINITY_DN23698_c0_g1,TRINITY_DN22388_c0_g2,TRINITY_DN22388_c0_g3,TRINITY_DN18322_c1_g1,TRINITY_DN14978_c0_g2,TRINITY_DN14978_c0_g1,TRINITY_DN16695_c0_g1,TRINITY_DN17934_c1_g2,TRINITY_DN12324_c0_g1,TRINITY_DN12945_c0_g1,TRINITY_DN19336_c1_g2,TRI…	0.0344623
Biological process	organic cyclic compound biosynthetic process	GO:1901362	5	0.00121697	1.15263	366	5697	1671	29980	TRINITY_DN15563_c38_g1,TRINITY_DN16987_c0_g1,TRINITY_DN20645_c0_g4,TRINITY_DN20645_c0_g1,TRINITY_DN20104_c0_g1,TRINITY_DN15563_c26_g1,TRINITY_DN21948_c0_g1,TRINITY_DN21948_c0_g2,TRINITY_DN13311_c0_g1,TRINITY_DN24021_c0_g2,TRINITY_DN17190_c0_g1,TRINITY_DN16315_c0_g2,TRINITY_DN19491_c0_g2,TRINITY_DN22462_c1_g3,TRINITY_DN18193_c0_g2,TRINITY_DN22705_c0_g1,TRINITY_DN12639_c0_g2,TRINITY_DN11505_c0_g1,T…	0.0356747
Cellular component	ribosome	GO:0005840	6	0.00132665	1.33586	108	1444	1711	30560	TRINITY_DN17815_c3_g1,TRINITY_DN17815_c3_g3,TRINITY_DN12833_c0_g1,TRINITY_DN24021_c0_g2,TRINITY_DN16237_c1_g2,TRINITY_DN14108_c0_g1,TRINITY_DN16832_c1_g3,TRINITY_DN14098_c0_g2,TRINITY_DN14818_c0_g2,TRINITY_DN14749_c1_g2,TRINITY_DN15278_c1_g2,TRINITY_DN14149_c2_g1,TRINITY_DN18913_c0_g4,TRINITY_DN18267_c2_g3,TRINITY_DN18267_c2_g4,TRINITY_DN19843_c0_g1,TRINITY_DN20684_c1_g2,TRINITY_DN14832_c0_g1,TRI…	0.0370726
Biological process	megagametogenesis	GO:0009561	3	0.00128173	2.62065	13	89	1671	29980	TRINITY_DN21758_c0_g1,TRINITY_DN18074_c0_g1,TRINITY_DN12462_c0_g1,TRINITY_DN15054_c0_g1,TRINITY_DN15054_c0_g3,TRINITY_DN21499_c0_g1,TRINITY_DN11630_c0_g1,TRINITY_DN16617_c0_g1,TRINITY_DN20891_c0_g1,TRINITY_DN19611_c0_g2,TRINITY_DN19611_c0_g1,TRINITY_DN14950_c0_g2,TRINITY_DN14950_c0_g1,	0.0372184
Biological process	RNA 5'-end processing	GO:0000966	9	0.00139194	5.60667	5	16	1671	29980	TRINITY_DN18552_c0_g1,TRINITY_DN19795_c0_g1,TRINITY_DN22624_c0_g2,TRINITY_DN18690_c0_g1,TRINITY_DN21902_c0_g1,	0.0400412
Biological process	ncRNA 5'-end processing	GO:0034471	10	0.00139194	5.60667	5	16	1671	29980	TRINITY_DN18552_c0_g1,TRINITY_DN19795_c0_g1,TRINITY_DN22624_c0_g2,TRINITY_DN18690_c0_g1,TRINITY_DN21902_c0_g1,	0.0400412
Molecular function	hydrolase activity, acting on acid anhydrides	GO:0016817	4	0.000848591	1.38763	94	1225	1726	31212	TRINITY_DN11298_c0_g1,TRINITY_DN21758_c0_g1,TRINITY_DN21179_c0_g1,TRINITY_DN13053_c0_g1,TRINITY_DN12980_c0_g1,TRINITY_DN24063_c0_g2,TRINITY_DN18857_c0_g1,TRINITY_DN19934_c1_g1,TRINITY_DN18647_c21_g1,TRINITY_DN18238_c1_g2,TRINITY_DN18238_c1_g1,TRINITY_DN11001_c0_g1,TRINITY_DN23881_c2_g2,TRINITY_DN17808_c0_g2,TRINITY_DN6492_c0_g1,TRINITY_DN14138_c0_g1,TRINITY_DN18647_c3_g1,TRINITY_DN16707_c0_g2,TRI…	0.0421344
Cellular component	mitochondrion	GO:0005739	6	0.00160079	1.21712	206	3023	1711	30560	TRINITY_DN15858_c0_g1,TRINITY_DN16987_c0_g1,TRINITY_DN11298_c0_g1,TRINITY_DN21179_c0_g1,TRINITY_DN18552_c0_g1,TRINITY_DN19491_c0_g2,TRINITY_DN23885_c0_g1,TRINITY_DN13053_c0_g1,TRINITY_DN16651_c1_g3,TRINITY_DN12591_c0_g1,TRINITY_DN21908_c1_g1,TRINITY_DN24063_c0_g2,TRINITY_DN18058_c0_g1,TRINITY_DN12779_c0_g1,TRINITY_DN22598_c5_g3,TRINITY_DN15888_c0_g1,TRINITY_DN17601_c0_g1,TRINITY_DN14818_c0_g2,TRI…	0.0423787
Molecular function	transcription regulator activity	GO:0140110	2	0.000826482	1.29891	141	1963	1726	31212	TRINITY_DN20104_c0_g1,TRINITY_DN18193_c0_g2,TRINITY_DN12639_c0_g2,TRINITY_DN19671_c1_g2,TRINITY_DN24142_c1_g2,TRINITY_DN19044_c0_g1,TRINITY_DN18184_c0_g3,TRINITY_DN24049_c1_g1,TRINITY_DN21109_c1_g3,TRINITY_DN14923_c0_g1,TRINITY_DN20231_c2_g1,TRINITY_DN19496_c0_g1,TRINITY_DN20341_c2_g1,TRINITY_DN22985_c0_g2,TRINITY_DN19672_c0_g2,TRINITY_DN19672_c0_g1,TRINITY_DN10970_c0_g1,TRINITY_DN3100_c0_g1,TRIN…	0.0429019
Molecular function	peptidyl-prolyl cis-trans isomerase activity	GO:0003755	5	0.000999288	2.32893	17	132	1726	31212	TRINITY_DN15117_c1_g1,TRINITY_DN14374_c0_g1,TRINITY_DN15117_c4_g1,TRINITY_DN17501_c0_g1,TRINITY_DN20693_c0_g2,TRINITY_DN15117_c0_g2,TRINITY_DN11127_c0_g1,TRINITY_DN15117_c3_g1,TRINITY_DN21412_c0_g4,TRINITY_DN21412_c0_g1,TRINITY_DN19207_c0_g1,TRINITY_DN21222_c0_g1,TRINITY_DN15117_c2_g1,TRINITY_DN20087_c3_g1,TRINITY_DN15227_c0_g1,TRINITY_DN15227_c0_g3,TRINITY_DN18473_c0_g1,	0.0456475
Molecular function	dynein light intermediate chain binding	GO:0051959	4	0.000967736	6.02781	5	15	1726	31212	TRINITY_DN16122_c1_g1,TRINITY_DN16437_c0_g1,TRINITY_DN20151_c0_g1,TRINITY_DN12822_c1_g1,TRINITY_DN17436_c2_g1,	0.0460481
Biological process	positive regulation of post-embryonic development	GO:0048582	7	0.00164673	2.1173	19	161	1671	29980	TRINITY_DN23124_c0_g2,TRINITY_DN11590_c0_g1,TRINITY_DN23953_c1_g4,TRINITY_DN23648_c1_g3,TRINITY_DN16078_c0_g1,TRINITY_DN20463_c0_g1,TRINITY_DN24099_c1_g2,TRINITY_DN24099_c1_g1,TRINITY_DN23192_c0_g2,TRINITY_DN16805_c1_g2,TRINITY_DN16805_c1_g1,TRINITY_DN12546_c0_g1,TRINITY_DN18202_c3_g1,TRINITY_DN14767_c1_g2,TRINITY_DN17798_c0_g1,TRINITY_DN24099_c0_g1,TRINITY_DN21438_c0_g1,TRINITY_DN22801_c0_g2,TRI…	0.0460784
Biological process	RNA biosynthetic process	GO:0032774	8	0.00169117	1.18798	254	3836	1671	29980	TRINITY_DN16987_c0_g1,TRINITY_DN20645_c0_g4,TRINITY_DN20645_c0_g1,TRINITY_DN20104_c0_g1,TRINITY_DN17190_c0_g1,TRINITY_DN16315_c0_g2,TRINITY_DN19491_c0_g2,TRINITY_DN18193_c0_g2,TRINITY_DN12639_c0_g2,TRINITY_DN23025_c1_g1,TRINITY_DN19671_c1_g2,TRINITY_DN21908_c1_g2,TRINITY_DN21908_c1_g1,TRINITY_DN22815_c0_g3,TRINITY_DN24142_c1_g2,TRINITY_DN18857_c0_g1,TRINITY_DN19044_c0_g1,TRINITY_DN23848_c0_g1,TRI…	0.0468957
MLT-Cluster 5
Class	GO_Name	GO_ID	GO_Level	P_value	EnrichmentScore	HitsGenesCountsInSelectedSet	HitsGenesCountsInBackground	AllGenesCountsInSelectedSet	AllGenesCountsInBackground	GenesOfSelectedSetInGOterm	Adjusted P_value(BH method)
Molecular function	cation binding	GO:0043169	5	0	1.5217	681	8617	1621	31212	TRINITY_DN23451_c14_g1,TRINITY_DN13824_c13_g1,TRINITY_DN20406_c8_g1,TRINITY_DN23114_c1_g1,TRINITY_DN20863_c3_g1,TRINITY_DN24926_c0_g1,TRINITY_DN16555_c47_g1,TRINITY_DN14049_c4_g1,TRINITY_DN17039_c0_g1,TRINITY_DN23934_c1_g1,TRINITY_DN22177_c0_g1,TRINITY_DN24160_c23_g1,TRINITY_DN19360_c0_g1,TRINITY_DN22992_c0_g2,TRINITY_DN672_c0_g1,TRINITY_DN13956_c15_g1,TRINITY_DN23551_c2_g1,TRINITY_DN14140_c0_g1,…	0
Molecular function	oxidoreductase activity, acting on paired donors, with incorporation or reduction of molecular oxygen	GO:0016705	4	0	2.41254	106	846	1621	31212	TRINITY_DN13824_c13_g1,TRINITY_DN20863_c3_g1,TRINITY_DN24926_c0_g1,TRINITY_DN23959_c6_g1,TRINITY_DN23988_c4_g1,TRINITY_DN20863_c31_g1,TRINITY_DN12500_c4_g1,TRINITY_DN20863_c38_g1,TRINITY_DN18127_c2_g1,TRINITY_DN22238_c1_g1,TRINITY_DN23191_c7_g1,TRINITY_DN20863_c7_g1,TRINITY_DN13824_c21_g1,TRINITY_DN13824_c8_g1,TRINITY_DN12500_c21_g1,TRINITY_DN20863_c23_g1,TRINITY_DN14231_c1_g2,TRINITY_DN24185_c0_…	0
Molecular function	monooxygenase activity	GO:0004497	4	0	3.1224	126	777	1621	31212	TRINITY_DN13824_c13_g1,TRINITY_DN20863_c3_g1,TRINITY_DN24926_c0_g1,TRINITY_DN23959_c6_g1,TRINITY_DN23988_c4_g1,TRINITY_DN20863_c31_g1,TRINITY_DN12767_c8_g1,TRINITY_DN12500_c4_g1,TRINITY_DN20863_c38_g1,TRINITY_DN18127_c2_g1,TRINITY_DN22238_c1_g1,TRINITY_DN12767_c4_g1,TRINITY_DN23191_c7_g1,TRINITY_DN20863_c7_g1,TRINITY_DN12767_c17_g1,TRINITY_DN13824_c21_g1,TRINITY_DN13824_c8_g1,TRINITY_DN12500_c21_…	0
Molecular function	pigment binding	GO:0031409	3	0	11.1153	127	220	1621	31212	TRINITY_DN16555_c47_g1,TRINITY_DN14049_c4_g1,TRINITY_DN672_c0_g1,TRINITY_DN23928_c0_g3,TRINITY_DN13956_c15_g1,TRINITY_DN16555_c23_g1,TRINITY_DN13365_c3_g1,TRINITY_DN16072_c1_g2,TRINITY_DN16072_c1_g1,TRINITY_DN16072_c1_g3,TRINITY_DN12489_c3_g1,TRINITY_DN13365_c7_g1,TRINITY_DN21878_c22_g1,TRINITY_DN16555_c9_g2,TRINITY_DN16555_c9_g1,TRINITY_DN12828_c15_g1,TRINITY_DN12828_c5_g1,TRINITY_DN14049_c8_g1,…	0
Molecular function	protein domain specific binding	GO:0019904	4	0	3.18527	89	538	1621	31212	TRINITY_DN13956_c15_g1,TRINITY_DN13365_c3_g1,TRINITY_DN16072_c1_g2,TRINITY_DN16072_c1_g1,TRINITY_DN12489_c3_g1,TRINITY_DN13365_c7_g1,TRINITY_DN14049_c8_g1,TRINITY_DN13956_c6_g1,TRINITY_DN15751_c1_g2,TRINITY_DN15751_c1_g3,TRINITY_DN13956_c2_g1,TRINITY_DN24121_c1_g1,TRINITY_DN15751_c5_g1,TRINITY_DN16072_c10_g1,TRINITY_DN19083_c0_g1,TRINITY_DN12489_c0_g1,TRINITY_DN13365_c0_g1,TRINITY_DN16473_c0_g1,T…	0
Molecular function	metal ion binding	GO:0046872	6	0	1.52655	680	8577	1621	31212	TRINITY_DN23451_c14_g1,TRINITY_DN13824_c13_g1,TRINITY_DN20406_c8_g1,TRINITY_DN23114_c1_g1,TRINITY_DN20863_c3_g1,TRINITY_DN24926_c0_g1,TRINITY_DN16555_c47_g1,TRINITY_DN14049_c4_g1,TRINITY_DN17039_c0_g1,TRINITY_DN23934_c1_g1,TRINITY_DN22177_c0_g1,TRINITY_DN24160_c23_g1,TRINITY_DN19360_c0_g1,TRINITY_DN22992_c0_g2,TRINITY_DN672_c0_g1,TRINITY_DN13956_c15_g1,TRINITY_DN23551_c2_g1,TRINITY_DN14140_c0_g1,…	0
Molecular function	chlorophyll binding	GO:0016168	5	0	10.252	238	447	1621	31212	TRINITY_DN23114_c1_g1,TRINITY_DN16555_c47_g1,TRINITY_DN14049_c4_g1,TRINITY_DN24160_c23_g1,TRINITY_DN672_c0_g1,TRINITY_DN23928_c0_g3,TRINITY_DN13956_c15_g1,TRINITY_DN14140_c0_g1,TRINITY_DN15603_c7_g1,TRINITY_DN24160_c11_g1,TRINITY_DN12533_c0_g1,TRINITY_DN14175_c4_g1,TRINITY_DN16555_c23_g1,TRINITY_DN21947_c5_g1,TRINITY_DN13365_c3_g1,TRINITY_DN24160_c9_g1,TRINITY_DN16072_c1_g2,TRINITY_DN16072_c1_g1,…	0
Molecular function	tetrapyrrole binding	GO:0046906	4	0	4.75082	340	1378	1621	31212	TRINITY_DN13824_c13_g1,TRINITY_DN23114_c1_g1,TRINITY_DN20863_c3_g1,TRINITY_DN24926_c0_g1,TRINITY_DN16555_c47_g1,TRINITY_DN14049_c4_g1,TRINITY_DN24160_c23_g1,TRINITY_DN672_c0_g1,TRINITY_DN23928_c0_g3,TRINITY_DN13956_c15_g1,TRINITY_DN14140_c0_g1,TRINITY_DN15603_c7_g1,TRINITY_DN24160_c11_g1,TRINITY_DN23959_c6_g1,TRINITY_DN12533_c0_g1,TRINITY_DN14175_c4_g1,TRINITY_DN23988_c4_g1,TRINITY_DN16555_c23_g1…	0
Cellular component	non-membrane-bounded organelle	GO:0043228	4	0	1.58621	518	6472	1542	30560	TRINITY_DN20406_c8_g1,TRINITY_DN23114_c1_g1,TRINITY_DN16555_c47_g1,TRINITY_DN14049_c4_g1,TRINITY_DN24160_c23_g1,TRINITY_DN18746_c5_g1,TRINITY_DN672_c0_g1,TRINITY_DN23928_c0_g3,TRINITY_DN13956_c15_g1,TRINITY_DN15751_c13_g1,TRINITY_DN23460_c1_g1,TRINITY_DN20410_c1_g1,TRINITY_DN14140_c0_g1,TRINITY_DN20410_c1_g4,TRINITY_DN15603_c7_g1,TRINITY_DN13954_c2_g1,TRINITY_DN24160_c11_g1,TRINITY_DN16237_c1_g4,…	0
Cellular component	organelle envelope	GO:0031967	4	0	2.63957	488	3664	1542	30560	TRINITY_DN20406_c8_g1,TRINITY_DN23114_c1_g1,TRINITY_DN16555_c47_g1,TRINITY_DN14049_c4_g1,TRINITY_DN24160_c23_g1,TRINITY_DN18746_c5_g1,TRINITY_DN672_c0_g1,TRINITY_DN23928_c0_g3,TRINITY_DN13956_c15_g1,TRINITY_DN15751_c13_g1,TRINITY_DN23460_c1_g1,TRINITY_DN14140_c0_g1,TRINITY_DN15603_c7_g1,TRINITY_DN13954_c2_g1,TRINITY_DN24160_c11_g1,TRINITY_DN22697_c0_g1,TRINITY_DN12533_c0_g1,TRINITY_DN14175_c4_g1,…	0
Cellular component	intracellular non-membrane-bounded organelle	GO:0043232	5	0	1.5867	518	6470	1542	30560	TRINITY_DN20406_c8_g1,TRINITY_DN23114_c1_g1,TRINITY_DN16555_c47_g1,TRINITY_DN14049_c4_g1,TRINITY_DN24160_c23_g1,TRINITY_DN18746_c5_g1,TRINITY_DN672_c0_g1,TRINITY_DN23928_c0_g3,TRINITY_DN13956_c15_g1,TRINITY_DN15751_c13_g1,TRINITY_DN23460_c1_g1,TRINITY_DN20410_c1_g1,TRINITY_DN14140_c0_g1,TRINITY_DN20410_c1_g4,TRINITY_DN15603_c7_g1,TRINITY_DN13954_c2_g1,TRINITY_DN24160_c11_g1,TRINITY_DN16237_c1_g4,…	0
Cellular component	envelope	GO:0031975	3	0	2.63382	488	3672	1542	30560	TRINITY_DN20406_c8_g1,TRINITY_DN23114_c1_g1,TRINITY_DN16555_c47_g1,TRINITY_DN14049_c4_g1,TRINITY_DN24160_c23_g1,TRINITY_DN18746_c5_g1,TRINITY_DN672_c0_g1,TRINITY_DN23928_c0_g3,TRINITY_DN13956_c15_g1,TRINITY_DN15751_c13_g1,TRINITY_DN23460_c1_g1,TRINITY_DN14140_c0_g1,TRINITY_DN15603_c7_g1,TRINITY_DN13954_c2_g1,TRINITY_DN24160_c11_g1,TRINITY_DN22697_c0_g1,TRINITY_DN12533_c0_g1,TRINITY_DN14175_c4_g1,…	0
Cellular component	plastid thylakoid	GO:0031976	7	0	5.31714	418	1558	1542	30560	TRINITY_DN20406_c8_g1,TRINITY_DN23114_c1_g1,TRINITY_DN16555_c47_g1,TRINITY_DN14049_c4_g1,TRINITY_DN24160_c23_g1,TRINITY_DN18746_c5_g1,TRINITY_DN672_c0_g1,TRINITY_DN23928_c0_g3,TRINITY_DN13956_c15_g1,TRINITY_DN15751_c13_g1,TRINITY_DN23460_c1_g1,TRINITY_DN20410_c1_g1,TRINITY_DN14140_c0_g1,TRINITY_DN20410_c1_g4,TRINITY_DN15603_c7_g1,TRINITY_DN24160_c11_g1,TRINITY_DN12533_c0_g1,TRINITY_DN14175_c4_g1,…	0
Cellular component	plastid stroma	GO:0009532	3	0	3.38889	283	1655	1542	30560	TRINITY_DN20406_c8_g1,TRINITY_DN16555_c47_g1,TRINITY_DN14049_c4_g1,TRINITY_DN22177_c0_g1,TRINITY_DN18746_c5_g1,TRINITY_DN672_c0_g1,TRINITY_DN23928_c0_g3,TRINITY_DN13956_c15_g1,TRINITY_DN23551_c2_g1,TRINITY_DN23460_c1_g1,TRINITY_DN13954_c2_g1,TRINITY_DN16555_c23_g1,TRINITY_DN21641_c17_g1,TRINITY_DN22153_c1_g1,TRINITY_DN13365_c3_g1,TRINITY_DN16072_c1_g2,TRINITY_DN16072_c1_g1,TRINITY_DN16072_c1_g3,T…	0
Cellular component	chloroplast thylakoid membrane	GO:0009535	7	0	5.76352	399	1372	1542	30560	TRINITY_DN20406_c8_g1,TRINITY_DN23114_c1_g1,TRINITY_DN16555_c47_g1,TRINITY_DN14049_c4_g1,TRINITY_DN24160_c23_g1,TRINITY_DN18746_c5_g1,TRINITY_DN672_c0_g1,TRINITY_DN23928_c0_g3,TRINITY_DN13956_c15_g1,TRINITY_DN15751_c13_g1,TRINITY_DN23460_c1_g1,TRINITY_DN14140_c0_g1,TRINITY_DN15603_c7_g1,TRINITY_DN24160_c11_g1,TRINITY_DN12533_c0_g1,TRINITY_DN14175_c4_g1,TRINITY_DN16555_c23_g1,TRINITY_DN20432_c3_g1…	0
Cellular component	chloroplast stroma	GO:0009570	4	0	3.42241	282	1633	1542	30560	TRINITY_DN20406_c8_g1,TRINITY_DN16555_c47_g1,TRINITY_DN14049_c4_g1,TRINITY_DN22177_c0_g1,TRINITY_DN18746_c5_g1,TRINITY_DN672_c0_g1,TRINITY_DN23928_c0_g3,TRINITY_DN13956_c15_g1,TRINITY_DN23551_c2_g1,TRINITY_DN23460_c1_g1,TRINITY_DN13954_c2_g1,TRINITY_DN16555_c23_g1,TRINITY_DN21641_c17_g1,TRINITY_DN22153_c1_g1,TRINITY_DN13365_c3_g1,TRINITY_DN16072_c1_g2,TRINITY_DN16072_c1_g1,TRINITY_DN16072_c1_g3,T…	0
Cellular component	thylakoid	GO:0009579	6	0	5.07891	429	1674	1542	30560	TRINITY_DN20406_c8_g1,TRINITY_DN23114_c1_g1,TRINITY_DN16555_c47_g1,TRINITY_DN14049_c4_g1,TRINITY_DN24160_c23_g1,TRINITY_DN18746_c5_g1,TRINITY_DN672_c0_g1,TRINITY_DN23928_c0_g3,TRINITY_DN13956_c15_g1,TRINITY_DN15751_c13_g1,TRINITY_DN23460_c1_g1,TRINITY_DN20410_c1_g1,TRINITY_DN14140_c0_g1,TRINITY_DN20410_c1_g4,TRINITY_DN15603_c7_g1,TRINITY_DN13954_c2_g1,TRINITY_DN24160_c11_g1,TRINITY_DN12533_c0_g1,…	0
Cellular component	organelle membrane	GO:0031090	4	0	1.85998	580	6180	1542	30560	TRINITY_DN13824_c13_g1,TRINITY_DN20406_c8_g1,TRINITY_DN23114_c1_g1,TRINITY_DN24926_c0_g1,TRINITY_DN16555_c47_g1,TRINITY_DN14049_c4_g1,TRINITY_DN24160_c23_g1,TRINITY_DN18746_c5_g1,TRINITY_DN672_c0_g1,TRINITY_DN23928_c0_g3,TRINITY_DN13956_c15_g1,TRINITY_DN15751_c13_g1,TRINITY_DN23460_c1_g1,TRINITY_DN14140_c0_g1,TRINITY_DN15603_c7_g1,TRINITY_DN18206_c0_g1,TRINITY_DN24160_c11_g1,TRINITY_DN22697_c0_g1…	0
Cellular component	membrane protein complex	GO:0098796	3	0	3.72586	376	2000	1542	30560	TRINITY_DN20406_c8_g1,TRINITY_DN23114_c1_g1,TRINITY_DN16555_c47_g1,TRINITY_DN14049_c4_g1,TRINITY_DN24160_c23_g1,TRINITY_DN672_c0_g1,TRINITY_DN23928_c0_g3,TRINITY_DN13956_c15_g1,TRINITY_DN15751_c13_g1,TRINITY_DN20410_c1_g1,TRINITY_DN14140_c0_g1,TRINITY_DN20410_c1_g4,TRINITY_DN15603_c7_g1,TRINITY_DN24160_c11_g1,TRINITY_DN12533_c0_g1,TRINITY_DN14175_c4_g1,TRINITY_DN16555_c23_g1,TRINITY_DN20432_c3_g1…	0
Cellular component	photosynthetic membrane	GO:0034357	4	0	5.71875	406	1407	1542	30560	TRINITY_DN20406_c8_g1,TRINITY_DN23114_c1_g1,TRINITY_DN16555_c47_g1,TRINITY_DN14049_c4_g1,TRINITY_DN24160_c23_g1,TRINITY_DN18746_c5_g1,TRINITY_DN672_c0_g1,TRINITY_DN23928_c0_g3,TRINITY_DN13956_c15_g1,TRINITY_DN15751_c13_g1,TRINITY_DN23460_c1_g1,TRINITY_DN20410_c1_g1,TRINITY_DN14140_c0_g1,TRINITY_DN20410_c1_g4,TRINITY_DN15603_c7_g1,TRINITY_DN24160_c11_g1,TRINITY_DN12533_c0_g1,TRINITY_DN14175_c4_g1,…	0
Cellular component	thylakoid membrane	GO:0042651	5	0	5.68678	400	1394	1542	30560	TRINITY_DN20406_c8_g1,TRINITY_DN23114_c1_g1,TRINITY_DN16555_c47_g1,TRINITY_DN14049_c4_g1,TRINITY_DN24160_c23_g1,TRINITY_DN18746_c5_g1,TRINITY_DN672_c0_g1,TRINITY_DN23928_c0_g3,TRINITY_DN13956_c15_g1,TRINITY_DN15751_c13_g1,TRINITY_DN23460_c1_g1,TRINITY_DN14140_c0_g1,TRINITY_DN15603_c7_g1,TRINITY_DN24160_c11_g1,TRINITY_DN12533_c0_g1,TRINITY_DN14175_c4_g1,TRINITY_DN16555_c23_g1,TRINITY_DN20432_c3_g1…	0
Cellular component	chloroplast envelope	GO:0009941	6	0	3.39221	241	1408	1542	30560	TRINITY_DN16555_c47_g1,TRINITY_DN14049_c4_g1,TRINITY_DN18746_c5_g1,TRINITY_DN672_c0_g1,TRINITY_DN23928_c0_g3,TRINITY_DN13956_c15_g1,TRINITY_DN13954_c2_g1,TRINITY_DN22697_c0_g1,TRINITY_DN18506_c0_g1,TRINITY_DN16555_c23_g1,TRINITY_DN21947_c5_g1,TRINITY_DN24122_c0_g2,TRINITY_DN22153_c1_g1,TRINITY_DN13365_c3_g1,TRINITY_DN16072_c1_g2,TRINITY_DN16072_c1_g1,TRINITY_DN16072_c1_g3,TRINITY_DN12489_c3_g1,TR…	0
Biological process	response to light stimulus	GO:0009416	5	0	2.61635	196	1436	1564	29980	TRINITY_DN16555_c47_g1,TRINITY_DN14049_c4_g1,TRINITY_DN672_c0_g1,TRINITY_DN23928_c0_g3,TRINITY_DN13956_c15_g1,TRINITY_DN16555_c23_g1,TRINITY_DN13365_c3_g1,TRINITY_DN16072_c1_g2,TRINITY_DN16072_c1_g1,TRINITY_DN16072_c1_g3,TRINITY_DN22676_c0_g1,TRINITY_DN12489_c3_g1,TRINITY_DN17479_c0_g1,TRINITY_DN13365_c7_g1,TRINITY_DN21878_c22_g1,TRINITY_DN16555_c9_g2,TRINITY_DN16555_c9_g1,TRINITY_DN12828_c15_g1,…	0
Biological process	photosynthesis, light harvesting	GO:0009765	5	0	9.54199	225	452	1564	29980	TRINITY_DN23114_c1_g1,TRINITY_DN16555_c47_g1,TRINITY_DN14049_c4_g1,TRINITY_DN24160_c23_g1,TRINITY_DN672_c0_g1,TRINITY_DN23928_c0_g3,TRINITY_DN13956_c15_g1,TRINITY_DN14140_c0_g1,TRINITY_DN15603_c7_g1,TRINITY_DN24160_c11_g1,TRINITY_DN12533_c0_g1,TRINITY_DN16555_c23_g1,TRINITY_DN13365_c3_g1,TRINITY_DN24160_c9_g1,TRINITY_DN16072_c1_g2,TRINITY_DN16072_c1_g1,TRINITY_DN16072_c1_g3,TRINITY_DN12489_c3_g1,…	0
Biological process	photosynthesis, light harvesting in photosystem I	GO:0009768	6	0	10.8567	128	226	1564	29980	TRINITY_DN16555_c47_g1,TRINITY_DN14049_c4_g1,TRINITY_DN672_c0_g1,TRINITY_DN23928_c0_g3,TRINITY_DN13956_c15_g1,TRINITY_DN16555_c23_g1,TRINITY_DN13365_c3_g1,TRINITY_DN16072_c1_g2,TRINITY_DN16072_c1_g1,TRINITY_DN16072_c1_g3,TRINITY_DN12489_c3_g1,TRINITY_DN13365_c7_g1,TRINITY_DN21878_c22_g1,TRINITY_DN16555_c9_g2,TRINITY_DN16555_c9_g1,TRINITY_DN12828_c15_g1,TRINITY_DN12828_c5_g1,TRINITY_DN14049_c8_g1,…	0
Biological process	isoprenoid metabolic process	GO:0006720	6	0	4.1506	131	605	1564	29980	TRINITY_DN13824_c13_g1,TRINITY_DN20863_c3_g1,TRINITY_DN23551_c2_g1,TRINITY_DN12313_c0_g1,TRINITY_DN16299_c2_g1,TRINITY_DN12812_c0_g1,TRINITY_DN14126_c8_g1,TRINITY_DN20863_c7_g1,TRINITY_DN13062_c0_g1,TRINITY_DN19000_c0_g1,TRINITY_DN23844_c2_g6,TRINITY_DN23844_c2_g4,TRINITY_DN23844_c2_g1,TRINITY_DN23844_c2_g2,TRINITY_DN23551_c5_g1,TRINITY_DN13824_c21_g1,TRINITY_DN13824_c8_g1,TRINITY_DN14126_c1_g5,T…	0
Biological process	monoterpenoid metabolic process	GO:0016098	8	0	8.1903	47	110	1564	29980	TRINITY_DN13824_c13_g1,TRINITY_DN14126_c8_g1,TRINITY_DN13062_c0_g1,TRINITY_DN13824_c21_g1,TRINITY_DN13824_c8_g1,TRINITY_DN14126_c1_g5,TRINITY_DN14126_c1_g2,TRINITY_DN14126_c1_g1,TRINITY_DN14126_c1_g4,TRINITY_DN14126_c1_g3,TRINITY_DN14126_c10_g1,TRINITY_DN17280_c3_g2,TRINITY_DN17280_c3_g4,TRINITY_DN13824_c36_g1,TRINITY_DN13824_c3_g3,TRINITY_DN14126_c7_g1,TRINITY_DN14126_c13_g1,TRINITY_DN14126_c4_g…	0
Cellular component	bounding membrane of organelle	GO:0098588	5	1.11022e-16	2.55803	507	3928	1542	30560	TRINITY_DN20406_c8_g1,TRINITY_DN23114_c1_g1,TRINITY_DN16555_c47_g1,TRINITY_DN14049_c4_g1,TRINITY_DN24160_c23_g1,TRINITY_DN18746_c5_g1,TRINITY_DN672_c0_g1,TRINITY_DN23928_c0_g3,TRINITY_DN13956_c15_g1,TRINITY_DN15751_c13_g1,TRINITY_DN23460_c1_g1,TRINITY_DN14140_c0_g1,TRINITY_DN15603_c7_g1,TRINITY_DN18206_c0_g1,TRINITY_DN24160_c11_g1,TRINITY_DN22697_c0_g1,TRINITY_DN21432_c0_g1,TRINITY_DN21821_c4_g1,…	3.35287e-15
Cellular component	photosystem	GO:0009521	4	1.11022e-16	9.49013	351	733	1542	30560	TRINITY_DN20406_c8_g1,TRINITY_DN23114_c1_g1,TRINITY_DN16555_c47_g1,TRINITY_DN14049_c4_g1,TRINITY_DN24160_c23_g1,TRINITY_DN672_c0_g1,TRINITY_DN23928_c0_g3,TRINITY_DN13956_c15_g1,TRINITY_DN15751_c13_g1,TRINITY_DN20410_c1_g1,TRINITY_DN14140_c0_g1,TRINITY_DN20410_c1_g4,TRINITY_DN15603_c7_g1,TRINITY_DN24160_c11_g1,TRINITY_DN12533_c0_g1,TRINITY_DN14175_c4_g1,TRINITY_DN16555_c23_g1,TRINITY_DN20432_c3_g1…	3.35287e-15
Cellular component	photosystem I	GO:0009522	5	1.11022e-16	10.176	267	520	1542	30560	TRINITY_DN23114_c1_g1,TRINITY_DN16555_c47_g1,TRINITY_DN14049_c4_g1,TRINITY_DN24160_c23_g1,TRINITY_DN672_c0_g1,TRINITY_DN13956_c15_g1,TRINITY_DN15751_c13_g1,TRINITY_DN20410_c1_g1,TRINITY_DN14140_c0_g1,TRINITY_DN20410_c1_g4,TRINITY_DN15603_c7_g1,TRINITY_DN24160_c11_g1,TRINITY_DN14175_c4_g1,TRINITY_DN16555_c23_g1,TRINITY_DN20432_c3_g1,TRINITY_DN21947_c5_g1,TRINITY_DN13365_c3_g1,TRINITY_DN24160_c9_g1…	3.35287e-15
Cellular component	chloroplast thylakoid membrane protein complex	GO:0098807	4	1.11022e-16	7.86445	25	63	1542	30560	TRINITY_DN21947_c5_g1,TRINITY_DN13365_c3_g1,TRINITY_DN13365_c7_g1,TRINITY_DN21947_c2_g1,TRINITY_DN13365_c0_g1,TRINITY_DN13365_c14_g1,TRINITY_DN21947_c4_g1,TRINITY_DN13365_c2_g1,TRINITY_DN13365_c2_g2,TRINITY_DN22064_c5_g1,TRINITY_DN13365_c10_g1,TRINITY_DN21947_c7_g1,TRINITY_DN13365_c15_g1,TRINITY_DN13365_c5_g1,TRINITY_DN13365_c9_g1,TRINITY_DN21947_c0_g1,TRINITY_DN15603_c2_g2,TRINITY_DN13365_c11_g1…	3.35287e-15
Cellular component	plastoglobule	GO:0010287	3	2.22045e-16	8.21618	165	398	1542	30560	TRINITY_DN16555_c47_g1,TRINITY_DN14049_c4_g1,TRINITY_DN22177_c0_g1,TRINITY_DN18746_c5_g1,TRINITY_DN672_c0_g1,TRINITY_DN23928_c0_g3,TRINITY_DN13956_c15_g1,TRINITY_DN13954_c2_g1,TRINITY_DN16555_c23_g1,TRINITY_DN13365_c3_g1,TRINITY_DN16072_c1_g2,TRINITY_DN16072_c1_g1,TRINITY_DN16072_c1_g3,TRINITY_DN12489_c3_g1,TRINITY_DN13954_c9_g1,TRINITY_DN13365_c7_g1,TRINITY_DN20432_c7_g1,TRINITY_DN21878_c22_g1,T…	5.29401e-15
Cellular component	plastid membrane	GO:0042170	5	2.22045e-16	4.71867	425	1785	1542	30560	TRINITY_DN20406_c8_g1,TRINITY_DN23114_c1_g1,TRINITY_DN16555_c47_g1,TRINITY_DN14049_c4_g1,TRINITY_DN24160_c23_g1,TRINITY_DN18746_c5_g1,TRINITY_DN672_c0_g1,TRINITY_DN23928_c0_g3,TRINITY_DN13956_c15_g1,TRINITY_DN15751_c13_g1,TRINITY_DN23460_c1_g1,TRINITY_DN14140_c0_g1,TRINITY_DN15603_c7_g1,TRINITY_DN24160_c11_g1,TRINITY_DN22697_c0_g1,TRINITY_DN12533_c0_g1,TRINITY_DN14175_c4_g1,TRINITY_DN18506_c0_g1,…	5.29401e-15
Cellular component	organelle outer membrane	GO:0031968	6	2.22045e-16	5.05635	410	1607	1542	30560	TRINITY_DN20406_c8_g1,TRINITY_DN23114_c1_g1,TRINITY_DN16555_c47_g1,TRINITY_DN14049_c4_g1,TRINITY_DN24160_c23_g1,TRINITY_DN18746_c5_g1,TRINITY_DN672_c0_g1,TRINITY_DN23928_c0_g3,TRINITY_DN13956_c15_g1,TRINITY_DN15751_c13_g1,TRINITY_DN23460_c1_g1,TRINITY_DN14140_c0_g1,TRINITY_DN15603_c7_g1,TRINITY_DN24160_c11_g1,TRINITY_DN22697_c0_g1,TRINITY_DN12533_c0_g1,TRINITY_DN14175_c4_g1,TRINITY_DN18506_c0_g1,…	5.29401e-15
Cellular component	plastid envelope	GO:0009526	5	2.22045e-16	4.07133	469	2283	1542	30560	TRINITY_DN20406_c8_g1,TRINITY_DN23114_c1_g1,TRINITY_DN16555_c47_g1,TRINITY_DN14049_c4_g1,TRINITY_DN24160_c23_g1,TRINITY_DN18746_c5_g1,TRINITY_DN672_c0_g1,TRINITY_DN23928_c0_g3,TRINITY_DN13956_c15_g1,TRINITY_DN15751_c13_g1,TRINITY_DN23460_c1_g1,TRINITY_DN14140_c0_g1,TRINITY_DN15603_c7_g1,TRINITY_DN13954_c2_g1,TRINITY_DN24160_c11_g1,TRINITY_DN22697_c0_g1,TRINITY_DN12533_c0_g1,TRINITY_DN14175_c4_g1,…	5.29401e-15
Cellular component	photosystem I reaction center	GO:0009538	4	2.22045e-16	8.76183	42	95	1542	30560	TRINITY_DN15751_c13_g1,TRINITY_DN20410_c1_g1,TRINITY_DN20410_c1_g4,TRINITY_DN20432_c3_g1,TRINITY_DN20432_c7_g1,TRINITY_DN15751_c9_g1,TRINITY_DN15751_c1_g2,TRINITY_DN15751_c1_g3,TRINITY_DN15751_c1_g1,TRINITY_DN15751_c5_g1,TRINITY_DN19575_c1_g1,TRINITY_DN20410_c12_g1,TRINITY_DN20432_c4_g1,TRINITY_DN17436_c10_g1,TRINITY_DN15751_c10_g1,TRINITY_DN20410_c9_g1,TRINITY_DN15277_c7_g1,TRINITY_DN20410_c13_g…	5.29401e-15
Cellular component	outer membrane	GO:0019867	4	2.22045e-16	5.03754	410	1613	1542	30560	TRINITY_DN20406_c8_g1,TRINITY_DN23114_c1_g1,TRINITY_DN16555_c47_g1,TRINITY_DN14049_c4_g1,TRINITY_DN24160_c23_g1,TRINITY_DN18746_c5_g1,TRINITY_DN672_c0_g1,TRINITY_DN23928_c0_g3,TRINITY_DN13956_c15_g1,TRINITY_DN15751_c13_g1,TRINITY_DN23460_c1_g1,TRINITY_DN14140_c0_g1,TRINITY_DN15603_c7_g1,TRINITY_DN24160_c11_g1,TRINITY_DN22697_c0_g1,TRINITY_DN12533_c0_g1,TRINITY_DN14175_c4_g1,TRINITY_DN18506_c0_g1,…	5.29401e-15
Cellular component	protein-containing complex	GO:0032991	2	3.33067e-16	1.44643	486	6659	1542	30560	TRINITY_DN20406_c8_g1,TRINITY_DN23114_c1_g1,TRINITY_DN16555_c47_g1,TRINITY_DN14049_c4_g1,TRINITY_DN24160_c23_g1,TRINITY_DN672_c0_g1,TRINITY_DN23928_c0_g3,TRINITY_DN13956_c15_g1,TRINITY_DN15751_c13_g1,TRINITY_DN20410_c1_g1,TRINITY_DN14140_c0_g1,TRINITY_DN20410_c1_g4,TRINITY_DN15603_c7_g1,TRINITY_DN22946_c0_g1,TRINITY_DN24160_c11_g1,TRINITY_DN22697_c0_g1,TRINITY_DN12533_c0_g1,TRINITY_DN14175_c4_g1,…	6.03517e-15
Cellular component	chloroplast	GO:0009507	7	3.33067e-16	2.64692	712	5331	1542	30560	TRINITY_DN20406_c8_g1,TRINITY_DN21193_c30_g1,TRINITY_DN23114_c1_g1,TRINITY_DN16555_c47_g1,TRINITY_DN14049_c4_g1,TRINITY_DN23934_c1_g1,TRINITY_DN22177_c0_g1,TRINITY_DN24160_c23_g1,TRINITY_DN18746_c5_g1,TRINITY_DN672_c0_g1,TRINITY_DN23928_c0_g3,TRINITY_DN13956_c15_g1,TRINITY_DN15751_c13_g1,TRINITY_DN23551_c2_g1,TRINITY_DN23460_c1_g1,TRINITY_DN20410_c1_g1,TRINITY_DN14140_c0_g1,TRINITY_DN20410_c1_g4,…	6.03517e-15
Cellular component	membrane	GO:0016020	3	3.33067e-16	1.27947	864	13383	1542	30560	TRINITY_DN13824_c13_g1,TRINITY_DN20406_c8_g1,TRINITY_DN23114_c1_g1,TRINITY_DN20863_c3_g1,TRINITY_DN24926_c0_g1,TRINITY_DN16555_c47_g1,TRINITY_DN14049_c4_g1,TRINITY_DN24160_c23_g1,TRINITY_DN18746_c5_g1,TRINITY_DN672_c0_g1,TRINITY_DN23928_c0_g3,TRINITY_DN13956_c15_g1,TRINITY_DN15751_c13_g1,TRINITY_DN20776_c0_g1,TRINITY_DN21953_c6_g1,TRINITY_DN23460_c1_g1,TRINITY_DN20410_c1_g1,TRINITY_DN14140_c0_g1,…	6.03517e-15
Cellular component	plastid thylakoid membrane	GO:0055035	6	3.33067e-16	5.75513	399	1374	1542	30560	TRINITY_DN20406_c8_g1,TRINITY_DN23114_c1_g1,TRINITY_DN16555_c47_g1,TRINITY_DN14049_c4_g1,TRINITY_DN24160_c23_g1,TRINITY_DN18746_c5_g1,TRINITY_DN672_c0_g1,TRINITY_DN23928_c0_g3,TRINITY_DN13956_c15_g1,TRINITY_DN15751_c13_g1,TRINITY_DN23460_c1_g1,TRINITY_DN14140_c0_g1,TRINITY_DN15603_c7_g1,TRINITY_DN24160_c11_g1,TRINITY_DN12533_c0_g1,TRINITY_DN14175_c4_g1,TRINITY_DN16555_c23_g1,TRINITY_DN20432_c3_g1…	6.03517e-15
Cellular component	photosystem II	GO:0009523	5	4.44089e-16	9.89062	266	533	1542	30560	TRINITY_DN20406_c8_g1,TRINITY_DN23114_c1_g1,TRINITY_DN16555_c47_g1,TRINITY_DN14049_c4_g1,TRINITY_DN24160_c23_g1,TRINITY_DN672_c0_g1,TRINITY_DN23928_c0_g3,TRINITY_DN14140_c0_g1,TRINITY_DN15603_c7_g1,TRINITY_DN24160_c11_g1,TRINITY_DN12533_c0_g1,TRINITY_DN16555_c23_g1,TRINITY_DN13365_c3_g1,TRINITY_DN24160_c9_g1,TRINITY_DN16072_c1_g2,TRINITY_DN16072_c1_g1,TRINITY_DN16072_c1_g3,TRINITY_DN12489_c3_g1,T…	6.93698e-15
Cellular component	chloroplast thylakoid	GO:0009534	8	4.44089e-16	5.32397	418	1556	1542	30560	TRINITY_DN20406_c8_g1,TRINITY_DN23114_c1_g1,TRINITY_DN16555_c47_g1,TRINITY_DN14049_c4_g1,TRINITY_DN24160_c23_g1,TRINITY_DN18746_c5_g1,TRINITY_DN672_c0_g1,TRINITY_DN23928_c0_g3,TRINITY_DN13956_c15_g1,TRINITY_DN15751_c13_g1,TRINITY_DN23460_c1_g1,TRINITY_DN20410_c1_g1,TRINITY_DN14140_c0_g1,TRINITY_DN20410_c1_g4,TRINITY_DN15603_c7_g1,TRINITY_DN24160_c11_g1,TRINITY_DN12533_c0_g1,TRINITY_DN14175_c4_g1,…	6.93698e-15
Cellular component	plastid	GO:0009536	6	4.44089e-16	2.61048	713	5413	1542	30560	TRINITY_DN20406_c8_g1,TRINITY_DN21193_c30_g1,TRINITY_DN23114_c1_g1,TRINITY_DN16555_c47_g1,TRINITY_DN14049_c4_g1,TRINITY_DN23934_c1_g1,TRINITY_DN22177_c0_g1,TRINITY_DN24160_c23_g1,TRINITY_DN18746_c5_g1,TRINITY_DN672_c0_g1,TRINITY_DN23928_c0_g3,TRINITY_DN13956_c15_g1,TRINITY_DN15751_c13_g1,TRINITY_DN23551_c2_g1,TRINITY_DN23460_c1_g1,TRINITY_DN20410_c1_g1,TRINITY_DN14140_c0_g1,TRINITY_DN20410_c1_g4,…	6.93698e-15
Cellular component	photosystem II oxygen evolving complex	GO:0009654	5	4.44089e-16	8.30486	44	105	1542	30560	TRINITY_DN20406_c8_g1,TRINITY_DN20406_c12_g1,TRINITY_DN13942_c2_g1,TRINITY_DN22025_c0_g1,TRINITY_DN20277_c3_g1,TRINITY_DN20277_c7_g1,TRINITY_DN20406_c4_g1,TRINITY_DN20277_c8_g1,TRINITY_DN24047_c1_g2,TRINITY_DN16508_c0_g2,TRINITY_DN16508_c0_g5,TRINITY_DN20406_c11_g1,TRINITY_DN20406_c7_g1,TRINITY_DN20277_c11_g1,TRINITY_DN20277_c1_g2,TRINITY_DN20277_c1_g1,TRINITY_DN13942_c1_g3,TRINITY_DN13942_c1_g2,…	6.93698e-15
Biological process	isoprenoid biosynthetic process	GO:0008299	7	1.11022e-16	4.72855	130	527	1564	29980	TRINITY_DN13824_c13_g1,TRINITY_DN20863_c3_g1,TRINITY_DN23551_c2_g1,TRINITY_DN12313_c0_g1,TRINITY_DN16299_c2_g1,TRINITY_DN12812_c0_g1,TRINITY_DN14126_c8_g1,TRINITY_DN20863_c7_g1,TRINITY_DN13062_c0_g1,TRINITY_DN19000_c0_g1,TRINITY_DN23844_c2_g6,TRINITY_DN23844_c2_g4,TRINITY_DN23844_c2_g1,TRINITY_DN23844_c2_g2,TRINITY_DN23551_c5_g1,TRINITY_DN13824_c21_g1,TRINITY_DN13824_c8_g1,TRINITY_DN14126_c1_g5,T…	4.89793e-14
Biological process	response to low light intensity stimulus	GO:0009645	7	1.11022e-16	9.41014	27	55	1564	29980	TRINITY_DN13956_c15_g1,TRINITY_DN16072_c1_g2,TRINITY_DN16072_c1_g1,TRINITY_DN13956_c6_g1,TRINITY_DN13956_c2_g1,TRINITY_DN16072_c10_g1,TRINITY_DN13956_c10_g1,TRINITY_DN21878_c20_g1,TRINITY_DN13956_c17_g1,TRINITY_DN12635_c0_g1,TRINITY_DN13956_c8_g1,TRINITY_DN15603_c2_g2,TRINITY_DN16072_c7_g1,TRINITY_DN21878_c5_g1,TRINITY_DN21878_c7_g1,TRINITY_DN13956_c12_g1,TRINITY_DN21878_c0_g4,TRINITY_DN21878_c0_…	4.89793e-14
Biological process	obsolete protein-chromophore linkage	GO:0018298	0	1.11022e-16	9.52203	229	461	1564	29980	TRINITY_DN23114_c1_g1,TRINITY_DN16555_c47_g1,TRINITY_DN14049_c4_g1,TRINITY_DN24160_c23_g1,TRINITY_DN672_c0_g1,TRINITY_DN23928_c0_g3,TRINITY_DN13956_c15_g1,TRINITY_DN14140_c0_g1,TRINITY_DN15603_c7_g1,TRINITY_DN24160_c11_g1,TRINITY_DN12533_c0_g1,TRINITY_DN16555_c23_g1,TRINITY_DN13365_c3_g1,TRINITY_DN24160_c9_g1,TRINITY_DN16072_c1_g2,TRINITY_DN16072_c1_g1,TRINITY_DN16072_c1_g3,TRINITY_DN12489_c3_g1,…	4.89793e-14
Biological process	terpenoid biosynthetic process	GO:0016114	8	1.11022e-16	5.15922	123	457	1564	29980	TRINITY_DN13824_c13_g1,TRINITY_DN20863_c3_g1,TRINITY_DN23551_c2_g1,TRINITY_DN12313_c0_g1,TRINITY_DN16299_c2_g1,TRINITY_DN14126_c8_g1,TRINITY_DN20863_c7_g1,TRINITY_DN13062_c0_g1,TRINITY_DN19000_c0_g1,TRINITY_DN23844_c2_g6,TRINITY_DN23844_c2_g4,TRINITY_DN23844_c2_g1,TRINITY_DN23844_c2_g2,TRINITY_DN23551_c5_g1,TRINITY_DN13824_c21_g1,TRINITY_DN13824_c8_g1,TRINITY_DN14126_c1_g5,TRINITY_DN14126_c1_g2,T…	4.89793e-14
Biological process	lipid biosynthetic process	GO:0008610	5	2.22045e-16	2.00424	156	1492	1564	29980	TRINITY_DN13824_c13_g1,TRINITY_DN20863_c3_g1,TRINITY_DN23551_c2_g1,TRINITY_DN12313_c0_g1,TRINITY_DN16299_c2_g1,TRINITY_DN23880_c0_g6,TRINITY_DN12812_c0_g1,TRINITY_DN14126_c8_g1,TRINITY_DN20863_c7_g1,TRINITY_DN13062_c0_g1,TRINITY_DN22531_c0_g1,TRINITY_DN14653_c1_g1,TRINITY_DN19000_c0_g1,TRINITY_DN23844_c2_g6,TRINITY_DN23844_c2_g4,TRINITY_DN23844_c2_g1,TRINITY_DN23844_c2_g2,TRINITY_DN23551_c5_g1,TR…	5.87752e-14
Cellular component	photosystem II antenna complex	GO:0009783	4	5.32907e-15	14.603	14	19	1542	30560	TRINITY_DN13365_c3_g1,TRINITY_DN13365_c7_g1,TRINITY_DN13365_c0_g1,TRINITY_DN13365_c14_g1,TRINITY_DN13365_c2_g1,TRINITY_DN13365_c2_g2,TRINITY_DN13365_c10_g1,TRINITY_DN13365_c15_g1,TRINITY_DN13365_c5_g1,TRINITY_DN13365_c9_g1,TRINITY_DN13365_c11_g1,TRINITY_DN13365_c4_g1,TRINITY_DN13365_c16_g1,TRINITY_DN13365_c8_g1,	7.31536e-14
Molecular function	secologanin synthase activity	GO:0050616	6	6.66134e-16	12.8365	16	24	1621	31212	TRINITY_DN20863_c11_g1,TRINITY_DN22960_c2_g3,TRINITY_DN19545_c0_g1,TRINITY_DN15797_c1_g1,TRINITY_DN15764_c2_g1,TRINITY_DN20863_c9_g1,TRINITY_DN20863_c45_g1,TRINITY_DN20863_c29_g1,TRINITY_DN22960_c0_g5,TRINITY_DN20863_c6_g1,TRINITY_DN20863_c6_g2,TRINITY_DN15019_c2_g1,TRINITY_DN15019_c2_g2,TRINITY_DN23959_c3_g1,TRINITY_DN18595_c1_g2,TRINITY_DN18595_c1_g1,	7.4681e-14
Biological process	response to far red light	GO:0010218	7	3.33067e-16	5.38731	43	153	1564	29980	TRINITY_DN14049_c4_g1,TRINITY_DN13365_c3_g1,TRINITY_DN16072_c1_g2,TRINITY_DN16072_c1_g1,TRINITY_DN12489_c3_g1,TRINITY_DN13365_c7_g1,TRINITY_DN14049_c8_g1,TRINITY_DN12489_c7_g1,TRINITY_DN18361_c1_g1,TRINITY_DN16072_c10_g1,TRINITY_DN12489_c0_g1,TRINITY_DN13365_c0_g1,TRINITY_DN13365_c14_g1,TRINITY_DN14049_c5_g1,TRINITY_DN13365_c2_g1,TRINITY_DN13365_c2_g2,TRINITY_DN19444_c0_g1,TRINITY_DN14049_c9_g1,T…	8.0148e-14
Biological process	response to blue light	GO:0009637	6	4.44089e-16	5.11894	47	176	1564	29980	TRINITY_DN14049_c4_g1,TRINITY_DN13365_c3_g1,TRINITY_DN16072_c1_g2,TRINITY_DN16072_c1_g1,TRINITY_DN22676_c0_g1,TRINITY_DN12489_c3_g1,TRINITY_DN17479_c0_g1,TRINITY_DN13365_c7_g1,TRINITY_DN14049_c8_g1,TRINITY_DN12489_c7_g1,TRINITY_DN16072_c10_g1,TRINITY_DN10862_c0_g1,TRINITY_DN12489_c0_g1,TRINITY_DN13365_c0_g1,TRINITY_DN13365_c14_g1,TRINITY_DN14049_c5_g1,TRINITY_DN13365_c2_g1,TRINITY_DN13365_c2_g2,T…	9.79587e-14
Biological process	photosynthesis	GO:0015979	4	4.44089e-16	6.18165	436	1352	1564	29980	TRINITY_DN20406_c8_g1,TRINITY_DN23114_c1_g1,TRINITY_DN16555_c47_g1,TRINITY_DN14049_c4_g1,TRINITY_DN24160_c23_g1,TRINITY_DN672_c0_g1,TRINITY_DN23928_c0_g3,TRINITY_DN13956_c15_g1,TRINITY_DN15751_c13_g1,TRINITY_DN20410_c1_g1,TRINITY_DN14140_c0_g1,TRINITY_DN20410_c1_g4,TRINITY_DN15603_c7_g1,TRINITY_DN24160_c11_g1,TRINITY_DN12533_c0_g1,TRINITY_DN14175_c4_g1,TRINITY_DN16299_c2_g1,TRINITY_DN16555_c23_g1…	9.79587e-14
Biological process	monoterpenoid biosynthetic process	GO:0016099	9	4.44089e-16	8.34198	47	108	1564	29980	TRINITY_DN13824_c13_g1,TRINITY_DN14126_c8_g1,TRINITY_DN13062_c0_g1,TRINITY_DN13824_c21_g1,TRINITY_DN13824_c8_g1,TRINITY_DN14126_c1_g5,TRINITY_DN14126_c1_g2,TRINITY_DN14126_c1_g1,TRINITY_DN14126_c1_g4,TRINITY_DN14126_c1_g3,TRINITY_DN14126_c10_g1,TRINITY_DN17280_c3_g2,TRINITY_DN17280_c3_g4,TRINITY_DN13824_c36_g1,TRINITY_DN13824_c3_g3,TRINITY_DN14126_c7_g1,TRINITY_DN14126_c13_g1,TRINITY_DN14126_c4_g…	9.79587e-14
Biological process	response to radiation	GO:0009314	4	5.55112e-16	2.48601	197	1519	1564	29980	TRINITY_DN16555_c47_g1,TRINITY_DN14049_c4_g1,TRINITY_DN672_c0_g1,TRINITY_DN23928_c0_g3,TRINITY_DN13956_c15_g1,TRINITY_DN16555_c23_g1,TRINITY_DN13365_c3_g1,TRINITY_DN16072_c1_g2,TRINITY_DN16072_c1_g1,TRINITY_DN16072_c1_g3,TRINITY_DN22676_c0_g1,TRINITY_DN12489_c3_g1,TRINITY_DN17479_c0_g1,TRINITY_DN13365_c7_g1,TRINITY_DN21878_c22_g1,TRINITY_DN16555_c9_g2,TRINITY_DN16555_c9_g1,TRINITY_DN12828_c15_g1,…	9.79587e-14
Biological process	response to red light	GO:0010114	7	5.55112e-16	5.68454	43	145	1564	29980	TRINITY_DN14049_c4_g1,TRINITY_DN13365_c3_g1,TRINITY_DN16072_c1_g2,TRINITY_DN16072_c1_g1,TRINITY_DN12489_c3_g1,TRINITY_DN13365_c7_g1,TRINITY_DN14049_c8_g1,TRINITY_DN12489_c7_g1,TRINITY_DN21358_c2_g2,TRINITY_DN16072_c10_g1,TRINITY_DN12489_c0_g1,TRINITY_DN13365_c0_g1,TRINITY_DN13365_c14_g1,TRINITY_DN14049_c5_g1,TRINITY_DN13365_c2_g1,TRINITY_DN13365_c2_g2,TRINITY_DN14049_c9_g1,TRINITY_DN14049_c2_g1,T…	9.79587e-14
Biological process	photosynthesis, light reaction	GO:0019684	5	5.55112e-16	7.58326	252	637	1564	29980	TRINITY_DN23114_c1_g1,TRINITY_DN16555_c47_g1,TRINITY_DN14049_c4_g1,TRINITY_DN24160_c23_g1,TRINITY_DN672_c0_g1,TRINITY_DN23928_c0_g3,TRINITY_DN13956_c15_g1,TRINITY_DN14140_c0_g1,TRINITY_DN15603_c7_g1,TRINITY_DN24160_c11_g1,TRINITY_DN12533_c0_g1,TRINITY_DN16555_c23_g1,TRINITY_DN21947_c5_g1,TRINITY_DN13365_c3_g1,TRINITY_DN24160_c9_g1,TRINITY_DN16072_c1_g2,TRINITY_DN16072_c1_g1,TRINITY_DN16072_c1_g3,…	9.79587e-14
Biological process	terpenoid metabolic process	GO:0006721	7	7.77156e-16	4.53613	124	524	1564	29980	TRINITY_DN13824_c13_g1,TRINITY_DN20863_c3_g1,TRINITY_DN23551_c2_g1,TRINITY_DN12313_c0_g1,TRINITY_DN16299_c2_g1,TRINITY_DN14126_c8_g1,TRINITY_DN20863_c7_g1,TRINITY_DN13062_c0_g1,TRINITY_DN19000_c0_g1,TRINITY_DN23844_c2_g6,TRINITY_DN23844_c2_g4,TRINITY_DN23844_c2_g1,TRINITY_DN23844_c2_g2,TRINITY_DN23551_c5_g1,TRINITY_DN13824_c21_g1,TRINITY_DN13824_c8_g1,TRINITY_DN14126_c1_g5,TRINITY_DN14126_c1_g2,T…	1.14285e-13
Biological process	generation of precursor metabolites and energy	GO:0006091	4	9.99201e-16	3.41468	308	1729	1564	29980	TRINITY_DN21193_c30_g1,TRINITY_DN23114_c1_g1,TRINITY_DN16555_c47_g1,TRINITY_DN14049_c4_g1,TRINITY_DN24160_c23_g1,TRINITY_DN672_c0_g1,TRINITY_DN23928_c0_g3,TRINITY_DN13956_c15_g1,TRINITY_DN14140_c0_g1,TRINITY_DN15603_c7_g1,TRINITY_DN13954_c2_g1,TRINITY_DN24160_c11_g1,TRINITY_DN12533_c0_g1,TRINITY_DN23302_c0_g1,TRINITY_DN16555_c23_g1,TRINITY_DN21947_c5_g1,TRINITY_DN21641_c17_g1,TRINITY_DN23796_c0_g…	1.39204e-13
Cellular component	extrinsic component of membrane	GO:0019898	3	1.24345e-14	3.63854	47	256	1542	30560	TRINITY_DN20406_c8_g1,TRINITY_DN20406_c12_g1,TRINITY_DN13942_c2_g1,TRINITY_DN22025_c0_g1,TRINITY_DN20277_c3_g1,TRINITY_DN20277_c7_g1,TRINITY_DN20406_c4_g1,TRINITY_DN20277_c8_g1,TRINITY_DN24047_c1_g2,TRINITY_DN16508_c0_g2,TRINITY_DN16508_c0_g5,TRINITY_DN20406_c11_g1,TRINITY_DN20406_c7_g1,TRINITY_DN20277_c11_g1,TRINITY_DN20277_c1_g2,TRINITY_DN20277_c1_g1,TRINITY_DN20999_c0_g1,TRINITY_DN13942_c1_g3,…	1.65671e-13
Biological process	chlorophyll biosynthetic process	GO:0015995	8	1.77636e-15	4.4499	39	168	1564	29980	TRINITY_DN16299_c2_g1,TRINITY_DN22153_c1_g1,TRINITY_DN23191_c7_g1,TRINITY_DN18653_c0_g1,TRINITY_DN24154_c2_g1,TRINITY_DN24154_c2_g2,TRINITY_DN16299_c7_g1,TRINITY_DN13342_c1_g1,TRINITY_DN23791_c2_g1,TRINITY_DN15809_c3_g4,TRINITY_DN16299_c0_g4,TRINITY_DN16299_c0_g3,TRINITY_DN23191_c3_g4,TRINITY_DN23191_c3_g3,TRINITY_DN23191_c3_g2,TRINITY_DN23191_c3_g1,TRINITY_DN11390_c0_g1,TRINITY_DN15809_c6_g1,TRI…	2.35101e-13
Cellular component	thylakoid light-harvesting complex	GO:0009503	5	2.83107e-14	12.3865	15	24	1542	30560	TRINITY_DN13365_c3_g1,TRINITY_DN13365_c7_g1,TRINITY_DN13365_c0_g1,TRINITY_DN13365_c14_g1,TRINITY_DN13365_c2_g1,TRINITY_DN13365_c2_g2,TRINITY_DN13365_c10_g1,TRINITY_DN13365_c15_g1,TRINITY_DN13365_c5_g1,TRINITY_DN13365_c9_g1,TRINITY_DN15603_c2_g2,TRINITY_DN13365_c11_g1,TRINITY_DN13365_c4_g1,TRINITY_DN13365_c16_g1,TRINITY_DN13365_c8_g1,	3.66421e-13
Cellular component	PSII associated light-harvesting complex II	GO:0009517	6	2.83107e-14	12.3865	15	24	1542	30560	TRINITY_DN13365_c3_g1,TRINITY_DN13365_c7_g1,TRINITY_DN13365_c0_g1,TRINITY_DN13365_c14_g1,TRINITY_DN13365_c2_g1,TRINITY_DN13365_c2_g2,TRINITY_DN13365_c10_g1,TRINITY_DN13365_c15_g1,TRINITY_DN13365_c5_g1,TRINITY_DN13365_c9_g1,TRINITY_DN15603_c2_g2,TRINITY_DN13365_c11_g1,TRINITY_DN13365_c4_g1,TRINITY_DN13365_c16_g1,TRINITY_DN13365_c8_g1,	3.66421e-13
Cellular component	light-harvesting complex	GO:0030076	3	2.83107e-14	12.3865	15	24	1542	30560	TRINITY_DN13365_c3_g1,TRINITY_DN13365_c7_g1,TRINITY_DN13365_c0_g1,TRINITY_DN13365_c14_g1,TRINITY_DN13365_c2_g1,TRINITY_DN13365_c2_g2,TRINITY_DN13365_c10_g1,TRINITY_DN13365_c15_g1,TRINITY_DN13365_c5_g1,TRINITY_DN13365_c9_g1,TRINITY_DN15603_c2_g2,TRINITY_DN13365_c11_g1,TRINITY_DN13365_c4_g1,TRINITY_DN13365_c16_g1,TRINITY_DN13365_c8_g1,	3.66421e-13
Molecular function	oxidoreductase activity, acting on the CH-CH group of donors	GO:0016627	4	5.77316e-15	3.42893	52	292	1621	31212	TRINITY_DN16299_c2_g1,TRINITY_DN14126_c8_g1,TRINITY_DN15516_c0_g1,TRINITY_DN19266_c10_g1,TRINITY_DN14126_c1_g5,TRINITY_DN14126_c1_g2,TRINITY_DN14126_c1_g1,TRINITY_DN14126_c1_g4,TRINITY_DN14126_c1_g3,TRINITY_DN14126_c10_g1,TRINITY_DN18653_c0_g1,TRINITY_DN20863_c11_g1,TRINITY_DN22960_c2_g3,TRINITY_DN14126_c7_g1,TRINITY_DN16299_c7_g1,TRINITY_DN19545_c0_g1,TRINITY_DN14126_c13_g1,TRINITY_DN14126_c4_g1…	5.82512e-13
Biological process	geranyl diphosphate metabolic process	GO:0033383	8	5.55112e-15	9.5844	19	38	1564	29980	TRINITY_DN19000_c0_g1,TRINITY_DN19000_c7_g1,TRINITY_DN23199_c0_g3,TRINITY_DN23199_c0_g2,TRINITY_DN23199_c0_g1,TRINITY_DN19000_c17_g1,TRINITY_DN19000_c1_g1,TRINITY_DN19000_c1_g2,TRINITY_DN19000_c1_g3,TRINITY_DN19000_c1_g4,TRINITY_DN19000_c1_g5,TRINITY_DN19000_c13_g1,TRINITY_DN19000_c5_g1,TRINITY_DN19000_c18_g1,TRINITY_DN13776_c0_g1,TRINITY_DN19000_c10_g1,TRINITY_DN19000_c6_g1,TRINITY_DN19000_c19_g…	6.99705e-13
Biological process	carbohydrate biosynthetic process	GO:0016051	5	6.32827e-15	2.14839	116	1035	1564	29980	TRINITY_DN13954_c2_g1,TRINITY_DN20670_c0_g1,TRINITY_DN23302_c0_g1,TRINITY_DN21641_c17_g1,TRINITY_DN23796_c0_g2,TRINITY_DN12767_c8_g1,TRINITY_DN23912_c6_g1,TRINITY_DN13954_c9_g1,TRINITY_DN14421_c1_g1,TRINITY_DN12767_c4_g1,TRINITY_DN22257_c0_g1,TRINITY_DN22088_c0_g2,TRINITY_DN24100_c1_g1,TRINITY_DN21641_c3_g1,TRINITY_DN12767_c17_g1,TRINITY_DN10176_c0_g1,TRINITY_DN23912_c3_g2,TRINITY_DN23912_c3_g1,T…	7.61406e-13
Molecular function	oxidoreductase activity	GO:0016491	3	9.99201e-15	1.49658	328	4220	1621	31212	TRINITY_DN23451_c14_g1,TRINITY_DN13824_c13_g1,TRINITY_DN20863_c3_g1,TRINITY_DN24926_c0_g1,TRINITY_DN22177_c0_g1,TRINITY_DN16155_c4_g1,TRINITY_DN23634_c1_g1,TRINITY_DN23959_c6_g1,TRINITY_DN16299_c2_g1,TRINITY_DN23988_c4_g1,TRINITY_DN23880_c0_g6,TRINITY_DN23880_c0_g1,TRINITY_DN19809_c0_g3,TRINITY_DN14126_c8_g1,TRINITY_DN20863_c31_g1,TRINITY_DN13105_c0_g1,TRINITY_DN12767_c8_g1,TRINITY_DN12753_c0_g1,…	9.1654e-13
Molecular function	ribulose-bisphosphate carboxylase activity	GO:0016984	6	6.21725e-14	6.50866	24	71	1621	31212	TRINITY_DN12767_c8_g1,TRINITY_DN12767_c4_g1,TRINITY_DN12767_c17_g1,TRINITY_DN12767_c13_g1,TRINITY_DN23690_c11_g1,TRINITY_DN12767_c0_g2,TRINITY_DN12767_c0_g5,TRINITY_DN7936_c0_g1,TRINITY_DN12767_c16_g1,TRINITY_DN12767_c5_g1,TRINITY_DN12767_c1_g1,TRINITY_DN12767_c12_g1,TRINITY_DN12767_c15_g1,TRINITY_DN12767_c6_g1,TRINITY_DN12767_c2_g1,TRINITY_DN12767_c9_g1,TRINITY_DN12767_c11_g1,TRINITY_DN6781_c1_g…	5.22767e-12
Molecular function	iron ion binding	GO:0005506	8	1.02029e-13	2.27095	94	797	1621	31212	TRINITY_DN13824_c13_g1,TRINITY_DN20863_c3_g1,TRINITY_DN24926_c0_g1,TRINITY_DN23959_c6_g1,TRINITY_DN23988_c4_g1,TRINITY_DN20863_c31_g1,TRINITY_DN12500_c4_g1,TRINITY_DN20863_c38_g1,TRINITY_DN18127_c2_g1,TRINITY_DN22238_c1_g1,TRINITY_DN20863_c7_g1,TRINITY_DN23844_c2_g6,TRINITY_DN23844_c2_g4,TRINITY_DN23844_c2_g1,TRINITY_DN23844_c2_g2,TRINITY_DN13824_c21_g1,TRINITY_DN13824_c8_g1,TRINITY_DN12500_c21_g…	7.91906e-12
Biological process	chlorophyll metabolic process	GO:0015994	7	1.25677e-13	3.72727	42	216	1564	29980	TRINITY_DN16299_c2_g1,TRINITY_DN22153_c1_g1,TRINITY_DN23191_c7_g1,TRINITY_DN18653_c0_g1,TRINITY_DN24154_c2_g1,TRINITY_DN24154_c2_g2,TRINITY_DN16299_c7_g1,TRINITY_DN13342_c1_g1,TRINITY_DN23791_c2_g1,TRINITY_DN15809_c3_g4,TRINITY_DN21018_c0_g1,TRINITY_DN16299_c0_g4,TRINITY_DN16299_c0_g3,TRINITY_DN23191_c3_g4,TRINITY_DN23191_c3_g3,TRINITY_DN23191_c3_g2,TRINITY_DN23191_c3_g1,TRINITY_DN11390_c0_g1,TRI…	1.44638e-11
Molecular function	transition metal ion binding	GO:0046914	7	2.06279e-13	1.58857	240	2909	1621	31212	TRINITY_DN23451_c14_g1,TRINITY_DN13824_c13_g1,TRINITY_DN20863_c3_g1,TRINITY_DN24926_c0_g1,TRINITY_DN17039_c0_g1,TRINITY_DN21102_c0_g1,TRINITY_DN16155_c4_g1,TRINITY_DN23959_c6_g1,TRINITY_DN23988_c4_g1,TRINITY_DN20863_c31_g1,TRINITY_DN17006_c4_g1,TRINITY_DN12753_c0_g1,TRINITY_DN12500_c4_g1,TRINITY_DN15516_c0_g1,TRINITY_DN20863_c38_g1,TRINITY_DN18127_c2_g1,TRINITY_DN22238_c1_g1,TRINITY_DN17006_c8_g1…	1.48669e-11
Biological process	porphyrin-containing compound biosynthetic process	GO:0006779	7	2.17604e-13	3.89366	39	192	1564	29980	TRINITY_DN16299_c2_g1,TRINITY_DN22153_c1_g1,TRINITY_DN23191_c7_g1,TRINITY_DN18653_c0_g1,TRINITY_DN24154_c2_g1,TRINITY_DN24154_c2_g2,TRINITY_DN16299_c7_g1,TRINITY_DN13342_c1_g1,TRINITY_DN23791_c2_g1,TRINITY_DN15809_c3_g4,TRINITY_DN16299_c0_g4,TRINITY_DN16299_c0_g3,TRINITY_DN23191_c3_g4,TRINITY_DN23191_c3_g3,TRINITY_DN23191_c3_g2,TRINITY_DN23191_c3_g1,TRINITY_DN11390_c0_g1,TRINITY_DN15809_c6_g1,TRI…	2.39999e-11
Molecular function	magnesium-protoporphyrin IX monomethyl ester (oxidative) cyclase activity	GO:0048529	6	3.86247e-13	13.1743	13	19	1621	31212	TRINITY_DN23191_c7_g1,TRINITY_DN13342_c1_g1,TRINITY_DN23191_c3_g4,TRINITY_DN23191_c3_g3,TRINITY_DN23191_c3_g2,TRINITY_DN23191_c3_g1,TRINITY_DN23191_c11_g1,TRINITY_DN23191_c6_g1,TRINITY_DN23191_c2_g1,TRINITY_DN23191_c5_g1,TRINITY_DN23191_c10_g1,TRINITY_DN23191_c1_g1,TRINITY_DN23191_c1_g2,	2.59815e-11
Biological process	carbon utilization	GO:0015976	6	2.55573e-13	8.09349	19	45	1564	29980	TRINITY_DN17006_c4_g1,TRINITY_DN17006_c8_g1,TRINITY_DN17006_c15_g1,TRINITY_DN11339_c0_g1,TRINITY_DN14290_c0_g1,TRINITY_DN14290_c0_g2,TRINITY_DN17006_c18_g1,TRINITY_DN14290_c7_g1,TRINITY_DN17006_c14_g1,TRINITY_DN17006_c3_g1,TRINITY_DN17006_c10_g1,TRINITY_DN17006_c17_g1,TRINITY_DN17006_c2_g5,TRINITY_DN17006_c2_g4,TRINITY_DN17006_c2_g3,TRINITY_DN17006_c2_g2,TRINITY_DN17006_c13_g1,TRINITY_DN14290_c5_…	2.70601e-11
Molecular function	oxidoreductase activity, acting on the CH-CH group of donors, NAD or NADP as acceptor	GO:0016628	5	7.16982e-13	4.10925	35	164	1621	31212	TRINITY_DN16299_c2_g1,TRINITY_DN14126_c8_g1,TRINITY_DN15516_c0_g1,TRINITY_DN19266_c10_g1,TRINITY_DN14126_c1_g5,TRINITY_DN14126_c1_g2,TRINITY_DN14126_c1_g1,TRINITY_DN14126_c1_g4,TRINITY_DN14126_c1_g3,TRINITY_DN14126_c10_g1,TRINITY_DN18653_c0_g1,TRINITY_DN14126_c7_g1,TRINITY_DN16299_c7_g1,TRINITY_DN14126_c13_g1,TRINITY_DN14126_c4_g1,TRINITY_DN16299_c0_g4,TRINITY_DN16299_c0_g3,TRINITY_DN14126_c0_g1,…	4.52147e-11
Molecular function	heme binding	GO:0020037	5	1.26887e-12	2.10697	101	923	1621	31212	TRINITY_DN13824_c13_g1,TRINITY_DN20863_c3_g1,TRINITY_DN24926_c0_g1,TRINITY_DN23959_c6_g1,TRINITY_DN23988_c4_g1,TRINITY_DN20863_c31_g1,TRINITY_DN13105_c0_g1,TRINITY_DN12500_c4_g1,TRINITY_DN20863_c38_g1,TRINITY_DN18127_c2_g1,TRINITY_DN22238_c1_g1,TRINITY_DN20863_c7_g1,TRINITY_DN17395_c3_g1,TRINITY_DN17352_c0_g1,TRINITY_DN13824_c21_g1,TRINITY_DN21077_c2_g1,TRINITY_DN13824_c8_g1,TRINITY_DN12500_c21_g…	7.53114e-11
Biological process	response to high light intensity	GO:0009644	7	8.17013e-13	3.66867	40	209	1564	29980	TRINITY_DN13956_c15_g1,TRINITY_DN16072_c1_g2,TRINITY_DN16072_c1_g1,TRINITY_DN19255_c4_g1,TRINITY_DN13956_c6_g1,TRINITY_DN13956_c2_g1,TRINITY_DN14962_c0_g1,TRINITY_DN16072_c10_g1,TRINITY_DN16555_c46_g1,TRINITY_DN17932_c0_g1,TRINITY_DN19255_c1_g1,TRINITY_DN16555_c10_g2,TRINITY_DN16555_c10_g1,TRINITY_DN13956_c10_g1,TRINITY_DN21878_c20_g1,TRINITY_DN13956_c17_g1,TRINITY_DN13859_c0_g2,TRINITY_DN23679_c…	8.31782e-11
Biological process	tetrapyrrole biosynthetic process	GO:0033014	6	8.49765e-13	3.73792	39	200	1564	29980	TRINITY_DN16299_c2_g1,TRINITY_DN22153_c1_g1,TRINITY_DN23191_c7_g1,TRINITY_DN18653_c0_g1,TRINITY_DN24154_c2_g1,TRINITY_DN24154_c2_g2,TRINITY_DN16299_c7_g1,TRINITY_DN13342_c1_g1,TRINITY_DN23791_c2_g1,TRINITY_DN15809_c3_g4,TRINITY_DN16299_c0_g4,TRINITY_DN16299_c0_g3,TRINITY_DN23191_c3_g4,TRINITY_DN23191_c3_g3,TRINITY_DN23191_c3_g2,TRINITY_DN23191_c3_g1,TRINITY_DN11390_c0_g1,TRINITY_DN15809_c6_g1,TRI…	8.33084e-11
Biological process	response to red or far red light	GO:0009639	6	2.09166e-12	2.83233	56	379	1564	29980	TRINITY_DN14049_c4_g1,TRINITY_DN13365_c3_g1,TRINITY_DN16072_c1_g2,TRINITY_DN16072_c1_g1,TRINITY_DN12489_c3_g1,TRINITY_DN13365_c7_g1,TRINITY_DN14049_c8_g1,TRINITY_DN12489_c7_g1,TRINITY_DN21358_c2_g2,TRINITY_DN15066_c0_g1,TRINITY_DN18361_c1_g1,TRINITY_DN16072_c10_g1,TRINITY_DN12489_c0_g1,TRINITY_DN13365_c0_g1,TRINITY_DN13365_c14_g1,TRINITY_DN14049_c5_g1,TRINITY_DN13365_c2_g1,TRINITY_DN13365_c2_g2,T…	1.97737e-10
Molecular function	terpene synthase activity	GO:0010333	6	4.45743e-12	6.31798	21	64	1621	31212	TRINITY_DN19000_c0_g1,TRINITY_DN19000_c7_g1,TRINITY_DN19000_c17_g1,TRINITY_DN19000_c1_g1,TRINITY_DN19000_c1_g2,TRINITY_DN19000_c1_g3,TRINITY_DN19000_c1_g4,TRINITY_DN19000_c1_g5,TRINITY_DN19000_c1_g6,TRINITY_DN19000_c13_g1,TRINITY_DN19000_c5_g1,TRINITY_DN19000_c18_g1,TRINITY_DN13776_c0_g1,TRINITY_DN19000_c10_g1,TRINITY_DN19000_c9_g1,TRINITY_DN19000_c6_g1,TRINITY_DN16490_c0_g2,TRINITY_DN19000_c19_g…	2.49864e-10
Molecular function	11-oxo-beta-amyrin 30-oxidase activity	GO:0102375	6	5.13289e-12	12.8365	12	18	1621	31212	TRINITY_DN20863_c3_g1,TRINITY_DN20863_c7_g1,TRINITY_DN20863_c23_g1,TRINITY_DN23988_c5_g1,TRINITY_DN22960_c2_g1,TRINITY_DN20863_c40_g1,TRINITY_DN20863_c15_g1,TRINITY_DN20863_c39_g1,TRINITY_DN23988_c2_g2,TRINITY_DN20863_c42_g1,TRINITY_DN20863_c6_g2,TRINITY_DN20863_c6_g4,	2.72584e-10
Biological process	reductive pentose-phosphate cycle	GO:0019253	7	5.41511e-12	3.13795	46	281	1564	29980	TRINITY_DN21641_c17_g1,TRINITY_DN12767_c8_g1,TRINITY_DN12767_c4_g1,TRINITY_DN22088_c0_g2,TRINITY_DN21641_c3_g1,TRINITY_DN12767_c17_g1,TRINITY_DN22902_c0_g1,TRINITY_DN13422_c2_g3,TRINITY_DN12767_c13_g1,TRINITY_DN23690_c11_g1,TRINITY_DN18101_c2_g1,TRINITY_DN12767_c0_g2,TRINITY_DN12767_c0_g5,TRINITY_DN20259_c0_g3,TRINITY_DN7936_c0_g1,TRINITY_DN21641_c16_g1,TRINITY_DN18847_c2_g1,TRINITY_DN18847_c2_g4…	3.98161e-10
Biological process	photosynthesis, dark reaction	GO:0019685	6	5.41511e-12	3.13795	46	281	1564	29980	TRINITY_DN21641_c17_g1,TRINITY_DN12767_c8_g1,TRINITY_DN12767_c4_g1,TRINITY_DN22088_c0_g2,TRINITY_DN21641_c3_g1,TRINITY_DN12767_c17_g1,TRINITY_DN22902_c0_g1,TRINITY_DN13422_c2_g3,TRINITY_DN12767_c13_g1,TRINITY_DN23690_c11_g1,TRINITY_DN18101_c2_g1,TRINITY_DN12767_c0_g2,TRINITY_DN12767_c0_g5,TRINITY_DN20259_c0_g3,TRINITY_DN7936_c0_g1,TRINITY_DN21641_c16_g1,TRINITY_DN18847_c2_g1,TRINITY_DN18847_c2_g4…	3.98161e-10
Biological process	glycyrrhetinate metabolic process	GO:1902384	10	5.40223e-12	12.7792	12	18	1564	29980	TRINITY_DN20863_c3_g1,TRINITY_DN20863_c7_g1,TRINITY_DN20863_c23_g1,TRINITY_DN23988_c5_g1,TRINITY_DN22960_c2_g1,TRINITY_DN20863_c40_g1,TRINITY_DN20863_c15_g1,TRINITY_DN20863_c39_g1,TRINITY_DN23988_c2_g2,TRINITY_DN20863_c42_g1,TRINITY_DN20863_c6_g2,TRINITY_DN20863_c6_g4,	4.76657e-10
Biological process	glycyrrhetinate biosynthetic process	GO:1902386	11	5.40223e-12	12.7792	12	18	1564	29980	TRINITY_DN20863_c3_g1,TRINITY_DN20863_c7_g1,TRINITY_DN20863_c23_g1,TRINITY_DN23988_c5_g1,TRINITY_DN22960_c2_g1,TRINITY_DN20863_c40_g1,TRINITY_DN20863_c15_g1,TRINITY_DN20863_c39_g1,TRINITY_DN23988_c2_g2,TRINITY_DN20863_c42_g1,TRINITY_DN20863_c6_g2,TRINITY_DN20863_c6_g4,	4.76657e-10
Biological process	11-oxo-beta-amyrin metabolic process	GO:1902381	10	5.40223e-12	12.7792	12	18	1564	29980	TRINITY_DN20863_c3_g1,TRINITY_DN20863_c7_g1,TRINITY_DN20863_c23_g1,TRINITY_DN23988_c5_g1,TRINITY_DN22960_c2_g1,TRINITY_DN20863_c40_g1,TRINITY_DN20863_c15_g1,TRINITY_DN20863_c39_g1,TRINITY_DN23988_c2_g2,TRINITY_DN20863_c42_g1,TRINITY_DN20863_c6_g2,TRINITY_DN20863_c6_g4,	4.76657e-10
Biological process	11-oxo-beta-amyrin catabolic process	GO:1902382	11	5.40223e-12	12.7792	12	18	1564	29980	TRINITY_DN20863_c3_g1,TRINITY_DN20863_c7_g1,TRINITY_DN20863_c23_g1,TRINITY_DN23988_c5_g1,TRINITY_DN22960_c2_g1,TRINITY_DN20863_c40_g1,TRINITY_DN20863_c15_g1,TRINITY_DN20863_c39_g1,TRINITY_DN23988_c2_g2,TRINITY_DN20863_c42_g1,TRINITY_DN20863_c6_g2,TRINITY_DN20863_c6_g4,	4.76657e-10
Biological process	pentacyclic triterpenoid catabolic process	GO:0019741	10	5.40223e-12	12.7792	12	18	1564	29980	TRINITY_DN20863_c3_g1,TRINITY_DN20863_c7_g1,TRINITY_DN20863_c23_g1,TRINITY_DN23988_c5_g1,TRINITY_DN22960_c2_g1,TRINITY_DN20863_c40_g1,TRINITY_DN20863_c15_g1,TRINITY_DN20863_c39_g1,TRINITY_DN23988_c2_g2,TRINITY_DN20863_c42_g1,TRINITY_DN20863_c6_g2,TRINITY_DN20863_c6_g4,	4.76657e-10
Biological process	triterpenoid catabolic process	GO:0016105	9	5.40223e-12	12.7792	12	18	1564	29980	TRINITY_DN20863_c3_g1,TRINITY_DN20863_c7_g1,TRINITY_DN20863_c23_g1,TRINITY_DN23988_c5_g1,TRINITY_DN22960_c2_g1,TRINITY_DN20863_c40_g1,TRINITY_DN20863_c15_g1,TRINITY_DN20863_c39_g1,TRINITY_DN23988_c2_g2,TRINITY_DN20863_c42_g1,TRINITY_DN20863_c6_g2,TRINITY_DN20863_c6_g4,	4.76657e-10
Biological process	polysaccharide biosynthetic process	GO:0000271	6	5.39246e-12	2.7384	57	399	1564	29980	TRINITY_DN23302_c0_g1,TRINITY_DN23796_c0_g2,TRINITY_DN23912_c6_g1,TRINITY_DN14421_c1_g1,TRINITY_DN22257_c0_g1,TRINITY_DN24100_c1_g1,TRINITY_DN10176_c0_g1,TRINITY_DN23912_c3_g2,TRINITY_DN23912_c3_g1,TRINITY_DN23912_c3_g5,TRINITY_DN23912_c3_g4,TRINITY_DN19199_c0_g1,TRINITY_DN21532_c1_g1,TRINITY_DN19953_c0_g2,TRINITY_DN19953_c0_g3,TRINITY_DN14934_c1_g1,TRINITY_DN24030_c1_g2,TRINITY_DN22285_c0_g1,TRI…	4.92202e-10
Molecular function	ion binding	GO:0043167	4	1.78735e-11	1.17764	862	14094	1621	31212	TRINITY_DN23451_c14_g1,TRINITY_DN13824_c13_g1,TRINITY_DN23175_c0_g1,TRINITY_DN20406_c8_g1,TRINITY_DN23114_c1_g1,TRINITY_DN20863_c3_g1,TRINITY_DN24926_c0_g1,TRINITY_DN16555_c47_g1,TRINITY_DN14049_c4_g1,TRINITY_DN17039_c0_g1,TRINITY_DN23934_c1_g1,TRINITY_DN22177_c0_g1,TRINITY_DN24160_c23_g1,TRINITY_DN19360_c0_g1,TRINITY_DN22992_c0_g2,TRINITY_DN672_c0_g1,TRINITY_DN13956_c15_g1,TRINITY_DN23551_c2_g1,…	9.01717e-10
Molecular function	oxidoreductase activity, acting on paired donors, with incorporation or reduction of molecular oxygen, NAD(P)H as one donor, and incorporation of one atom of oxygen	GO:0016709	5	2.0775e-11	3.02293	46	293	1621	31212	TRINITY_DN13824_c13_g1,TRINITY_DN20863_c3_g1,TRINITY_DN24926_c0_g1,TRINITY_DN18127_c2_g1,TRINITY_DN23191_c7_g1,TRINITY_DN20863_c7_g1,TRINITY_DN13824_c21_g1,TRINITY_DN13824_c8_g1,TRINITY_DN20863_c23_g1,TRINITY_DN13824_c36_g1,TRINITY_DN23988_c5_g1,TRINITY_DN22960_c2_g1,TRINITY_DN13824_c3_g3,TRINITY_DN20863_c40_g1,TRINITY_DN20863_c15_g1,TRINITY_DN20863_c39_g1,TRINITY_DN13342_c1_g1,TRINITY_DN19859_c0…	9.98192e-10
Biological process	starch biosynthetic process	GO:0019252	8	1.88329e-11	5.62285	22	75	1564	29980	TRINITY_DN23302_c0_g1,TRINITY_DN23796_c0_g2,TRINITY_DN23912_c6_g1,TRINITY_DN23912_c3_g2,TRINITY_DN23912_c3_g1,TRINITY_DN23912_c3_g5,TRINITY_DN23912_c3_g4,TRINITY_DN23053_c1_g1,TRINITY_DN22730_c3_g1,TRINITY_DN15110_c0_g1,TRINITY_DN15110_c0_g2,TRINITY_DN23912_c2_g1,TRINITY_DN13134_c0_g1,TRINITY_DN13134_c0_g2,TRINITY_DN12630_c0_g1,TRINITY_DN22522_c1_g1,TRINITY_DN20733_c0_g1,TRINITY_DN15167_c0_g1,TRI…	1.24627e-09
Biological process	nonphotochemical quenching	GO:0010196	7	1.82846e-11	7.0416	18	49	1564	29980	TRINITY_DN13365_c3_g1,TRINITY_DN13365_c7_g1,TRINITY_DN19083_c0_g1,TRINITY_DN13365_c0_g1,TRINITY_DN13365_c14_g1,TRINITY_DN13365_c2_g1,TRINITY_DN13365_c2_g2,TRINITY_DN17542_c16_g1,TRINITY_DN13365_c10_g1,TRINITY_DN13365_c15_g1,TRINITY_DN13365_c5_g1,TRINITY_DN22860_c0_g1,TRINITY_DN19083_c6_g1,TRINITY_DN13365_c9_g1,TRINITY_DN13365_c11_g1,TRINITY_DN13365_c4_g1,TRINITY_DN13365_c16_g1,TRINITY_DN13365_c8_…	1.27367e-09
Biological process	energy quenching	GO:1990066	6	1.82846e-11	7.0416	18	49	1564	29980	TRINITY_DN13365_c3_g1,TRINITY_DN13365_c7_g1,TRINITY_DN19083_c0_g1,TRINITY_DN13365_c0_g1,TRINITY_DN13365_c14_g1,TRINITY_DN13365_c2_g1,TRINITY_DN13365_c2_g2,TRINITY_DN17542_c16_g1,TRINITY_DN13365_c10_g1,TRINITY_DN13365_c15_g1,TRINITY_DN13365_c5_g1,TRINITY_DN22860_c0_g1,TRINITY_DN19083_c6_g1,TRINITY_DN13365_c9_g1,TRINITY_DN13365_c11_g1,TRINITY_DN13365_c4_g1,TRINITY_DN13365_c16_g1,TRINITY_DN13365_c8_…	1.27367e-09
Cellular component	intracellular membrane-bounded organelle	GO:0043231	5	1.24978e-10	1.10694	1154	20661	1542	30560	TRINITY_DN13824_c13_g1,TRINITY_DN23175_c0_g1,TRINITY_DN20406_c8_g1,TRINITY_DN20514_c0_g1,TRINITY_DN21193_c30_g1,TRINITY_DN23114_c1_g1,TRINITY_DN24926_c0_g1,TRINITY_DN16555_c47_g1,TRINITY_DN14049_c4_g1,TRINITY_DN17039_c0_g1,TRINITY_DN23934_c1_g1,TRINITY_DN22177_c0_g1,TRINITY_DN24160_c23_g1,TRINITY_DN18746_c5_g1,TRINITY_DN672_c0_g1,TRINITY_DN23928_c0_g3,TRINITY_DN13956_c15_g1,TRINITY_DN15751_c13_g1…	1.48986e-09
Molecular function	carbonate dehydratase activity	GO:0004089	6	3.39191e-11	6.41826	19	57	1621	31212	TRINITY_DN17006_c4_g1,TRINITY_DN17006_c8_g1,TRINITY_DN17006_c15_g1,TRINITY_DN11339_c0_g1,TRINITY_DN14290_c0_g1,TRINITY_DN14290_c0_g2,TRINITY_DN17006_c18_g1,TRINITY_DN14290_c7_g1,TRINITY_DN17006_c14_g1,TRINITY_DN17006_c3_g1,TRINITY_DN17006_c10_g1,TRINITY_DN17006_c17_g1,TRINITY_DN17006_c2_g5,TRINITY_DN17006_c2_g4,TRINITY_DN17006_c2_g3,TRINITY_DN17006_c2_g2,TRINITY_DN17006_c13_g1,TRINITY_DN14290_c5_…	1.55565e-09
Cellular component	cytoplasm	GO:0005737	3	1.50678e-10	1.10869	1141	20396	1542	30560	TRINITY_DN13824_c13_g1,TRINITY_DN23175_c0_g1,TRINITY_DN20406_c8_g1,TRINITY_DN21193_c30_g1,TRINITY_DN23114_c1_g1,TRINITY_DN24926_c0_g1,TRINITY_DN16555_c47_g1,TRINITY_DN14049_c4_g1,TRINITY_DN23934_c1_g1,TRINITY_DN22177_c0_g1,TRINITY_DN24160_c23_g1,TRINITY_DN18746_c5_g1,TRINITY_DN22992_c0_g2,TRINITY_DN672_c0_g1,TRINITY_DN23928_c0_g3,TRINITY_DN13956_c15_g1,TRINITY_DN18421_c0_g1,TRINITY_DN15751_c13_g1…	1.75018e-09
Biological process	carbon fixation	GO:0015977	4	3.40079e-11	2.97893	46	296	1564	29980	TRINITY_DN21641_c17_g1,TRINITY_DN12767_c8_g1,TRINITY_DN12767_c4_g1,TRINITY_DN22088_c0_g2,TRINITY_DN21641_c3_g1,TRINITY_DN12767_c17_g1,TRINITY_DN22902_c0_g1,TRINITY_DN13422_c2_g3,TRINITY_DN12767_c13_g1,TRINITY_DN23690_c11_g1,TRINITY_DN18101_c2_g1,TRINITY_DN12767_c0_g2,TRINITY_DN12767_c0_g5,TRINITY_DN20259_c0_g3,TRINITY_DN7936_c0_g1,TRINITY_DN21641_c16_g1,TRINITY_DN18847_c2_g1,TRINITY_DN18847_c2_g4…	2.19558e-09
Biological process	porphyrin-containing compound metabolic process	GO:0006778	6	3.67719e-11	3.15721	42	255	1564	29980	TRINITY_DN16299_c2_g1,TRINITY_DN22153_c1_g1,TRINITY_DN23191_c7_g1,TRINITY_DN18653_c0_g1,TRINITY_DN24154_c2_g1,TRINITY_DN24154_c2_g2,TRINITY_DN16299_c7_g1,TRINITY_DN13342_c1_g1,TRINITY_DN23791_c2_g1,TRINITY_DN15809_c3_g4,TRINITY_DN21018_c0_g1,TRINITY_DN16299_c0_g4,TRINITY_DN16299_c0_g3,TRINITY_DN23191_c3_g4,TRINITY_DN23191_c3_g3,TRINITY_DN23191_c3_g2,TRINITY_DN23191_c3_g1,TRINITY_DN11390_c0_g1,TRI…	2.31751e-09
Biological process	pigment biosynthetic process	GO:0046148	4	4.63464e-11	2.83768	49	331	1564	29980	TRINITY_DN16299_c2_g1,TRINITY_DN22153_c1_g1,TRINITY_DN18127_c2_g1,TRINITY_DN23191_c7_g1,TRINITY_DN18653_c0_g1,TRINITY_DN8032_c0_g1,TRINITY_DN24185_c0_g2,TRINITY_DN23199_c0_g3,TRINITY_DN23199_c0_g2,TRINITY_DN23199_c0_g1,TRINITY_DN24154_c2_g1,TRINITY_DN24154_c2_g2,TRINITY_DN16299_c7_g1,TRINITY_DN13342_c1_g1,TRINITY_DN23791_c2_g1,TRINITY_DN20308_c0_g1,TRINITY_DN15809_c3_g4,TRINITY_DN16299_c0_g4,TRIN…	2.853e-09
Biological process	starch metabolic process	GO:0005982	7	5.04927e-11	4.14847	29	134	1564	29980	TRINITY_DN23302_c0_g1,TRINITY_DN23796_c0_g2,TRINITY_DN23912_c6_g1,TRINITY_DN20849_c8_g1,TRINITY_DN23912_c3_g2,TRINITY_DN23912_c3_g1,TRINITY_DN23912_c3_g5,TRINITY_DN23912_c3_g4,TRINITY_DN23053_c1_g1,TRINITY_DN22730_c3_g1,TRINITY_DN15110_c0_g1,TRINITY_DN15110_c0_g2,TRINITY_DN23912_c2_g1,TRINITY_DN13134_c0_g1,TRINITY_DN13134_c0_g2,TRINITY_DN12630_c0_g1,TRINITY_DN22522_c1_g1,TRINITY_DN20733_c0_g1,TRI…	3.0376e-09
Biological process	cellular lipid metabolic process	GO:0044255	5	6.19156e-11	1.69136	156	1768	1564	29980	TRINITY_DN13824_c13_g1,TRINITY_DN20863_c3_g1,TRINITY_DN21933_c1_g2,TRINITY_DN23551_c2_g1,TRINITY_DN12313_c0_g1,TRINITY_DN16299_c2_g1,TRINITY_DN12812_c0_g1,TRINITY_DN14126_c8_g1,TRINITY_DN20863_c7_g1,TRINITY_DN13062_c0_g1,TRINITY_DN22531_c0_g1,TRINITY_DN14653_c1_g1,TRINITY_DN19000_c0_g1,TRINITY_DN23844_c2_g6,TRINITY_DN23844_c2_g4,TRINITY_DN23844_c2_g1,TRINITY_DN23844_c2_g2,TRINITY_DN23551_c5_g1,TR…	3.56284e-09
Biological process	glucan biosynthetic process	GO:0009250	7	6.11611e-11	3.10845	42	259	1564	29980	TRINITY_DN23302_c0_g1,TRINITY_DN23796_c0_g2,TRINITY_DN23912_c6_g1,TRINITY_DN24100_c1_g1,TRINITY_DN10176_c0_g1,TRINITY_DN23912_c3_g2,TRINITY_DN23912_c3_g1,TRINITY_DN23912_c3_g5,TRINITY_DN23912_c3_g4,TRINITY_DN19199_c0_g1,TRINITY_DN19953_c0_g2,TRINITY_DN19953_c0_g3,TRINITY_DN14934_c1_g1,TRINITY_DN24030_c1_g2,TRINITY_DN22285_c0_g1,TRINITY_DN19399_c2_g3,TRINITY_DN19193_c0_g5,TRINITY_DN22650_c1_g3,TRI…	3.59763e-09
Molecular function	small molecule binding	GO:0036094	3	1.65461e-10	1.16249	884	14642	1621	31212	TRINITY_DN23451_c14_g1,TRINITY_DN13824_c13_g1,TRINITY_DN23175_c0_g1,TRINITY_DN20406_c8_g1,TRINITY_DN23114_c1_g1,TRINITY_DN20863_c3_g1,TRINITY_DN24926_c0_g1,TRINITY_DN16555_c47_g1,TRINITY_DN14049_c4_g1,TRINITY_DN17039_c0_g1,TRINITY_DN23934_c1_g1,TRINITY_DN22177_c0_g1,TRINITY_DN24160_c23_g1,TRINITY_DN19360_c0_g1,TRINITY_DN22992_c0_g2,TRINITY_DN672_c0_g1,TRINITY_DN13956_c15_g1,TRINITY_DN23551_c2_g1,…	6.18333e-09
Biological process	tetrapyrrole metabolic process	GO:0033013	5	1.13609e-10	3.04958	42	264	1564	29980	TRINITY_DN16299_c2_g1,TRINITY_DN22153_c1_g1,TRINITY_DN23191_c7_g1,TRINITY_DN18653_c0_g1,TRINITY_DN24154_c2_g1,TRINITY_DN24154_c2_g2,TRINITY_DN16299_c7_g1,TRINITY_DN13342_c1_g1,TRINITY_DN23791_c2_g1,TRINITY_DN15809_c3_g4,TRINITY_DN21018_c0_g1,TRINITY_DN16299_c0_g4,TRINITY_DN16299_c0_g3,TRINITY_DN23191_c3_g4,TRINITY_DN23191_c3_g3,TRINITY_DN23191_c3_g2,TRINITY_DN23191_c3_g1,TRINITY_DN11390_c0_g1,TRI…	6.39836e-09
Molecular function	geraniol 10-hydroxylase activity	GO:0102811	6	1.78119e-10	6.68023	17	49	1621	31212	TRINITY_DN13824_c13_g1,TRINITY_DN13824_c21_g1,TRINITY_DN13824_c8_g1,TRINITY_DN13824_c36_g1,TRINITY_DN13824_c3_g3,TRINITY_DN13824_c20_g1,TRINITY_DN13824_c39_g1,TRINITY_DN13824_c7_g1,TRINITY_DN13824_c11_g1,TRINITY_DN13824_c35_g1,TRINITY_DN13824_c18_g1,TRINITY_DN13824_c31_g1,TRINITY_DN13824_c38_g1,TRINITY_DN13824_c10_g1,TRINITY_DN13824_c22_g1,TRINITY_DN13824_c30_g1,TRINITY_DN13824_c29_g1,	6.41866e-09
Molecular function	glycogen (starch) synthase activity	GO:0004373	8	1.47177e-10	10.5026	12	22	1621	31212	TRINITY_DN23912_c6_g1,TRINITY_DN23912_c3_g2,TRINITY_DN23912_c3_g1,TRINITY_DN23912_c3_g5,TRINITY_DN23912_c3_g4,TRINITY_DN23912_c2_g1,TRINITY_DN13134_c0_g1,TRINITY_DN13134_c0_g2,TRINITY_DN12630_c0_g1,TRINITY_DN20733_c0_g1,TRINITY_DN15150_c1_g2,TRINITY_DN15150_c1_g1,	6.45659e-09
Molecular function	magnesium chelatase activity	GO:0016851	6	1.47177e-10	10.5026	12	22	1621	31212	TRINITY_DN22153_c1_g1,TRINITY_DN24154_c2_g1,TRINITY_DN24154_c2_g2,TRINITY_DN11390_c0_g1,TRINITY_DN12182_c0_g1,TRINITY_DN24154_c3_g1,TRINITY_DN24154_c4_g8,TRINITY_DN24154_c4_g2,TRINITY_DN24154_c4_g1,TRINITY_DN24154_c4_g6,TRINITY_DN24154_c4_g4,TRINITY_DN24154_c4_g5,	6.45659e-09
Molecular function	ligase activity, forming nitrogen-metal bonds	GO:0051002	4	1.47177e-10	10.5026	12	22	1621	31212	TRINITY_DN22153_c1_g1,TRINITY_DN24154_c2_g1,TRINITY_DN24154_c2_g2,TRINITY_DN11390_c0_g1,TRINITY_DN12182_c0_g1,TRINITY_DN24154_c3_g1,TRINITY_DN24154_c4_g8,TRINITY_DN24154_c4_g2,TRINITY_DN24154_c4_g1,TRINITY_DN24154_c4_g6,TRINITY_DN24154_c4_g4,TRINITY_DN24154_c4_g5,	6.45659e-09
Molecular function	ligase activity, forming nitrogen-metal bonds, forming coordination complexes	GO:0051003	5	1.47177e-10	10.5026	12	22	1621	31212	TRINITY_DN22153_c1_g1,TRINITY_DN24154_c2_g1,TRINITY_DN24154_c2_g2,TRINITY_DN11390_c0_g1,TRINITY_DN12182_c0_g1,TRINITY_DN24154_c3_g1,TRINITY_DN24154_c4_g8,TRINITY_DN24154_c4_g2,TRINITY_DN24154_c4_g1,TRINITY_DN24154_c4_g6,TRINITY_DN24154_c4_g4,TRINITY_DN24154_c4_g5,	6.45659e-09
Biological process	alkaloid metabolic process	GO:0009820	5	1.1849e-10	4.41052	26	113	1564	29980	TRINITY_DN8777_c1_g1,TRINITY_DN20863_c11_g1,TRINITY_DN22960_c2_g3,TRINITY_DN19545_c0_g1,TRINITY_DN15797_c1_g1,TRINITY_DN15630_c2_g2,TRINITY_DN20174_c1_g2,TRINITY_DN15764_c2_g1,TRINITY_DN20863_c9_g1,TRINITY_DN20863_c45_g1,TRINITY_DN20863_c29_g1,TRINITY_DN22960_c0_g5,TRINITY_DN20863_c6_g1,TRINITY_DN20863_c6_g2,TRINITY_DN15019_c2_g1,TRINITY_DN15019_c2_g2,TRINITY_DN24038_c3_g1,TRINITY_DN19594_c0_g1,T…	6.53422e-09
Molecular function	carbon-oxygen lyase activity, acting on phosphates	GO:0016838	5	2.9462e-10	5.18398	21	78	1621	31212	TRINITY_DN19000_c0_g1,TRINITY_DN19000_c7_g1,TRINITY_DN19000_c17_g1,TRINITY_DN19000_c1_g1,TRINITY_DN19000_c1_g2,TRINITY_DN19000_c1_g3,TRINITY_DN19000_c1_g4,TRINITY_DN19000_c1_g5,TRINITY_DN19000_c1_g6,TRINITY_DN19000_c13_g1,TRINITY_DN19000_c5_g1,TRINITY_DN19000_c18_g1,TRINITY_DN13776_c0_g1,TRINITY_DN19000_c10_g1,TRINITY_DN19000_c9_g1,TRINITY_DN19000_c6_g1,TRINITY_DN16490_c0_g2,TRINITY_DN19000_c19_g…	1.02507e-08
Molecular function	oxidoreductase activity, acting on the CH-CH group of donors, oxygen as acceptor	GO:0016634	5	4.01536e-10	6.84614	16	45	1621	31212	TRINITY_DN20863_c11_g1,TRINITY_DN22960_c2_g3,TRINITY_DN19545_c0_g1,TRINITY_DN15797_c1_g1,TRINITY_DN15764_c2_g1,TRINITY_DN20863_c9_g1,TRINITY_DN20863_c45_g1,TRINITY_DN20863_c29_g1,TRINITY_DN22960_c0_g5,TRINITY_DN20863_c6_g1,TRINITY_DN20863_c6_g2,TRINITY_DN15019_c2_g1,TRINITY_DN15019_c2_g2,TRINITY_DN23959_c3_g1,TRINITY_DN18595_c1_g2,TRINITY_DN18595_c1_g1,	1.3505e-08
Cellular component	membrane-bounded organelle	GO:0043227	4	1.7421e-09	1.09818	1158	20898	1542	30560	TRINITY_DN13824_c13_g1,TRINITY_DN23175_c0_g1,TRINITY_DN20406_c8_g1,TRINITY_DN20514_c0_g1,TRINITY_DN21193_c30_g1,TRINITY_DN23114_c1_g1,TRINITY_DN24926_c0_g1,TRINITY_DN16555_c47_g1,TRINITY_DN14049_c4_g1,TRINITY_DN17039_c0_g1,TRINITY_DN23934_c1_g1,TRINITY_DN22177_c0_g1,TRINITY_DN24160_c23_g1,TRINITY_DN18746_c5_g1,TRINITY_DN672_c0_g1,TRINITY_DN23928_c0_g3,TRINITY_DN13956_c15_g1,TRINITY_DN15751_c13_g1…	1.97292e-08
Molecular function	alcohol dehydrogenase (NAD+) activity	GO:0004022	7	7.89633e-10	5.77643	18	60	1621	31212	TRINITY_DN16155_c4_g1,TRINITY_DN12753_c0_g1,TRINITY_DN16155_c16_g1,TRINITY_DN16155_c8_g1,TRINITY_DN16155_c11_g1,TRINITY_DN16155_c1_g3,TRINITY_DN16155_c1_g4,TRINITY_DN16155_c1_g2,TRINITY_DN16155_c9_g1,TRINITY_DN16155_c15_g1,TRINITY_DN16155_c10_g1,TRINITY_DN16155_c2_g1,TRINITY_DN21894_c1_g2,TRINITY_DN21894_c1_g1,TRINITY_DN16155_c13_g1,TRINITY_DN16155_c3_g1,TRINITY_DN17813_c1_g1,TRINITY_DN16155_c7_g…	2.57013e-08
Biological process	polysaccharide metabolic process	GO:0005976	5	5.23625e-10	2.04763	83	777	1564	29980	TRINITY_DN19360_c0_g1,TRINITY_DN23302_c0_g1,TRINITY_DN23796_c0_g2,TRINITY_DN23912_c6_g1,TRINITY_DN14421_c1_g1,TRINITY_DN22257_c0_g1,TRINITY_DN24100_c1_g1,TRINITY_DN20849_c8_g1,TRINITY_DN10176_c0_g1,TRINITY_DN23912_c3_g2,TRINITY_DN23912_c3_g1,TRINITY_DN23912_c3_g5,TRINITY_DN23912_c3_g4,TRINITY_DN19199_c0_g1,TRINITY_DN21532_c1_g1,TRINITY_DN19953_c0_g2,TRINITY_DN19953_c0_g3,TRINITY_DN14934_c1_g1,TRI…	2.82864e-08
Biological process	regulation of photosynthesis, light reaction	GO:0042548	7	5.70066e-10	4.42357	24	104	1564	29980	TRINITY_DN21947_c5_g1,TRINITY_DN19255_c4_g1,TRINITY_DN21947_c2_g1,TRINITY_DN24047_c1_g2,TRINITY_DN21947_c4_g1,TRINITY_DN16508_c0_g2,TRINITY_DN16508_c0_g5,TRINITY_DN19255_c1_g1,TRINITY_DN17090_c4_g1,TRINITY_DN24047_c8_g1,TRINITY_DN24047_c4_g1,TRINITY_DN20089_c1_g1,TRINITY_DN24047_c2_g2,TRINITY_DN24047_c2_g1,TRINITY_DN24047_c2_g3,TRINITY_DN19255_c2_g1,TRINITY_DN21947_c7_g1,TRINITY_DN21947_c0_g1,TRI…	3.01793e-08
Molecular function	alcohol dehydrogenase [NAD(P)+] activity	GO:0018455	6	1.06593e-09	5.68174	18	61	1621	31212	TRINITY_DN16155_c4_g1,TRINITY_DN12753_c0_g1,TRINITY_DN16155_c16_g1,TRINITY_DN16155_c8_g1,TRINITY_DN16155_c11_g1,TRINITY_DN16155_c1_g3,TRINITY_DN16155_c1_g4,TRINITY_DN16155_c1_g2,TRINITY_DN16155_c9_g1,TRINITY_DN16155_c15_g1,TRINITY_DN16155_c10_g1,TRINITY_DN16155_c2_g1,TRINITY_DN21894_c1_g2,TRINITY_DN21894_c1_g1,TRINITY_DN16155_c13_g1,TRINITY_DN16155_c3_g1,TRINITY_DN17813_c1_g1,TRINITY_DN16155_c7_g…	3.36102e-08
Biological process	response to light intensity	GO:0009642	6	6.6866e-10	2.76473	45	312	1564	29980	TRINITY_DN13956_c15_g1,TRINITY_DN16072_c1_g2,TRINITY_DN16072_c1_g1,TRINITY_DN19255_c4_g1,TRINITY_DN13956_c6_g1,TRINITY_DN13956_c2_g1,TRINITY_DN14962_c0_g1,TRINITY_DN16072_c10_g1,TRINITY_DN16555_c46_g1,TRINITY_DN17932_c0_g1,TRINITY_DN19255_c1_g1,TRINITY_DN16555_c10_g2,TRINITY_DN16555_c10_g1,TRINITY_DN13956_c10_g1,TRINITY_DN18015_c1_g1,TRINITY_DN21878_c20_g1,TRINITY_DN13956_c17_g1,TRINITY_DN22224_c…	3.47048e-08
Molecular function	geraniol dehydrogenase activity	GO:0047924	6	1.26744e-09	7.48797	14	36	1621	31212	TRINITY_DN15630_c8_g1,TRINITY_DN23451_c15_g1,TRINITY_DN23451_c12_g1,TRINITY_DN16370_c2_g1,TRINITY_DN23451_c16_g1,TRINITY_DN15630_c2_g1,TRINITY_DN20174_c1_g1,TRINITY_DN23451_c6_g6,TRINITY_DN23451_c6_g2,TRINITY_DN23451_c6_g4,TRINITY_DN23451_c6_g3,TRINITY_DN23451_c13_g1,TRINITY_DN20174_c0_g1,TRINITY_DN23451_c7_g1,	3.87528e-08
Cellular component	amyloplast	GO:0009501	7	3.99764e-09	5.61522	17	60	1542	30560	TRINITY_DN23302_c0_g1,TRINITY_DN23796_c0_g2,TRINITY_DN23912_c6_g1,TRINITY_DN23912_c3_g2,TRINITY_DN23912_c3_g1,TRINITY_DN23912_c3_g5,TRINITY_DN23912_c3_g4,TRINITY_DN22730_c3_g1,TRINITY_DN23912_c2_g1,TRINITY_DN13134_c0_g1,TRINITY_DN13134_c0_g2,TRINITY_DN12630_c0_g1,TRINITY_DN22522_c1_g1,TRINITY_DN20733_c0_g1,TRINITY_DN14005_c1_g1,TRINITY_DN15150_c1_g2,TRINITY_DN15150_c1_g1,	4.4169e-08
Biological process	pentacyclic triterpenoid metabolic process	GO:0019742	9	1.07493e-09	9.20102	12	25	1564	29980	TRINITY_DN20863_c3_g1,TRINITY_DN20863_c7_g1,TRINITY_DN20863_c23_g1,TRINITY_DN23988_c5_g1,TRINITY_DN22960_c2_g1,TRINITY_DN20863_c40_g1,TRINITY_DN20863_c15_g1,TRINITY_DN20863_c39_g1,TRINITY_DN23988_c2_g2,TRINITY_DN20863_c42_g1,TRINITY_DN20863_c6_g2,TRINITY_DN20863_c6_g4,	5.4718e-08
Biological process	pentacyclic triterpenoid biosynthetic process	GO:0019745	10	1.07493e-09	9.20102	12	25	1564	29980	TRINITY_DN20863_c3_g1,TRINITY_DN20863_c7_g1,TRINITY_DN20863_c23_g1,TRINITY_DN23988_c5_g1,TRINITY_DN22960_c2_g1,TRINITY_DN20863_c40_g1,TRINITY_DN20863_c15_g1,TRINITY_DN20863_c39_g1,TRINITY_DN23988_c2_g2,TRINITY_DN20863_c42_g1,TRINITY_DN20863_c6_g2,TRINITY_DN20863_c6_g4,	5.4718e-08
Cellular component	magnesium chelatase complex	GO:0010007	4	5.94263e-09	14.4134	8	11	1542	30560	TRINITY_DN22153_c1_g1,TRINITY_DN11390_c0_g1,TRINITY_DN12182_c0_g1,TRINITY_DN24154_c3_g1,TRINITY_DN24154_c4_g2,TRINITY_DN24154_c4_g6,TRINITY_DN24154_c4_g4,TRINITY_DN24154_c4_g5,	6.40956e-08
Biological process	response to abiotic stimulus	GO:0009628	3	1.34341e-09	1.4003	283	3874	1564	29980	TRINITY_DN20514_c0_g1,TRINITY_DN16555_c47_g1,TRINITY_DN14049_c4_g1,TRINITY_DN22992_c0_g2,TRINITY_DN672_c0_g1,TRINITY_DN23928_c0_g3,TRINITY_DN13956_c15_g1,TRINITY_DN21432_c0_g1,TRINITY_DN24134_c3_g1,TRINITY_DN23880_c0_g1,TRINITY_DN16555_c23_g1,TRINITY_DN13365_c3_g1,TRINITY_DN16072_c1_g2,TRINITY_DN16072_c1_g1,TRINITY_DN16682_c0_g1,TRINITY_DN16072_c1_g3,TRINITY_DN22676_c0_g1,TRINITY_DN12489_c3_g1,TR…	6.58519e-08
Biological process	glucan metabolic process	GO:0044042	6	2.00715e-09	2.3749	56	452	1564	29980	TRINITY_DN23302_c0_g1,TRINITY_DN23796_c0_g2,TRINITY_DN23912_c6_g1,TRINITY_DN24100_c1_g1,TRINITY_DN20849_c8_g1,TRINITY_DN10176_c0_g1,TRINITY_DN23912_c3_g2,TRINITY_DN23912_c3_g1,TRINITY_DN23912_c3_g5,TRINITY_DN23912_c3_g4,TRINITY_DN19199_c0_g1,TRINITY_DN19953_c0_g2,TRINITY_DN19953_c0_g3,TRINITY_DN14934_c1_g1,TRINITY_DN24030_c1_g2,TRINITY_DN22285_c0_g1,TRINITY_DN19399_c2_g3,TRINITY_DN19193_c0_g5,TRI…	9.65987e-08
Biological process	pigment metabolic process	GO:0042440	3	3.63955e-09	2.45015	51	399	1564	29980	TRINITY_DN16299_c2_g1,TRINITY_DN22153_c1_g1,TRINITY_DN18127_c2_g1,TRINITY_DN23191_c7_g1,TRINITY_DN18653_c0_g1,TRINITY_DN8032_c0_g1,TRINITY_DN24185_c0_g2,TRINITY_DN23199_c0_g3,TRINITY_DN23199_c0_g2,TRINITY_DN23199_c0_g1,TRINITY_DN24154_c2_g1,TRINITY_DN24154_c2_g2,TRINITY_DN16299_c7_g1,TRINITY_DN13342_c1_g1,TRINITY_DN23791_c2_g1,TRINITY_DN20308_c0_g1,TRINITY_DN15809_c3_g4,TRINITY_DN16299_c0_g4,TRIN…	1.72034e-07
Biological process	photosystem II stabilization	GO:0042549	8	6.68524e-09	7.32925	13	34	1564	29980	TRINITY_DN24047_c1_g2,TRINITY_DN16508_c0_g2,TRINITY_DN16508_c0_g5,TRINITY_DN17090_c4_g1,TRINITY_DN24047_c8_g1,TRINITY_DN24047_c4_g1,TRINITY_DN20089_c1_g1,TRINITY_DN24047_c2_g2,TRINITY_DN24047_c2_g1,TRINITY_DN24047_c2_g3,TRINITY_DN20089_c2_g1,TRINITY_DN24047_c10_g1,TRINITY_DN20089_c3_g1,	3.10453e-07
Molecular function	lyase activity	GO:0016829	3	1.96911e-08	1.82623	92	970	1621	31212	TRINITY_DN21193_c30_g1,TRINITY_DN19360_c0_g1,TRINITY_DN13954_c2_g1,TRINITY_DN12767_c8_g1,TRINITY_DN17006_c4_g1,TRINITY_DN13954_c9_g1,TRINITY_DN12767_c4_g1,TRINITY_DN17006_c8_g1,TRINITY_DN12767_c17_g1,TRINITY_DN17006_c15_g1,TRINITY_DN9207_c0_g1,TRINITY_DN19000_c0_g1,TRINITY_DN21193_c6_g5,TRINITY_DN21193_c6_g3,TRINITY_DN21193_c6_g1,TRINITY_DN21193_c14_g1,TRINITY_DN20502_c0_g2,TRINITY_DN13954_c6_g1,…	5.51898e-07
Molecular function	carbon-oxygen lyase activity	GO:0016835	4	2.03834e-08	2.45352	46	361	1621	31212	TRINITY_DN19360_c0_g1,TRINITY_DN17006_c4_g1,TRINITY_DN17006_c8_g1,TRINITY_DN17006_c15_g1,TRINITY_DN19000_c0_g1,TRINITY_DN11339_c0_g1,TRINITY_DN19000_c7_g1,TRINITY_DN19041_c0_g2,TRINITY_DN19041_c0_g1,TRINITY_DN14290_c0_g1,TRINITY_DN14290_c0_g2,TRINITY_DN19000_c17_g1,TRINITY_DN17006_c18_g1,TRINITY_DN14290_c7_g1,TRINITY_DN19000_c1_g1,TRINITY_DN19000_c1_g2,TRINITY_DN19000_c1_g3,TRINITY_DN19000_c1_g4,…	5.5586e-07
Molecular function	ADP-glucose-starch glucosyltransferase activity	GO:0102502	8	1.94515e-08	19.2548	6	6	1621	31212	TRINITY_DN23912_c3_g2,TRINITY_DN23912_c3_g1,TRINITY_DN23912_c3_g5,TRINITY_DN23912_c2_g1,TRINITY_DN13134_c0_g1,TRINITY_DN15150_c1_g2,	5.77253e-07
Molecular function	NDP-glucose-starch glucosyltransferase activity	GO:0033840	7	1.94515e-08	19.2548	6	6	1621	31212	TRINITY_DN23912_c3_g2,TRINITY_DN23912_c3_g1,TRINITY_DN23912_c3_g5,TRINITY_DN23912_c2_g1,TRINITY_DN13134_c0_g1,TRINITY_DN15150_c1_g2,	5.77253e-07
Biological process	carbohydrate metabolic process	GO:0005975	4	1.28663e-08	1.48271	195	2521	1564	29980	TRINITY_DN21193_c30_g1,TRINITY_DN19360_c0_g1,TRINITY_DN22946_c0_g1,TRINITY_DN18206_c0_g1,TRINITY_DN13954_c2_g1,TRINITY_DN20670_c0_g1,TRINITY_DN23302_c0_g1,TRINITY_DN12812_c0_g1,TRINITY_DN21641_c17_g1,TRINITY_DN23796_c0_g2,TRINITY_DN12767_c8_g1,TRINITY_DN23912_c6_g1,TRINITY_DN13954_c9_g1,TRINITY_DN14421_c1_g1,TRINITY_DN12767_c4_g1,TRINITY_DN22257_c0_g1,TRINITY_DN19880_c0_g1,TRINITY_DN22088_c0_g2,T…	5.8719e-07
Biological process	triterpenoid metabolic process	GO:0006722	8	1.40095e-08	7.66752	12	30	1564	29980	TRINITY_DN20863_c3_g1,TRINITY_DN20863_c7_g1,TRINITY_DN20863_c23_g1,TRINITY_DN23988_c5_g1,TRINITY_DN22960_c2_g1,TRINITY_DN20863_c40_g1,TRINITY_DN20863_c15_g1,TRINITY_DN20863_c39_g1,TRINITY_DN23988_c2_g2,TRINITY_DN20863_c42_g1,TRINITY_DN20863_c6_g2,TRINITY_DN20863_c6_g4,	6.28529e-07
Biological process	triterpenoid biosynthetic process	GO:0016104	9	1.40095e-08	7.66752	12	30	1564	29980	TRINITY_DN20863_c3_g1,TRINITY_DN20863_c7_g1,TRINITY_DN20863_c23_g1,TRINITY_DN23988_c5_g1,TRINITY_DN22960_c2_g1,TRINITY_DN20863_c40_g1,TRINITY_DN20863_c15_g1,TRINITY_DN20863_c39_g1,TRINITY_DN23988_c2_g2,TRINITY_DN20863_c42_g1,TRINITY_DN20863_c6_g2,TRINITY_DN20863_c6_g4,	6.28529e-07
Molecular function	methyl salicylate esterase activity	GO:0080031	6	2.68606e-08	8.14625	11	26	1621	31212	TRINITY_DN8777_c19_g1,TRINITY_DN8777_c1_g2,TRINITY_DN8777_c11_g1,TRINITY_DN8777_c15_g1,TRINITY_DN8777_c7_g1,TRINITY_DN8777_c16_g1,TRINITY_DN8777_c21_g1,TRINITY_DN8777_c4_g1,TRINITY_DN8777_c17_g1,TRINITY_DN8777_c10_g1,TRINITY_DN8777_c2_g1,	7.13221e-07
Biological process	1-deoxy-D-xylulose 5-phosphate metabolic process	GO:0052863	6	3.01577e-08	9.128	10	21	1564	29980	TRINITY_DN23551_c2_g1,TRINITY_DN12313_c0_g1,TRINITY_DN23551_c5_g1,TRINITY_DN23969_c0_g1,TRINITY_DN23551_c7_g1,TRINITY_DN23551_c3_g7,TRINITY_DN14866_c0_g1,TRINITY_DN23551_c3_g1,TRINITY_DN23551_c3_g2,TRINITY_DN23551_c3_g3,	1.30865e-06
Biological process	1-deoxy-D-xylulose 5-phosphate biosynthetic process	GO:0052865	7	3.01577e-08	9.128	10	21	1564	29980	TRINITY_DN23551_c2_g1,TRINITY_DN12313_c0_g1,TRINITY_DN23551_c5_g1,TRINITY_DN23969_c0_g1,TRINITY_DN23551_c7_g1,TRINITY_DN23551_c3_g7,TRINITY_DN14866_c0_g1,TRINITY_DN23551_c3_g1,TRINITY_DN23551_c3_g2,TRINITY_DN23551_c3_g3,	1.30865e-06
Molecular function	manganese ion binding	GO:0030145	8	7.55982e-08	3.50087	24	132	1621	31212	TRINITY_DN19255_c4_g1,TRINITY_DN15804_c0_g1,TRINITY_DN19000_c0_g1,TRINITY_DN19000_c7_g1,TRINITY_DN19000_c17_g1,TRINITY_DN19255_c1_g1,TRINITY_DN19255_c1_g2,TRINITY_DN14317_c0_g1,TRINITY_DN19000_c1_g1,TRINITY_DN19000_c1_g2,TRINITY_DN19000_c1_g3,TRINITY_DN19000_c1_g4,TRINITY_DN19000_c1_g5,TRINITY_DN19000_c13_g1,TRINITY_DN19000_c5_g1,TRINITY_DN19255_c2_g1,TRINITY_DN19000_c18_g1,TRINITY_DN13776_c0_g1,…	1.95586e-06
Biological process	regulation of photosynthesis	GO:0010109	6	4.76853e-08	3.47261	25	138	1564	29980	TRINITY_DN21947_c5_g1,TRINITY_DN19255_c4_g1,TRINITY_DN21947_c2_g1,TRINITY_DN24047_c1_g2,TRINITY_DN21947_c4_g1,TRINITY_DN16508_c0_g2,TRINITY_DN16508_c0_g5,TRINITY_DN19255_c1_g1,TRINITY_DN17090_c4_g1,TRINITY_DN24047_c8_g1,TRINITY_DN18108_c1_g3,TRINITY_DN24047_c4_g1,TRINITY_DN20089_c1_g1,TRINITY_DN24047_c2_g2,TRINITY_DN24047_c2_g1,TRINITY_DN24047_c2_g3,TRINITY_DN19255_c2_g1,TRINITY_DN21947_c7_g1,TRI…	2.00354e-06
Molecular function	1-deoxy-D-xylulose-5-phosphate synthase activity	GO:0008661	5	1.39366e-07	8.02283	10	24	1621	31212	TRINITY_DN23551_c2_g1,TRINITY_DN12313_c0_g1,TRINITY_DN23551_c5_g1,TRINITY_DN23969_c0_g1,TRINITY_DN23551_c7_g1,TRINITY_DN23551_c3_g7,TRINITY_DN14866_c0_g1,TRINITY_DN23551_c3_g1,TRINITY_DN23551_c3_g2,TRINITY_DN23551_c3_g3,	3.51552e-06
Molecular function	alpha-1,4-glucan synthase activity	GO:0033201	6	1.5461e-07	9.12069	9	19	1621	31212	TRINITY_DN23912_c6_g1,TRINITY_DN23912_c3_g2,TRINITY_DN23912_c3_g5,TRINITY_DN23912_c3_g4,TRINITY_DN13134_c0_g2,TRINITY_DN12630_c0_g1,TRINITY_DN20733_c0_g1,TRINITY_DN15150_c1_g2,TRINITY_DN15150_c1_g1,	3.80492e-06
Molecular function	starch synthase activity	GO:0009011	7	1.5461e-07	9.12069	9	19	1621	31212	TRINITY_DN23912_c6_g1,TRINITY_DN23912_c3_g2,TRINITY_DN23912_c3_g5,TRINITY_DN23912_c3_g4,TRINITY_DN13134_c0_g2,TRINITY_DN12630_c0_g1,TRINITY_DN20733_c0_g1,TRINITY_DN15150_c1_g2,TRINITY_DN15150_c1_g1,	3.80492e-06
Biological process	lipid metabolic process	GO:0006629	4	1.13983e-07	1.46155	182	2387	1564	29980	TRINITY_DN13824_c13_g1,TRINITY_DN20863_c3_g1,TRINITY_DN21933_c1_g2,TRINITY_DN23551_c2_g1,TRINITY_DN12313_c0_g1,TRINITY_DN16299_c2_g1,TRINITY_DN23880_c0_g6,TRINITY_DN12812_c0_g1,TRINITY_DN14126_c8_g1,TRINITY_DN18943_c1_g3,TRINITY_DN20863_c7_g1,TRINITY_DN13062_c0_g1,TRINITY_DN22531_c0_g1,TRINITY_DN19266_c10_g1,TRINITY_DN23289_c2_g3,TRINITY_DN14653_c1_g1,TRINITY_DN19000_c0_g1,TRINITY_DN23844_c2_g6,T…	4.71426e-06
Biological process	photosystem II assembly	GO:0010207	7	2.18343e-07	5.26202	14	51	1564	29980	TRINITY_DN13365_c3_g1,TRINITY_DN13365_c7_g1,TRINITY_DN13365_c0_g1,TRINITY_DN13365_c14_g1,TRINITY_DN13365_c2_g1,TRINITY_DN13365_c2_g2,TRINITY_DN13365_c10_g1,TRINITY_DN13365_c15_g1,TRINITY_DN13365_c5_g1,TRINITY_DN13365_c9_g1,TRINITY_DN13365_c11_g1,TRINITY_DN13365_c4_g1,TRINITY_DN13365_c16_g1,TRINITY_DN13365_c8_g1,	8.8916e-06
Molecular function	4-hydroxy-3-methylbut-2-en-1-yl diphosphate synthase activity	GO:0046429	6	4.4748e-07	8.25205	9	21	1621	31212	TRINITY_DN23844_c2_g6,TRINITY_DN23844_c2_g4,TRINITY_DN23844_c2_g1,TRINITY_DN23844_c2_g2,TRINITY_DN13268_c0_g1,TRINITY_DN18011_c2_g1,TRINITY_DN21295_c0_g2,TRINITY_DN21295_c0_g4,TRINITY_DN23844_c1_g2,	1.05002e-05
Molecular function	UDP-glucosyltransferase activity	GO:0035251	7	4.95314e-07	2.20328	46	402	1621	31212	TRINITY_DN20670_c0_g1,TRINITY_DN23912_c6_g1,TRINITY_DN24100_c1_g1,TRINITY_DN13062_c0_g1,TRINITY_DN10176_c0_g1,TRINITY_DN23912_c3_g2,TRINITY_DN23912_c3_g1,TRINITY_DN23912_c3_g5,TRINITY_DN23912_c3_g4,TRINITY_DN19199_c0_g1,TRINITY_DN19953_c0_g2,TRINITY_DN19953_c0_g3,TRINITY_DN16428_c0_g2,TRINITY_DN24030_c1_g2,TRINITY_DN22285_c0_g1,TRINITY_DN17280_c3_g2,TRINITY_DN17280_c3_g4,TRINITY_DN19399_c2_g3,TRI…	1.13585e-05
Biological process	photosynthesis, light harvesting in photosystem II	GO:0009769	6	2.84508e-07	12.1983	7	11	1564	29980	TRINITY_DN16555_c46_g1,TRINITY_DN16555_c10_g2,TRINITY_DN16555_c10_g1,TRINITY_DN13859_c0_g2,TRINITY_DN15603_c2_g2,TRINITY_DN11461_c0_g1,TRINITY_DN16555_c44_g1,	1.14105e-05
Biological process	metabolic process	GO:0008152	2	3.07473e-07	1.0711	1244	22263	1564	29980	TRINITY_DN13824_c13_g1,TRINITY_DN23175_c0_g1,TRINITY_DN20406_c8_g1,TRINITY_DN20514_c0_g1,TRINITY_DN21193_c30_g1,TRINITY_DN23114_c1_g1,TRINITY_DN20863_c3_g1,TRINITY_DN24926_c0_g1,TRINITY_DN16555_c47_g1,TRINITY_DN21933_c1_g2,TRINITY_DN14049_c4_g1,TRINITY_DN17039_c0_g1,TRINITY_DN23934_c1_g1,TRINITY_DN24160_c23_g1,TRINITY_DN19360_c0_g1,TRINITY_DN22992_c0_g2,TRINITY_DN672_c0_g1,TRINITY_DN23928_c0_g3,T…	1.21475e-05
Molecular function	glucosyltransferase activity	GO:0046527	6	7.62896e-07	2.1107	49	447	1621	31212	TRINITY_DN20670_c0_g1,TRINITY_DN23912_c6_g1,TRINITY_DN24100_c1_g1,TRINITY_DN13062_c0_g1,TRINITY_DN10176_c0_g1,TRINITY_DN23912_c3_g2,TRINITY_DN23912_c3_g1,TRINITY_DN23912_c3_g5,TRINITY_DN23912_c3_g4,TRINITY_DN19199_c0_g1,TRINITY_DN19953_c0_g2,TRINITY_DN19953_c0_g3,TRINITY_DN16428_c0_g2,TRINITY_DN24030_c1_g2,TRINITY_DN22285_c0_g1,TRINITY_DN17280_c3_g2,TRINITY_DN17280_c3_g4,TRINITY_DN19399_c2_g3,TRI…	1.71058e-05
Cellular component	oxidoreductase complex	GO:1990204	4	1.62658e-06	2.09318	47	445	1542	30560	TRINITY_DN20406_c8_g1,TRINITY_DN20406_c12_g1,TRINITY_DN13942_c2_g1,TRINITY_DN22025_c0_g1,TRINITY_DN20277_c3_g1,TRINITY_DN20277_c7_g1,TRINITY_DN20406_c4_g1,TRINITY_DN20277_c8_g1,TRINITY_DN24047_c1_g2,TRINITY_DN16508_c0_g2,TRINITY_DN16508_c0_g5,TRINITY_DN20406_c11_g1,TRINITY_DN20406_c7_g1,TRINITY_DN20277_c11_g1,TRINITY_DN20277_c1_g2,TRINITY_DN20277_c1_g1,TRINITY_DN13942_c1_g3,TRINITY_DN13942_c1_g2,…	1.71358e-05
Cellular component	chloroplast membrane	GO:0031969	6	2.5072e-06	1.99357	51	507	1542	30560	TRINITY_DN22697_c0_g1,TRINITY_DN18506_c0_g1,TRINITY_DN21947_c5_g1,TRINITY_DN24122_c0_g2,TRINITY_DN22153_c1_g1,TRINITY_DN22426_c0_g1,TRINITY_DN15751_c1_g2,TRINITY_DN15751_c1_g3,TRINITY_DN15751_c5_g1,TRINITY_DN23977_c0_g1,TRINITY_DN18653_c0_g1,TRINITY_DN21947_c2_g1,TRINITY_DN19359_c0_g1,TRINITY_DN21947_c4_g1,TRINITY_DN18847_c2_g4,TRINITY_DN15751_c10_g1,TRINITY_DN24154_c2_g1,TRINITY_DN24154_c2_g2,TR…	2.58128e-05
Biological process	isopentenyl diphosphate biosynthetic process, methylerythritol 4-phosphate pathway	GO:0019288	9	7.49171e-07	5.61038	12	41	1564	29980	TRINITY_DN12812_c0_g1,TRINITY_DN23844_c2_g6,TRINITY_DN23844_c2_g4,TRINITY_DN23844_c2_g1,TRINITY_DN23844_c2_g2,TRINITY_DN13268_c0_g1,TRINITY_DN19171_c0_g5,TRINITY_DN19171_c0_g3,TRINITY_DN18011_c2_g1,TRINITY_DN21295_c0_g2,TRINITY_DN21295_c0_g4,TRINITY_DN23844_c1_g2,	2.91626e-05
Biological process	terpenoid catabolic process	GO:0016115	8	1.32023e-06	5.34943	12	43	1564	29980	TRINITY_DN20863_c3_g1,TRINITY_DN20863_c7_g1,TRINITY_DN20863_c23_g1,TRINITY_DN23988_c5_g1,TRINITY_DN22960_c2_g1,TRINITY_DN20863_c40_g1,TRINITY_DN20863_c15_g1,TRINITY_DN20863_c39_g1,TRINITY_DN23988_c2_g2,TRINITY_DN20863_c42_g1,TRINITY_DN20863_c6_g2,TRINITY_DN20863_c6_g4,	5.06471e-05
Molecular function	oxidoreductase activity, acting on CH or CH2 groups, with an iron-sulfur protein as acceptor	GO:0052592	5	2.57419e-06	6.93172	9	25	1621	31212	TRINITY_DN23844_c2_g6,TRINITY_DN23844_c2_g4,TRINITY_DN23844_c2_g1,TRINITY_DN23844_c2_g2,TRINITY_DN13268_c0_g1,TRINITY_DN18011_c2_g1,TRINITY_DN21295_c0_g2,TRINITY_DN21295_c0_g4,TRINITY_DN23844_c1_g2,	5.64643e-05
Biological process	photorespiration	GO:0009853	5	1.56695e-06	2.56135	31	232	1564	29980	TRINITY_DN12767_c8_g1,TRINITY_DN12767_c4_g1,TRINITY_DN12767_c17_g1,TRINITY_DN14758_c2_g1,TRINITY_DN14758_c2_g2,TRINITY_DN23960_c17_g1,TRINITY_DN12767_c13_g1,TRINITY_DN23690_c11_g1,TRINITY_DN12767_c0_g2,TRINITY_DN12767_c0_g5,TRINITY_DN7936_c0_g1,TRINITY_DN15448_c1_g1,TRINITY_DN12767_c16_g1,TRINITY_DN12767_c5_g1,TRINITY_DN12767_c1_g1,TRINITY_DN12767_c12_g1,TRINITY_DN12767_c15_g1,TRINITY_DN12767_c6_…	5.92532e-05
Biological process	isopentenyl diphosphate biosynthetic process	GO:0009240	8	1.89788e-06	4.7922	13	52	1564	29980	TRINITY_DN12812_c0_g1,TRINITY_DN23844_c2_g6,TRINITY_DN23844_c2_g4,TRINITY_DN23844_c2_g1,TRINITY_DN23844_c2_g2,TRINITY_DN13268_c0_g1,TRINITY_DN19171_c0_g5,TRINITY_DN19171_c0_g3,TRINITY_DN18011_c2_g1,TRINITY_DN23791_c1_g1,TRINITY_DN21295_c0_g2,TRINITY_DN21295_c0_g4,TRINITY_DN23844_c1_g2,	7.07563e-05
Biological process	isopentenyl diphosphate metabolic process	GO:0046490	7	1.89788e-06	4.7922	13	52	1564	29980	TRINITY_DN12812_c0_g1,TRINITY_DN23844_c2_g6,TRINITY_DN23844_c2_g4,TRINITY_DN23844_c2_g1,TRINITY_DN23844_c2_g2,TRINITY_DN13268_c0_g1,TRINITY_DN19171_c0_g5,TRINITY_DN19171_c0_g3,TRINITY_DN18011_c2_g1,TRINITY_DN23791_c1_g1,TRINITY_DN21295_c0_g2,TRINITY_DN21295_c0_g4,TRINITY_DN23844_c1_g2,	7.07563e-05
Biological process	plant-type cell wall organization or biogenesis	GO:0071669	4	2.00025e-06	2.13526	44	395	1564	29980	TRINITY_DN14421_c1_g1,TRINITY_DN22257_c0_g1,TRINITY_DN17395_c3_g1,TRINITY_DN13928_c0_g1,TRINITY_DN19199_c0_g1,TRINITY_DN19953_c0_g2,TRINITY_DN19953_c0_g3,TRINITY_DN22285_c0_g1,TRINITY_DN19193_c0_g5,TRINITY_DN20317_c0_g1,TRINITY_DN17395_c9_g1,TRINITY_DN11302_c1_g1,TRINITY_DN13758_c0_g1,TRINITY_DN22650_c1_g3,TRINITY_DN22650_c1_g2,TRINITY_DN19479_c1_g1,TRINITY_DN17395_c5_g1,TRINITY_DN23724_c2_g1,TRI…	7.25297e-05
Biological process	isoprenoid catabolic process	GO:0008300	7	2.24653e-06	5.11168	12	45	1564	29980	TRINITY_DN20863_c3_g1,TRINITY_DN20863_c7_g1,TRINITY_DN20863_c23_g1,TRINITY_DN23988_c5_g1,TRINITY_DN22960_c2_g1,TRINITY_DN20863_c40_g1,TRINITY_DN20863_c15_g1,TRINITY_DN20863_c39_g1,TRINITY_DN23988_c2_g2,TRINITY_DN20863_c42_g1,TRINITY_DN20863_c6_g2,TRINITY_DN20863_c6_g4,	8.03592e-05
Biological process	ketone catabolic process	GO:0042182	5	2.24653e-06	5.11168	12	45	1564	29980	TRINITY_DN20863_c3_g1,TRINITY_DN20863_c7_g1,TRINITY_DN20863_c23_g1,TRINITY_DN23988_c5_g1,TRINITY_DN22960_c2_g1,TRINITY_DN20863_c40_g1,TRINITY_DN20863_c15_g1,TRINITY_DN20863_c39_g1,TRINITY_DN23988_c2_g2,TRINITY_DN20863_c42_g1,TRINITY_DN20863_c6_g2,TRINITY_DN20863_c6_g4,	8.03592e-05
Molecular function	hexosyltransferase activity	GO:0016758	5	3.77257e-06	1.70612	77	869	1621	31212	TRINITY_DN20670_c0_g1,TRINITY_DN23912_c6_g1,TRINITY_DN19504_c0_g1,TRINITY_DN22257_c0_g1,TRINITY_DN24100_c1_g1,TRINITY_DN13062_c0_g1,TRINITY_DN10176_c0_g1,TRINITY_DN23912_c3_g2,TRINITY_DN23912_c3_g1,TRINITY_DN23912_c3_g5,TRINITY_DN23912_c3_g4,TRINITY_DN18203_c1_g1,TRINITY_DN21293_c0_g1,TRINITY_DN19199_c0_g1,TRINITY_DN19953_c0_g2,TRINITY_DN19953_c0_g3,TRINITY_DN14934_c1_g1,TRINITY_DN16428_c0_g2,TRI…	8.09898e-05
Biological process	plant-type cell wall organization	GO:0009664	7	2.77787e-06	2.58556	29	215	1564	29980	TRINITY_DN22257_c0_g1,TRINITY_DN17395_c3_g1,TRINITY_DN19953_c0_g2,TRINITY_DN20317_c0_g1,TRINITY_DN17395_c9_g1,TRINITY_DN11302_c1_g1,TRINITY_DN13758_c0_g1,TRINITY_DN22650_c1_g3,TRINITY_DN22650_c1_g2,TRINITY_DN17395_c5_g1,TRINITY_DN17395_c2_g1,TRINITY_DN17395_c2_g4,TRINITY_DN19812_c1_g1,TRINITY_DN23966_c0_g3,TRINITY_DN23401_c1_g1,TRINITY_DN20273_c0_g1,TRINITY_DN17395_c8_g1,TRINITY_DN19661_c0_g1,TRI…	9.67504e-05
Cellular component	thylakoid lumen	GO:0031977	3	1.05475e-05	3.00279	20	132	1542	30560	TRINITY_DN20406_c8_g1,TRINITY_DN20410_c1_g1,TRINITY_DN20410_c1_g4,TRINITY_DN17352_c0_g1,TRINITY_DN21193_c6_g3,TRINITY_DN20406_c4_g1,TRINITY_DN20410_c12_g1,TRINITY_DN20406_c11_g1,TRINITY_DN20406_c3_g1,TRINITY_DN20410_c13_g1,TRINITY_DN20308_c0_g1,TRINITY_DN20406_c10_g1,TRINITY_DN15861_c0_g1,TRINITY_DN18577_c0_g1,TRINITY_DN20406_c2_g1,TRINITY_DN20406_c2_g5,TRINITY_DN20406_c2_g6,TRINITY_DN20406_c9_g1…	0.000106178
Cellular component	plant-type cell wall	GO:0009505	5	1.21561e-05	2.22385	34	303	1542	30560	TRINITY_DN13105_c0_g1,TRINITY_DN17395_c3_g1,TRINITY_DN12901_c0_g1,TRINITY_DN21077_c2_g1,TRINITY_DN19312_c0_g1,TRINITY_DN17395_c9_g1,TRINITY_DN11302_c1_g1,TRINITY_DN21312_c2_g1,TRINITY_DN17061_c0_g1,TRINITY_DN22308_c1_g2,TRINITY_DN22308_c1_g3,TRINITY_DN22308_c1_g4,TRINITY_DN20730_c1_g1,TRINITY_DN17395_c5_g1,TRINITY_DN23098_c0_g1,TRINITY_DN17395_c2_g1,TRINITY_DN17395_c2_g4,TRINITY_DN17741_c1_g1,TRI…	0.000119711
Molecular function	7-deoxyloganetic acid glucosyltransferase activity	GO:0102970	6	5.76114e-06	7.33515	8	21	1621	31212	TRINITY_DN17280_c3_g2,TRINITY_DN17280_c3_g4,TRINITY_DN17280_c12_g1,TRINITY_DN20833_c1_g2,TRINITY_DN17280_c13_g1,TRINITY_DN17280_c5_g1,TRINITY_DN17280_c14_g1,TRINITY_DN17280_c9_g1,	0.000121104
Cellular component	chloroplast photosystem I	GO:0030093	6	1.46776e-05	6.60614	8	24	1542	30560	TRINITY_DN21947_c5_g1,TRINITY_DN21947_c2_g1,TRINITY_DN21947_c4_g1,TRINITY_DN22064_c5_g1,TRINITY_DN21947_c7_g1,TRINITY_DN21947_c0_g1,TRINITY_DN21947_c6_g1,TRINITY_DN21947_c3_g1,	0.000141467
Biological process	regulation of generation of precursor metabolites and energy	GO:0043467	6	4.27169e-06	2.8224	24	163	1564	29980	TRINITY_DN21947_c5_g1,TRINITY_DN19255_c4_g1,TRINITY_DN21947_c2_g1,TRINITY_DN24047_c1_g2,TRINITY_DN21947_c4_g1,TRINITY_DN16508_c0_g2,TRINITY_DN16508_c0_g5,TRINITY_DN19255_c1_g1,TRINITY_DN17090_c4_g1,TRINITY_DN24047_c8_g1,TRINITY_DN24047_c4_g1,TRINITY_DN20089_c1_g1,TRINITY_DN24047_c2_g2,TRINITY_DN24047_c2_g1,TRINITY_DN24047_c2_g3,TRINITY_DN19255_c2_g1,TRINITY_DN21947_c7_g1,TRINITY_DN21947_c0_g1,TRI…	0.000146846
Biological process	photosynthetic NADP+ reduction	GO:0009780	13	4.6095e-06	8.94544	7	15	1564	29980	TRINITY_DN21947_c5_g1,TRINITY_DN21947_c2_g1,TRINITY_DN21947_c4_g1,TRINITY_DN21947_c7_g1,TRINITY_DN21947_c0_g1,TRINITY_DN21947_c6_g1,TRINITY_DN21947_c3_g1,	0.000156428
Molecular function	S-(hydroxymethyl)glutathione dehydrogenase activity	GO:0051903	6	7.60045e-06	8.42397	7	16	1621	31212	TRINITY_DN16155_c16_g1,TRINITY_DN16155_c11_g1,TRINITY_DN16155_c9_g1,TRINITY_DN16155_c15_g1,TRINITY_DN16155_c10_g1,TRINITY_DN21894_c1_g1,TRINITY_DN16155_c7_g1,	0.000156507
Molecular function	amylase activity	GO:0016160	6	1.01926e-05	5.34855	10	36	1621	31212	TRINITY_DN20849_c8_g1,TRINITY_DN22327_c0_g1,TRINITY_DN14027_c0_g1,TRINITY_DN20849_c6_g1,TRINITY_DN16472_c0_g1,TRINITY_DN21531_c0_g1,TRINITY_DN20849_c1_g4,TRINITY_DN20849_c1_g1,TRINITY_DN20849_c1_g2,TRINITY_DN20849_c1_g3,	0.000205686
Molecular function	beta-glucosidase activity	GO:0008422	7	1.17652e-05	3.65597	15	79	1621	31212	TRINITY_DN24038_c8_g1,TRINITY_DN19295_c0_g2,TRINITY_DN18991_c4_g1,TRINITY_DN17680_c1_g1,TRINITY_DN24038_c9_g1,TRINITY_DN20946_c0_g1,TRINITY_DN18991_c3_g1,TRINITY_DN24038_c6_g1,TRINITY_DN24038_c3_g1,TRINITY_DN19455_c1_g1,TRINITY_DN18991_c2_g1,TRINITY_DN23534_c1_g1,TRINITY_DN19687_c0_g5,TRINITY_DN19687_c0_g3,TRINITY_DN19687_c0_g4,	0.000232767
Molecular function	methyl jasmonate esterase activity	GO:0080032	6	1.234e-05	7.92844	7	17	1621	31212	TRINITY_DN8777_c19_g1,TRINITY_DN8777_c11_g1,TRINITY_DN8777_c15_g1,TRINITY_DN8777_c21_g1,TRINITY_DN8777_c4_g1,TRINITY_DN8777_c17_g1,TRINITY_DN8777_c10_g1,	0.000239443
Molecular function	glucose-1-phosphate adenylyltransferase activity	GO:0008878	7	1.234e-05	7.92844	7	17	1621	31212	TRINITY_DN23302_c0_g1,TRINITY_DN23796_c0_g2,TRINITY_DN22730_c3_g1,TRINITY_DN15110_c0_g1,TRINITY_DN15110_c0_g2,TRINITY_DN15167_c0_g1,TRINITY_DN14005_c1_g1,	0.000239443
Cellular component	stromule	GO:0010319	3	3.49977e-05	3.20298	16	99	1542	30560	TRINITY_DN15516_c0_g1,TRINITY_DN15236_c2_g1,TRINITY_DN15236_c5_g1,TRINITY_DN18847_c2_g4,TRINITY_DN23053_c1_g1,TRINITY_DN15236_c1_g1,TRINITY_DN15236_c1_g2,TRINITY_DN22902_c1_g3,TRINITY_DN22902_c1_g1,TRINITY_DN20995_c35_g1,TRINITY_DN15236_c0_g1,TRINITY_DN15236_c3_g1,TRINITY_DN22935_c4_g1,TRINITY_DN22935_c3_g3,TRINITY_DN22935_c3_g2,TRINITY_DN21641_c23_g1,	0.000330291
Molecular function	8-hydroxygeraniol dehydrogenase activity	GO:0102311	6	1.77471e-05	4.6044	11	46	1621	31212	TRINITY_DN23451_c14_g1,TRINITY_DN14641_c23_g1,TRINITY_DN23451_c18_g1,TRINITY_DN23451_c5_g3,TRINITY_DN16951_c3_g1,TRINITY_DN16370_c2_g1,TRINITY_DN15630_c2_g1,TRINITY_DN20174_c1_g2,TRINITY_DN23451_c6_g5,TRINITY_DN23451_c6_g2,TRINITY_DN23451_c21_g1,	0.000331607
Molecular function	methyl indole-3-acetate esterase activity	GO:0080030	6	1.92857e-05	7.48797	7	18	1621	31212	TRINITY_DN8777_c19_g1,TRINITY_DN8777_c11_g1,TRINITY_DN8777_c15_g1,TRINITY_DN8777_c21_g1,TRINITY_DN8777_c4_g1,TRINITY_DN8777_c17_g1,TRINITY_DN8777_c10_g1,	0.000353804
Biological process	photosystem I stabilization	GO:0042550	8	1.2701e-05	7.89303	7	17	1564	29980	TRINITY_DN21947_c5_g1,TRINITY_DN21947_c2_g1,TRINITY_DN21947_c4_g1,TRINITY_DN21947_c7_g1,TRINITY_DN21947_c0_g1,TRINITY_DN21947_c6_g1,TRINITY_DN21947_c3_g1,	0.000425564
Molecular function	protein homodimerization activity	GO:0042803	5	2.79879e-05	1.75043	58	638	1621	31212	TRINITY_DN14126_c8_g1,TRINITY_DN21859_c0_g3,TRINITY_DN14869_c0_g1,TRINITY_DN19000_c0_g1,TRINITY_DN18361_c1_g1,TRINITY_DN21020_c0_g2,TRINITY_DN14126_c1_g5,TRINITY_DN14126_c1_g2,TRINITY_DN14126_c1_g1,TRINITY_DN14126_c1_g4,TRINITY_DN14126_c1_g3,TRINITY_DN14126_c10_g1,TRINITY_DN19000_c7_g1,TRINITY_DN19000_c17_g1,TRINITY_DN14126_c7_g1,TRINITY_DN14476_c0_g1,TRINITY_DN20999_c0_g1,TRINITY_DN22025_c1_g3,T…	0.000504282
Biological process	cellular metabolic process	GO:0044237	3	2.1321e-05	1.07841	1049	18646	1564	29980	TRINITY_DN13824_c13_g1,TRINITY_DN23175_c0_g1,TRINITY_DN20406_c8_g1,TRINITY_DN20514_c0_g1,TRINITY_DN21193_c30_g1,TRINITY_DN23114_c1_g1,TRINITY_DN20863_c3_g1,TRINITY_DN16555_c47_g1,TRINITY_DN21933_c1_g2,TRINITY_DN14049_c4_g1,TRINITY_DN17039_c0_g1,TRINITY_DN23934_c1_g1,TRINITY_DN24160_c23_g1,TRINITY_DN672_c0_g1,TRINITY_DN23928_c0_g3,TRINITY_DN13956_c15_g1,TRINITY_DN18421_c0_g1,TRINITY_DN15751_c13_g1…	0.000705457
Cellular component	intracellular organelle	GO:0043229	4	8.47457e-05	1.05635	1189	22307	1542	30560	TRINITY_DN13824_c13_g1,TRINITY_DN23175_c0_g1,TRINITY_DN20406_c8_g1,TRINITY_DN20514_c0_g1,TRINITY_DN21193_c30_g1,TRINITY_DN23114_c1_g1,TRINITY_DN24926_c0_g1,TRINITY_DN16555_c47_g1,TRINITY_DN14049_c4_g1,TRINITY_DN17039_c0_g1,TRINITY_DN23934_c1_g1,TRINITY_DN22177_c0_g1,TRINITY_DN24160_c23_g1,TRINITY_DN18746_c5_g1,TRINITY_DN672_c0_g1,TRINITY_DN23928_c0_g3,TRINITY_DN13956_c15_g1,TRINITY_DN15751_c13_g1…	0.000767796
Cellular component	central vacuole	GO:0042807	8	8.44547e-05	7.43191	6	16	1542	30560	TRINITY_DN16890_c0_g1,TRINITY_DN16890_c4_g1,TRINITY_DN21312_c2_g1,TRINITY_DN16890_c1_g3,TRINITY_DN16890_c1_g1,TRINITY_DN16890_c5_g1,	0.000780775
Molecular function	oxidoreductase activity, acting on CH or CH2 groups	GO:0016725	4	4.43763e-05	4.58447	10	42	1621	31212	TRINITY_DN23844_c2_g6,TRINITY_DN23844_c2_g4,TRINITY_DN23844_c2_g1,TRINITY_DN23844_c2_g2,TRINITY_DN13268_c0_g1,TRINITY_DN18011_c2_g1,TRINITY_DN21295_c0_g2,TRINITY_DN21295_c0_g4,TRINITY_DN21798_c2_g1,TRINITY_DN23844_c1_g2,	0.000785539
Molecular function	oxidoreductase activity, acting on CH-OH group of donors	GO:0016614	4	4.83931e-05	1.65989	65	754	1621	31212	TRINITY_DN23451_c14_g1,TRINITY_DN16155_c4_g1,TRINITY_DN23880_c0_g6,TRINITY_DN12753_c0_g1,TRINITY_DN16155_c16_g1,TRINITY_DN20502_c0_g2,TRINITY_DN21026_c2_g1,TRINITY_DN21026_c2_g2,TRINITY_DN14641_c23_g1,TRINITY_DN23960_c17_g1,TRINITY_DN13587_c0_g1,TRINITY_DN15630_c8_g1,TRINITY_DN12596_c0_g1,TRINITY_DN16155_c8_g1,TRINITY_DN16155_c11_g1,TRINITY_DN18423_c0_g1,TRINITY_DN16155_c1_g3,TRINITY_DN16155_c1_g…	0.000841873
Biological process	(-)-secologanin biosynthetic process	GO:1900994	10	2.63052e-05	5.39122	9	32	1564	29980	TRINITY_DN13062_c0_g1,TRINITY_DN17280_c3_g2,TRINITY_DN17280_c3_g4,TRINITY_DN17280_c12_g1,TRINITY_DN20833_c1_g2,TRINITY_DN17280_c13_g1,TRINITY_DN17280_c5_g1,TRINITY_DN17280_c14_g1,TRINITY_DN17280_c9_g1,	0.000859629
Molecular function	oxidoreductase activity, acting on the CH-OH group of donors, NAD or NADP as acceptor	GO:0016616	5	5.28935e-05	1.72025	57	638	1621	31212	TRINITY_DN23451_c14_g1,TRINITY_DN16155_c4_g1,TRINITY_DN23880_c0_g6,TRINITY_DN12753_c0_g1,TRINITY_DN16155_c16_g1,TRINITY_DN14641_c23_g1,TRINITY_DN13587_c0_g1,TRINITY_DN15630_c8_g1,TRINITY_DN12596_c0_g1,TRINITY_DN16155_c8_g1,TRINITY_DN16155_c11_g1,TRINITY_DN18423_c0_g1,TRINITY_DN16155_c1_g3,TRINITY_DN16155_c1_g4,TRINITY_DN16155_c1_g2,TRINITY_DN23451_c15_g1,TRINITY_DN16155_c9_g1,TRINITY_DN23451_c18_…	0.000904569
Biological process	glyceraldehyde-3-phosphate metabolic process	GO:0019682	6	3.09324e-05	3.77567	13	66	1564	29980	TRINITY_DN12812_c0_g1,TRINITY_DN23844_c2_g6,TRINITY_DN23844_c2_g4,TRINITY_DN23844_c2_g1,TRINITY_DN23844_c2_g2,TRINITY_DN13268_c0_g1,TRINITY_DN19171_c0_g5,TRINITY_DN19171_c0_g3,TRINITY_DN18011_c2_g1,TRINITY_DN21295_c0_g2,TRINITY_DN21295_c0_g4,TRINITY_DN13499_c0_g1,TRINITY_DN23844_c1_g2,	0.000998514
Molecular function	UDP-glycosyltransferase activity	GO:0008194	5	7.02119e-05	1.71154	56	630	1621	31212	TRINITY_DN20670_c0_g1,TRINITY_DN23912_c6_g1,TRINITY_DN19504_c0_g1,TRINITY_DN22257_c0_g1,TRINITY_DN24100_c1_g1,TRINITY_DN13062_c0_g1,TRINITY_DN10176_c0_g1,TRINITY_DN23912_c3_g2,TRINITY_DN23912_c3_g1,TRINITY_DN23912_c3_g5,TRINITY_DN23912_c3_g4,TRINITY_DN18203_c1_g1,TRINITY_DN21293_c0_g1,TRINITY_DN19199_c0_g1,TRINITY_DN19953_c0_g2,TRINITY_DN19953_c0_g3,TRINITY_DN16428_c0_g2,TRINITY_DN24030_c1_g2,TRI…	0.00118073
Biological process	ethanol oxidation	GO:0006069	8	4.40845e-05	6.70908	7	20	1564	29980	TRINITY_DN16155_c16_g1,TRINITY_DN16155_c11_g1,TRINITY_DN16155_c9_g1,TRINITY_DN16155_c15_g1,TRINITY_DN16155_c10_g1,TRINITY_DN21894_c1_g1,TRINITY_DN16155_c7_g1,	0.00140593
Biological process	salicylic acid mediated signaling pathway	GO:0009863	6	4.69247e-05	3.26741	15	88	1564	29980	TRINITY_DN23133_c0_g1,TRINITY_DN8777_c1_g2,TRINITY_DN23844_c2_g4,TRINITY_DN23844_c2_g1,TRINITY_DN23844_c2_g2,TRINITY_DN14278_c0_g1,TRINITY_DN8777_c7_g1,TRINITY_DN8777_c16_g1,TRINITY_DN15112_c0_g1,TRINITY_DN19216_c1_g1,TRINITY_DN23295_c1_g1,TRINITY_DN19780_c0_g1,TRINITY_DN23844_c1_g2,TRINITY_DN8777_c2_g1,TRINITY_DN23789_c1_g2,	0.00147869
Biological process	cellular metabolic compound salvage	GO:0043094	4	5.64117e-05	2.06247	34	316	1564	29980	TRINITY_DN12767_c8_g1,TRINITY_DN12767_c4_g1,TRINITY_DN12767_c17_g1,TRINITY_DN14758_c2_g1,TRINITY_DN14758_c2_g2,TRINITY_DN23960_c17_g1,TRINITY_DN12767_c13_g1,TRINITY_DN23690_c11_g1,TRINITY_DN12767_c0_g2,TRINITY_DN12767_c0_g5,TRINITY_DN7936_c0_g1,TRINITY_DN15448_c1_g1,TRINITY_DN12767_c16_g1,TRINITY_DN12767_c5_g1,TRINITY_DN12767_c1_g1,TRINITY_DN12767_c12_g1,TRINITY_DN12767_c15_g1,TRINITY_DN22902_c1_…	0.00175673
Biological process	intracellular manganese ion homeostasis	GO:0030026	7	6.64421e-05	7.66752	6	15	1564	29980	TRINITY_DN18747_c0_g1,TRINITY_DN10268_c0_g1,TRINITY_DN10268_c1_g1,TRINITY_DN22465_c3_g2,TRINITY_DN22465_c3_g3,TRINITY_DN22465_c3_g1,	0.00204503
Cellular component	cellulose synthase complex	GO:0010330	5	0.000251078	6.25845	6	19	1542	30560	TRINITY_DN19953_c0_g2,TRINITY_DN22650_c1_g3,TRINITY_DN22650_c1_g2,TRINITY_DN20588_c1_g2,TRINITY_DN10817_c0_g1,TRINITY_DN24100_c2_g1,	0.00223016
Molecular function	beta-amylase activity	GO:0016161	7	0.000140262	4.96898	8	31	1621	31212	TRINITY_DN20849_c8_g1,TRINITY_DN22327_c0_g1,TRINITY_DN20849_c6_g1,TRINITY_DN21531_c0_g1,TRINITY_DN20849_c1_g4,TRINITY_DN20849_c1_g1,TRINITY_DN20849_c1_g2,TRINITY_DN20849_c1_g3,	0.00232007
Cellular component	apoplast	GO:0048046	4	0.000289832	1.57733	62	779	1542	30560	TRINITY_DN20406_c8_g1,TRINITY_DN22946_c0_g1,TRINITY_DN13954_c2_g1,TRINITY_DN15516_c0_g1,TRINITY_DN15236_c2_g1,TRINITY_DN17006_c15_g1,TRINITY_DN13928_c0_g1,TRINITY_DN21193_c6_g5,TRINITY_DN21193_c6_g3,TRINITY_DN13954_c6_g1,TRINITY_DN18609_c0_g1,TRINITY_DN22108_c0_g1,TRINITY_DN15236_c5_g1,TRINITY_DN20406_c4_g1,TRINITY_DN19312_c0_g1,TRINITY_DN14290_c0_g1,TRINITY_DN20406_c11_g1,TRINITY_DN18847_c2_g4,T…	0.00247724
Cellular component	organelle	GO:0043226	3	0.000287421	1.05096	1192	22478	1542	30560	TRINITY_DN13824_c13_g1,TRINITY_DN23175_c0_g1,TRINITY_DN20406_c8_g1,TRINITY_DN20514_c0_g1,TRINITY_DN21193_c30_g1,TRINITY_DN23114_c1_g1,TRINITY_DN24926_c0_g1,TRINITY_DN16555_c47_g1,TRINITY_DN14049_c4_g1,TRINITY_DN17039_c0_g1,TRINITY_DN23934_c1_g1,TRINITY_DN22177_c0_g1,TRINITY_DN24160_c23_g1,TRINITY_DN18746_c5_g1,TRINITY_DN672_c0_g1,TRINITY_DN23928_c0_g3,TRINITY_DN13956_c15_g1,TRINITY_DN15751_c13_g1…	0.00250388
Molecular function	cellulose synthase activity	GO:0016759	7	0.000156256	3.25081	13	77	1621	31212	TRINITY_DN24100_c1_g1,TRINITY_DN19199_c0_g1,TRINITY_DN19953_c0_g2,TRINITY_DN19953_c0_g3,TRINITY_DN22285_c0_g1,TRINITY_DN19399_c2_g3,TRINITY_DN19193_c0_g5,TRINITY_DN22650_c1_g3,TRINITY_DN22650_c1_g2,TRINITY_DN19479_c1_g1,TRINITY_DN20588_c1_g2,TRINITY_DN24153_c1_g3,TRINITY_DN24100_c2_g1,	0.00254294
Molecular function	cellulose synthase (UDP-forming) activity	GO:0016760	8	0.000156256	3.25081	13	77	1621	31212	TRINITY_DN24100_c1_g1,TRINITY_DN19199_c0_g1,TRINITY_DN19953_c0_g2,TRINITY_DN19953_c0_g3,TRINITY_DN22285_c0_g1,TRINITY_DN19399_c2_g3,TRINITY_DN19193_c0_g5,TRINITY_DN22650_c1_g3,TRINITY_DN22650_c1_g2,TRINITY_DN19479_c1_g1,TRINITY_DN20588_c1_g2,TRINITY_DN24153_c1_g3,TRINITY_DN24100_c2_g1,	0.00254294
Biological process	systemic acquired resistance	GO:0009627	8	8.73621e-05	2.76031	18	125	1564	29980	TRINITY_DN8777_c19_g1,TRINITY_DN8777_c1_g2,TRINITY_DN23844_c2_g4,TRINITY_DN23844_c2_g1,TRINITY_DN23844_c2_g2,TRINITY_DN8777_c11_g1,TRINITY_DN8777_c15_g1,TRINITY_DN8777_c7_g1,TRINITY_DN8777_c16_g1,TRINITY_DN8777_c21_g1,TRINITY_DN8777_c4_g1,TRINITY_DN8777_c17_g1,TRINITY_DN13764_c0_g1,TRINITY_DN8777_c10_g1,TRINITY_DN15245_c0_g1,TRINITY_DN22794_c1_g2,TRINITY_DN23844_c1_g2,TRINITY_DN8777_c2_g1,	0.00265802
Molecular function	obsolete coenzyme binding	GO:0050662	0	0.000204424	2.3275	22	182	1621	31212	TRINITY_DN23880_c0_g6,TRINITY_DN23880_c0_g1,TRINITY_DN15236_c2_g1,TRINITY_DN13587_c0_g1,TRINITY_DN15236_c5_g1,TRINITY_DN18423_c0_g1,TRINITY_DN15236_c1_g1,TRINITY_DN15236_c1_g2,TRINITY_DN15368_c0_g1,TRINITY_DN19266_c3_g2,TRINITY_DN19266_c3_g1,TRINITY_DN19266_c3_g6,TRINITY_DN15236_c0_g1,TRINITY_DN15236_c3_g1,TRINITY_DN23362_c2_g3,TRINITY_DN19640_c0_g1,TRINITY_DN21370_c0_g1,TRINITY_DN19067_c0_g1,TRI…	0.00322287
Molecular function	carbon-carbon lyase activity	GO:0016830	4	0.000212598	1.78916	42	452	1621	31212	TRINITY_DN21193_c30_g1,TRINITY_DN13954_c2_g1,TRINITY_DN12767_c8_g1,TRINITY_DN13954_c9_g1,TRINITY_DN12767_c4_g1,TRINITY_DN12767_c17_g1,TRINITY_DN21193_c6_g5,TRINITY_DN21193_c6_g3,TRINITY_DN21193_c6_g1,TRINITY_DN21193_c14_g1,TRINITY_DN20502_c0_g2,TRINITY_DN13954_c6_g1,TRINITY_DN12767_c13_g1,TRINITY_DN23690_c11_g1,TRINITY_DN12767_c0_g2,TRINITY_DN12767_c0_g5,TRINITY_DN7936_c0_g1,TRINITY_DN12767_c16_g…	0.00330017
Molecular function	zeaxanthin epoxidase activity	GO:0052662	6	0.000218733	8.02283	5	12	1621	31212	TRINITY_DN23328_c2_g6,TRINITY_DN23328_c2_g7,TRINITY_DN23328_c2_g2,TRINITY_DN23328_c2_g3,TRINITY_DN23328_c2_g1,	0.00334397
Biological process	beta-glucoside biosynthetic process	GO:1901806	8	0.000115188	4.53998	9	38	1564	29980	TRINITY_DN13062_c0_g1,TRINITY_DN17280_c3_g2,TRINITY_DN17280_c3_g4,TRINITY_DN17280_c12_g1,TRINITY_DN20833_c1_g2,TRINITY_DN17280_c13_g1,TRINITY_DN17280_c5_g1,TRINITY_DN17280_c14_g1,TRINITY_DN17280_c9_g1,	0.00346479
Biological process	glycogen biosynthetic process	GO:0005978	8	0.000115188	4.53998	9	38	1564	29980	TRINITY_DN23302_c0_g1,TRINITY_DN23796_c0_g2,TRINITY_DN23053_c1_g1,TRINITY_DN22730_c3_g1,TRINITY_DN15110_c0_g1,TRINITY_DN15110_c0_g2,TRINITY_DN22522_c1_g1,TRINITY_DN15167_c0_g1,TRINITY_DN14005_c1_g1,	0.00346479
Molecular function	scopolin beta-glucosidase activity	GO:0102483	6	0.000297331	3.70284	10	52	1621	31212	TRINITY_DN24038_c8_g1,TRINITY_DN19295_c0_g2,TRINITY_DN18991_c4_g1,TRINITY_DN17680_c1_g1,TRINITY_DN18991_c3_g1,TRINITY_DN24038_c6_g1,TRINITY_DN24038_c3_g1,TRINITY_DN19455_c1_g1,TRINITY_DN18991_c2_g1,TRINITY_DN19687_c0_g5,	0.00447772
Biological process	glycoside biosynthetic process	GO:0016138	7	0.000175859	4.31298	9	40	1564	29980	TRINITY_DN13062_c0_g1,TRINITY_DN17280_c3_g2,TRINITY_DN17280_c3_g4,TRINITY_DN17280_c12_g1,TRINITY_DN20833_c1_g2,TRINITY_DN17280_c13_g1,TRINITY_DN17280_c5_g1,TRINITY_DN17280_c14_g1,TRINITY_DN17280_c9_g1,	0.0051722
Biological process	beta-glucoside metabolic process	GO:1901804	7	0.000214969	4.20778	9	41	1564	29980	TRINITY_DN13062_c0_g1,TRINITY_DN17280_c3_g2,TRINITY_DN17280_c3_g4,TRINITY_DN17280_c12_g1,TRINITY_DN20833_c1_g2,TRINITY_DN17280_c13_g1,TRINITY_DN17280_c5_g1,TRINITY_DN17280_c14_g1,TRINITY_DN17280_c9_g1,	0.00618502
Biological process	ketone biosynthetic process	GO:0042181	5	0.000212746	3.15436	13	79	1564	29980	TRINITY_DN20863_c3_g1,TRINITY_DN20863_c7_g1,TRINITY_DN20863_c23_g1,TRINITY_DN23988_c5_g1,TRINITY_DN22960_c2_g1,TRINITY_DN20863_c40_g1,TRINITY_DN20863_c15_g1,TRINITY_DN20863_c39_g1,TRINITY_DN23988_c2_g2,TRINITY_DN18298_c0_g1,TRINITY_DN20863_c42_g1,TRINITY_DN20863_c6_g2,TRINITY_DN20863_c6_g4,	0.00618833
Biological process	systemic acquired resistance, salicylic acid mediated signaling pathway	GO:0009862	7	0.000231889	4.64698	8	33	1564	29980	TRINITY_DN8777_c1_g2,TRINITY_DN23844_c2_g4,TRINITY_DN23844_c2_g1,TRINITY_DN23844_c2_g2,TRINITY_DN8777_c7_g1,TRINITY_DN8777_c16_g1,TRINITY_DN23844_c1_g2,TRINITY_DN8777_c2_g1,	0.0066001
Molecular function	amylopectin maltohydrolase activity	GO:0102229	6	0.000454124	4.8137	7	28	1621	31212	TRINITY_DN20849_c8_g1,TRINITY_DN22327_c0_g1,TRINITY_DN20849_c6_g1,TRINITY_DN20849_c1_g4,TRINITY_DN20849_c1_g1,TRINITY_DN20849_c1_g2,TRINITY_DN20849_c1_g3,	0.0067384
Biological process	phospholipid metabolic process	GO:0006644	6	0.000258571	1.7222	46	512	1564	29980	TRINITY_DN21933_c1_g2,TRINITY_DN16299_c2_g1,TRINITY_DN12812_c0_g1,TRINITY_DN22531_c0_g1,TRINITY_DN19000_c0_g1,TRINITY_DN23844_c2_g6,TRINITY_DN23844_c2_g4,TRINITY_DN23844_c2_g1,TRINITY_DN23844_c2_g2,TRINITY_DN20722_c0_g1,TRINITY_DN19000_c7_g1,TRINITY_DN23199_c0_g3,TRINITY_DN23199_c0_g2,TRINITY_DN23199_c0_g1,TRINITY_DN19000_c17_g1,TRINITY_DN13268_c0_g1,TRINITY_DN19171_c0_g5,TRINITY_DN19171_c0_g3,TR…	0.00728125
Cellular component	chloroplast stromal thylakoid	GO:0009533	9	0.000889196	6.19326	5	16	1542	30560	TRINITY_DN19255_c4_g1,TRINITY_DN19255_c1_g1,TRINITY_DN19255_c2_g1,TRINITY_DN19255_c3_g1,TRINITY_DN18210_c1_g1,	0.00745937
Molecular function	phosphoglycerate kinase activity	GO:0004618	6	0.000517819	3.76724	9	46	1621	31212	TRINITY_DN21641_c17_g1,TRINITY_DN21641_c3_g1,TRINITY_DN21641_c16_g1,TRINITY_DN21641_c5_g1,TRINITY_DN21641_c20_g1,TRINITY_DN21641_c23_g1,TRINITY_DN21116_c1_g1,TRINITY_DN21641_c18_g1,TRINITY_DN21641_c9_g1,	0.00757217
Biological process	response to herbicide	GO:0009635	5	0.000283947	5.16083	7	26	1564	29980	TRINITY_DN18904_c0_g2,TRINITY_DN16555_c46_g1,TRINITY_DN16555_c10_g2,TRINITY_DN16555_c10_g1,TRINITY_DN13859_c0_g2,TRINITY_DN11461_c0_g1,TRINITY_DN16555_c44_g1,	0.00791166
Molecular function	oxidoreductase activity, acting on paired donors, with incorporation or reduction of molecular oxygen, reduced iron-sulfur protein as one donor, and incorporation of one atom of oxygen	GO:0016713	5	0.000571976	4.64771	7	29	1621	31212	TRINITY_DN23328_c2_g6,TRINITY_DN23328_c2_g7,TRINITY_DN23328_c2_g2,TRINITY_DN23328_c2_g3,TRINITY_DN23328_c2_g1,TRINITY_DN19031_c0_g2,TRINITY_DN15474_c0_g1,	0.00824462
Molecular function	enone reductase activity	GO:0035671	6	0.000571976	4.64771	7	29	1621	31212	TRINITY_DN15516_c0_g1,TRINITY_DN19266_c10_g1,TRINITY_DN19266_c3_g2,TRINITY_DN19266_c3_g1,TRINITY_DN19266_c3_g6,TRINITY_DN19266_c13_g1,TRINITY_DN13305_c0_g1,	0.00824462
Biological process	manganese ion homeostasis	GO:0055071	6	0.000300735	6.0533	6	19	1564	29980	TRINITY_DN18747_c0_g1,TRINITY_DN10268_c0_g1,TRINITY_DN10268_c1_g1,TRINITY_DN22465_c3_g2,TRINITY_DN22465_c3_g3,TRINITY_DN22465_c3_g1,	0.00829215
Biological process	cellular response to salicylic acid stimulus	GO:0071446	7	0.000323314	2.76473	15	104	1564	29980	TRINITY_DN23133_c0_g1,TRINITY_DN8777_c1_g2,TRINITY_DN23844_c2_g4,TRINITY_DN23844_c2_g1,TRINITY_DN23844_c2_g2,TRINITY_DN14278_c0_g1,TRINITY_DN8777_c7_g1,TRINITY_DN8777_c16_g1,TRINITY_DN15112_c0_g1,TRINITY_DN19216_c1_g1,TRINITY_DN23295_c1_g1,TRINITY_DN19780_c0_g1,TRINITY_DN23844_c1_g2,TRINITY_DN8777_c2_g1,TRINITY_DN23789_c1_g2,	0.00882281
Molecular function	raucaffricine beta-glucosidase activity	GO:0050247	8	0.000727588	6.41826	5	15	1621	31212	TRINITY_DN24038_c3_g1,TRINITY_DN23534_c1_g1,TRINITY_DN19687_c0_g5,TRINITY_DN19687_c0_g3,TRINITY_DN19687_c0_g4,	0.0101963
Molecular function	vomilenine glucosyltransferase activity	GO:0050506	8	0.000727588	6.41826	5	15	1621	31212	TRINITY_DN24038_c3_g1,TRINITY_DN23534_c1_g1,TRINITY_DN19687_c0_g5,TRINITY_DN19687_c0_g3,TRINITY_DN19687_c0_g4,	0.0101963
Molecular function	mannan synthase activity	GO:0051753	8	0.000913579	5.02299	6	23	1621	31212	TRINITY_DN19953_c0_g3,TRINITY_DN17651_c1_g1,TRINITY_DN22346_c1_g1,TRINITY_DN22346_c1_g2,TRINITY_DN19812_c1_g1,TRINITY_DN23277_c0_g2,	0.0124568
Biological process	cell wall organization or biogenesis	GO:0071554	3	0.000469429	1.45654	81	1066	1564	29980	TRINITY_DN14421_c1_g1,TRINITY_DN22257_c0_g1,TRINITY_DN24100_c1_g1,TRINITY_DN18353_c0_g4,TRINITY_DN18353_c0_g3,TRINITY_DN17395_c3_g1,TRINITY_DN10176_c0_g1,TRINITY_DN13928_c0_g1,TRINITY_DN19199_c0_g1,TRINITY_DN21532_c1_g1,TRINITY_DN19953_c0_g2,TRINITY_DN19953_c0_g3,TRINITY_DN14934_c1_g1,TRINITY_DN24030_c1_g2,TRINITY_DN22285_c0_g1,TRINITY_DN15766_c0_g1,TRINITY_DN13534_c0_g1,TRINITY_DN13475_c0_g1,TRI…	0.0126794
Biological process	beta-glucan biosynthetic process	GO:0051274	8	0.000475694	2.34972	19	155	1564	29980	TRINITY_DN24100_c1_g1,TRINITY_DN10176_c0_g1,TRINITY_DN19199_c0_g1,TRINITY_DN19953_c0_g2,TRINITY_DN19953_c0_g3,TRINITY_DN24030_c1_g2,TRINITY_DN22285_c0_g1,TRINITY_DN19399_c2_g3,TRINITY_DN19193_c0_g5,TRINITY_DN22650_c1_g3,TRINITY_DN22650_c1_g2,TRINITY_DN19479_c1_g1,TRINITY_DN20588_c1_g2,TRINITY_DN22326_c0_g1,TRINITY_DN21264_c0_g1,TRINITY_DN10817_c0_g1,TRINITY_DN24153_c1_g3,TRINITY_DN24100_c2_g1,TRI…	0.0127188
Biological process	cell wall organization	GO:0071555	6	0.000487881	1.52243	66	831	1564	29980	TRINITY_DN22257_c0_g1,TRINITY_DN24100_c1_g1,TRINITY_DN17395_c3_g1,TRINITY_DN10176_c0_g1,TRINITY_DN19199_c0_g1,TRINITY_DN21532_c1_g1,TRINITY_DN19953_c0_g2,TRINITY_DN19953_c0_g3,TRINITY_DN24030_c1_g2,TRINITY_DN22285_c0_g1,TRINITY_DN15766_c0_g1,TRINITY_DN13475_c0_g1,TRINITY_DN19193_c0_g5,TRINITY_DN20317_c0_g1,TRINITY_DN17395_c9_g1,TRINITY_DN11302_c1_g1,TRINITY_DN17651_c1_g1,TRINITY_DN13758_c0_g1,TRI…	0.0129142
Biological process	dimethylallyl diphosphate biosynthetic process	GO:0050992	8	0.00051711	6.846	5	14	1564	29980	TRINITY_DN23791_c2_g1,TRINITY_DN23791_c1_g1,TRINITY_DN23791_c1_g2,TRINITY_DN21295_c0_g2,TRINITY_DN21295_c0_g4,	0.0135524
Biological process	dimethylallyl diphosphate metabolic process	GO:0050993	7	0.00051711	6.846	5	14	1564	29980	TRINITY_DN23791_c2_g1,TRINITY_DN23791_c1_g1,TRINITY_DN23791_c1_g2,TRINITY_DN21295_c0_g2,TRINITY_DN21295_c0_g4,	0.0135524
Molecular function	beta-1,4-mannosyltransferase activity	GO:0019187	7	0.001165	4.8137	6	24	1621	31212	TRINITY_DN19953_c0_g3,TRINITY_DN17651_c1_g1,TRINITY_DN22346_c1_g1,TRINITY_DN22346_c1_g2,TRINITY_DN19812_c1_g1,TRINITY_DN23277_c0_g2,	0.0156731
Molecular function	hydrolase activity, hydrolyzing O-glycosyl compounds	GO:0004553	5	0.00119372	1.5612	51	629	1621	31212	TRINITY_DN22946_c0_g1,TRINITY_DN18206_c0_g1,TRINITY_DN19880_c0_g1,TRINITY_DN20849_c8_g1,TRINITY_DN20973_c0_g1,TRINITY_DN22599_c0_g1,TRINITY_DN24038_c8_g1,TRINITY_DN22327_c0_g1,TRINITY_DN19295_c0_g2,TRINITY_DN20730_c1_g1,TRINITY_DN16060_c1_g1,TRINITY_DN21764_c0_g1,TRINITY_DN18991_c4_g1,TRINITY_DN14900_c0_g1,TRINITY_DN12858_c1_g1,TRINITY_DN17680_c1_g1,TRINITY_DN13100_c0_g1,TRINITY_DN14027_c0_g1,TRI…	0.0158482
Biological process	photosynthetic electron transport in photosystem I	GO:0009773	7	0.000630953	3.67062	9	47	1564	29980	TRINITY_DN21947_c5_g1,TRINITY_DN21947_c2_g1,TRINITY_DN21947_c4_g1,TRINITY_DN22064_c5_g1,TRINITY_DN20862_c1_g4,TRINITY_DN21947_c7_g1,TRINITY_DN21947_c0_g1,TRINITY_DN21947_c6_g1,TRINITY_DN21947_c3_g1,	0.0162149
Biological process	cellular aldehyde metabolic process	GO:0006081	4	0.000741352	2.04467	24	225	1564	29980	TRINITY_DN12812_c0_g1,TRINITY_DN13062_c0_g1,TRINITY_DN23844_c2_g6,TRINITY_DN23844_c2_g4,TRINITY_DN23844_c2_g1,TRINITY_DN23844_c2_g2,TRINITY_DN17280_c3_g2,TRINITY_DN17280_c3_g4,TRINITY_DN13268_c0_g1,TRINITY_DN19171_c0_g5,TRINITY_DN19171_c0_g3,TRINITY_DN17280_c12_g1,TRINITY_DN16155_c10_g1,TRINITY_DN20833_c1_g2,TRINITY_DN18011_c2_g1,TRINITY_DN17280_c13_g1,TRINITY_DN21295_c0_g2,TRINITY_DN21295_c0_g4,…	0.0188688
Biological process	plant-type primary cell wall biogenesis	GO:0009833	7	0.00100554	3.1948	10	60	1564	29980	TRINITY_DN19199_c0_g1,TRINITY_DN19953_c0_g2,TRINITY_DN22285_c0_g1,TRINITY_DN19193_c0_g5,TRINITY_DN22650_c1_g3,TRINITY_DN19479_c1_g1,TRINITY_DN20588_c1_g2,TRINITY_DN10817_c0_g1,TRINITY_DN24153_c1_g3,TRINITY_DN24100_c2_g1,	0.0251101
Biological process	pectin metabolic process	GO:0045488	7	0.001119	2.14177	20	179	1564	29980	TRINITY_DN19360_c0_g1,TRINITY_DN22257_c0_g1,TRINITY_DN21532_c1_g1,TRINITY_DN19953_c0_g2,TRINITY_DN15766_c0_g1,TRINITY_DN13475_c0_g1,TRINITY_DN19041_c0_g2,TRINITY_DN19041_c0_g1,TRINITY_DN22650_c1_g3,TRINITY_DN22650_c1_g2,TRINITY_DN22754_c0_g1,TRINITY_DN16546_c0_g2,TRINITY_DN23804_c0_g1,TRINITY_DN19812_c1_g1,TRINITY_DN23401_c1_g1,TRINITY_DN22834_c1_g1,TRINITY_DN21264_c0_g1,TRINITY_DN21977_c4_g2,TRI…	0.0276823
Molecular function	carboxy-lyase activity	GO:0016831	5	0.00235253	1.8271	26	274	1621	31212	TRINITY_DN12767_c8_g1,TRINITY_DN12767_c4_g1,TRINITY_DN12767_c17_g1,TRINITY_DN12767_c13_g1,TRINITY_DN23690_c11_g1,TRINITY_DN12767_c0_g2,TRINITY_DN12767_c0_g5,TRINITY_DN7936_c0_g1,TRINITY_DN12767_c16_g1,TRINITY_DN12767_c5_g1,TRINITY_DN13760_c0_g1,TRINITY_DN12767_c1_g1,TRINITY_DN12767_c12_g1,TRINITY_DN12767_c15_g1,TRINITY_DN22737_c3_g1,TRINITY_DN12767_c6_g1,TRINITY_DN12767_c2_g1,TRINITY_DN12767_c9_g…	0.0300469
Molecular function	fructose-bisphosphate aldolase activity	GO:0004332	6	0.0025751	2.34406	14	115	1621	31212	TRINITY_DN21193_c30_g1,TRINITY_DN13954_c2_g1,TRINITY_DN13954_c9_g1,TRINITY_DN21193_c6_g5,TRINITY_DN21193_c6_g3,TRINITY_DN21193_c6_g1,TRINITY_DN21193_c14_g1,TRINITY_DN13954_c6_g1,TRINITY_DN13954_c7_g1,TRINITY_DN21193_c33_g1,TRINITY_DN22350_c2_g4,TRINITY_DN21193_c8_g1,TRINITY_DN13954_c1_g1,TRINITY_DN21193_c7_g1,	0.0320775
Molecular function	hydrolase activity, acting on glycosyl bonds	GO:0016798	4	0.00264703	1.48979	53	685	1621	31212	TRINITY_DN22946_c0_g1,TRINITY_DN18206_c0_g1,TRINITY_DN19880_c0_g1,TRINITY_DN20849_c8_g1,TRINITY_DN7374_c0_g1,TRINITY_DN20973_c0_g1,TRINITY_DN22599_c0_g1,TRINITY_DN24038_c8_g1,TRINITY_DN22327_c0_g1,TRINITY_DN19295_c0_g2,TRINITY_DN20730_c1_g1,TRINITY_DN16060_c1_g1,TRINITY_DN21764_c0_g1,TRINITY_DN18991_c4_g1,TRINITY_DN14900_c0_g1,TRINITY_DN12858_c1_g1,TRINITY_DN17680_c1_g1,TRINITY_DN13100_c0_g1,TRIN…	0.0325714
Molecular function	poly(U) RNA binding	GO:0008266	8	0.00286553	2.98781	9	58	1621	31212	TRINITY_DN15236_c2_g1,TRINITY_DN15236_c5_g1,TRINITY_DN15236_c1_g1,TRINITY_DN15236_c1_g2,TRINITY_DN15236_c0_g1,TRINITY_DN15236_c3_g1,TRINITY_DN22935_c4_g1,TRINITY_DN22935_c3_g3,TRINITY_DN22935_c3_g2,	0.0340155
Biological process	galacturonan metabolic process	GO:0010393	6	0.00146657	2.09495	20	183	1564	29980	TRINITY_DN19360_c0_g1,TRINITY_DN22257_c0_g1,TRINITY_DN21532_c1_g1,TRINITY_DN19953_c0_g2,TRINITY_DN15766_c0_g1,TRINITY_DN13475_c0_g1,TRINITY_DN19041_c0_g2,TRINITY_DN19041_c0_g1,TRINITY_DN22650_c1_g3,TRINITY_DN22650_c1_g2,TRINITY_DN22754_c0_g1,TRINITY_DN16546_c0_g2,TRINITY_DN23804_c0_g1,TRINITY_DN19812_c1_g1,TRINITY_DN23401_c1_g1,TRINITY_DN22834_c1_g1,TRINITY_DN21264_c0_g1,TRINITY_DN21977_c4_g2,TRI…	0.0359446
Molecular function	glycine hydroxymethyltransferase activity	GO:0004372	6	0.00307589	3.54693	7	38	1621	31212	TRINITY_DN22935_c2_g2,TRINITY_DN15653_c2_g1,TRINITY_DN22935_c4_g1,TRINITY_DN22935_c3_g7,TRINITY_DN22935_c3_g4,TRINITY_DN22935_c3_g3,TRINITY_DN22935_c3_g2,	0.0360881
Biological process	beta-glucan metabolic process	GO:0051273	7	0.00152094	2.00816	22	210	1564	29980	TRINITY_DN24100_c1_g1,TRINITY_DN10176_c0_g1,TRINITY_DN19199_c0_g1,TRINITY_DN19953_c0_g2,TRINITY_DN19953_c0_g3,TRINITY_DN24030_c1_g2,TRINITY_DN22285_c0_g1,TRINITY_DN19399_c2_g3,TRINITY_DN19193_c0_g5,TRINITY_DN19295_c0_g2,TRINITY_DN22650_c1_g3,TRINITY_DN22650_c1_g2,TRINITY_DN19479_c1_g1,TRINITY_DN16060_c1_g1,TRINITY_DN20588_c1_g2,TRINITY_DN15080_c0_g1,TRINITY_DN22326_c0_g1,TRINITY_DN21264_c0_g1,TRI…	0.036935
Biological process	glycoside metabolic process	GO:0016137	6	0.00155018	3.25508	9	53	1564	29980	TRINITY_DN13062_c0_g1,TRINITY_DN17280_c3_g2,TRINITY_DN17280_c3_g4,TRINITY_DN17280_c12_g1,TRINITY_DN20833_c1_g2,TRINITY_DN17280_c13_g1,TRINITY_DN17280_c5_g1,TRINITY_DN17280_c14_g1,TRINITY_DN17280_c9_g1,	0.037303
Molecular function	magnesium ion binding	GO:0000287	7	0.0032489	1.72342	29	324	1621	31212	TRINITY_DN17521_c0_g1,TRINITY_DN19000_c0_g1,TRINITY_DN19000_c7_g1,TRINITY_DN23309_c0_g2,TRINITY_DN19000_c17_g1,TRINITY_DN23053_c1_g1,TRINITY_DN20335_c0_g2,TRINITY_DN19000_c1_g1,TRINITY_DN19000_c1_g2,TRINITY_DN19000_c1_g3,TRINITY_DN19000_c1_g4,TRINITY_DN19000_c1_g5,TRINITY_DN19000_c1_g6,TRINITY_DN19000_c13_g1,TRINITY_DN19000_c5_g1,TRINITY_DN19000_c18_g1,TRINITY_DN13776_c0_g1,TRINITY_DN19000_c10_g1…	0.0376798
Biological process	geranylgeranyl diphosphate metabolic process	GO:0033385	8	0.00161154	3.94652	7	34	1564	29980	TRINITY_DN16299_c2_g1,TRINITY_DN23199_c0_g3,TRINITY_DN23199_c0_g2,TRINITY_DN23199_c0_g1,TRINITY_DN16299_c0_g4,TRINITY_DN16299_c0_g3,TRINITY_DN16518_c0_g1,	0.0384303
Biological process	glycogen metabolic process	GO:0005977	7	0.00167331	2.99512	10	64	1564	29980	TRINITY_DN23302_c0_g1,TRINITY_DN23796_c0_g2,TRINITY_DN23053_c1_g1,TRINITY_DN22730_c3_g1,TRINITY_DN15110_c0_g1,TRINITY_DN15110_c0_g2,TRINITY_DN17541_c0_g1,TRINITY_DN22522_c1_g1,TRINITY_DN15167_c0_g1,TRINITY_DN14005_c1_g1,	0.039547
Biological process	response to cytokinin	GO:0009735	6	0.0017252	1.7106	34	381	1564	29980	TRINITY_DN14049_c4_g1,TRINITY_DN17495_c0_g1,TRINITY_DN20432_c7_g1,TRINITY_DN15236_c2_g1,TRINITY_DN12489_c7_g1,TRINITY_DN18361_c1_g1,TRINITY_DN15236_c5_g1,TRINITY_DN12489_c0_g1,TRINITY_DN20889_c2_g3,TRINITY_DN15236_c1_g1,TRINITY_DN15236_c1_g2,TRINITY_DN14049_c9_g1,TRINITY_DN21878_c20_g1,TRINITY_DN23401_c1_g1,TRINITY_DN22902_c1_g3,TRINITY_DN22902_c1_g1,TRINITY_DN14049_c6_g1,TRINITY_DN15236_c0_g1,TR…	0.0404125
Molecular function	delta4-3-oxosteroid 5beta-reductase activity	GO:0047787	7	0.00380088	4.58447	5	21	1621	31212	TRINITY_DN19266_c10_g1,TRINITY_DN19266_c3_g2,TRINITY_DN19266_c3_g1,TRINITY_DN19266_c3_g6,TRINITY_DN19266_c13_g1,	0.0435806
Biological process	cellulose biosynthetic process	GO:0030244	9	0.00221918	2.30026	15	125	1564	29980	TRINITY_DN24100_c1_g1,TRINITY_DN19199_c0_g1,TRINITY_DN19953_c0_g2,TRINITY_DN19953_c0_g3,TRINITY_DN22285_c0_g1,TRINITY_DN19399_c2_g3,TRINITY_DN19193_c0_g5,TRINITY_DN22650_c1_g3,TRINITY_DN22650_c1_g2,TRINITY_DN19479_c1_g1,TRINITY_DN20588_c1_g2,TRINITY_DN21264_c0_g1,TRINITY_DN10817_c0_g1,TRINITY_DN24153_c1_g3,TRINITY_DN24100_c2_g1,	0.049781
MLT-Cluster 6
Class	GO_Name	GO_ID	GO_Level	P_value	EnrichmentScore	HitsGenesCountsInSelectedSet	HitsGenesCountsInBackground	AllGenesCountsInSelectedSet	AllGenesCountsInBackground	GenesOfSelectedSetInGOterm	Adjusted P_value(BH method)
[truncated: 1,313 more rows]

## Sheet: 3-Trend analysis_KEGGenrich
The most representative KEGG pathways of DEGs from expression profiles of Paulownia catalpifolia based on the time-series clustering analysis
[truncated: 160 more rows]
