# Supplementary material for: Comparative transcriptomic profiles of Paulownia catalpifolia under different degrees of chilling stress during the seedling stage
Source: BMC Genomics. 2024 Jul 24;25:716. doi: 10.1186/s12864-024-10613-7 (PMC11270786; doi:10.1186/s12864-024-10613-7)
Supplement: Supplementary file 6 — Supplementary Material 6 [file 12864_2024_10613_MOESM6_ESM.xls]

## Sheet: 1-MLT3_vs_MLT0.DEG.anno
Gene	MLT3_1	MLT3_2	MLT3_3	MLT0_1	MLT0_2	MLT0_3	logFC	logCPM	PValue	FDR	GO	KEGG
TRINITY_DN9192_c0_g1	5.011	4.637	4.456	0	0	0	11.453	6.97039	0	0	19;GO:0003723,molecular_function RNA binding;GO:0003968,molecular_function RNA-directed 5'-3' RNA polymerase activity;GO:0004386,molecular_function helicase activity;GO:0005198,molecular_function structural molecule activity;GO:0005524,molecular_function ATP binding;GO:0006351,biological_process transcription, DNA-templated;GO:0006396,biological_process RNA processing;GO:0008174,molecular_functio…	NA
TRINITY_DN13908_c0_g1	39.714	39.967	42.737	1.059	0.706	0.687	5.58798	7.20895	4.9017e-227	5.45045e-223	10;GO:0000287,molecular_function magnesium ion binding;GO:0005623,cellular_component cell;GO:0006071,biological_process glycerol metabolic process;GO:0006629,biological_process lipid metabolic process;GO:0008081,molecular_function phosphoric diester hydrolase activity;GO:0008889,molecular_function glycerophosphodiester phosphodiesterase activity;GO:0009507,cellular_component chloroplast;GO:000953…	NA
TRINITY_DN13749_c0_g1	29.508	31.122	33.286	1.915	1.999	1.957	3.88726	7.19664	2.65197e-141	1.9659e-137	3;GO:0005634,cellular_component nucleus;GO:0005783,cellular_component endoplasmic reticulum;GO:0016036,biological_process cellular response to phosphate starvation	NA
TRINITY_DN19942_c1_g2	7.377	7.628	7.955	0.476	0.515	0.466	3.87722	5.57959	5.86334e-140	3.25987e-136	8;GO:0004180,molecular_function carboxypeptidase activity;GO:0004185,molecular_function serine-type carboxypeptidase activity;GO:0005576,cellular_component extracellular region;GO:0005773,cellular_component vacuole;GO:0005777,cellular_component peroxisome;GO:0006508,biological_process proteolysis;GO:0016747,molecular_function transferase activity, transferring acyl groups other than amino-acyl gr…	SCPL-I; serine carboxypeptidase-like clade I [EC:3.4.16.-]; K16296
TRINITY_DN19028_c0_g1	9.125	8.436	9.451	0.262	0.467	0.361	4.53707	4.93711	5.16002e-134	2.29507e-130	10;GO:0003714,molecular_function transcription corepressor activity;GO:0005634,cellular_component nucleus;GO:0006351,biological_process transcription, DNA-templated;GO:0006355,biological_process regulation of transcription, DNA-templated;GO:0006952,biological_process defense response;GO:0009611,biological_process response to wounding;GO:0009753,biological_process response to jasmonic acid;GO:0031…	JAZ; jasmonate ZIM domain-containing protein; K13464
TRINITY_DN16805_c1_g2	49.273	52.99	47.234	4.366	4.011	4.158	3.48026	7.34037	6.34428e-128	2.35151e-124	13;GO:0005515,molecular_function protein binding;GO:0005634,cellular_component nucleus;GO:0005737,cellular_component cytoplasm;GO:0006355,biological_process regulation of transcription, DNA-templated;GO:0007623,biological_process circadian rhythm;GO:0009637,biological_process response to blue light;GO:0009881,molecular_function photoreceptor activity;GO:0009908,biological_process flower developme…	FKF1; flavin-binding kelch repeat F-box protein 1; K12116
TRINITY_DN16805_c1_g1	36.17	35.928	36.165	2.82	3.185	2.772	3.51604	7.34854	1.19142e-127	3.78516e-124	12;GO:0005515,molecular_function protein binding;GO:0005634,cellular_component nucleus;GO:0005737,cellular_component cytoplasm;GO:0006355,biological_process regulation of transcription, DNA-templated;GO:0007623,biological_process circadian rhythm;GO:0009637,biological_process response to blue light;GO:0009881,molecular_function photoreceptor activity;GO:0009908,biological_process flower developme…	FKF1; flavin-binding kelch repeat F-box protein 1; K12116
TRINITY_DN19906_c2_g2	22.536	26.934	27.579	1.785	1.76	1.899	3.78045	6.59733	3.02183e-116	8.4003e-113	14;GO:0003714,molecular_function transcription corepressor activity;GO:0005634,cellular_component nucleus;GO:0006351,biological_process transcription, DNA-templated;GO:0006355,biological_process regulation of transcription, DNA-templated;GO:0009555,biological_process pollen development;GO:0009611,biological_process response to wounding;GO:0009753,biological_process response to jasmonic acid;GO:00…	JAZ; jasmonate ZIM domain-containing protein; K13464
TRINITY_DN16804_c0_g1	6.334	6.512	5.961	0.357	0.311	0.349	3.91199	4.61329	2.80338e-113	6.92714e-110	20;GO:0004672,molecular_function protein kinase activity;GO:0004674,molecular_function protein serine/threonine kinase activity;GO:0004702,molecular_function obsolete signal transducer, downstream of receptor, with serine/threonine kinase activity;GO:0004709,molecular_function MAP kinase kinase kinase activity;GO:0005524,molecular_function ATP binding;GO:0005634,cellular_component nucleus;GO:0005…	MAPKKK17_18; mitogen-activated protein kinase kinase kinase 17/18; K20716
TRINITY_DN19531_c1_g2	5.455	5.883	6.409	0.381	0.251	0.256	4.21796	4.67686	1.25187e-111	2.78404e-108	7;GO:0005634,cellular_component nucleus;GO:0005829,cellular_component cytosol;GO:0044183,molecular_function protein folding chaperone;GO:0051082,molecular_function unfolded protein binding;GO:0051087,molecular_function chaperone binding;GO:0061077,biological_process chaperone-mediated protein folding;GO:0090084,biological_process negative regulation of inclusion body assembly	DNAJB8; DnaJ homolog subfamily B member 8; K09514
TRINITY_DN13928_c0_g2	15.005	16.324	15.84	0.238	0.802	0.501	4.81463	5.12479	2.00035e-107	4.04415e-104	1;GO:0004857,molecular_function enzyme inhibitor activity	NA
TRINITY_DN17832_c2_g6	35.504	33.286	39.97	3.307	3.496	3.413	3.28537	5.78396	2.92149e-104	5.41424e-101	2;GO:0009820,biological_process alkaloid metabolic process;GO:0033879,molecular_function acetylajmaline esterase activity	AAE; acetylajmaline esterase [EC:3.1.1.80]; K21026
TRINITY_DN17832_c2_g2	44.368	38.671	44.518	3.712	3.699	4.007	3.19161	6.11677	4.6241e-104	7.91041e-101	4;GO:0005576,cellular_component extracellular region;GO:0016042,biological_process lipid catabolic process;GO:0016298,molecular_function lipase activity;GO:0016788,molecular_function hydrolase activity, acting on ester bonds	NA
TRINITY_DN21924_c1_g1	5.185	4.786	4.832	0.416	0.455	0.478	3.34293	4.87238	2.33224e-102	3.70476e-99	26;GO:0003700,molecular_function DNA-binding transcription factor activity;GO:0005634,cellular_component nucleus;GO:0006351,biological_process transcription, DNA-templated;GO:0006355,biological_process regulation of transcription, DNA-templated;GO:0006970,biological_process response to osmotic stress;GO:0009408,biological_process response to heat;GO:0009409,biological_process response to cold;GO:…	WRKY33; WRKY transcription factor 33; K13424
TRINITY_DN21578_c0_g1	6.653	6.043	5.382	0.559	0.587	0.617	3.42888	4.69426	7.28432e-102	1.07997e-98	9;GO:0003677,molecular_function DNA binding;GO:0003700,molecular_function DNA-binding transcription factor activity;GO:0005634,cellular_component nucleus;GO:0006351,biological_process transcription, DNA-templated;GO:0006355,biological_process regulation of transcription, DNA-templated;GO:0009737,biological_process response to abscisic acid;GO:0043565,molecular_function sequence-specific DNA bindi…	NA
TRINITY_DN14449_c0_g1	4.799	4.777	5.026	0.369	0.323	0.408	3.62623	4.38895	5.19557e-98	7.22151e-95	NA	NA
TRINITY_DN12839_c0_g1	6.489	6.332	6.551	0.369	0.515	0.315	3.94419	4.0386	2.9866e-96	3.90701e-93	NA	NA
TRINITY_DN17484_c0_g2	39.984	40.446	34.202	4.438	4.322	4.391	3.13411	6.34119	8.19294e-96	1.01224e-92	NA	NA
TRINITY_DN23347_c1_g1	5.62	5.544	6.501	0.595	0.563	0.606	3.09524	5.87874	1.09664e-93	1.28359e-90	11;GO:0001664,molecular_function G protein-coupled receptor binding;GO:0003924,molecular_function GTPase activity;GO:0004871,molecular_function obsolete signal transducer activity;GO:0005525,molecular_function GTP binding;GO:0005634,cellular_component nucleus;GO:0005834,cellular_component heterotrimeric G-protein complex;GO:0007186,biological_process G protein-coupled receptor signaling pathway;G…	NA
TRINITY_DN18083_c0_g1	14.348	16.553	16.633	1.499	1.508	1.771	3.20854	5.84272	7.33584e-92	8.15709e-89	15;GO:0004672,molecular_function protein kinase activity;GO:0004674,molecular_function protein serine/threonine kinase activity;GO:0004683,molecular_function calmodulin-dependent protein kinase activity;GO:0005516,molecular_function calmodulin binding;GO:0005524,molecular_function ATP binding;GO:0005634,cellular_component nucleus;GO:0005737,cellular_component cytoplasm;GO:0006468,biological_proce…	NA
TRINITY_DN24118_c2_g2	133.75	132.296	153.075	16.275	17.252	15.038	2.92915	6.25448	1.19294e-91	1.26333e-88	10;GO:0005783,cellular_component endoplasmic reticulum;GO:0005789,cellular_component endoplasmic reticulum membrane;GO:0006629,biological_process lipid metabolic process;GO:0006665,biological_process sphingolipid metabolic process;GO:0016021,cellular_component integral component of membrane;GO:0016491,molecular_function oxidoreductase activity;GO:0030148,biological_process sphingolipid biosynthet…	SLD; sphingolipid 8-(E/Z)-desaturase [EC:1.14.19.29]; K21734
TRINITY_DN24075_c1_g2	2.472	3.321	2.279	0.143	0.132	0.175	4.09494	3.64897	3.5541e-89	3.49481e-86	21;GO:0005524,molecular_function ATP binding;GO:0005774,cellular_component vacuolar membrane;GO:0005886,cellular_component plasma membrane;GO:0008559,molecular_function xenobiotic transmembrane transporting ATPase activity;GO:0009506,cellular_component plasmodesma;GO:0009630,biological_process gravitropism;GO:0009733,biological_process response to auxin;GO:0009734,biological_process auxin-activat…	ABCB1, CD243; ATP-binding cassette, subfamily B (MDR/TAP), member 1 [EC:7.6.2.2]; K05658
TRINITY_DN15814_c0_g2	1.844	1.895	1.801	0.083	0	0.035	5.58948	3.1891	3.6144e-89	3.49481e-86	NA	NA
TRINITY_DN19875_c3_g1	4.017	3.849	3.734	0.333	0.311	0.384	3.38018	4.32889	3.95933e-89	3.66882e-86	6;GO:0003677,molecular_function DNA binding;GO:0003700,molecular_function DNA-binding transcription factor activity;GO:0005634,cellular_component nucleus;GO:0006351,biological_process transcription, DNA-templated;GO:0009611,biological_process response to wounding;GO:0009788,biological_process negative regulation of abscisic acid-activated signaling pathway	NA
TRINITY_DN14304_c0_g2	23.753	24.91	24.649	3.093	3.208	3.436	2.79863	7.30831	1.90106e-88	1.69111e-85	6;GO:0000272,biological_process polysaccharide catabolic process;GO:0004568,molecular_function chitinase activity;GO:0005576,cellular_component extracellular region;GO:0005618,cellular_component cell wall;GO:0005975,biological_process carbohydrate metabolic process;GO:0006032,biological_process chitin catabolic process	E3.2.1.14; chitinase [EC:3.2.1.14]; K01183
TRINITY_DN20611_c1_g1	11.307	11.039	12.187	1.297	1.473	1.433	2.92127	5.3799	1.80988e-87	1.54807e-84	6;GO:0005737,cellular_component cytoplasm;GO:0008152,biological_process metabolic process;GO:0008168,molecular_function methyltransferase activity;GO:0008757,molecular_function S-adenosylmethionine-dependent methyltransferase activity;GO:0032259,biological_process methylation;GO:0045335,cellular_component phagocytic vesicle	NA
TRINITY_DN18227_c0_g1	11.625	11.717	10.204	1.737	1.652	1.607	2.74096	5.58211	2.23033e-86	1.83705e-83	27;GO:0004672,molecular_function protein kinase activity;GO:0004707,molecular_function MAP kinase activity;GO:0005524,molecular_function ATP binding;GO:0005634,cellular_component nucleus;GO:0005737,cellular_component cytoplasm;GO:0006468,biological_process protein phosphorylation;GO:0006970,biological_process response to osmotic stress;GO:0006979,biological_process response to oxidative stress;GO…	MPK3; mitogen-activated protein kinase 3 [EC:2.7.11.24]; K20536
TRINITY_DN24118_c2_g3	107.989	109.61	116.421	13.967	13.684	16.995	2.76148	5.74026	2.93493e-86	2.33107e-83	5;GO:0006629,biological_process lipid metabolic process;GO:0006665,biological_process sphingolipid metabolic process;GO:0016021,cellular_component integral component of membrane;GO:0016491,molecular_function oxidoreductase activity;GO:0046872,molecular_function metal ion binding	NA
TRINITY_DN19484_c2_g1	10.621	11.667	11.526	1.225	1.137	0.85	3.31265	5.66415	4.24134e-86	3.25252e-83	NA	NA
TRINITY_DN16530_c0_g1	9.385	9.364	8.983	1.273	1.185	1.188	2.8097	5.02509	5.68069e-84	4.2111e-81	NA	NA
TRINITY_DN19906_c3_g1	2.762	2.633	2.798	0.274	0.204	0.186	3.51256	3.87351	7.27503e-81	5.21901e-78	1;GO:0005515,molecular_function protein binding	FBXL2_20; F-box and leucine-rich repeat protein 2/20; K10268
TRINITY_DN24118_c7_g1	45.266	53.419	58.546	5.901	4.789	4.683	3.15867	4.42385	4.99533e-80	3.4716e-77	4;GO:0006665,biological_process sphingolipid metabolic process;GO:0016021,cellular_component integral component of membrane;GO:0016491,molecular_function oxidoreductase activity;GO:0046872,molecular_function metal ion binding	NA
TRINITY_DN18278_c0_g2	0.975	0.858	0.855	5.389	5.543	5.393	-2.64156	5.36318	6.19376e-80	4.17403e-77	24;GO:0003690,molecular_function double-stranded DNA binding;GO:0003727,molecular_function single-stranded RNA binding;GO:0004674,molecular_function protein serine/threonine kinase activity;GO:0005267,molecular_function potassium channel activity;GO:0005524,molecular_function ATP binding;GO:0005634,cellular_component nucleus;GO:0005737,cellular_component cytoplasm;GO:0005829,cellular_component cy…	MTERFD; mTERF domain-containing protein, mitochondrial; K15032
TRINITY_DN9490_c0_g1	3.341	3.281	3.51	19.249	19.838	19.616	-2.6475	6.14369	1.22465e-79	8.01031e-77	1;GO:0005737,cellular_component cytoplasm	HSP20; HSP20 family protein; K13993
TRINITY_DN17019_c1_g1	7.531	7.23	6.551	1.059	0.994	1.118	2.64634	5.66352	4.5612e-79	2.89819e-76	7;GO:0005507,molecular_function copper ion binding;GO:0016491,molecular_function oxidoreductase activity;GO:0016722,molecular_function oxidoreductase activity, oxidizing metal ions;GO:0046274,biological_process lignin catabolic process;GO:0048046,cellular_component apoplast;GO:0052716,molecular_function hydroquinone:oxygen oxidoreductase activity;GO:0055114,biological_process oxidation-reduction …	E1.10.3.2; laccase [EC:1.10.3.2]; K05909
TRINITY_DN22290_c0_g1	18.22	15.815	13.601	2.439	2.382	1.98	2.75393	7.02006	3.39967e-78	2.10015e-75	6;GO:0000160,biological_process phosphorelay signal transduction system;GO:0005515,molecular_function protein binding;GO:0005634,cellular_component nucleus;GO:0006351,biological_process transcription, DNA-templated;GO:0006355,biological_process regulation of transcription, DNA-templated;GO:0048511,biological_process rhythmic process	PRR5; pseudo-response regulator 5; K12130
TRINITY_DN14685_c0_g1	5.475	5.385	4.781	0.821	0.706	0.734	2.68611	5.42978	2.36057e-77	1.41883e-74	14;GO:0005829,cellular_component cytosol;GO:0008152,biological_process metabolic process;GO:0009636,biological_process response to toxic substance;GO:0016758,molecular_function transferase activity, transferring hexosyl groups;GO:0035251,molecular_function UDP-glucosyltransferase activity;GO:0042802,molecular_function identical protein binding;GO:0043231,cellular_component intracellular membrane-…	NA
TRINITY_DN16030_c0_g1	10.003	9.882	9.654	1.618	1.532	1.386	2.59365	6.3767	5.64976e-77	3.30645e-74	12;GO:0005524,molecular_function ATP binding;GO:0005739,cellular_component mitochondrion;GO:0005783,cellular_component endoplasmic reticulum;GO:0009409,biological_process response to cold;GO:0009414,biological_process response to water deprivation;GO:0009651,biological_process response to salt stress;GO:0009737,biological_process response to abscisic acid;GO:0010154,biological_process fruit devel…	NA
TRINITY_DN20462_c0_g1	11.394	11.647	10.916	1.44	1.461	1.84	2.71775	7.01313	9.13087e-77	5.2067e-74	4;GO:0003333,biological_process amino acid transmembrane transport;GO:0005886,cellular_component plasma membrane;GO:0015171,molecular_function amino acid transmembrane transporter activity;GO:0016021,cellular_component integral component of membrane	NA
TRINITY_DN19786_c0_g1	1.448	1.416	1.323	0.036	0.048	0.058	4.73435	2.97516	4.6584e-76	2.58995e-73	6;GO:0004497,molecular_function monooxygenase activity;GO:0005506,molecular_function iron ion binding;GO:0016021,cellular_component integral component of membrane;GO:0016705,molecular_function oxidoreductase activity, acting on paired donors, with incorporation or reduction of molecular oxygen;GO:0020037,molecular_function heme binding;GO:0055114,biological_process oxidation-reduction process	NA
TRINITY_DN15814_c0_g1	1.651	1.536	1.79	0.059	0.036	0.047	5.1498	2.8755	9.79996e-76	5.31564e-73	NA	NA
TRINITY_DN17682_c1_g1	85.027	96.208	101.08	13.943	15.444	14.852	2.55245	6.83786	1.0189e-73	5.3951e-71	NA	NA
TRINITY_DN12466_c0_g1	5.233	5.385	5.972	0.488	0.455	0.245	3.72709	4.60252	2.54172e-73	1.31454e-70	3;GO:0005634,cellular_component nucleus;GO:0005783,cellular_component endoplasmic reticulum;GO:0016036,biological_process cellular response to phosphate starvation	NA
TRINITY_DN14077_c0_g1	7.203	7.01	6.307	1.178	0.898	0.967	2.60288	5.21922	3.05189e-73	1.54252e-70	6;GO:0004497,molecular_function monooxygenase activity;GO:0005506,molecular_function iron ion binding;GO:0016021,cellular_component integral component of membrane;GO:0016705,molecular_function oxidoreductase activity, acting on paired donors, with incorporation or reduction of molecular oxygen;GO:0020037,molecular_function heme binding;GO:0055114,biological_process oxidation-reduction process	NA
TRINITY_DN20334_c0_g1	2.617	2.692	3.093	0.393	0.359	0.349	3.14123	4.01249	3.79332e-73	1.87466e-70	10;GO:0003700,molecular_function DNA-binding transcription factor activity;GO:0005634,cellular_component nucleus;GO:0005737,cellular_component cytoplasm;GO:0007623,biological_process circadian rhythm;GO:0009908,biological_process flower development;GO:0042752,biological_process regulation of circadian rhythm;GO:0046872,molecular_function metal ion binding;GO:0046975,molecular_function histone met…	KDM8, JMJD5; lysine-specific demethylase 8 [EC:1.14.11.27]; K10277
TRINITY_DN22950_c1_g1	4.702	4.427	4.293	0.797	0.73	0.722	2.47456	6.30295	6.55155e-72	3.13405e-69	14;GO:0000325,cellular_component plant-type vacuole;GO:0005524,molecular_function ATP binding;GO:0005773,cellular_component vacuole;GO:0005774,cellular_component vacuolar membrane;GO:0008559,molecular_function xenobiotic transmembrane transporting ATPase activity;GO:0009506,cellular_component plasmodesma;GO:0010290,molecular_function chlorophyll catabolite transmembrane transporter activity;GO:00…	NA
TRINITY_DN21487_c1_g2	11.78	11.438	11.404	1.332	1.365	1.642	2.45598	6.41271	6.62352e-72	3.13405e-69	41;GO:0000155,molecular_function phosphorelay sensor kinase activity;GO:0000160,biological_process phosphorelay signal transduction system;GO:0004672,molecular_function protein kinase activity;GO:0004673,molecular_function protein histidine kinase activity;GO:0004674,molecular_function protein serine/threonine kinase activity;GO:0004683,molecular_function calmodulin-dependent protein kinase activ…	AHK2_3_4; arabidopsis histidine kinase 2/3/4 (cytokinin receptor) [EC:2.7.13.3]; K14489
TRINITY_DN21624_c1_g1	4.335	3.879	4.659	0.226	0.108	0.116	4.67038	2.97972	1.2036e-71	5.57642e-69	NA	NA
TRINITY_DN9638_c0_g1	1.39	1.246	1.404	0.036	0.012	0.023	5.56546	2.67207	2.11082e-71	9.58012e-69	10;GO:0005783,cellular_component endoplasmic reticulum;GO:0005788,cellular_component endoplasmic reticulum lumen;GO:0005886,cellular_component plasma membrane;GO:0008152,biological_process metabolic process;GO:0009611,biological_process response to wounding;GO:0009850,biological_process auxin metabolic process;GO:0010178,molecular_function IAA-amino acid conjugate hydrolase activity;GO:0010179,mo…	IAR3, ILL6; jasmonoyl-L-amino acid hydrolase [EC:3.5.1.127]; K21604; ILR1; IAA-amino acid hydrolase [EC:3.5.1.-]; K14664
TRINITY_DN11809_c0_g1	12.987	13.362	14.853	2.213	1.927	2.05	2.62852	5.2235	5.44944e-71	2.4238e-68	1;GO:0006950,biological_process response to stress	NA
TRINITY_DN15650_c0_g1	2.877	2.692	2.696	0.416	0.479	0.478	2.60619	4.89051	2.89728e-69	1.26339e-66	1;GO:0008080,molecular_function N-acetyltransferase activity	NA
TRINITY_DN11675_c0_g1	4.973	5.455	5.321	0.761	0.73	0.862	2.60815	5.26716	3.62007e-68	1.54821e-65	7;GO:0005737,cellular_component cytoplasm;GO:0005829,cellular_component cytosol;GO:0010090,biological_process trichome morphogenesis;GO:0010143,biological_process cutin biosynthetic process;GO:0016747,molecular_function transferase activity, transferring acyl groups other than amino-acyl groups;GO:0051179,biological_process localization;GO:0090626,biological_process plant epidermis morphogenesis	DCR; BAHD acyltransferase [EC:2.3.1.-]; K19747
TRINITY_DN18083_c0_g2	19.224	19.495	19.807	2.379	2.191	2.155	2.96616	3.91612	3.72506e-68	1.56305e-65	14;GO:0004674,molecular_function protein serine/threonine kinase activity;GO:0004683,molecular_function calmodulin-dependent protein kinase activity;GO:0005516,molecular_function calmodulin binding;GO:0005524,molecular_function ATP binding;GO:0005634,cellular_component nucleus;GO:0005737,cellular_component cytoplasm;GO:0006468,biological_process protein phosphorylation;GO:0009416,biological_proce…	NA
TRINITY_DN23232_c1_g4	1.081	0.947	1.231	0.024	0.048	0.047	4.62674	3.00612	9.57989e-68	3.94532e-65	10;GO:0006970,biological_process response to osmotic stress;GO:0009414,biological_process response to water deprivation;GO:0009535,cellular_component chloroplast thylakoid membrane;GO:0009570,cellular_component chloroplast stroma;GO:0009688,biological_process abscisic acid biosynthetic process;GO:0016702,molecular_function oxidoreductase activity, acting on single donors with incorporation of mol…	NCED; 9-cis-epoxycarotenoid dioxygenase [EC:1.13.11.51]; K09840
TRINITY_DN19210_c1_g2	3.148	3.69	3.764	0.428	0.467	0.454	2.83688	4.73374	3.27909e-67	1.32589e-64	12;GO:0004497,molecular_function monooxygenase activity;GO:0005506,molecular_function iron ion binding;GO:0006952,biological_process defense response;GO:0009535,cellular_component chloroplast thylakoid membrane;GO:0009695,biological_process jasmonic acid biosynthetic process;GO:0009941,cellular_component chloroplast envelope;GO:0016125,biological_process sterol metabolic process;GO:0016705,molecu…	AOS; hydroperoxide dehydratase [EC:4.2.1.92]; K01723
TRINITY_DN15910_c0_g1	5.127	4.926	4.181	0.619	0.323	0.454	3.22752	5.00666	4.21657e-67	1.6745e-64	7;GO:0005507,molecular_function copper ion binding;GO:0016491,molecular_function oxidoreductase activity;GO:0016722,molecular_function oxidoreductase activity, oxidizing metal ions;GO:0046274,biological_process lignin catabolic process;GO:0048046,cellular_component apoplast;GO:0052716,molecular_function hydroquinone:oxygen oxidoreductase activity;GO:0055114,biological_process oxidation-reduction …	E1.10.3.2; laccase [EC:1.10.3.2]; K05909
TRINITY_DN22517_c0_g2	25.298	26.834	26.521	4.913	4.92	4.578	2.36694	6.85787	1.01112e-66	3.94495e-64	NA	NA
TRINITY_DN21284_c0_g2	2.279	2.393	2.533	0.286	0.299	0.256	3.01334	4.05431	1.26631e-66	4.85542e-64	6;GO:0003677,molecular_function DNA binding;GO:0005516,molecular_function calmodulin binding;GO:0005634,cellular_component nucleus;GO:0006351,biological_process transcription, DNA-templated;GO:0006355,biological_process regulation of transcription, DNA-templated;GO:0006950,biological_process response to stress	NA
TRINITY_DN23483_c1_g1	5.079	5.265	4.263	0.845	0.718	0.757	2.55072	5.71861	5.58666e-66	2.10418e-63	8;GO:0005515,molecular_function protein binding;GO:0009534,cellular_component chloroplast thylakoid;GO:0009570,cellular_component chloroplast stroma;GO:0016165,molecular_function linoleate 13S-lipoxygenase activity;GO:0016702,molecular_function oxidoreductase activity, acting on single donors with incorporation of molecular oxygen, incorporation of two atoms of oxygen;GO:0031408,biological_proces…	LOX2S; lipoxygenase [EC:1.13.11.12]; K00454
TRINITY_DN24118_c9_g1	47.95	58.644	67.275	5.794	5.926	7.641	2.96437	4.44936	5.677e-66	2.10418e-63	8;GO:0005783,cellular_component endoplasmic reticulum;GO:0005789,cellular_component endoplasmic reticulum membrane;GO:0006629,biological_process lipid metabolic process;GO:0016021,cellular_component integral component of membrane;GO:0030148,biological_process sphingolipid biosynthetic process;GO:0046872,molecular_function metal ion binding;GO:0052631,molecular_function sphingolipid delta-8 desatu…	SLD; sphingolipid 8-(E/Z)-desaturase [EC:1.14.19.29]; K21734
TRINITY_DN21674_c1_g2	5.04	5.135	5.28	1.059	0.73	0.722	2.64812	5.34039	6.45466e-66	2.3532e-63	11;GO:0004672,molecular_function protein kinase activity;GO:0004674,molecular_function protein serine/threonine kinase activity;GO:0005524,molecular_function ATP binding;GO:0005886,cellular_component plasma membrane;GO:0006468,biological_process protein phosphorylation;GO:0007166,biological_process cell surface receptor signaling pathway;GO:0016021,cellular_component integral component of membran…	NA
TRINITY_DN24170_c1_g2	19.36	19.216	20.906	3.95	2.49	2.481	2.59944	4.85165	3.04464e-65	1.09209e-62	6;GO:0005524,molecular_function ATP binding;GO:0005886,cellular_component plasma membrane;GO:0006952,biological_process defense response;GO:0016020,cellular_component membrane;GO:0016021,cellular_component integral component of membrane;GO:0016887,molecular_function ATPase activity	NA
TRINITY_DN18284_c0_g1	1.632	1.586	1.75	0.143	0.12	0.14	3.58911	3.21443	1.13004e-64	3.98904e-62	1;GO:0005515,molecular_function protein binding	NA
TRINITY_DN15997_c0_g1	2.134	1.895	2.665	0.059	0.084	0.07	5.08122	2.9066	2.03252e-64	7.0627e-62	17;GO:0000981,molecular_function DNA-binding transcription factor activity, RNA polymerase II-specific;GO:0001135,molecular_function RNA polymerase II transcription regulator recruiting activity;GO:0003700,molecular_function DNA-binding transcription factor activity;GO:0005634,cellular_component nucleus;GO:0006351,biological_process transcription, DNA-templated;GO:0006357,biological_process regul…	MYBP; transcription factor MYB, plant; K09422
TRINITY_DN10981_c0_g1	4.364	4.368	4.802	20.379	22.831	22.691	-2.40064	5.92239	3.84648e-64	1.31603e-61	NA	NA
TRINITY_DN14992_c0_g1	5.311	5.305	5.229	0.999	0.814	0.978	2.39999	5.21161	4.38093e-64	1.47617e-61	5;GO:0003824,molecular_function catalytic activity;GO:0005777,cellular_component peroxisome;GO:0008152,biological_process metabolic process;GO:0019605,biological_process butyrate metabolic process;GO:0047760,molecular_function butyrate-CoA ligase activity	NA
TRINITY_DN23478_c1_g1	3.544	3.769	4.018	0.654	0.694	0.582	2.46459	5.37673	2.84273e-62	9.43575e-60	6;GO:0005634,cellular_component nucleus;GO:0009658,biological_process chloroplast organization;GO:0010099,biological_process regulation of photomorphogenesis;GO:0045893,biological_process positive regulation of transcription, DNA-templated;GO:0048512,biological_process circadian behavior;GO:0080167,biological_process response to karrikin	NA
TRINITY_DN15594_c10_g1	1307.83	1688.85	1796.86	274.331	304.879	277.195	2.2531	8.42977	9.36763e-62	3.06363e-59	2;GO:0003723,molecular_function RNA binding;GO:0005634,cellular_component nucleus	NA
TRINITY_DN13560_c0_g1	9.096	8.945	8.006	1.796	1.544	1.491	2.34385	5.39752	1.45308e-61	4.68333e-59	4;GO:0009055,molecular_function electron transfer activity;GO:0031225,cellular_component anchored component of membrane;GO:0046658,cellular_component anchored component of plasma membrane;GO:0046872,molecular_function metal ion binding	NA
TRINITY_DN21864_c0_g1	8.526	8.257	9.644	2.237	1.975	2.516	2.31778	5.50657	5.54312e-61	1.76105e-58	11;GO:0003993,molecular_function acid phosphatase activity;GO:0004601,molecular_function peroxidase activity;GO:0005576,cellular_component extracellular region;GO:0009877,biological_process nodulation;GO:0009986,cellular_component cell surface;GO:0016021,cellular_component integral component of membrane;GO:0016787,molecular_function hydrolase activity;GO:0016791,molecular_function phosphatase act…	ACP5; tartrate-resistant acid phosphatase type 5 [EC:3.1.3.2]; K14379
TRINITY_DN22074_c1_g1	23.627	21.32	22.391	4.33	4.609	4.287	2.19365	6.40226	1.82122e-60	5.70453e-58	11;GO:0003700,molecular_function DNA-binding transcription factor activity;GO:0005634,cellular_component nucleus;GO:0006351,biological_process transcription, DNA-templated;GO:0006355,biological_process regulation of transcription, DNA-templated;GO:0009873,biological_process ethylene-activated signaling pathway;GO:0010200,biological_process response to chitin;GO:0016036,biological_process cellular…	NA
TRINITY_DN19737_c0_g1	12.533	11.847	11.536	2.213	2.311	2.388	2.30762	5.01095	4.30396e-60	1.32938e-57	1;GO:0009055,molecular_function electron transfer activity	NA
TRINITY_DN11327_c1_g1	1129.56	1528.85	1773.02	260.697	278.241	230.858	2.28045	8.06716	4.82299e-60	1.46929e-57	1;GO:0003723,molecular_function RNA binding	NA
TRINITY_DN13970_c0_g1	11.394	11.079	11.435	2.106	2.526	2.225	2.24014	6.29589	2.35818e-59	7.08697e-57	3;GO:0003824,molecular_function catalytic activity;GO:0004722,molecular_function protein serine/threonine phosphatase activity;GO:0046872,molecular_function metal ion binding	PTC2_3; protein phosphatase PTC2/3 [EC:3.1.3.16]; K14803
TRINITY_DN21425_c0_g1	2.781	3.331	3.947	0.297	0.204	0.303	3.49053	3.6023	6.68608e-58	1.98256e-55	NA	NA
TRINITY_DN22517_c0_g3	17.448	17.82	19.583	3.403	3.651	3.18	2.30692	5.99705	1.67094e-57	4.88948e-55	NA	NA
TRINITY_DN10536_c0_g1	2.665	2.942	2.726	0.25	0.12	0.175	3.79228	2.91397	2.05652e-57	5.9396e-55	2;GO:0016853,molecular_function isomerase activity;GO:0048046,cellular_component apoplast	NA
TRINITY_DN16925_c0_g1	4.538	4.427	4.354	0.595	0.79	0.466	2.73871	5.01735	3.94718e-57	1.1254e-54	7;GO:0004497,molecular_function monooxygenase activity;GO:0005506,molecular_function iron ion binding;GO:0005789,cellular_component endoplasmic reticulum membrane;GO:0016021,cellular_component integral component of membrane;GO:0016705,molecular_function oxidoreductase activity, acting on paired donors, with incorporation or reduction of molecular oxygen;GO:0020037,molecular_function heme binding;…	CYP94A2; cytochrome P450 family 94 subfamily A polypeptide 2; K20768
TRINITY_DN12805_c0_g2	10.428	10.211	8.729	1.297	1.149	1.27	2.85263	3.82961	5.36172e-57	1.50936e-54	NA	NA
TRINITY_DN23346_c3_g2	262.314	322.499	347.269	55.999	52.557	55.108	2.27828	6.15356	7.45214e-57	2.0716e-54	5;GO:0005739,cellular_component mitochondrion;GO:0009409,biological_process response to cold;GO:0009414,biological_process response to water deprivation;GO:0009631,biological_process cold acclimation;GO:0009737,biological_process response to abscisic acid	NA
TRINITY_DN23703_c0_g1	1.043	1.107	0.946	0.036	0.06	0.082	3.84257	2.88516	5.06556e-56	1.39078e-53	13;GO:0000793,cellular_component condensed chromosome;GO:0004842,molecular_function ubiquitin-protein transferase activity;GO:0005680,cellular_component anaphase-promoting complex;GO:0005730,cellular_component nucleolus;GO:0006952,biological_process defense response;GO:0010200,biological_process response to chitin;GO:0016021,cellular_component integral component of membrane;GO:0030261,biological_…	NCAPH2; condensin-2 complex subunit H2; K11490
TRINITY_DN18214_c0_g1	1.535	2.244	1.709	0.178	0.359	0.233	3.12144	3.87471	5.13141e-56	1.39168e-53	5;GO:0005507,molecular_function copper ion binding;GO:0005576,cellular_component extracellular region;GO:0008447,molecular_function L-ascorbate oxidase activity;GO:0016491,molecular_function oxidoreductase activity;GO:0055114,biological_process oxidation-reduction process	E1.10.3.3; L-ascorbate oxidase [EC:1.10.3.3]; K00423
TRINITY_DN18476_c4_g2	154.847	149.029	136.95	32.514	33.605	30.39	2.09807	7.01825	3.72158e-55	9.9716e-53	7;GO:0004497,molecular_function monooxygenase activity;GO:0005506,molecular_function iron ion binding;GO:0016020,cellular_component membrane;GO:0016021,cellular_component integral component of membrane;GO:0016705,molecular_function oxidoreductase activity, acting on paired donors, with incorporation or reduction of molecular oxygen;GO:0020037,molecular_function heme binding;GO:0055114,biological_…	NA
TRINITY_DN19586_c0_g2	5.9	5.285	6.185	0.952	0.982	1.072	2.29224	4.95498	7.15555e-55	1.89443e-52	6;GO:0005634,cellular_component nucleus;GO:0006952,biological_process defense response;GO:0016740,molecular_function transferase activity;GO:0043067,biological_process regulation of programmed cell death;GO:0043161,biological_process proteasome-mediated ubiquitin-dependent protein catabolic process;GO:0046872,molecular_function metal ion binding	BOI; E3 ubiquitin-protein ligase BOI and related proteins [EC:2.3.2.27]; K19042
TRINITY_DN20383_c0_g2	1.632	1.745	1.892	0.19	0.239	0.245	2.88263	3.75263	9.58519e-55	2.50782e-52	NA	NA
TRINITY_DN19281_c3_g1	11.201	11.258	11.77	2.475	2.155	2.609	2.18365	5.12222	1.40073e-54	3.6222e-52	3;GO:0005886,cellular_component plasma membrane;GO:0006979,biological_process response to oxidative stress;GO:0016021,cellular_component integral component of membrane	NA
TRINITY_DN17215_c0_g1	14.155	14.359	14.181	3.117	2.933	3.029	2.09519	6.54432	1.52172e-54	3.88982e-52	13;GO:0003700,molecular_function DNA-binding transcription factor activity;GO:0005634,cellular_component nucleus;GO:0006351,biological_process transcription, DNA-templated;GO:0006355,biological_process regulation of transcription, DNA-templated;GO:0009737,biological_process response to abscisic acid;GO:0009738,biological_process abscisic acid-activated signaling pathway;GO:0009739,biological_proc…	WRKY33; WRKY transcription factor 33; K13424
TRINITY_DN23214_c0_g6	3.196	3.171	3.489	0.488	0.635	0.489	2.50985	4.44177	2.64976e-54	6.69635e-52	2;GO:0008152,biological_process metabolic process;GO:0016758,molecular_function transferase activity, transferring hexosyl groups	UGT94E5; beta-D-glucosyl crocetin beta-1,6-glucosyltransferase [EC:2.4.1.330]; K21354
TRINITY_DN23745_c4_g1	62.675	87.204	89.31	13.503	15.432	14.654	2.26925	5.29705	5.68572e-53	1.42073e-50	6;GO:0009693,biological_process ethylene biosynthetic process;GO:0009815,molecular_function 1-aminocyclopropane-1-carboxylate oxidase activity;GO:0016491,molecular_function oxidoreductase activity;GO:0031418,molecular_function L-ascorbic acid binding;GO:0046872,molecular_function metal ion binding;GO:0055114,biological_process oxidation-reduction process	NA
TRINITY_DN12819_c0_g1	163.422	160.955	186.626	34.894	37.604	33.617	2.16586	5.99973	1.42424e-52	3.5193e-50	NA	NA
TRINITY_DN22996_c0_g2	2.684	2.613	2.798	0.535	0.419	0.349	2.61601	3.95116	1.63708e-52	4.00077e-50	4;GO:0004575,molecular_function sucrose alpha-glucosidase activity;GO:0005576,cellular_component extracellular region;GO:0005618,cellular_component cell wall;GO:0005975,biological_process carbohydrate metabolic process	NA
TRINITY_DN23958_c1_g1	30.319	30.643	28.851	5.758	5.89	5.242	2.04504	7.96572	1.43448e-51	3.46754e-49	6;GO:0005524,molecular_function ATP binding;GO:0005886,cellular_component plasma membrane;GO:0016020,cellular_component membrane;GO:0016021,cellular_component integral component of membrane;GO:0016887,molecular_function ATPase activity;GO:0042626,molecular_function ATPase activity, coupled to transmembrane movement of substances	NA
TRINITY_DN22022_c3_g1	18.297	16.912	19.502	3.058	3.472	4.042	2.25651	5.04732	5.77561e-51	1.38112e-48	NA	NA
TRINITY_DN12556_c0_g1	2.24	2.074	2.085	0.167	0.311	0.28	2.97534	3.40294	6.00182e-51	1.41994e-48	14;GO:0003677,molecular_function DNA binding;GO:0003700,molecular_function DNA-binding transcription factor activity;GO:0005634,cellular_component nucleus;GO:0006351,biological_process transcription, DNA-templated;GO:0009414,biological_process response to water deprivation;GO:0009737,biological_process response to abscisic acid;GO:0009738,biological_process abscisic acid-activated signaling pathw…	NA
TRINITY_DN22379_c2_g4	1.844	1.775	1.872	0.333	0.251	0.373	2.39423	4.13951	6.315e-51	1.47831e-48	40;GO:0000724,biological_process double-strand break repair via homologous recombination;GO:0003677,molecular_function DNA binding;GO:0004842,molecular_function ubiquitin-protein transferase activity;GO:0005634,cellular_component nucleus;GO:0005886,cellular_component plasma membrane;GO:0006281,biological_process DNA repair;GO:0006351,biological_process transcription, DNA-templated;GO:0009611,biol…	BARD1; BRCA1-associated RING domain protein 1; K10683
TRINITY_DN12186_c0_g1	2.964	3.52	3.245	0.19	0.371	0.291	3.4142	3.0866	8.97708e-51	2.0796e-48	1;GO:0005509,molecular_function calcium ion binding	CML; calcium-binding protein CML; K13448
TRINITY_DN14318_c0_g2	2.018	1.635	2.35	0.131	0.132	0.116	3.87059	2.90784	9.30773e-51	2.13396e-48	NA	NA
TRINITY_DN6879_c0_g1	3.428	3.281	3.255	0.738	0.718	0.664	2.11926	4.63149	2.35279e-50	5.33916e-48	7;GO:0003824,molecular_function catalytic activity;GO:0005524,molecular_function ATP binding;GO:0005777,cellular_component peroxisome;GO:0008152,biological_process metabolic process;GO:0009611,biological_process response to wounding;GO:0009695,biological_process jasmonic acid biosynthetic process;GO:0016874,molecular_function ligase activity	OPCL1; OPC-8:0 CoA ligase 1 [EC:6.2.1.-]; K10526
TRINITY_DN20624_c3_g2	8.729	9.583	9.949	1.642	1.88	2.097	2.23569	5.15252	3.37387e-50	7.57894e-48	NA	NA
TRINITY_DN16507_c3_g1	13.972	14.589	18.576	2.534	2.37	2.621	2.50421	4.55749	3.89613e-50	8.6646e-48	NA	NA
TRINITY_DN15594_c1_g1	791.704	1067.31	1300.49	185.556	217.471	188.738	2.18171	7.9703	4.64497e-50	1.02277e-47	2;GO:0003723,molecular_function RNA binding;GO:0005634,cellular_component nucleus	NA
TRINITY_DN14077_c0_g2	1.815	1.406	1.333	0.155	0.168	0.175	3.08846	3.36352	4.95136e-50	1.07954e-47	7;GO:0005506,molecular_function iron ion binding;GO:0005789,cellular_component endoplasmic reticulum membrane;GO:0016021,cellular_component integral component of membrane;GO:0016705,molecular_function oxidoreductase activity, acting on paired donors, with incorporation or reduction of molecular oxygen;GO:0020037,molecular_function heme binding;GO:0048000,molecular_function isoflavone 3'-hydroxyla…	NA
TRINITY_DN21026_c2_g2	0.406	0.259	0.254	2.344	1.999	1.957	-2.73975	3.74577	7.0979e-50	1.53253e-47	7;GO:0009690,biological_process cytokinin metabolic process;GO:0009823,biological_process cytokinin catabolic process;GO:0016491,molecular_function oxidoreductase activity;GO:0016614,molecular_function oxidoreductase activity, acting on CH-OH group of donors;GO:0019139,molecular_function cytokinin dehydrogenase activity;GO:0050660,molecular_function flavin adenine dinucleotide binding;GO:0055114,…	CKX; cytokinin dehydrogenase [EC:1.5.99.12]; K00279
TRINITY_DN16100_c0_g1	14.677	15.925	16.44	3.236	3.328	3.681	2.08824	6.29468	9.18912e-50	1.96497e-47	NA	NA
TRINITY_DN20604_c1_g1	17.071	16.454	17.833	3.688	4.047	4.089	2.03171	6.34138	1.05648e-49	2.23763e-47	7;GO:0005634,cellular_component nucleus;GO:0005730,cellular_component nucleolus;GO:0005737,cellular_component cytoplasm;GO:0008270,molecular_function zinc ion binding;GO:0009910,biological_process negative regulation of flower development;GO:0030001,biological_process metal ion transport;GO:0046872,molecular_function metal ion binding	NA
TRINITY_DN22941_c0_g1	3.177	3.181	3.174	0.666	0.635	0.711	2.09679	4.76866	1.07178e-49	2.24862e-47	1;GO:0005515,molecular_function protein binding	FBXL2_20; F-box and leucine-rich repeat protein 2/20; K10268
TRINITY_DN20865_c0_g2	36.643	40.007	49.635	9.28	6.824	9.633	2.27807	6.32906	1.11269e-49	2.31262e-47	6;GO:0003839,molecular_function gamma-glutamylcyclotransferase activity;GO:0005737,cellular_component cytoplasm;GO:0006751,biological_process glutathione catabolic process;GO:0010288,biological_process response to lead ion;GO:0016829,molecular_function lyase activity;GO:0046686,biological_process response to cadmium ion	NA
TRINITY_DN16862_c0_g1	21.271	21.13	16.297	66.147	68.827	76.04	-1.93867	6.95589	1.13906e-49	2.3455e-47	11;GO:0009639,biological_process response to red or far red light;GO:0009686,biological_process gibberellin biosynthetic process;GO:0009739,biological_process response to gibberellin;GO:0009740,biological_process gibberellic acid mediated signaling pathway;GO:0009826,biological_process unidimensional cell growth;GO:0009908,biological_process flower development;GO:0016491,molecular_function oxidor…	E1.14.11.12; gibberellin-44 dioxygenase [EC:1.14.11.12]; K05282
TRINITY_DN21577_c0_g1	3.003	3.002	3.082	0.559	0.623	0.722	2.14238	4.71863	2.34366e-49	4.78171e-47	8;GO:0003700,molecular_function DNA-binding transcription factor activity;GO:0005634,cellular_component nucleus;GO:0005737,cellular_component cytoplasm;GO:0006351,biological_process transcription, DNA-templated;GO:0006355,biological_process regulation of transcription, DNA-templated;GO:0010629,biological_process negative regulation of gene expression;GO:0044212,molecular_function transcription re…	NA
TRINITY_DN20694_c7_g1	93.09	92.519	97.448	19.285	22.567	19.045	2.04979	5.67525	2.42406e-49	4.90079e-47	4;GO:0006527,biological_process arginine catabolic process;GO:0008295,biological_process spermidine biosynthetic process;GO:0008792,molecular_function arginine decarboxylase activity;GO:0009446,biological_process putrescine biosynthetic process	NA
TRINITY_DN15994_c0_g2	2.134	2.114	2.431	8.542	8.416	8.247	-2.0213	5.33051	2.7199e-49	5.44936e-47	16;GO:0004553,molecular_function hydrolase activity, hydrolyzing O-glycosyl compounds;GO:0005618,cellular_component cell wall;GO:0005794,cellular_component Golgi apparatus;GO:0005975,biological_process carbohydrate metabolic process;GO:0006073,biological_process cellular glucan metabolic process;GO:0009408,biological_process response to heat;GO:0009409,biological_process response to cold;GO:00096…	E2.4.1.207; xyloglucan:xyloglucosyl transferase [EC:2.4.1.207]; K08235; TCH4; xyloglucan:xyloglucosyl transferase TCH4 [EC:2.4.1.207]; K14504
TRINITY_DN22992_c0_g1	3.457	3.69	3.856	0.702	0.599	0.606	2.1251	5.13334	4.20701e-49	8.35355e-47	16;GO:0003954,molecular_function NADH dehydrogenase activity;GO:0003959,molecular_function NADPH dehydrogenase activity;GO:0005739,cellular_component mitochondrion;GO:0005743,cellular_component mitochondrial inner membrane;GO:0005759,cellular_component mitochondrial matrix;GO:0005777,cellular_component peroxisome;GO:0005829,cellular_component cytosol;GO:0006511,biological_process ubiquitin-depend…	ndh1; NADH:ubiquinone reductase (non-electrogenic) [EC:1.6.5.9]; K17871
TRINITY_DN20380_c4_g1	99.868	125.964	126.442	26.518	28.35	22.749	1.99972	5.88435	4.33627e-49	8.53402e-47	NA	NA
TRINITY_DN19611_c0_g2	18.355	21.32	17.396	4.057	3.855	3.576	2.17988	6.09152	1.11484e-48	2.17483e-46	4;GO:0000741,biological_process karyogamy;GO:0009651,biological_process response to salt stress;GO:0010197,biological_process polar nucleus fusion;GO:0016021,cellular_component integral component of membrane	NA
TRINITY_DN21561_c0_g1	3.804	4.158	4.14	0.916	0.958	0.944	2.1136	4.7962	1.53891e-48	2.97599e-46	4;GO:0006486,biological_process protein glycosylation;GO:0016021,cellular_component integral component of membrane;GO:0016757,molecular_function transferase activity, transferring glycosyl groups;GO:0046872,molecular_function metal ion binding	NA
TRINITY_DN12480_c0_g1	6.537	6.202	5.829	1.225	1.365	1.491	2.08223	5.10272	2.85524e-48	5.47394e-46	4;GO:0003680,molecular_function AT DNA binding;GO:0003700,molecular_function DNA-binding transcription factor activity;GO:0005634,cellular_component nucleus;GO:0006351,biological_process transcription, DNA-templated	NA
TRINITY_DN14698_c0_g2	1.11	1.127	1.2	0.012	0.036	0.023	5.21366	2.01323	2.99808e-48	5.69866e-46	17;GO:0000981,molecular_function DNA-binding transcription factor activity, RNA polymerase II-specific;GO:0001135,molecular_function RNA polymerase II transcription regulator recruiting activity;GO:0003700,molecular_function DNA-binding transcription factor activity;GO:0005634,cellular_component nucleus;GO:0006351,biological_process transcription, DNA-templated;GO:0006357,biological_process regul…	MYBP; transcription factor MYB, plant; K09422
TRINITY_DN20690_c0_g1	4.007	4.836	4.842	17.56	17.671	16.902	-2.057	4.74296	3.80147e-48	7.16448e-46	NA	NA
TRINITY_DN20923_c3_g2	329.971	312.238	333.78	70.287	74.478	75.551	1.94871	7.78868	5.22899e-48	9.77206e-46	6;GO:0005789,cellular_component endoplasmic reticulum membrane;GO:0006629,biological_process lipid metabolic process;GO:0006636,biological_process unsaturated fatty acid biosynthetic process;GO:0016021,cellular_component integral component of membrane;GO:0016717,molecular_function oxidoreductase activity, acting on paired donors, with oxidation of a pair of donors resulting in the reduction of mo…	NA
TRINITY_DN15943_c0_g2	0.628	0.638	0.478	0.024	0	0	5.29584	2.08715	7.50574e-48	1.391e-45	12;GO:0000325,cellular_component plant-type vacuole;GO:0005432,molecular_function calcium:sodium antiporter activity;GO:0005509,molecular_function calcium ion binding;GO:0005773,cellular_component vacuole;GO:0005774,cellular_component vacuolar membrane;GO:0005886,cellular_component plasma membrane;GO:0009506,cellular_component plasmodesma;GO:0016020,cellular_component membrane;GO:0016021,cellular…	NA
TRINITY_DN16864_c2_g2	4.712	4.677	4.619	0.868	0.658	0.978	2.3752	4.21321	7.81039e-48	1.4355e-45	5;GO:0003677,molecular_function DNA binding;GO:0005634,cellular_component nucleus;GO:0006351,biological_process transcription, DNA-templated;GO:0006355,biological_process regulation of transcription, DNA-templated;GO:0046983,molecular_function protein dimerization activity	NA
TRINITY_DN23735_c1_g1	1.979	2.014	2.187	7.804	7.722	7.49	-1.98699	6.1476	9.36152e-48	1.70648e-45	9;GO:0003677,molecular_function DNA binding;GO:0003700,molecular_function DNA-binding transcription factor activity;GO:0005634,cellular_component nucleus;GO:0006351,biological_process transcription, DNA-templated;GO:0006355,biological_process regulation of transcription, DNA-templated;GO:0007623,biological_process circadian rhythm;GO:0009734,biological_process auxin-activated signaling pathway;GO…	NA
TRINITY_DN24118_c6_g1	25.645	35.988	35.28	3.902	4.92	3.157	2.79055	3.25569	1.45215e-47	2.62555e-45	4;GO:0006665,biological_process sphingolipid metabolic process;GO:0016021,cellular_component integral component of membrane;GO:0016491,molecular_function oxidoreductase activity;GO:0046872,molecular_function metal ion binding	NA
TRINITY_DN22978_c0_g1	9.337	9.663	10.01	1.939	2.167	1.724	1.99436	5.53973	1.49485e-47	2.68097e-45	4;GO:0008152,biological_process metabolic process;GO:0016758,molecular_function transferase activity, transferring hexosyl groups;GO:0042802,molecular_function identical protein binding;GO:0050275,molecular_function scopoletin glucosyltransferase activity	NA
TRINITY_DN19166_c0_g1	5.861	5.993	6.348	1.416	1.317	1.433	1.98426	5.74073	1.78535e-47	3.17635e-45	8;GO:0005777,cellular_component peroxisome;GO:0006598,biological_process polyamine catabolic process;GO:0016491,molecular_function oxidoreductase activity;GO:0046592,molecular_function polyamine oxidase activity;GO:0052894,molecular_function norspermine:oxygen oxidoreductase activity;GO:0052895,molecular_function N1-acetylspermine:oxygen oxidoreductase (N1-acetylspermidine-forming) activity;GO:00…	PAO4, PAO3, PAO2; polyamine oxidase [EC:1.5.3.17 1.5.3.-]; K17839
TRINITY_DN17601_c0_g1	1.651	1.416	1.587	0.178	0.18	0.198	2.97811	3.15429	1.85231e-47	3.26933e-45	11;GO:0000064,molecular_function L-ornithine transmembrane transporter activity;GO:0005290,molecular_function L-histidine transmembrane transporter activity;GO:0005739,cellular_component mitochondrion;GO:0005743,cellular_component mitochondrial inner membrane;GO:0006561,biological_process proline biosynthetic process;GO:0006839,biological_process mitochondrial transport;GO:0006844,biological_proc…	SLC25A20_29, CACT, CACL, CRC1; solute carrier family 25 (mitochondrial carnitine/acylcarnitine transporter), member 20/29; K15109
TRINITY_DN19563_c0_g1	4.277	4.567	5.544	0.773	0.994	0.769	2.46893	4.24113	3.66921e-47	6.42517e-45	NA	NA
TRINITY_DN23622_c1_g1	45.101	44.644	42.422	9.744	9.566	9.587	1.91304	8.00457	3.72674e-47	6.47492e-45	8;GO:0004097,molecular_function catechol oxidase activity;GO:0005507,molecular_function copper ion binding;GO:0008152,biological_process metabolic process;GO:0009543,cellular_component chloroplast thylakoid lumen;GO:0016491,molecular_function oxidoreductase activity;GO:0046148,biological_process pigment biosynthetic process;GO:0046872,molecular_function metal ion binding;GO:0055114,biological_pro…	NA
TRINITY_DN13800_c1_g2	2155.68	2218.61	2226.78	355.111	379.632	418.326	2.32347	9.1677	5.65874e-47	9.75541e-45	3;GO:0005576,cellular_component extracellular region;GO:0006952,biological_process defense response;GO:0009607,biological_process response to biotic stimulus	PR1; pathogenesis-related protein 1; K13449
TRINITY_DN23173_c4_g3	12.041	11.517	11.567	2.998	2.706	2.726	1.94169	5.20137	5.71592e-47	9.77817e-45	4;GO:0005634,cellular_component nucleus;GO:0006355,biological_process regulation of transcription, DNA-templated;GO:0009507,cellular_component chloroplast;GO:0045036,biological_process protein targeting to chloroplast	NA
TRINITY_DN17133_c1_g1	0.55	0.768	0.651	3.034	2.957	3.192	-2.34162	4.35524	6.73521e-47	1.14339e-44	1;GO:0016567,biological_process protein ubiquitination	NA
TRINITY_DN13230_c3_g1	5.755	5.794	5.595	19.618	18.916	20.268	-1.89766	5.38722	7.83917e-47	1.32072e-44	3;GO:0005515,molecular_function protein binding;GO:0005634,cellular_component nucleus;GO:0005737,cellular_component cytoplasm	UBC; ubiquitin C; K08770
TRINITY_DN9460_c0_g1	2.201	1.755	2.055	0.286	0.263	0.28	2.72965	3.37159	8.11621e-47	1.35712e-44	NA	NA
TRINITY_DN24054_c1_g1	14.512	12.096	9.074	2.284	2.49	2.446	2.35243	6.23292	1.00137e-46	1.66189e-44	16;GO:0002229,biological_process defense response to oomycetes;GO:0005524,molecular_function ATP binding;GO:0005886,cellular_component plasma membrane;GO:0006855,biological_process drug transmembrane transport;GO:0006952,biological_process defense response;GO:0009723,biological_process response to ethylene;GO:0009751,biological_process response to salicylic acid;GO:0009753,biological_process resp…	NA
TRINITY_DN23184_c3_g1	11.519	10.799	11.353	2.534	2.849	2.737	1.91043	6.44151	2.60226e-46	4.27705e-44	5;GO:0008152,biological_process metabolic process;GO:0016758,molecular_function transferase activity, transferring hexosyl groups;GO:0043231,cellular_component intracellular membrane-bounded organelle;GO:0080043,molecular_function quercetin 3-O-glucosyltransferase activity;GO:0080044,molecular_function quercetin 7-O-glucosyltransferase activity	NA
TRINITY_DN21163_c1_g2	366.846	410.301	439.743	79.709	95.752	94.34	2.09388	8.64734	2.61558e-46	4.27705e-44	4;GO:0005576,cellular_component extracellular region;GO:0006952,biological_process defense response;GO:0009607,biological_process response to biotic stimulus;GO:0016787,molecular_function hydrolase activity	NA
TRINITY_DN22424_c1_g1	6.662	7.309	7.223	1.689	1.52	1.747	1.98737	5.72808	3.0144e-46	4.89323e-44	NA	NA
TRINITY_DN19624_c0_g1	11.481	9.114	10.254	2.034	1.712	2.283	2.241	4.89085	3.63224e-46	5.85343e-44	NA	NA
TRINITY_DN19692_c0_g2	2.52	2.802	2.258	0.416	0.539	0.408	2.3875	4.52782	3.87922e-46	6.20647e-44	12;GO:0003700,molecular_function DNA-binding transcription factor activity;GO:0005634,cellular_component nucleus;GO:0006351,biological_process transcription, DNA-templated;GO:0006355,biological_process regulation of transcription, DNA-templated;GO:0009408,biological_process response to heat;GO:0009414,biological_process response to water deprivation;GO:0010224,biological_process response to UV-B;…	EREBP; EREBP-like factor; K09286
TRINITY_DN22442_c0_g1	1.699	1.915	1.852	0.19	0.275	0.21	2.85728	3.31452	4.75879e-46	7.55934e-44	NA	NA
TRINITY_DN18670_c1_g2	1.265	1.256	1.485	4.735	4.873	4.776	-1.94495	5.55303	4.84503e-46	7.64175e-44	6;GO:0004497,molecular_function monooxygenase activity;GO:0005506,molecular_function iron ion binding;GO:0016021,cellular_component integral component of membrane;GO:0016705,molecular_function oxidoreductase activity, acting on paired donors, with incorporation or reduction of molecular oxygen;GO:0020037,molecular_function heme binding;GO:0055114,biological_process oxidation-reduction process	NA
TRINITY_DN20079_c1_g2	0.715	0.608	0.702	0.059	0.036	0.058	3.54483	2.53202	4.9584e-46	7.76549e-44	14;GO:0004672,molecular_function protein kinase activity;GO:0004674,molecular_function protein serine/threonine kinase activity;GO:0005509,molecular_function calcium ion binding;GO:0005524,molecular_function ATP binding;GO:0005623,cellular_component cell;GO:0005886,cellular_component plasma membrane;GO:0006468,biological_process protein phosphorylation;GO:0007166,biological_process cell surface r…	NA
TRINITY_DN24024_c1_g2	58.774	73.223	83.511	18.012	18.832	12.685	2.16589	4.63073	5.27109e-46	8.19747e-44	NA	NA
TRINITY_DN21284_c0_g1	0.801	0.758	0.814	0.095	0.096	0.105	2.94707	2.89786	1.64876e-45	2.5463e-43	6;GO:0003677,molecular_function DNA binding;GO:0005516,molecular_function calmodulin binding;GO:0005634,cellular_component nucleus;GO:0006351,biological_process transcription, DNA-templated;GO:0006355,biological_process regulation of transcription, DNA-templated;GO:0006950,biological_process response to stress	NA
TRINITY_DN15594_c5_g1	49.109	60.848	51.964	7.245	9.865	7.804	2.50465	3.83535	2.25393e-45	3.4569e-43	1;GO:0003723,molecular_function RNA binding	NA
TRINITY_DN20239_c2_g1	34.905	34.263	30.499	10.255	16.857	15.9	1.95447	8.03797	3.5684e-45	5.43545e-43	6;GO:0009535,cellular_component chloroplast thylakoid membrane;GO:0009688,biological_process abscisic acid biosynthetic process;GO:0016702,molecular_function oxidoreductase activity, acting on single donors with incorporation of molecular oxygen, incorporation of two atoms of oxygen;GO:0045549,molecular_function 9-cis-epoxycarotenoid dioxygenase activity;GO:0046872,molecular_function metal ion bi…	NCED; 9-cis-epoxycarotenoid dioxygenase [EC:1.13.11.51]; K09840
TRINITY_DN23173_c4_g2	13.865	12.854	12.391	3.403	3.041	3.32	1.84527	6.83649	7.52603e-45	1.13858e-42	4;GO:0005634,cellular_component nucleus;GO:0006355,biological_process regulation of transcription, DNA-templated;GO:0009507,cellular_component chloroplast;GO:0045036,biological_process protein targeting to chloroplast	NA
TRINITY_DN17351_c0_g1	1.197	1.027	1.139	0.119	0.12	0.093	3.19307	2.71978	8.1158e-45	1.21951e-42	4;GO:0005524,molecular_function ATP binding;GO:0005783,cellular_component endoplasmic reticulum;GO:0016021,cellular_component integral component of membrane;GO:0016887,molecular_function ATPase activity	NA
TRINITY_DN18284_c0_g2	0.937	0.818	1.119	3.974	3.963	4.124	-2.14132	4.63354	9.11809e-45	1.36092e-42	1;GO:0005515,molecular_function protein binding	NA
TRINITY_DN14931_c0_g1	19.63	21.12	19.817	4.925	5.136	5.149	1.87907	6.98823	1.14998e-44	1.70496e-42	9;GO:0005622,cellular_component intracellular;GO:0005777,cellular_component peroxisome;GO:0009695,biological_process jasmonic acid biosynthetic process;GO:0010181,molecular_function FMN binding;GO:0016491,molecular_function oxidoreductase activity;GO:0016629,molecular_function 12-oxophytodienoate reductase activity;GO:0031408,biological_process oxylipin biosynthetic process;GO:0042802,molecular_f…	OPR; 12-oxophytodienoic acid reductase [EC:1.3.1.42]; K05894
TRINITY_DN22517_c0_g4	3.293	3.47	3.398	0.702	0.79	0.722	2.07709	4.78438	1.46311e-44	2.15484e-42	NA	NA
TRINITY_DN22793_c0_g2	3.07	3.37	2.95	0.702	0.611	0.606	2.22557	4.29528	1.68781e-44	2.46942e-42	9;GO:0004672,molecular_function protein kinase activity;GO:0004674,molecular_function protein serine/threonine kinase activity;GO:0005516,molecular_function calmodulin binding;GO:0005524,molecular_function ATP binding;GO:0005886,cellular_component plasma membrane;GO:0006468,biological_process protein phosphorylation;GO:0016021,cellular_component integral component of membrane;GO:0030246,molecular…	NA
TRINITY_DN14698_c0_g1	1.149	0.977	1.485	0	0	0.023	6.81008	1.94265	3.38409e-44	4.91888e-42	17;GO:0000981,molecular_function DNA-binding transcription factor activity, RNA polymerase II-specific;GO:0001135,molecular_function RNA polymerase II transcription regulator recruiting activity;GO:0003700,molecular_function DNA-binding transcription factor activity;GO:0005634,cellular_component nucleus;GO:0006351,biological_process transcription, DNA-templated;GO:0006357,biological_process regul…	MYBP; transcription factor MYB, plant; K09422
TRINITY_DN22022_c3_g4	42.263	48.503	47.814	7.198	10.045	10.274	2.17796	5.19455	4.39733e-44	6.35014e-42	6;GO:0004478,molecular_function methionine adenosyltransferase activity;GO:0005524,molecular_function ATP binding;GO:0005737,cellular_component cytoplasm;GO:0006556,biological_process S-adenosylmethionine biosynthetic process;GO:0006730,biological_process one-carbon metabolic process;GO:0046872,molecular_function metal ion binding	NA
TRINITY_DN19624_c0_g4	33.64	36.278	30.713	5.806	7.327	7.781	2.14367	5.98629	9.48076e-44	1.36028e-41	3;GO:0009617,biological_process response to bacterium;GO:0009682,biological_process induced systemic resistance;GO:0009723,biological_process response to ethylene	NA
TRINITY_DN24075_c1_g1	1.622	1.536	1.078	0.131	0.156	0.116	3.298	3.29274	9.55205e-44	1.36172e-41	20;GO:0005524,molecular_function ATP binding;GO:0005886,cellular_component plasma membrane;GO:0008559,molecular_function xenobiotic transmembrane transporting ATPase activity;GO:0009506,cellular_component plasmodesma;GO:0009630,biological_process gravitropism;GO:0009733,biological_process response to auxin;GO:0009734,biological_process auxin-activated signaling pathway;GO:0009735,biological_proce…	ABCB1, CD243; ATP-binding cassette, subfamily B (MDR/TAP), member 1 [EC:7.6.2.2]; K05658
TRINITY_DN16958_c0_g1	1.014	1.207	1.109	0.143	0.132	0.105	3.04819	3.02631	1.01381e-43	1.43606e-41	2;GO:0005886,cellular_component plasma membrane;GO:0016021,cellular_component integral component of membrane	NA
TRINITY_DN8723_c0_g1	4.78	5.076	5.178	1.237	1.173	1.188	2.13772	4.15808	1.54098e-43	2.16897e-41	13;GO:0005515,molecular_function protein binding;GO:0005773,cellular_component vacuole;GO:0005774,cellular_component vacuolar membrane;GO:0005783,cellular_component endoplasmic reticulum;GO:0005886,cellular_component plasma membrane;GO:0009409,biological_process response to cold;GO:0009414,biological_process response to water deprivation;GO:0009507,cellular_component chloroplast;GO:0009535,cellul…	NA
TRINITY_DN19828_c2_g1	5.716	7.658	7.203	1.13	1.245	1.002	2.4229	4.50349	1.59702e-43	2.23371e-41	5;GO:0005576,cellular_component extracellular region;GO:0005618,cellular_component cell wall;GO:0006949,biological_process syncytium formation;GO:0009664,biological_process plant-type cell wall organization;GO:0016020,cellular_component membrane	NA
TRINITY_DN8470_c0_g1	8.227	9.064	10.122	1.749	1.377	1.118	2.56234	3.71567	2.26714e-43	3.15119e-41	NA	NA
TRINITY_DN21805_c1_g1	7.628	8.616	7.386	1.892	1.892	2.073	1.94034	6.08203	4.88186e-43	6.74333e-41	10;GO:0004420,molecular_function hydroxymethylglutaryl-CoA reductase (NADPH) activity;GO:0005789,cellular_component endoplasmic reticulum membrane;GO:0008299,biological_process isoprenoid biosynthetic process;GO:0015936,biological_process coenzyme A metabolic process;GO:0016021,cellular_component integral component of membrane;GO:0031966,cellular_component mitochondrial membrane;GO:0042170,cellul…	HMGCR; hydroxymethylglutaryl-CoA reductase (NADPH) [EC:1.1.1.34]; K00021
TRINITY_DN12167_c0_g1	5.571	6.861	8.057	0.94	0.97	0.874	2.75923	3.67919	5.05138e-43	6.93443e-41	NA	NA
TRINITY_DN20795_c0_g1	2.308	2.254	2.238	0.452	0.335	0.419	2.31199	3.67256	5.43006e-43	7.40853e-41	14;GO:0002237,biological_process response to molecule of bacterial origin;GO:0003700,molecular_function DNA-binding transcription factor activity;GO:0005634,cellular_component nucleus;GO:0006351,biological_process transcription, DNA-templated;GO:0006355,biological_process regulation of transcription, DNA-templated;GO:0009611,biological_process response to wounding;GO:0009751,biological_process re…	NA
TRINITY_DN22397_c0_g1	0.985	1.187	1.17	0.167	0.12	0.198	2.90515	3.22188	8.99296e-43	1.21948e-40	5;GO:0005515,molecular_function protein binding;GO:0005516,molecular_function calmodulin binding;GO:0005634,cellular_component nucleus;GO:0005737,cellular_component cytoplasm;GO:0010119,biological_process regulation of stomatal movement	NA
TRINITY_DN23614_c0_g1	5.417	5.315	6.908	1.499	1.281	1.142	2.10866	5.46878	1.40518e-42	1.89393e-40	19;GO:0000932,cellular_component P-body;GO:0001556,biological_process oocyte maturation;GO:0003723,molecular_function RNA binding;GO:0005634,cellular_component nucleus;GO:0005737,cellular_component cytoplasm;GO:0005815,cellular_component microtubule organizing center;GO:0005829,cellular_component cytosol;GO:0043022,molecular_function ribosome binding;GO:0043488,biological_process regulation of mR…	YTHDF; YTH domain-containing family protein; K20102
TRINITY_DN19875_c3_g4	5.552	4.876	4.476	0.381	0.371	0.699	3.27983	2.8304	1.45343e-42	1.94715e-40	25;GO:0003677,molecular_function DNA binding;GO:0005634,cellular_component nucleus;GO:0006351,biological_process transcription, DNA-templated;GO:0006355,biological_process regulation of transcription, DNA-templated;GO:0008361,biological_process regulation of cell size;GO:0009409,biological_process response to cold;GO:0009416,biological_process response to light stimulus;GO:0009611,biological_proc…	NA
TRINITY_DN20207_c0_g4	3.186	3.37	3.55	0.559	0.694	0.606	2.29958	3.87435	1.47525e-42	1.96456e-40	4;GO:0005886,cellular_component plasma membrane;GO:0016021,cellular_component integral component of membrane;GO:0046872,molecular_function metal ion binding;GO:0055114,biological_process oxidation-reduction process	NA
TRINITY_DN21517_c2_g1	4.596	4.966	4.435	1.047	0.826	0.862	2.24811	4.2917	1.62666e-42	2.15329e-40	NA	NA
TRINITY_DN13478_c0_g1	5.571	9.653	8.851	24.52	26.626	26.838	-2.02211	4.30836	3.16061e-42	4.1591e-40	9;GO:0003735,molecular_function structural constituent of ribosome;GO:0005634,cellular_component nucleus;GO:0005737,cellular_component cytoplasm;GO:0005794,cellular_component Golgi apparatus;GO:0005886,cellular_component plasma membrane;GO:0006412,biological_process translation;GO:0009506,cellular_component plasmodesma;GO:0022627,cellular_component cytosolic small ribosomal subunit;GO:0046872,mol…	UBC; ubiquitin C; K08770; RP-S27Ae, RPS27A, UBA80; ubiquitin-small subunit ribosomal protein S27Ae; K02977
TRINITY_DN15468_c1_g1	5.34	6.452	6.348	1.499	1.185	1.211	2.12598	5.16625	3.47998e-42	4.55242e-40	10;GO:0005618,cellular_component cell wall;GO:0005739,cellular_component mitochondrion;GO:0005743,cellular_component mitochondrial inner membrane;GO:0005774,cellular_component vacuolar membrane;GO:0006839,biological_process mitochondrial transport;GO:0009507,cellular_component chloroplast;GO:0009651,biological_process response to salt stress;GO:0015114,molecular_function phosphate ion transmembra…	SLC25A3, PHC, PIC; solute carrier family 25 (mitochondrial phosphate transporter), member 3; K15102
TRINITY_DN13800_c4_g1	306.615	337.078	326.608	49.218	63.308	58.3	2.28563	5.61137	5.36016e-42	6.97103e-40	3;GO:0005576,cellular_component extracellular region;GO:0006952,biological_process defense response;GO:0009607,biological_process response to biotic stimulus	PR1; pathogenesis-related protein 1; K13449
TRINITY_DN23178_c0_g1	6.353	6.901	7.376	1.261	1.257	1.607	2.1974	4.32149	7.11639e-42	9.20124e-40	10;GO:0003700,molecular_function DNA-binding transcription factor activity;GO:0005634,cellular_component nucleus;GO:0006351,biological_process transcription, DNA-templated;GO:0006355,biological_process regulation of transcription, DNA-templated;GO:0009733,biological_process response to auxin;GO:0009734,biological_process auxin-activated signaling pathway;GO:0010102,biological_process lateral root…	IAA; auxin-responsive protein IAA; K14484
TRINITY_DN12726_c0_g3	20.412	17.511	16.887	4.461	3.867	3.949	2.03051	4.85514	1.25592e-41	1.61448e-39	NA	NA
TRINITY_DN22022_c3_g2	233.705	268.063	241.082	64.136	69.019	58.871	1.78252	7.60867	1.48849e-41	1.90244e-39	7;GO:0004478,molecular_function methionine adenosyltransferase activity;GO:0005524,molecular_function ATP binding;GO:0005737,cellular_component cytoplasm;GO:0005829,cellular_component cytosol;GO:0006556,biological_process S-adenosylmethionine biosynthetic process;GO:0006730,biological_process one-carbon metabolic process;GO:0046872,molecular_function metal ion binding	metK; S-adenosylmethionine synthetase [EC:2.5.1.6]; K00789
TRINITY_DN16744_c1_g3	4.809	4.328	4.354	0.916	0.874	1.072	2.12535	4.02861	3.09647e-41	3.93499e-39	9;GO:0004864,molecular_function protein phosphatase inhibitor activity;GO:0005634,cellular_component nucleus;GO:0005737,cellular_component cytoplasm;GO:0005886,cellular_component plasma membrane;GO:0006952,biological_process defense response;GO:0009607,biological_process response to biotic stimulus;GO:0009738,biological_process abscisic acid-activated signaling pathway;GO:0010427,molecular_functi…	PYL; abscisic acid receptor PYR/PYL family; K14496
TRINITY_DN17135_c0_g1	1.979	1.576	1.963	6.198	6.405	6.511	-1.91834	4.79011	5.14918e-41	6.50639e-39	13;GO:0004601,molecular_function peroxidase activity;GO:0005576,cellular_component extracellular region;GO:0005618,cellular_component cell wall;GO:0005773,cellular_component vacuole;GO:0006979,biological_process response to oxidative stress;GO:0009505,cellular_component plant-type cell wall;GO:0009506,cellular_component plasmodesma;GO:0009664,biological_process plant-type cell wall organization;G…	E1.11.1.7; peroxidase [EC:1.11.1.7]; K00430
TRINITY_DN7353_c0_g1	3.64	5.465	5.422	20.13	23.525	21.281	-2.27897	5.826	1.45708e-40	1.83073e-38	NA	NA
TRINITY_DN23549_c0_g2	0.628	0.668	0.732	0.107	0.12	0.082	2.5338	3.30065	4.873e-40	6.08824e-38	13;GO:0003700,molecular_function DNA-binding transcription factor activity;GO:0005509,molecular_function calcium ion binding;GO:0005634,cellular_component nucleus;GO:0005737,cellular_component cytoplasm;GO:0005739,cellular_component mitochondrion;GO:0005743,cellular_component mitochondrial inner membrane;GO:0005758,cellular_component mitochondrial intermembrane space;GO:0005777,cellular_component…	HSFF; heat shock transcription factor, other eukaryote; K09419; ndh1; NADH:ubiquinone reductase (non-electrogenic) [EC:1.6.5.9]; K17871
TRINITY_DN20155_c1_g2	9.627	9.543	9.156	3.117	2.981	2.073	1.81848	4.80166	6.08449e-40	7.55938e-38	10;GO:0005507,molecular_function copper ion binding;GO:0005737,cellular_component cytoplasm;GO:0005886,cellular_component plasma membrane;GO:0009506,cellular_component plasmodesma;GO:0010286,biological_process heat acclimation;GO:0030001,biological_process metal ion transport;GO:0031965,cellular_component nuclear membrane;GO:0032791,molecular_function lead ion binding;GO:0046870,molecular_functio…	NA
TRINITY_DN22296_c1_g2	0.415	0.409	0.448	0	0.012	0.023	4.88747	1.71477	1.05325e-39	1.30129e-37	9;GO:0004252,molecular_function serine-type endopeptidase activity;GO:0005576,cellular_component extracellular region;GO:0005773,cellular_component vacuole;GO:0005774,cellular_component vacuolar membrane;GO:0006508,biological_process proteolysis;GO:0009505,cellular_component plant-type cell wall;GO:0010150,biological_process leaf senescence;GO:0010223,biological_process secondary shoot formation;…	NA
TRINITY_DN11935_c0_g1	2.694	2.503	2.635	8.233	8.344	8.562	-1.79921	4.63519	1.10593e-39	1.35882e-37	NA	NA
TRINITY_DN20380_c1_g3	77.409	68.387	90.459	16.18	12.738	18.428	2.23695	4.93233	1.49656e-39	1.82868e-37	NA	NA
TRINITY_DN21365_c1_g1	5.958	5.534	6.022	1.654	1.604	1.596	1.76192	5.09769	1.64069e-39	1.99385e-37	6;GO:0009685,biological_process gibberellin metabolic process;GO:0009686,biological_process gibberellin biosynthetic process;GO:0016491,molecular_function oxidoreductase activity;GO:0046872,molecular_function metal ion binding;GO:0052635,molecular_function C-20 gibberellin 2-beta-dioxygenase activity;GO:0055114,biological_process oxidation-reduction process	E1.14.11.13; gibberellin 2beta-dioxygenase [EC:1.14.11.13]; K04125
TRINITY_DN12842_c0_g1	1.304	1.187	1.261	0.131	0.132	0.175	2.9706	2.58761	2.03041e-39	2.45403e-37	NA	NA
TRINITY_DN19636_c2_g4	33.814	37.614	32.544	9.399	7.578	9.365	1.8566	5.76055	2.56788e-39	3.08687e-37	6;GO:0004351,molecular_function glutamate decarboxylase activity;GO:0005516,molecular_function calmodulin binding;GO:0006536,biological_process glutamate metabolic process;GO:0016831,molecular_function carboxy-lyase activity;GO:0019752,biological_process carboxylic acid metabolic process;GO:0030170,molecular_function pyridoxal phosphate binding	NA
TRINITY_DN22996_c0_g1	4.326	4.597	4.761	0.738	0.982	1.048	2.09674	4.79113	2.82265e-39	3.37489e-37	4;GO:0004575,molecular_function sucrose alpha-glucosidase activity;GO:0005576,cellular_component extracellular region;GO:0005618,cellular_component cell wall;GO:0005975,biological_process carbohydrate metabolic process	NA
TRINITY_DN17097_c1_g2	6.585	5.455	5.717	1.547	1.628	1.689	1.75782	5.21532	2.87454e-39	3.41855e-37	NA	NA
TRINITY_DN12063_c0_g1	1.468	1.296	1.18	4.485	5.076	4.508	-1.94392	4.56325	3.19679e-39	3.78157e-37	NA	NA
TRINITY_DN22966_c0_g1	1.13	1.157	0.885	0.131	0.144	0.151	2.78299	3.09955	3.99357e-39	4.6991e-37	7;GO:0004672,molecular_function protein kinase activity;GO:0004674,molecular_function protein serine/threonine kinase activity;GO:0005524,molecular_function ATP binding;GO:0005886,cellular_component plasma membrane;GO:0006468,biological_process protein phosphorylation;GO:0016021,cellular_component integral component of membrane;GO:0030246,molecular_function carbohydrate binding	NA
TRINITY_DN15594_c9_g1	958.804	1751.44	1830.38	240.544	294.643	223.182	2.36512	9.09901	6.42977e-39	7.52587e-37	1;GO:0003723,molecular_function RNA binding	NA
TRINITY_DN20207_c0_g1	6.073	6.641	6.663	1.88	1.592	1.479	1.90807	4.62734	6.6206e-39	7.70867e-37	4;GO:0005886,cellular_component plasma membrane;GO:0016021,cellular_component integral component of membrane;GO:0046872,molecular_function metal ion binding;GO:0055114,biological_process oxidation-reduction process	NA
TRINITY_DN21854_c1_g1	89.102	84.751	86.98	22.283	19.502	22.353	1.86621	5.91965	7.75593e-39	8.98354e-37	NA	NA
TRINITY_DN21975_c3_g1	156.441	177.249	145.547	37.559	42.261	44.928	1.83586	6.98317	7.99341e-39	9.21065e-37	4;GO:0006527,biological_process arginine catabolic process;GO:0008295,biological_process spermidine biosynthetic process;GO:0008792,molecular_function arginine decarboxylase activity;GO:0009446,biological_process putrescine biosynthetic process	E4.1.1.19; arginine decarboxylase [EC:4.1.1.19]; K01583
TRINITY_DN13830_c0_g1	3.312	2.982	3.001	8.875	9.637	9.156	-1.68365	5.55039	9.18318e-39	1.0527e-36	7;GO:0000209,biological_process protein polyubiquitination;GO:0004842,molecular_function ubiquitin-protein transferase activity;GO:0009501,cellular_component amyloplast;GO:0009630,biological_process gravitropism;GO:0043161,biological_process proteasome-mediated ubiquitin-dependent protein catabolic process;GO:0046872,molecular_function metal ion binding;GO:0061630,molecular_function ubiquitin pro…	NA
TRINITY_DN13423_c0_g1	1.564	1.775	1.526	5.044	5.1	5.591	-1.79971	5.31692	1.49777e-38	1.70815e-36	9;GO:0005886,cellular_component plasma membrane;GO:0009526,cellular_component plastid envelope;GO:0015205,molecular_function nucleobase transmembrane transporter activity;GO:0016020,cellular_component membrane;GO:0016021,cellular_component integral component of membrane;GO:0022857,molecular_function transmembrane transporter activity;GO:0031969,cellular_component chloroplast membrane;GO:0043100,b…	TC.NCS1; nucleobase:cation symporter-1, NCS1 family; K03457
TRINITY_DN22129_c0_g1	2.269	2.284	2.503	0.226	0.323	0.419	2.76785	3.01576	1.72447e-38	1.95666e-36	2;GO:0008237,molecular_function metallopeptidase activity;GO:0046872,molecular_function metal ion binding	NA
TRINITY_DN19044_c0_g1	4.413	7.07	4.995	1.047	0.958	1.211	2.25431	4.08711	2.5966e-38	2.93126e-36	9;GO:0000978,molecular_function RNA polymerase II proximal promoter sequence-specific DNA binding;GO:0003700,molecular_function DNA-binding transcription factor activity;GO:0005634,cellular_component nucleus;GO:0006351,biological_process transcription, DNA-templated;GO:0010200,biological_process response to chitin;GO:0044212,molecular_function transcription regulatory region DNA binding;GO:004687…	NA
TRINITY_DN22944_c0_g1	2.665	2.842	3.032	0.607	0.419	0.547	2.36962	3.53735	2.85423e-38	3.20582e-36	6;GO:0004672,molecular_function protein kinase activity;GO:0004674,molecular_function protein serine/threonine kinase activity;GO:0005524,molecular_function ATP binding;GO:0005886,cellular_component plasma membrane;GO:0006468,biological_process protein phosphorylation;GO:0016021,cellular_component integral component of membrane	NA
TRINITY_DN21948_c0_g1	1.864	2.244	1.882	0.464	0.431	0.443	1.92112	4.20577	3.32447e-38	3.71522e-36	8;GO:0004851,molecular_function uroporphyrin-III C-methyltransferase activity;GO:0008152,biological_process metabolic process;GO:0008168,molecular_function methyltransferase activity;GO:0009236,biological_process cobalamin biosynthetic process;GO:0019354,biological_process siroheme biosynthetic process;GO:0043115,molecular_function precorrin-2 dehydrogenase activity;GO:0051266,molecular_function …	cysG; uroporphyrin-III C-methyltransferase / precorrin-2 dehydrogenase / sirohydrochlorin ferrochelatase [EC:2.1.1.107 1.3.1.76 4.99.1.4]; K02302
TRINITY_DN23883_c2_g2	3.437	4.457	4.029	0.464	0.527	0.489	2.83229	2.86494	3.885e-38	4.31992e-36	12;GO:0004623,molecular_function phospholipase A2 activity;GO:0005509,molecular_function calcium ion binding;GO:0005576,cellular_component extracellular region;GO:0005634,cellular_component nucleus;GO:0005773,cellular_component vacuole;GO:0005794,cellular_component Golgi apparatus;GO:0006644,biological_process phospholipid metabolic process;GO:0016042,biological_process lipid catabolic process;GO…	PLA2G, SPLA2; secretory phospholipase A2 [EC:3.1.1.4]; K01047
TRINITY_DN23906_c0_g1	8.478	9.194	10.397	1.892	2.275	1.805	1.70674	5.67324	4.9076e-38	5.42986e-36	12;GO:0001653,molecular_function peptide receptor activity;GO:0004674,molecular_function protein serine/threonine kinase activity;GO:0004888,molecular_function transmembrane signaling receptor activity;GO:0005515,molecular_function protein binding;GO:0005524,molecular_function ATP binding;GO:0005886,cellular_component plasma membrane;GO:0009620,biological_process response to fungus;GO:0009826,bio…	NA
TRINITY_DN19035_c0_g1	7.715	7.299	6.969	2.046	2.131	2.062	1.71237	6.18276	5.76132e-38	6.34287e-36	9;GO:0004252,molecular_function serine-type endopeptidase activity;GO:0005576,cellular_component extracellular region;GO:0005618,cellular_component cell wall;GO:0006508,biological_process proteolysis;GO:0009505,cellular_component plant-type cell wall;GO:0010214,biological_process seed coat development;GO:0048046,cellular_component apoplast;GO:0048359,biological_process mucilage metabolic process …	NA
TRINITY_DN13135_c0_g2	2.201	2.473	3.408	0.262	0.335	0.245	3.14983	3.24339	7.1597e-38	7.84358e-36	NA	NA
TRINITY_DN17298_c1_g2	15.15	15.955	16.541	3.878	4.466	4.263	1.78374	5.93432	7.49409e-38	8.16966e-36	6;GO:0003677,molecular_function DNA binding;GO:0003700,molecular_function DNA-binding transcription factor activity;GO:0005634,cellular_component nucleus;GO:0006351,biological_process transcription, DNA-templated;GO:0006355,biological_process regulation of transcription, DNA-templated;GO:0006952,biological_process defense response	PTI6; pathogenesis-related genes transcriptional activator PTI6; K13434
TRINITY_DN17697_c0_g1	1.323	1.326	1.139	0.25	0.323	0.233	2.13269	4.32402	7.62343e-38	8.27012e-36	5;GO:0005524,molecular_function ATP binding;GO:0005634,cellular_component nucleus;GO:0006351,biological_process transcription, DNA-templated;GO:0006355,biological_process regulation of transcription, DNA-templated;GO:0019538,biological_process protein metabolic process	NA
TRINITY_DN22830_c1_g1	3.756	3.51	3.327	0.678	0.826	0.582	2.30556	3.53553	8.71911e-38	9.41283e-36	12;GO:0000160,biological_process phosphorelay signal transduction system;GO:0003677,molecular_function DNA binding;GO:0003700,molecular_function DNA-binding transcription factor activity;GO:0005634,cellular_component nucleus;GO:0006351,biological_process transcription, DNA-templated;GO:0006355,biological_process regulation of transcription, DNA-templated;GO:0007623,biological_process circadian rh…	TOC1, APRR1; pseudo-response regulator 1; K12127
TRINITY_DN23675_c0_g1	141.619	188.198	192.669	40.783	38.861	33.745	1.94541	4.44651	8.807e-38	9.46178e-36	NA	NA
TRINITY_DN18136_c0_g1	4.335	5.066	5.097	1.142	1.054	1.013	1.78332	5.34218	1.38657e-37	1.4825e-35	6;GO:0003677,molecular_function DNA binding;GO:0005516,molecular_function calmodulin binding;GO:0005634,cellular_component nucleus;GO:0006351,biological_process transcription, DNA-templated;GO:0006355,biological_process regulation of transcription, DNA-templated;GO:0006950,biological_process response to stress	NA
TRINITY_DN22053_c0_g1	23.174	25.957	23.927	6.603	7.291	7.467	1.71072	6.70129	1.47756e-37	1.57223e-35	1;GO:0016747,molecular_function transferase activity, transferring acyl groups other than amino-acyl groups	BEBT, AMAT; benzyl alcohol O-benzoyltransferase [EC:2.3.1.196 2.3.1.232]; K19861
TRINITY_DN13924_c0_g1	1.593	1.207	1.465	0.059	0.036	0.14	4.02367	2.10596	3.54882e-37	3.7582e-35	NA	NA
TRINITY_DN16268_c0_g2	3.853	4.049	3.825	0.904	1.101	0.92	1.89724	4.52944	4.36087e-37	4.59627e-35	12;GO:0005783,cellular_component endoplasmic reticulum;GO:0005789,cellular_component endoplasmic reticulum membrane;GO:0005794,cellular_component Golgi apparatus;GO:0010051,biological_process xylem and phloem pattern formation;GO:0010417,biological_process glucuronoxylan biosynthetic process;GO:0016021,cellular_component integral component of membrane;GO:0016757,molecular_function transferase act…	PARVUS, GLZ1, GATL1; probable galacturonosyltransferase-like 1 [EC:2.4.1.-]; K20893
TRINITY_DN20314_c1_g1	2.375	2.493	2.126	0.476	0.563	0.466	2.10846	3.90074	7.33553e-37	7.69504e-35	16;GO:0002229,biological_process defense response to oomycetes;GO:0003700,molecular_function DNA-binding transcription factor activity;GO:0005516,molecular_function calmodulin binding;GO:0005634,cellular_component nucleus;GO:0006351,biological_process transcription, DNA-templated;GO:0006355,biological_process regulation of transcription, DNA-templated;GO:0006950,biological_process response to str…	NA
TRINITY_DN15594_c11_g1	1633.04	1789.31	2049.17	310.557	360.022	346.503	2.18256	7.4065	7.68789e-37	8.02681e-35	2;GO:0003723,molecular_function RNA binding;GO:0005634,cellular_component nucleus	NA
TRINITY_DN13468_c0_g1	0.695	0.718	0.712	2.415	2.766	2.877	-2.03286	3.89906	1.42154e-36	1.47728e-34	10;GO:0000302,biological_process response to reactive oxygen species;GO:0003700,molecular_function DNA-binding transcription factor activity;GO:0005634,cellular_component nucleus;GO:0006351,biological_process transcription, DNA-templated;GO:0006355,biological_process regulation of transcription, DNA-templated;GO:0009723,biological_process response to ethylene;GO:0009873,biological_process ethylen…	EREBP; EREBP-like factor; K09286
TRINITY_DN17448_c0_g2	1.39	1.336	1.465	0.262	0.251	0.245	2.34147	3.1557	1.52043e-36	1.57269e-34	5;GO:0008152,biological_process metabolic process;GO:0016758,molecular_function transferase activity, transferring hexosyl groups;GO:0043231,cellular_component intracellular membrane-bounded organelle;GO:0080043,molecular_function quercetin 3-O-glucosyltransferase activity;GO:0080044,molecular_function quercetin 7-O-glucosyltransferase activity	NA
TRINITY_DN21557_c0_g1	4.963	4.487	5.341	1.249	1.437	1.328	1.80781	5.29718	1.56947e-36	1.6159e-34	5;GO:0005515,molecular_function protein binding;GO:0005886,cellular_component plasma membrane;GO:0009507,cellular_component chloroplast;GO:0009610,biological_process response to symbiotic fungus;GO:0044403,biological_process symbiont process	NA
TRINITY_DN16578_c0_g1	1.11	1.207	1.302	0.226	0.18	0.245	2.4064	3.07106	1.89571e-36	1.9428e-34	10;GO:0003677,molecular_function DNA binding;GO:0003700,molecular_function DNA-binding transcription factor activity;GO:0005634,cellular_component nucleus;GO:0005737,cellular_component cytoplasm;GO:0006351,biological_process transcription, DNA-templated;GO:0006355,biological_process regulation of transcription, DNA-templated;GO:0009644,biological_process response to high light intensity;GO:000996…	NA
TRINITY_DN17565_c0_g1	25.964	29.517	36.165	84.171	106.79	89.378	-1.80182	5.13698	2.56747e-36	2.61918e-34	8;GO:0005773,cellular_component vacuole;GO:0005783,cellular_component endoplasmic reticulum;GO:0005811,cellular_component lipid droplet;GO:0009555,biological_process pollen development;GO:0034389,biological_process lipid droplet organization;GO:0045927,biological_process positive regulation of growth;GO:0080186,biological_process developmental vegetative growth;GO:1902584,biological_process posit…	NA
TRINITY_DN24024_c2_g1	128.681	135.996	131.538	47.243	44.524	47.444	1.68236	7.47761	2.678e-36	2.71945e-34	17;GO:0005310,molecular_function dicarboxylic acid transmembrane transporter activity;GO:0005743,cellular_component mitochondrial inner membrane;GO:0006839,biological_process mitochondrial transport;GO:0008272,biological_process sulfate transport;GO:0015116,molecular_function sulfate transmembrane transporter activity;GO:0015117,molecular_function thiosulfate transmembrane transporter activity;GO…	SLC25A11, OGC; solute carrier family 25 (mitochondrial oxoglutarate transporter), member 11; K15104
TRINITY_DN13293_c0_g1	2.597	2.274	2.798	0.238	0.192	0.28	3.33821	2.26247	3.73293e-36	3.77349e-34	NA	NA
TRINITY_DN16815_c2_g1	1.149	1.047	1.221	0.071	0.084	0.093	3.68822	1.95293	4.3796e-36	4.40715e-34	7;GO:0004842,molecular_function ubiquitin-protein transferase activity;GO:0005680,cellular_component anaphase-promoting complex;GO:0008270,molecular_function zinc ion binding;GO:0016021,cellular_component integral component of membrane;GO:0043161,biological_process proteasome-mediated ubiquitin-dependent protein catabolic process;GO:0046872,molecular_function metal ion binding;GO:0061630,molecula…	NA
TRINITY_DN17491_c0_g1	1.854	2.174	1.974	0.286	0.383	0.221	2.64286	3.113	5.1635e-36	5.17258e-34	5;GO:0005515,molecular_function protein binding;GO:0006792,biological_process regulation of sulfur utilization;GO:0010438,biological_process cellular response to sulfur starvation;GO:0010439,biological_process regulation of glucosinolate biosynthetic process;GO:0090568,cellular_component nuclear transcriptional repressor complex	NA
TRINITY_DN20199_c0_g1	3.408	3.869	3.795	0.88	0.826	0.862	2.01024	3.98413	5.45953e-36	5.44459e-34	NA	NA
TRINITY_DN21713_c1_g2	1.979	1.695	1.648	0.512	0.347	0.454	2.08039	3.70499	8.3127e-36	8.25295e-34	4;GO:0009733,biological_process response to auxin;GO:0010252,biological_process auxin homeostasis;GO:0010279,molecular_function indole-3-acetic acid amido synthetase activity;GO:0016874,molecular_function ligase activity	GH3; auxin responsive GH3 gene family; K14487
TRINITY_DN16258_c1_g1	4.615	4.477	4.435	1.309	1.197	1.048	1.81501	4.45421	1.08107e-35	1.06853e-33	4;GO:0005634,cellular_component nucleus;GO:0006355,biological_process regulation of transcription, DNA-templated;GO:0009507,cellular_component chloroplast;GO:0045036,biological_process protein targeting to chloroplast	NA
TRINITY_DN21163_c1_g1	176.022	178.266	191.6	40.866	41.567	47.362	1.85488	6.08757	1.24316e-35	1.22331e-33	4;GO:0005576,cellular_component extracellular region;GO:0006952,biological_process defense response;GO:0009607,biological_process response to biotic stimulus;GO:0016787,molecular_function hydrolase activity	NA
TRINITY_DN14126_c0_g1	47.274	58.126	61.181	155.374	175.869	148.551	-1.69533	6.88677	1.30978e-35	1.28318e-33	5;GO:0005829,cellular_component cytosol;GO:0016099,biological_process monoterpenoid biosynthetic process;GO:0016628,molecular_function oxidoreductase activity, acting on the CH-CH group of donors, NAD or NADP as acceptor;GO:0042802,molecular_function identical protein binding;GO:0042803,molecular_function protein homodimerization activity	CrISY; (S)-8-oxocitronellyl enol synthase [EC:1.3.1.122]; K20144
TRINITY_DN179_c0_g1	1.255	1.306	0.824	4.878	5.962	5.079	-2.34721	3.71931	1.32682e-35	1.29417e-33	4;GO:0005829,cellular_component cytosol;GO:0009737,biological_process response to abscisic acid;GO:0048316,biological_process seed development;GO:0048700,biological_process acquisition of desiccation tolerance in seed	NA
TRINITY_DN21017_c0_g2	1.728	2.074	1.658	0.083	0.192	0.175	3.49729	2.25975	1.39949e-35	1.35909e-33	7;GO:0003676,molecular_function nucleic acid binding;GO:0003700,molecular_function DNA-binding transcription factor activity;GO:0005634,cellular_component nucleus;GO:0006351,biological_process transcription, DNA-templated;GO:0006355,biological_process regulation of transcription, DNA-templated;GO:0010200,biological_process response to chitin;GO:0046872,molecular_function metal ion binding	NA
TRINITY_DN18976_c0_g3	12.774	12.066	11.597	3.843	3.52	3.867	1.59147	5.60597	1.4371e-35	1.38823e-33	9;GO:0005576,cellular_component extracellular region;GO:0005618,cellular_component cell wall;GO:0005794,cellular_component Golgi apparatus;GO:0006486,biological_process protein glycosylation;GO:0009506,cellular_component plasmodesma;GO:0030244,biological_process cellulose biosynthetic process;GO:0052691,molecular_function UDP-arabinopyranose mutase activity;GO:0071555,biological_process cell wall…	NA
TRINITY_DN19868_c0_g1	2.481	2.393	2.798	0.595	0.599	0.676	1.94137	4.32601	1.44197e-35	1.38823e-33	1;GO:0005515,molecular_function protein binding	NA
TRINITY_DN20118_c0_g4	3.515	3.271	4.1	0.488	0.754	0.92	2.24556	3.65083	1.80622e-35	1.7314e-33	13;GO:0005794,cellular_component Golgi apparatus;GO:0005886,cellular_component plasma membrane;GO:0009506,cellular_component plasmodesma;GO:0010233,biological_process phloem transport;GO:0015112,molecular_function nitrate transmembrane transporter activity;GO:0016020,cellular_component membrane;GO:0016021,cellular_component integral component of membrane;GO:0022857,molecular_function transmembran…	NA
TRINITY_DN18476_c4_g5	13.286	9.603	11.028	2.546	2.191	2.656	2.07552	4.53511	1.94481e-35	1.85625e-33	8;GO:0005506,molecular_function iron ion binding;GO:0016020,cellular_component membrane;GO:0016021,cellular_component integral component of membrane;GO:0016709,molecular_function oxidoreductase activity, acting on paired donors, with incorporation or reduction of molecular oxygen, NAD(P)H as one donor, and incorporation of one atom of oxygen;GO:0020037,molecular_function heme binding;GO:0042343,b…	NA
TRINITY_DN22337_c0_g1	1.487	1.695	1.516	0.369	0.227	0.408	2.22513	3.758	2.01794e-35	1.91782e-33	8;GO:0003700,molecular_function DNA-binding transcription factor activity;GO:0005515,molecular_function protein binding;GO:0005634,cellular_component nucleus;GO:0005886,cellular_component plasma membrane;GO:0006355,biological_process regulation of transcription, DNA-templated;GO:0007623,biological_process circadian rhythm;GO:0008270,molecular_function zinc ion binding;GO:0048579,biological_proces…	NA
TRINITY_DN13475_c0_g1	0.705	0.838	0.712	2.617	2.442	2.784	-1.89535	4.20927	2.25877e-35	2.13757e-33	9;GO:0004857,molecular_function enzyme inhibitor activity;GO:0005576,cellular_component extracellular region;GO:0005618,cellular_component cell wall;GO:0030599,molecular_function pectinesterase activity;GO:0042545,biological_process cell wall modification;GO:0045330,molecular_function aspartyl esterase activity;GO:0045490,biological_process pectin catabolic process;GO:0046910,molecular_function p…	E3.1.1.11; pectinesterase [EC:3.1.1.11]; K01051
TRINITY_DN19120_c0_g1	2.906	2.692	2.899	0.702	0.874	0.745	1.76402	5.11982	2.30256e-35	2.16977e-33	8;GO:0003700,molecular_function DNA-binding transcription factor activity;GO:0005634,cellular_component nucleus;GO:0005829,cellular_component cytosol;GO:0006351,biological_process transcription, DNA-templated;GO:0006355,biological_process regulation of transcription, DNA-templated;GO:0009410,biological_process response to xenobiotic stimulus;GO:0043565,molecular_function sequence-specific DNA bin…	NA
TRINITY_DN15563_c5_g3	709.032	664.173	723.919	173.314	211.832	205.127	1.77277	8.16429	4.27155e-35	4.00823e-33	6;GO:0005506,molecular_function iron ion binding;GO:0005829,cellular_component cytosol;GO:0006950,biological_process response to stress;GO:0009228,biological_process thiamine biosynthetic process;GO:0009507,cellular_component chloroplast;GO:0052837,biological_process thiazole biosynthetic process	THI4, THI1; cysteine-dependent adenosine diphosphate thiazole synthase [EC:2.4.2.60]; K03146
TRINITY_DN11311_c0_g1	8.758	9.862	11.597	2.26	2.095	2.633	2.01689	4.75761	4.57843e-35	4.27814e-33	2;GO:0005737,cellular_component cytoplasm;GO:0009408,biological_process response to heat	HSP20; HSP20 family protein; K13993
TRINITY_DN9017_c0_g1	0.859	1.007	1.282	0.012	0.036	0	5.61324	1.66473	5.45995e-35	5.0805e-33	NA	NA
TRINITY_DN18208_c0_g1	3.244	3.6	3.683	0.809	1.006	0.909	1.86262	4.74906	6.98816e-35	6.4754e-33	8;GO:0005737,cellular_component cytoplasm;GO:0006952,biological_process defense response;GO:0006979,biological_process response to oxidative stress;GO:0009751,biological_process response to salicylic acid;GO:0009816,biological_process defense response to bacterium, incompatible interaction;GO:0019441,biological_process tryptophan catabolic process to kynurenine;GO:0020037,molecular_function heme …	NA
TRINITY_DN19496_c0_g1	3.08	2.842	2.645	0.726	0.551	0.652	2.04648	3.79449	8.93054e-35	8.24092e-33	11;GO:0003700,molecular_function DNA-binding transcription factor activity;GO:0005634,cellular_component nucleus;GO:0006351,biological_process transcription, DNA-templated;GO:0006355,biological_process regulation of transcription, DNA-templated;GO:0009873,biological_process ethylene-activated signaling pathway;GO:0010200,biological_process response to chitin;GO:0016036,biological_process cellular…	NA
TRINITY_DN15520_c0_g1	12.166	13.811	13.337	2.724	3.855	3.925	2.03351	3.77829	9.3586e-35	8.60025e-33	4;GO:0005634,cellular_component nucleus;GO:0006355,biological_process regulation of transcription, DNA-templated;GO:0009507,cellular_component chloroplast;GO:0045036,biological_process protein targeting to chloroplast	NA
TRINITY_DN18126_c1_g4	4.731	5.275	7.05	0.583	0.204	0.652	3.42696	2.83355	9.49161e-35	8.68658e-33	NA	NA
TRINITY_DN11194_c1_g1	646.512	621.315	656.807	146.606	180.813	147.631	1.84458	7.9031	1.32836e-34	1.21072e-32	3;GO:0003676,molecular_function nucleic acid binding;GO:0003723,molecular_function RNA binding;GO:0005634,cellular_component nucleus	NA
TRINITY_DN14838_c0_g1	5.04	5.076	5.219	1.57	1.257	1.316	1.77722	4.49523	1.6449e-34	1.4931e-32	NA	NA
TRINITY_DN19875_c3_g3	15.304	14.26	15.046	3.224	4.082	3.832	1.89298	4.2121	1.80407e-34	1.63092e-32	14;GO:0003677,molecular_function DNA binding;GO:0003700,molecular_function DNA-binding transcription factor activity;GO:0005634,cellular_component nucleus;GO:0006351,biological_process transcription, DNA-templated;GO:0009409,biological_process response to cold;GO:0009611,biological_process response to wounding;GO:0009788,biological_process negative regulation of abscisic acid-activated signaling …	NA
TRINITY_DN23199_c0_g3	32.153	28.031	27.783	83.481	84.187	84.963	-1.63744	6.7257	2.20499e-34	1.9853e-32	10;GO:0004161,molecular_function dimethylallyltranstransferase activity;GO:0004311,molecular_function farnesyltranstransferase activity;GO:0004337,molecular_function geranyltranstransferase activity;GO:0008299,biological_process isoprenoid biosynthetic process;GO:0009507,cellular_component chloroplast;GO:0016117,biological_process carotenoid biosynthetic process;GO:0033384,biological_process gera…	NA
TRINITY_DN14434_c0_g1	76.608	72.904	72.87	19.927	24.028	19.266	1.84765	4.98844	2.42367e-34	2.17338e-32	17;GO:0005310,molecular_function dicarboxylic acid transmembrane transporter activity;GO:0005743,cellular_component mitochondrial inner membrane;GO:0006839,biological_process mitochondrial transport;GO:0008272,biological_process sulfate transport;GO:0015116,molecular_function sulfate transmembrane transporter activity;GO:0015117,molecular_function thiosulfate transmembrane transporter activity;GO…	SLC25A11, OGC; solute carrier family 25 (mitochondrial oxoglutarate transporter), member 11; K15104
TRINITY_DN21813_c0_g1	7.763	8.875	7.884	2.689	2.191	2.469	1.64465	5.58658	2.77075e-34	2.47465e-32	NA	NA
TRINITY_DN14126_c9_g1	110.48	133.692	120.358	337.028	327.578	321.855	-1.62908	7.30448	2.92067e-34	2.59811e-32	5;GO:0005829,cellular_component cytosol;GO:0016099,biological_process monoterpenoid biosynthetic process;GO:0016628,molecular_function oxidoreductase activity, acting on the CH-CH group of donors, NAD or NADP as acceptor;GO:0042802,molecular_function identical protein binding;GO:0042803,molecular_function protein homodimerization activity	CrISY; (S)-8-oxocitronellyl enol synthase [EC:1.3.1.122]; K20144
TRINITY_DN13313_c0_g1	0.251	0.269	0.295	1.796	1.712	2.05	-3.02369	2.12047	3.36451e-34	2.98101e-32	NA	NA
TRINITY_DN20987_c1_g4	14.078	16.334	15.28	3.438	3.831	3.46	1.86451	4.02138	3.52726e-34	3.1128e-32	1;GO:0016491,molecular_function oxidoreductase activity	DBR; 2-alkenal reductase (NADP+) [EC:1.3.1.102]; K19825
TRINITY_DN13800_c0_g1	24.574	50.677	45.453	3.533	5.842	4.927	2.87869	4.32651	4.34318e-34	3.81771e-32	3;GO:0005576,cellular_component extracellular region;GO:0031640,biological_process killing of cells of other organism;GO:0050832,biological_process defense response to fungus	PR1; pathogenesis-related protein 1; K13449
TRINITY_DN21854_c1_g2	285.305	371.032	436.701	72.298	97.081	79.022	1.87304	5.0503	5.53414e-34	4.84542e-32	NA	NA
TRINITY_DN15594_c12_g1	387.587	487.722	424.331	72.976	76.693	73.582	2.29172	4.80074	6.79011e-34	5.92178e-32	NA	NA
TRINITY_DN21248_c0_g1	7.599	7.818	7.569	2.32	2.275	1.829	1.73575	4.89626	7.0412e-34	6.11677e-32	13;GO:0003677,molecular_function DNA binding;GO:0003700,molecular_function DNA-binding transcription factor activity;GO:0005634,cellular_component nucleus;GO:0005737,cellular_component cytoplasm;GO:0006351,biological_process transcription, DNA-templated;GO:0006355,biological_process regulation of transcription, DNA-templated;GO:0009736,biological_process cytokinin-activated signaling pathway;GO:0…	NA
TRINITY_DN23745_c7_g1	74.667	86.446	94.671	19.82	23.106	24.217	1.73349	5.17755	8.02052e-34	6.9404e-32	NA	NA
TRINITY_DN13273_c0_g1	1.516	1.915	1.384	0.131	0.144	0.07	3.68507	2.14366	9.54517e-34	8.22771e-32	NA	NA
TRINITY_DN18065_c2_g1	2.018	2.363	2.421	6.912	7.087	7.502	-1.76128	4.46407	1.12047e-33	9.62094e-32	7;GO:0005777,cellular_component peroxisome;GO:0005778,cellular_component peroxisomal membrane;GO:0005779,cellular_component integral component of peroxisomal membrane;GO:0007031,biological_process peroxisome organization;GO:0016559,biological_process peroxisome fission;GO:0042802,molecular_function identical protein binding;GO:0044375,biological_process regulation of peroxisome size	NA
TRINITY_DN19425_c1_g1	1.777	1.735	2.33	0.071	0.12	0.023	4.55309	1.73519	1.22419e-33	1.04711e-31	7;GO:0003729,molecular_function mRNA binding;GO:0003735,molecular_function structural constituent of ribosome;GO:0005622,cellular_component intracellular;GO:0005840,cellular_component ribosome;GO:0005886,cellular_component plasma membrane;GO:0006412,biological_process translation;GO:0022625,cellular_component cytosolic large ribosomal subunit	RP-L19e, RPL19; large subunit ribosomal protein L19e; K02885
TRINITY_DN13695_c0_g1	7.918	8.835	8.901	24.02	25.009	27.234	-1.67886	7.2515	1.29582e-33	1.10413e-31	6;GO:0004436,molecular_function phosphatidylinositol diacylglycerol-lyase activity;GO:0005576,cellular_component extracellular region;GO:0005737,cellular_component cytoplasm;GO:0008081,molecular_function phosphoric diester hydrolase activity;GO:0009405,biological_process pathogenesis;GO:0016042,biological_process lipid catabolic process	plc; 1-phosphatidylinositol phosphodiesterase [EC:4.6.1.13]; K01771
TRINITY_DN15956_c0_g2	4.432	4.647	5.076	0.821	0.85	1.27	2.15733	4.19735	1.35202e-33	1.14762e-31	8;GO:0005829,cellular_component cytosol;GO:0005886,cellular_component plasma membrane;GO:0006970,biological_process response to osmotic stress;GO:0009737,biological_process response to abscisic acid;GO:0009738,biological_process abscisic acid-activated signaling pathway;GO:0010116,biological_process positive regulation of abscisic acid biosynthetic process;GO:0016021,cellular_component integral c…	NA
TRINITY_DN16784_c0_g1	11.22	12.315	12.828	3.141	2.646	2.283	1.90157	4.22834	1.64567e-33	1.39156e-31	NA	NA
TRINITY_DN12726_c0_g2	112.343	115.175	129.494	25.685	27.105	23.413	1.97246	4.69749	1.91514e-33	1.61329e-31	NA	NA
TRINITY_DN16744_c1_g1	6.981	6.033	7.223	1.558	1.7	1.526	1.76439	4.3738	1.9676e-33	1.65123e-31	9;GO:0004864,molecular_function protein phosphatase inhibitor activity;GO:0005634,cellular_component nucleus;GO:0005737,cellular_component cytoplasm;GO:0005886,cellular_component plasma membrane;GO:0006952,biological_process defense response;GO:0009607,biological_process response to biotic stimulus;GO:0009738,biological_process abscisic acid-activated signaling pathway;GO:0010427,molecular_functi…	PYL; abscisic acid receptor PYR/PYL family; K14496
TRINITY_DN17842_c0_g1	12.311	13.721	13.551	35.738	39.22	35.469	-1.55258	6.61206	2.05697e-33	1.71974e-31	NA	NA
TRINITY_DN16840_c2_g2	23.695	28.539	31.109	6.71	7.902	7.665	1.78566	5.67446	2.20954e-33	1.8399e-31	4;GO:0000786,cellular_component nucleosome;GO:0003677,molecular_function DNA binding;GO:0005634,cellular_component nucleus;GO:0046982,molecular_function protein heterodimerization activity	H2A; histone H2A; K11251
TRINITY_DN22409_c0_g1	3.186	3.331	3.408	0.583	0.718	0.757	2.17534	3.24255	2.21724e-33	1.8399e-31	12;GO:0000160,biological_process phosphorelay signal transduction system;GO:0003677,molecular_function DNA binding;GO:0003700,molecular_function DNA-binding transcription factor activity;GO:0005515,molecular_function protein binding;GO:0005634,cellular_component nucleus;GO:0006351,biological_process transcription, DNA-templated;GO:0006355,biological_process regulation of transcription, DNA-templa…	TOC1, APRR1; pseudo-response regulator 1; K12127
TRINITY_DN20684_c3_g1	3.785	4.667	4.354	11.611	12.99	13.5	-1.84778	6.11241	2.28344e-33	1.88779e-31	12;GO:0005215,molecular_function transporter activity;GO:0005773,cellular_component vacuole;GO:0005774,cellular_component vacuolar membrane;GO:0006814,biological_process sodium ion transport;GO:0015105,molecular_function arsenite transmembrane transporter activity;GO:0015140,molecular_function malate transmembrane transporter activity;GO:0015700,biological_process arsenite transport;GO:0015743,bi…	SLC13A2_3_5; solute carrier family 13 (sodium-dependent dicarboxylate transporter), member 2/3/5; K14445
TRINITY_DN18396_c0_g4	179.691	209.747	231.53	29.742	40.836	39.907	2.24713	4.30488	2.67107e-33	2.20007e-31	1;GO:0006950,biological_process response to stress	NA
TRINITY_DN19401_c0_g1	0.782	0.798	0.763	2.403	2.538	2.341	-1.74931	4.25118	2.84223e-33	2.33241e-31	13;GO:0002213,biological_process defense response to insect;GO:0004497,molecular_function monooxygenase activity;GO:0005506,molecular_function iron ion binding;GO:0016020,cellular_component membrane;GO:0016021,cellular_component integral component of membrane;GO:0016705,molecular_function oxidoreductase activity, acting on paired donors, with incorporation or reduction of molecular oxygen;GO:0016…	CYP81E; isoflavone/4'-methoxyisoflavone 2'-hydroxylase [EC:1.14.14.90 1.14.14.89]; K13260
TRINITY_DN21055_c0_g1	41.355	38.332	34.985	13.396	14.63	15.201	1.68223	6.86652	3.6227e-33	2.96196e-31	8;GO:0004420,molecular_function hydroxymethylglutaryl-CoA reductase (NADPH) activity;GO:0005789,cellular_component endoplasmic reticulum membrane;GO:0008299,biological_process isoprenoid biosynthetic process;GO:0015936,biological_process coenzyme A metabolic process;GO:0016021,cellular_component integral component of membrane;GO:0050661,molecular_function NADP binding;GO:0050662,molecular_functio…	HMGCR; hydroxymethylglutaryl-CoA reductase (NADPH) [EC:1.1.1.34]; K00021
TRINITY_DN13972_c0_g1	5.948	5.315	5.31	1.654	1.844	1.526	1.63109	5.45925	4.25551e-33	3.46661e-31	2;GO:0008168,molecular_function methyltransferase activity;GO:0032259,biological_process methylation	NA
TRINITY_DN13800_c1_g1	1469.75	1417.55	1402.31	241.293	246.455	275.599	2.27744	7.919	5.85529e-33	4.7524e-31	5;GO:0005576,cellular_component extracellular region;GO:0006952,biological_process defense response;GO:0009607,biological_process response to biotic stimulus;GO:0031640,biological_process killing of cells of other organism;GO:0050832,biological_process defense response to fungus	PR1; pathogenesis-related protein 1; K13449
TRINITY_DN21902_c0_g1	5.455	6.871	5.87	1.82	2.227	2.132	1.72776	5.34843	6.5193e-33	5.2721e-31	9;GO:0000967,biological_process rRNA 5'-end processing;GO:0003676,molecular_function nucleic acid binding;GO:0004534,molecular_function 5'-3' exoribonuclease activity;GO:0005634,cellular_component nucleus;GO:0006397,biological_process mRNA processing;GO:0008270,molecular_function zinc ion binding;GO:0010587,biological_process miRNA catabolic process;GO:0060149,biological_process negative regulati…	XRN2, RAT1; 5'-3' exoribonuclease 2 [EC:3.1.13.-]; K12619
TRINITY_DN17712_c0_g2	15.652	15.646	16.979	4.711	4.837	5.242	1.59074	5.44102	7.6384e-33	6.15473e-31	6;GO:0005506,molecular_function iron ion binding;GO:0009809,biological_process lignin biosynthetic process;GO:0016020,cellular_component membrane;GO:0016021,cellular_component integral component of membrane;GO:0016709,molecular_function oxidoreductase activity, acting on paired donors, with incorporation or reduction of molecular oxygen, NAD(P)H as one donor, and incorporation of one atom of oxyg…	CYP98A, C3'H; 5-O-(4-coumaroyl)-D-quinate 3'-monooxygenase [EC:1.14.14.96]; K09754
TRINITY_DN22683_c1_g1	13.779	15.925	16.999	4.414	4.059	4.019	1.63751	6.09073	1.14834e-32	9.21949e-31	5;GO:0005516,molecular_function calmodulin binding;GO:0005886,cellular_component plasma membrane;GO:0006952,biological_process defense response;GO:0009607,biological_process response to biotic stimulus;GO:0016021,cellular_component integral component of membrane	MLO; mlo protein; K08472
TRINITY_DN14948_c0_g1	3.138	2.902	2.889	0.916	0.838	0.862	1.7234	4.26599	1.2458e-32	9.96597e-31	4;GO:0005634,cellular_component nucleus;GO:0007165,biological_process signal transduction;GO:0009414,biological_process response to water deprivation;GO:0009737,biological_process response to abscisic acid	NA
TRINITY_DN19906_c2_g1	4.924	5.943	6.165	1.428	1.113	1.503	1.97041	4.63368	1.29665e-32	1.03356e-30	15;GO:0003714,molecular_function transcription corepressor activity;GO:0005634,cellular_component nucleus;GO:0006351,biological_process transcription, DNA-templated;GO:0006355,biological_process regulation of transcription, DNA-templated;GO:0006952,biological_process defense response;GO:0009555,biological_process pollen development;GO:0009611,biological_process response to wounding;GO:0009753,bio…	JAZ; jasmonate ZIM domain-containing protein; K13464
TRINITY_DN21985_c0_g1	0.966	0.878	0.814	0.393	0.204	0.151	2.23712	3.02977	1.35895e-32	1.07935e-30	5;GO:0004672,molecular_function protein kinase activity;GO:0004842,molecular_function ubiquitin-protein transferase activity;GO:0005524,molecular_function ATP binding;GO:0006468,biological_process protein phosphorylation;GO:0016567,biological_process protein ubiquitination	NA
TRINITY_DN23745_c0_g2	497.68	569.331	559.226	197.346	207.81	215.377	1.58369	8.24966	1.3708e-32	1.08488e-30	7;GO:0009693,biological_process ethylene biosynthetic process;GO:0009815,molecular_function 1-aminocyclopropane-1-carboxylate oxidase activity;GO:0009835,biological_process fruit ripening;GO:0016491,molecular_function oxidoreductase activity;GO:0031418,molecular_function L-ascorbic acid binding;GO:0046872,molecular_function metal ion binding;GO:0055114,biological_process oxidation-reduction proce…	NA
TRINITY_DN16827_c0_g1	19.726	20.761	21.76	5.163	5.687	6.674	1.71367	5.92183	1.38256e-32	1.09031e-30	4;GO:0006952,biological_process defense response;GO:0009607,biological_process response to biotic stimulus;GO:0016853,molecular_function isomerase activity;GO:0048046,cellular_component apoplast	NA
TRINITY_DN19549_c1_g1	2.704	3.031	2.93	0.642	0.766	0.606	1.98378	3.78651	1.83228e-32	1.43479e-30	6;GO:0005634,cellular_component nucleus;GO:0005737,cellular_component cytoplasm;GO:0005829,cellular_component cytosol;GO:0009691,biological_process cytokinin biosynthetic process;GO:0016787,molecular_function hydrolase activity;GO:0048509,biological_process regulation of meristem development	ppnN; pyrimidine/purine-5'-nucleotide nucleosidase [EC:3.2.2.10 3.2.2.-]; K06966
TRINITY_DN18648_c0_g1	2.578	2.593	2.411	7.043	6.932	6.756	-1.5555	6.4242	1.82858e-32	1.43479e-30	9;GO:0004252,molecular_function serine-type endopeptidase activity;GO:0005576,cellular_component extracellular region;GO:0005618,cellular_component cell wall;GO:0006508,biological_process proteolysis;GO:0009505,cellular_component plant-type cell wall;GO:0010214,biological_process seed coat development;GO:0048046,cellular_component apoplast;GO:0048359,biological_process mucilage metabolic process …	NA
TRINITY_DN22901_c0_g6	5.098	5.694	5.382	1.487	1.556	1.584	1.69705	4.59098	1.99992e-32	1.56043e-30	NA	NA
TRINITY_DN23003_c0_g1	0.859	0.917	1.078	2.665	2.394	2.365	-1.59006	5.2443	2.00676e-32	1.56043e-30	13;GO:0004672,molecular_function protein kinase activity;GO:0004675,molecular_function transmembrane receptor protein serine/threonine kinase activity;GO:0005515,molecular_function protein binding;GO:0005524,molecular_function ATP binding;GO:0005576,cellular_component extracellular region;GO:0005886,cellular_component plasma membrane;GO:0006468,biological_process protein phosphorylation;GO:000716…	E2.7.1.-; kinase [EC:2.7.1.-]; K00924
TRINITY_DN10412_c0_g1	4.809	5.853	6.521	1.368	1.054	1.293	2.09856	4.30093	2.1328e-32	1.65266e-30	NA	NA
TRINITY_DN11521_c0_g1	1.912	1.845	1.831	0.464	0.323	0.361	2.16318	3.21751	2.14888e-32	1.65934e-30	3;GO:0004842,molecular_function ubiquitin-protein transferase activity;GO:0010200,biological_process response to chitin;GO:0016567,biological_process protein ubiquitination	NA
TRINITY_DN14126_c8_g1	99.173	106.718	103.349	263.267	288.741	267.073	-1.55397	8.15349	2.22614e-32	1.71305e-30	5;GO:0005829,cellular_component cytosol;GO:0016099,biological_process monoterpenoid biosynthetic process;GO:0016628,molecular_function oxidoreductase activity, acting on the CH-CH group of donors, NAD or NADP as acceptor;GO:0042802,molecular_function identical protein binding;GO:0042803,molecular_function protein homodimerization activity	CrISY; (S)-8-oxocitronellyl enol synthase [EC:1.3.1.122]; K20144
TRINITY_DN23478_c1_g2	1.371	1.396	1.679	0.107	0.227	0.07	3.33911	2.39064	2.28491e-32	1.75221e-30	6;GO:0005634,cellular_component nucleus;GO:0009658,biological_process chloroplast organization;GO:0010099,biological_process regulation of photomorphogenesis;GO:0045893,biological_process positive regulation of transcription, DNA-templated;GO:0048512,biological_process circadian behavior;GO:0080167,biological_process response to karrikin	NA
TRINITY_DN19443_c1_g1	5.253	4.926	4.568	1.761	1.736	1.293	1.57543	5.15884	3.32602e-32	2.54183e-30	7;GO:0000024,biological_process maltose biosynthetic process;GO:0000272,biological_process polysaccharide catabolic process;GO:0005983,biological_process starch catabolic process;GO:0009409,biological_process response to cold;GO:0009570,cellular_component chloroplast stroma;GO:0016161,molecular_function beta-amylase activity;GO:0102229,molecular_function amylopectin maltohydrolase activity	E3.2.1.2; beta-amylase [EC:3.2.1.2]; K01177
TRINITY_DN21835_c0_g1	8.729	8.336	9.298	2.463	2.825	2.586	1.63772	6.06199	3.56737e-32	2.71694e-30	3;GO:0009507,cellular_component chloroplast;GO:0009535,cellular_component chloroplast thylakoid membrane;GO:0016021,cellular_component integral component of membrane	NA
TRINITY_DN16466_c0_g2	13.305	12.475	13.164	4.402	3.963	4.054	1.54245	6.55871	3.66026e-32	2.76961e-30	6;GO:0004497,molecular_function monooxygenase activity;GO:0005506,molecular_function iron ion binding;GO:0016021,cellular_component integral component of membrane;GO:0016705,molecular_function oxidoreductase activity, acting on paired donors, with incorporation or reduction of molecular oxygen;GO:0020037,molecular_function heme binding;GO:0055114,biological_process oxidation-reduction process	NA
TRINITY_DN21472_c0_g1	0.183	0.14	0.173	0.928	0.91	0.85	-2.55535	2.40781	3.66143e-32	2.76961e-30	11;GO:0004366,molecular_function glycerol-3-phosphate O-acyltransferase activity;GO:0008152,biological_process metabolic process;GO:0010143,biological_process cutin biosynthetic process;GO:0016020,cellular_component membrane;GO:0016021,cellular_component integral component of membrane;GO:0016024,biological_process CDP-diacylglycerol biosynthetic process;GO:0016311,biological_process dephosphoryla…	GPAT; glycerol-3-phosphate acyltransferase [EC:2.3.1.15 2.3.1.198]; K13508
TRINITY_DN19692_c0_g1	0.705	0.738	0.702	0.107	0.048	0.105	2.97072	2.26536	4.65064e-32	3.50595e-30	10;GO:0003700,molecular_function DNA-binding transcription factor activity;GO:0005634,cellular_component nucleus;GO:0006351,biological_process transcription, DNA-templated;GO:0006355,biological_process regulation of transcription, DNA-templated;GO:0009737,biological_process response to abscisic acid;GO:0009738,biological_process abscisic acid-activated signaling pathway;GO:0010286,biological_proc…	NA
TRINITY_DN20485_c1_g1	6.875	6.92	6.429	2.082	1.975	2.411	1.59046	5.32044	4.73228e-32	3.55544e-30	13;GO:0004222,molecular_function metalloendopeptidase activity;GO:0005886,cellular_component plasma membrane;GO:0006508,biological_process proteolysis;GO:0007275,biological_process multicellular organism development;GO:0008270,molecular_function zinc ion binding;GO:0009651,biological_process response to salt stress;GO:0009753,biological_process response to jasmonic acid;GO:0031012,cellular_compon…	NA
TRINITY_DN20538_c0_g1	1.612	1.984	1.811	0.428	0.371	0.466	2.11488	3.47824	5.08616e-32	3.80845e-30	7;GO:0005743,cellular_component mitochondrial inner membrane;GO:0009916,molecular_function alternative oxidase activity;GO:0016021,cellular_component integral component of membrane;GO:0046872,molecular_function metal ion binding;GO:0055114,biological_process oxidation-reduction process;GO:0070469,cellular_component respirasome;GO:0102721,molecular_function ubiquinol:oxygen oxidoreductase activity	NA
TRINITY_DN7685_c0_g1	5.735	8.007	7.243	20.344	23.728	23.052	-1.84255	4.23299	5.13752e-32	3.834e-30	NA	NA
TRINITY_DN22975_c1_g1	0.618	0.758	0.58	0.024	0.012	0.058	4.48859	1.67834	7.54045e-32	5.60843e-30	NA	NA
TRINITY_DN17484_c0_g1	26.968	28.35	27.752	6.46	7.949	7.758	1.70613	6.49159	7.7862e-32	5.77191e-30	NA	NA
TRINITY_DN17492_c0_g2	0.946	0.878	0.885	0.131	0.168	0.128	2.5585	2.52193	8.94168e-32	6.60645e-30	7;GO:0003700,molecular_function DNA-binding transcription factor activity;GO:0005515,molecular_function protein binding;GO:0005622,cellular_component intracellular;GO:0005634,cellular_component nucleus;GO:0006355,biological_process regulation of transcription, DNA-templated;GO:0008270,molecular_function zinc ion binding;GO:0016020,cellular_component membrane	NA
TRINITY_DN17085_c3_g1	13.614	15.406	14.904	4.009	4.549	4.391	1.64763	6.27848	1.1226e-31	8.26671e-30	6;GO:0005773,cellular_component vacuole;GO:0005794,cellular_component Golgi apparatus;GO:0009506,cellular_component plasmodesma;GO:0016021,cellular_component integral component of membrane;GO:0016413,molecular_function O-acetyltransferase activity;GO:0071554,biological_process cell wall organization or biogenesis	NA
TRINITY_DN14126_c2_g1	61.439	68.487	77.499	179.489	188.128	173.863	-1.55162	7.0892	1.56705e-31	1.15015e-29	5;GO:0005829,cellular_component cytosol;GO:0016099,biological_process monoterpenoid biosynthetic process;GO:0016628,molecular_function oxidoreductase activity, acting on the CH-CH group of donors, NAD or NADP as acceptor;GO:0042802,molecular_function identical protein binding;GO:0042803,molecular_function protein homodimerization activity	CrISY; (S)-8-oxocitronellyl enol synthase [EC:1.3.1.122]; K20144
TRINITY_DN19116_c0_g2	5.262	5.405	5.158	1.761	1.736	1.631	1.52276	5.34596	2.08928e-31	1.52841e-29	16;GO:0004620,molecular_function phospholipase activity;GO:0005737,cellular_component cytoplasm;GO:0006629,biological_process lipid metabolic process;GO:0006952,biological_process defense response;GO:0009626,biological_process plant-type hypersensitive response;GO:0009737,biological_process response to abscisic acid;GO:0016020,cellular_component membrane;GO:0016042,biological_process lipid catabo…	NA
TRINITY_DN15563_c5_g6	163.306	205.28	175.791	49.765	48.331	52.184	1.64554	5.9061	2.16551e-31	1.57897e-29	6;GO:0005506,molecular_function iron ion binding;GO:0005829,cellular_component cytosol;GO:0006950,biological_process response to stress;GO:0009228,biological_process thiamine biosynthetic process;GO:0009507,cellular_component chloroplast;GO:0052837,biological_process thiazole biosynthetic process	THI4, THI1; cysteine-dependent adenosine diphosphate thiazole synthase [EC:2.4.2.60]; K03146
TRINITY_DN22834_c0_g1	0.183	0.179	0.214	1.023	1.221	1.083	-2.76434	2.27192	3.49413e-31	2.53941e-29	11;GO:0001709,biological_process cell fate determination;GO:0003676,molecular_function nucleic acid binding;GO:0003700,molecular_function DNA-binding transcription factor activity;GO:0005634,cellular_component nucleus;GO:0006351,biological_process transcription, DNA-templated;GO:0006355,biological_process regulation of transcription, DNA-templated;GO:0009860,biological_process pollen tube growth;…	NA
TRINITY_DN19834_c3_g2	0.724	0.668	0.56	0.071	0.06	0.035	3.37141	1.98696	3.73164e-31	2.70319e-29	2;GO:0008152,biological_process metabolic process;GO:0016758,molecular_function transferase activity, transferring hexosyl groups	NA
TRINITY_DN23936_c2_g3	13.421	11.707	10.163	43.352	40.944	41.841	-1.93421	4.71724	4.01661e-31	2.90017e-29	3;GO:0005515,molecular_function protein binding;GO:0005634,cellular_component nucleus;GO:0005737,cellular_component cytoplasm	UBC; ubiquitin C; K08770
TRINITY_DN17941_c0_g1	6.788	6.561	6.867	1.796	1.892	2.085	1.52604	5.44512	4.37066e-31	3.1456e-29	6;GO:0004842,molecular_function ubiquitin-protein transferase activity;GO:0005680,cellular_component anaphase-promoting complex;GO:0016021,cellular_component integral component of membrane;GO:0043161,biological_process proteasome-mediated ubiquitin-dependent protein catabolic process;GO:0046872,molecular_function metal ion binding;GO:0061630,molecular_function ubiquitin protein ligase activity	NA
TRINITY_DN20809_c0_g1	0.116	0.15	0.183	0.833	0.85	0.745	-2.54393	2.64848	4.72203e-31	3.38753e-29	9;GO:0005506,molecular_function iron ion binding;GO:0005789,cellular_component endoplasmic reticulum membrane;GO:0009611,biological_process response to wounding;GO:0016021,cellular_component integral component of membrane;GO:0016705,molecular_function oxidoreductase activity, acting on paired donors, with incorporation or reduction of molecular oxygen;GO:0018685,molecular_function alkane 1-monoox…	CYP94C1; 12-hydroxyjasmonoyl-L-amino acid 12-hydroxylase / fatty acid hydroxylase [EC:1.14.14.49]; K20624
TRINITY_DN17445_c0_g1	7.136	7.818	8.23	2.498	2.155	2.318	1.62486	5.28525	5.29995e-31	3.78989e-29	12;GO:0003676,molecular_function nucleic acid binding;GO:0004407,molecular_function histone deacetylase activity;GO:0005730,cellular_component nucleolus;GO:0006351,biological_process transcription, DNA-templated;GO:0006355,biological_process regulation of transcription, DNA-templated;GO:0009294,biological_process DNA mediated transformation;GO:0009944,biological_process polarity specification of …	NA
TRINITY_DN11161_c0_g1	0.927	1.276	1.607	0.036	0	0.023	5.8345	1.51231	5.80111e-31	4.13496e-29	9;GO:0003714,molecular_function transcription corepressor activity;GO:0005634,cellular_component nucleus;GO:0006351,biological_process transcription, DNA-templated;GO:0006355,biological_process regulation of transcription, DNA-templated;GO:0006952,biological_process defense response;GO:0009611,biological_process response to wounding;GO:0031347,biological_process regulation of defense response;GO:…	NA
TRINITY_DN21081_c1_g3	28.465	29.606	23.225	79.864	77.327	83.507	-1.72617	5.8521	5.86915e-31	4.1701e-29	8;GO:0005887,cellular_component integral component of plasma membrane;GO:0008519,molecular_function ammonium transmembrane transporter activity;GO:0009624,biological_process response to nematode;GO:0015695,biological_process organic cation transport;GO:0015696,biological_process ammonium transport;GO:0015843,biological_process methylammonium transport;GO:0016020,cellular_component membrane;GO:007…	NA
TRINITY_DN16140_c0_g2	2.066	2.473	2.187	0.452	0.275	0.454	2.41263	3.00136	7.24903e-31	5.13412e-29	3;GO:0004725,molecular_function protein tyrosine phosphatase activity;GO:0005737,cellular_component cytoplasm;GO:0016791,molecular_function phosphatase activity	SIW14, OCA3; tyrosine-protein phosphatase SIW14 [EC:3.1.3.48]; K18045
TRINITY_DN20205_c0_g1	1.323	1.077	1.292	0.059	0.096	0.128	3.59401	1.79923	7.52954e-31	5.31585e-29	1;GO:0005509,molecular_function calcium ion binding	NA
TRINITY_DN19682_c2_g2	49.215	54.127	48.984	11.766	12.008	12.417	1.88738	4.10488	7.89989e-31	5.55967e-29	8;GO:0004365,molecular_function glyceraldehyde-3-phosphate dehydrogenase (NAD+) (phosphorylating) activity;GO:0005737,cellular_component cytoplasm;GO:0006006,biological_process glucose metabolic process;GO:0006096,biological_process glycolytic process;GO:0016620,molecular_function oxidoreductase activity, acting on the aldehyde or oxo group of donors, NAD or NADP as acceptor;GO:0050661,molecular_…	GAPDH, gapA; glyceraldehyde 3-phosphate dehydrogenase [EC:1.2.1.12]; K00134
TRINITY_DN14126_c1_g3	212.414	226.35	224.653	644.671	657.203	675.626	-1.81303	7.13855	9.51866e-31	6.67777e-29	5;GO:0005829,cellular_component cytosol;GO:0016099,biological_process monoterpenoid biosynthetic process;GO:0016628,molecular_function oxidoreductase activity, acting on the CH-CH group of donors, NAD or NADP as acceptor;GO:0042802,molecular_function identical protein binding;GO:0042803,molecular_function protein homodimerization activity	CrISY; (S)-8-oxocitronellyl enol synthase [EC:1.3.1.122]; K20144
TRINITY_DN13104_c1_g1	4.895	6.023	5.056	1.202	1.329	1.281	1.93964	3.9235	1.06031e-30	7.41518e-29	10;GO:0000272,biological_process polysaccharide catabolic process;GO:0004568,molecular_function chitinase activity;GO:0005618,cellular_component cell wall;GO:0006032,biological_process chitin catabolic process;GO:0006952,biological_process defense response;GO:0008061,molecular_function chitin binding;GO:0009611,biological_process response to wounding;GO:0009617,biological_process response to bact…	E3.2.1.14; chitinase [EC:3.2.1.14]; K01183
TRINITY_DN19896_c0_g2	0.956	1.067	1.17	0.202	0.12	0.21	2.50017	3.04326	1.33456e-30	9.30385e-29	12;GO:0009228,biological_process thiamine biosynthetic process;GO:0009229,biological_process thiamine diphosphate biosynthetic process;GO:0009507,cellular_component chloroplast;GO:0009536,cellular_component plastid;GO:0009570,cellular_component chloroplast stroma;GO:0010266,biological_process response to vitamin B1;GO:0016830,molecular_function carbon-carbon lyase activity;GO:0019904,molecular_fu…	thiC; phosphomethylpyrimidine synthase [EC:4.1.99.17]; K03147
TRINITY_DN21340_c0_g1	34.142	36.906	39.034	11.147	11.625	10.565	1.5629	7.65049	1.48216e-30	1.03005e-28	6;GO:0000786,cellular_component nucleosome;GO:0003677,molecular_function DNA binding;GO:0005634,cellular_component nucleus;GO:0005730,cellular_component nucleolus;GO:0005739,cellular_component mitochondrion;GO:0006334,biological_process nucleosome assembly	H1_5; histone H1/5; K11275
TRINITY_DN8815_c0_g1	2.047	1.935	2.238	0.274	0.395	0.489	2.49433	2.72759	1.60279e-30	1.11042e-28	NA	NA
TRINITY_DN11867_c0_g1	1.043	1.715	1.536	0.012	0.036	0.093	4.80458	1.80967	1.64598e-30	1.1368e-28	7;GO:0005471,molecular_function ATP:ADP antiporter activity;GO:0005524,molecular_function ATP binding;GO:0009536,cellular_component plastid;GO:0009941,cellular_component chloroplast envelope;GO:0016020,cellular_component membrane;GO:0016021,cellular_component integral component of membrane;GO:0031969,cellular_component chloroplast membrane	TC.AAA; ATP:ADP antiporter, AAA family; K03301
TRINITY_DN13135_c0_g1	2.984	3.131	2.91	0.666	0.682	0.722	2.01282	3.23087	1.78242e-30	1.22722e-28	NA	NA
TRINITY_DN23071_c0_g1	1.294	1.456	1.312	0.286	0.215	0.326	1.9934	3.79647	2.38007e-30	1.63365e-28	7;GO:0005975,biological_process carbohydrate metabolic process;GO:0008184,molecular_function glycogen phosphorylase activity;GO:0009501,cellular_component amyloplast;GO:0009507,cellular_component chloroplast;GO:0030170,molecular_function pyridoxal phosphate binding;GO:0102250,molecular_function linear malto-oligosaccharide phosphorylase activity;GO:0102499,molecular_function SHG alpha-glucan phos…	PYG, glgP; glycogen phosphorylase [EC:2.4.1.1]; K00688
TRINITY_DN13893_c0_g1	2.578	2.553	3.52	8.875	10.248	9.365	-1.83096	5.29523	2.51112e-30	1.7183e-28	37;GO:0005507,molecular_function copper ion binding;GO:0005509,molecular_function calcium ion binding;GO:0005516,molecular_function calmodulin binding;GO:0005546,molecular_function phosphatidylinositol-4,5-bisphosphate binding;GO:0005547,molecular_function phosphatidylinositol-3,4,5-trisphosphate binding;GO:0005773,cellular_component vacuole;GO:0005881,cellular_component cytoplasmic microtubule;G…	NA
TRINITY_DN23199_c0_g5	38.671	39.439	37.05	105.74	104.947	100.304	-1.64204	5.32231	3.75206e-30	2.55957e-28	NA	NA
TRINITY_DN14106_c0_g1	1.69	2.024	1.709	0.369	0.263	0.245	2.49778	2.80021	3.8101e-30	2.5855e-28	8;GO:0003677,molecular_function DNA binding;GO:0003700,molecular_function DNA-binding transcription factor activity;GO:0005634,cellular_component nucleus;GO:0006351,biological_process transcription, DNA-templated;GO:0006355,biological_process regulation of transcription, DNA-templated;GO:0006952,biological_process defense response;GO:0009867,biological_process jasmonic acid mediated signaling pat…	ERF1; ethylene-responsive transcription factor 1; K14516
TRINITY_DN15242_c0_g1	6.846	6.781	6.989	2.106	1.975	2.423	1.55585	5.25371	3.81332e-30	2.5855e-28	8;GO:0005634,cellular_component nucleus;GO:0006970,biological_process response to osmotic stress;GO:0009414,biological_process response to water deprivation;GO:0009651,biological_process response to salt stress;GO:0009737,biological_process response to abscisic acid;GO:0009738,biological_process abscisic acid-activated signaling pathway;GO:0010029,biological_process regulation of seed germination…	NA
TRINITY_DN13716_c0_g1	12.06	12.565	12.36	4.045	4.118	4.042	1.49599	7.04837	4.74164e-30	3.20515e-28	6;GO:0000266,biological_process mitochondrial fission;GO:0003924,molecular_function GTPase activity;GO:0005525,molecular_function GTP binding;GO:0005737,cellular_component cytoplasm;GO:0005874,cellular_component microtubule;GO:0008017,molecular_function microtubule binding	NA
TRINITY_DN13085_c0_g1	0.715	0.738	0.977	0.059	0.036	0.105	3.54333	2.19615	4.80135e-30	3.23567e-28	2;GO:0004553,molecular_function hydrolase activity, hydrolyzing O-glycosyl compounds;GO:0005975,biological_process carbohydrate metabolic process	NA
TRINITY_DN17027_c0_g1	0.686	0.558	0.641	0.107	0.108	0.047	2.75561	2.40049	5.88551e-30	3.95431e-28	NA	NA
TRINITY_DN20351_c1_g3	3.756	3.56	2.899	0.845	0.682	0.513	2.20264	3.42858	6.02974e-30	4.03902e-28	10;GO:0005886,cellular_component plasma membrane;GO:0009506,cellular_component plasmodesma;GO:0016020,cellular_component membrane;GO:0016021,cellular_component integral component of membrane;GO:0022857,molecular_function transmembrane transporter activity;GO:0055085,biological_process transmembrane transport;GO:0080167,biological_process response to karrikin;GO:0090448,molecular_function glucosin…	NA
TRINITY_DN19655_c0_g2	1.294	1.256	1.414	0.202	0.144	0.315	2.50678	3.17351	7.76857e-30	5.18814e-28	6;GO:0003700,molecular_function DNA-binding transcription factor activity;GO:0005634,cellular_component nucleus;GO:0005737,cellular_component cytoplasm;GO:0006351,biological_process transcription, DNA-templated;GO:0006355,biological_process regulation of transcription, DNA-templated;GO:0043565,molecular_function sequence-specific DNA binding	HSF1; heat shock transcription factor 1; K09414
TRINITY_DN22888_c1_g3	3.621	3.48	3.428	1.261	0.958	0.99	1.53627	5.66347	8.08518e-30	5.38342e-28	13;GO:0005388,molecular_function calcium-transporting ATPase activity;GO:0005516,molecular_function calmodulin binding;GO:0005524,molecular_function ATP binding;GO:0005783,cellular_component endoplasmic reticulum;GO:0005789,cellular_component endoplasmic reticulum membrane;GO:0005886,cellular_component plasma membrane;GO:0005887,cellular_component integral component of plasma membrane;GO:0009555,…	ATP2C; P-type Ca2+ transporter type 2C [EC:7.2.2.10]; K01537
TRINITY_DN21353_c1_g1	3.399	3.61	3.205	8.685	9.41	9.831	-1.55698	6.18883	8.17191e-30	5.42493e-28	1;GO:0016747,molecular_function transferase activity, transferring acyl groups other than amino-acyl groups	NA
TRINITY_DN20846_c0_g1	22.768	23.514	25.077	7.424	8.333	7.874	1.51464	7.29539	8.22708e-30	5.43381e-28	6;GO:0004421,molecular_function hydroxymethylglutaryl-CoA synthase activity;GO:0005829,cellular_component cytosol;GO:0008299,biological_process isoprenoid biosynthetic process;GO:0009506,cellular_component plasmodesma;GO:0016126,biological_process sterol biosynthetic process;GO:0019287,biological_process isopentenyl diphosphate biosynthetic process, mevalonate pathway	E2.3.3.10; hydroxymethylglutaryl-CoA synthase [EC:2.3.3.10]; K01641
TRINITY_DN20463_c0_g1	20.866	13.921	17.437	7.424	7.255	7.129	1.81635	4.54021	8.23416e-30	5.43381e-28	16;GO:0005634,cellular_component nucleus;GO:0005654,cellular_component nucleoplasm;GO:0005737,cellular_component cytoplasm;GO:0006355,biological_process regulation of transcription, DNA-templated;GO:0007623,biological_process circadian rhythm;GO:0009409,biological_process response to cold;GO:0009585,biological_process red, far-red light phototransduction;GO:0009637,biological_process response to …	GI; GIGANTEA; K12124
TRINITY_DN19636_c2_g2	43.363	44.793	44.68	14.776	16.21	14.327	1.56837	6.10141	8.49148e-30	5.58704e-28	6;GO:0004351,molecular_function glutamate decarboxylase activity;GO:0005516,molecular_function calmodulin binding;GO:0005829,cellular_component cytosol;GO:0006536,biological_process glutamate metabolic process;GO:0030170,molecular_function pyridoxal phosphate binding;GO:0046686,biological_process response to cadmium ion	E4.1.1.15, gadB, gadA, GAD; glutamate decarboxylase [EC:4.1.1.15]; K01580
TRINITY_DN14207_c0_g2	11.538	13.512	11.485	3.414	3.759	3.262	1.67696	4.63998	1.14859e-29	7.53495e-28	13;GO:0000786,cellular_component nucleosome;GO:0003677,molecular_function DNA binding;GO:0005730,cellular_component nucleolus;GO:0005774,cellular_component vacuolar membrane;GO:0005829,cellular_component cytosol;GO:0005886,cellular_component plasma membrane;GO:0006334,biological_process nucleosome assembly;GO:0006352,biological_process DNA-templated transcription, initiation;GO:0009414,biological…	NA
TRINITY_DN20318_c1_g1	2.8	2.762	3.266	0.809	0.682	0.862	1.88712	3.84498	1.34513e-29	8.79833e-28	4;GO:0005886,cellular_component plasma membrane;GO:0016020,cellular_component membrane;GO:0016021,cellular_component integral component of membrane;GO:0022857,molecular_function transmembrane transporter activity	NA
TRINITY_DN2623_c0_g1	19.273	13.941	14.893	1.487	1.628	3.017	2.82722	3.62766	1.4979e-29	9.76888e-28	4;GO:0006665,biological_process sphingolipid metabolic process;GO:0016021,cellular_component integral component of membrane;GO:0016491,molecular_function oxidoreductase activity;GO:0046872,molecular_function metal ion binding	NA
TRINITY_DN18957_c1_g1	3.968	3.999	4.324	1.213	1.353	1.351	1.54719	5.21856	1.80702e-29	1.17504e-27	6;GO:0003677,molecular_function DNA binding;GO:0003700,molecular_function DNA-binding transcription factor activity;GO:0005634,cellular_component nucleus;GO:0006351,biological_process transcription, DNA-templated;GO:0006355,biological_process regulation of transcription, DNA-templated;GO:0048510,biological_process regulation of timing of transition from vegetative to reproductive phase	NA
TRINITY_DN24118_c2_g4	51.378	52.023	58.017	4.116	7.818	8.014	2.79938	3.02788	1.93792e-29	1.25648e-27	4;GO:0006665,biological_process sphingolipid metabolic process;GO:0016021,cellular_component integral component of membrane;GO:0016491,molecular_function oxidoreductase activity;GO:0046872,molecular_function metal ion binding	NA
TRINITY_DN15594_c6_g1	559.1	730.277	713.725	162.893	159.706	165.499	1.77272	6.03014	2.0982e-29	1.35645e-27	NA	NA
TRINITY_DN23745_c0_g1	628.919	714.591	751.274	217.5	228.94	221.469	1.49058	8.07883	2.15395e-29	1.38845e-27	5;GO:0009693,biological_process ethylene biosynthetic process;GO:0009815,molecular_function 1-aminocyclopropane-1-carboxylate oxidase activity;GO:0009835,biological_process fruit ripening;GO:0031418,molecular_function L-ascorbic acid binding;GO:0046872,molecular_function metal ion binding	NA
TRINITY_DN21491_c0_g2	5.629	6.123	6.765	1.677	1.916	1.969	1.63826	5.26093	2.29758e-29	1.47676e-27	6;GO:0003700,molecular_function DNA-binding transcription factor activity;GO:0005516,molecular_function calmodulin binding;GO:0005634,cellular_component nucleus;GO:0006351,biological_process transcription, DNA-templated;GO:0006355,biological_process regulation of transcription, DNA-templated;GO:0043565,molecular_function sequence-specific DNA binding	NA
TRINITY_DN22377_c1_g2	10.824	10.899	10.417	1.368	0.694	1.328	3.03609	2.1301	2.49382e-29	1.59827e-27	4;GO:0005524,molecular_function ATP binding;GO:0016020,cellular_component membrane;GO:0016021,cellular_component integral component of membrane;GO:0016887,molecular_function ATPase activity	NA
TRINITY_DN17302_c0_g1	14.097	16.852	16.633	4.33	4.597	5.032	1.64439	6.04748	2.61101e-29	1.66857e-27	7;GO:0003677,molecular_function DNA binding;GO:0003700,molecular_function DNA-binding transcription factor activity;GO:0005634,cellular_component nucleus;GO:0006351,biological_process transcription, DNA-templated;GO:0006355,biological_process regulation of transcription, DNA-templated;GO:0006952,biological_process defense response;GO:0009873,biological_process ethylene-activated signaling pathway	EREBP; EREBP-like factor; K09286
TRINITY_DN22270_c1_g2	4.162	4.388	4.832	1.154	1.137	1.573	1.61524	4.27276	2.7252e-29	1.73656e-27	14;GO:0004553,molecular_function hydrolase activity, hydrolyzing O-glycosyl compounds;GO:0005515,molecular_function protein binding;GO:0005634,cellular_component nucleus;GO:0005829,cellular_component cytosol;GO:0005886,cellular_component plasma membrane;GO:0005975,biological_process carbohydrate metabolic process;GO:0006952,biological_process defense response;GO:0009788,biological_process negativ…	GN1_2_3; glucan endo-1,3-beta-glucosidase 1/2/3 [EC:3.2.1.39]; K19891
TRINITY_DN13596_c0_g1	2.568	2.224	2.604	0.714	0.575	0.617	1.84196	3.78219	2.75387e-29	1.74981e-27	NA	NA
TRINITY_DN17280_c3_g2	75.439	71.608	60.784	196.311	193.408	207.736	-1.70512	6.52891	2.89436e-29	1.83384e-27	3;GO:0035251,molecular_function UDP-glucosyltransferase activity;GO:0102970,molecular_function 7-deoxyloganetic acid glucosyltransferase activity;GO:1900994,biological_process (-)-secologanin biosynthetic process	UGT8, UGT709C2; 7-deoxyloganetic acid glucosyltransferase [EC:2.4.1.323]; K21373
TRINITY_DN19028_c0_g2	3.08	3.241	3.805	0.987	0.862	0.862	1.79	4.36301	3.30809e-29	2.09002e-27	10;GO:0003714,molecular_function transcription corepressor activity;GO:0005634,cellular_component nucleus;GO:0006351,biological_process transcription, DNA-templated;GO:0006355,biological_process regulation of transcription, DNA-templated;GO:0006952,biological_process defense response;GO:0009611,biological_process response to wounding;GO:0009753,biological_process response to jasmonic acid;GO:0031…	JAZ; jasmonate ZIM domain-containing protein; K13464
TRINITY_DN17120_c0_g1	2.115	1.895	2.248	0.535	0.587	0.594	1.90427	3.56578	4.267e-29	2.68821e-27	10;GO:0005829,cellular_component cytosol;GO:0009813,biological_process flavonoid biosynthetic process;GO:0016491,molecular_function oxidoreductase activity;GO:0046872,molecular_function metal ion binding;GO:0051213,molecular_function dioxygenase activity;GO:0055114,biological_process oxidation-reduction process;GO:0080167,biological_process response to karrikin;GO:0097237,biological_process cellu…	NA
TRINITY_DN11585_c0_g1	4.973	4.976	4.781	1.642	1.149	1.34	1.72349	4.44186	5.11364e-29	3.21249e-27	NA	NA
TRINITY_DN19391_c0_g1	6.035	6.581	6.46	2.26	1.892	2.073	1.51456	5.74786	6.54381e-29	4.09937e-27	7;GO:0003333,biological_process amino acid transmembrane transport;GO:0005886,cellular_component plasma membrane;GO:0015171,molecular_function amino acid transmembrane transporter activity;GO:0015293,molecular_function symporter activity;GO:0016021,cellular_component integral component of membrane;GO:0043090,biological_process amino acid import;GO:0080167,biological_process response to karrikin	NA
TRINITY_DN15010_c2_g1	1.323	1.396	1.343	0.381	0.359	0.373	1.76517	3.76858	6.66119e-29	4.16118e-27	NA	NA
TRINITY_DN12110_c0_g1	0.183	0.279	0.142	1.166	1.413	1.328	-2.80466	2.20244	6.69034e-29	4.16769e-27	4;GO:0016021,cellular_component integral component of membrane;GO:0043161,biological_process proteasome-mediated ubiquitin-dependent protein catabolic process;GO:0046872,molecular_function metal ion binding;GO:0061630,molecular_function ubiquitin protein ligase activity	NA
TRINITY_DN19164_c1_g2	0.927	0.947	0.926	0.214	0.204	0.175	2.13472	2.91993	7.09761e-29	4.40904e-27	5;GO:0008270,molecular_function zinc ion binding;GO:0016021,cellular_component integral component of membrane;GO:0043161,biological_process proteasome-mediated ubiquitin-dependent protein catabolic process;GO:0046872,molecular_function metal ion binding;GO:0061630,molecular_function ubiquitin protein ligase activity	NA
TRINITY_DN17712_c0_g1	29.749	32.488	33.754	10.541	10.284	10.6	1.4969	7.08489	7.49428e-29	4.64249e-27	11;GO:0005506,molecular_function iron ion binding;GO:0005789,cellular_component endoplasmic reticulum membrane;GO:0009809,biological_process lignin biosynthetic process;GO:0009813,biological_process flavonoid biosynthetic process;GO:0016020,cellular_component membrane;GO:0016021,cellular_component integral component of membrane;GO:0016705,molecular_function oxidoreductase activity, acting on pair…	CYP98A, C3'H; 5-O-(4-coumaroyl)-D-quinate 3'-monooxygenase [EC:1.14.14.96]; K09754
TRINITY_DN13868_c0_g1	7.696	8.167	9.278	2.51	2.49	2.644	1.60223	4.85364	7.8023e-29	4.81987e-27	6;GO:0003677,molecular_function DNA binding;GO:0003700,molecular_function DNA-binding transcription factor activity;GO:0005634,cellular_component nucleus;GO:0006351,biological_process transcription, DNA-templated;GO:0006355,biological_process regulation of transcription, DNA-templated;GO:0009873,biological_process ethylene-activated signaling pathway	NA
TRINITY_DN22983_c0_g1	0.753	0.558	0.651	0.119	0.072	0.116	2.60522	2.43795	8.61936e-29	5.30986e-27	10;GO:0004970,molecular_function ionotropic glutamate receptor activity;GO:0005262,molecular_function calcium channel activity;GO:0005622,cellular_component intracellular;GO:0005886,cellular_component plasma membrane;GO:0006816,biological_process calcium ion transport;GO:0008066,molecular_function glutamate receptor activity;GO:0016020,cellular_component membrane;GO:0016021,cellular_component int…	GRIP; glutamate receptor, ionotropic, plant; K05387
TRINITY_DN16801_c0_g1	2.945	2.792	2.971	0.714	0.551	0.862	1.91833	3.90307	8.73502e-29	5.36625e-27	11;GO:0003700,molecular_function DNA-binding transcription factor activity;GO:0005515,molecular_function protein binding;GO:0005634,cellular_component nucleus;GO:0005730,cellular_component nucleolus;GO:0006355,biological_process regulation of transcription, DNA-templated;GO:0008270,molecular_function zinc ion binding;GO:0009507,cellular_component chloroplast;GO:0009641,biological_process shade av…	NA
TRINITY_DN20381_c2_g1	2.704	2.593	2.879	0.785	0.694	0.536	1.75897	4.80022	9.17553e-29	5.62134e-27	7;GO:0004672,molecular_function protein kinase activity;GO:0004674,molecular_function protein serine/threonine kinase activity;GO:0005515,molecular_function protein binding;GO:0005524,molecular_function ATP binding;GO:0005886,cellular_component plasma membrane;GO:0006468,biological_process protein phosphorylation;GO:0016021,cellular_component integral component of membrane	NA
TRINITY_DN18238_c1_g2	14.001	13.422	15.453	4.33	4.681	4.158	1.53693	5.2177	9.58346e-29	5.85513e-27	6;GO:0004427,molecular_function inorganic diphosphatase activity;GO:0016036,biological_process cellular response to phosphate starvation;GO:0016462,molecular_function pyrophosphatase activity;GO:0016791,molecular_function phosphatase activity;GO:0046872,molecular_function metal ion binding;GO:0051262,biological_process protein tetramerization	PHOSPHO2; pyridoxal phosphate phosphatase PHOSPHO2 [EC:3.1.3.74]; K13248
TRINITY_DN22751_c1_g2	35.697	36.347	34.456	8.483	12.283	9.272	1.66509	5.51071	1.26876e-28	7.73038e-27	3;GO:0009507,cellular_component chloroplast;GO:0009535,cellular_component chloroplast thylakoid membrane;GO:0010287,cellular_component plastoglobule	NA
TRINITY_DN23025_c1_g2	0.753	0.758	1.017	5.937	5.292	5.987	-2.92046	1.81955	2.36829e-28	1.43903e-26	NA	NA
TRINITY_DN23534_c1_g2	15.101	15.845	15.84	5.615	4.705	4.438	1.56686	6.10387	2.78414e-28	1.6871e-26	7;GO:0004553,molecular_function hydrolase activity, hydrolyzing O-glycosyl compounds;GO:0005975,biological_process carbohydrate metabolic process;GO:0008422,molecular_function beta-glucosidase activity;GO:0009821,biological_process alkaloid biosynthetic process;GO:0050247,molecular_function raucaffricine beta-glucosidase activity;GO:0050506,molecular_function vomilenine glucosyltransferase activi…	RG; raucaffricine beta-D-glucosidase / vomilenine glucosyltransferase [EC:3.2.1.125 2.4.1.219]; K12695
TRINITY_DN11575_c0_g1	6.875	7.469	7.62	2.403	2.347	2.097	1.54282	4.85669	2.90909e-28	1.75802e-26	2;GO:0019853,biological_process L-ascorbic acid biosynthetic process;GO:0102098,molecular_function D-galacturonate reductase activity	GALUR; D-galacturonate reductase [EC:1.1.1.365]; K19642
TRINITY_DN13476_c0_g1	27.229	29.846	26.867	6.056	5.447	7.944	1.93635	3.9847	3.04899e-28	1.83757e-26	17;GO:0005310,molecular_function dicarboxylic acid transmembrane transporter activity;GO:0005743,cellular_component mitochondrial inner membrane;GO:0006839,biological_process mitochondrial transport;GO:0008272,biological_process sulfate transport;GO:0015116,molecular_function sulfate transmembrane transporter activity;GO:0015117,molecular_function thiosulfate transmembrane transporter activity;GO…	SLC25A11, OGC; solute carrier family 25 (mitochondrial oxoglutarate transporter), member 11; K15104
TRINITY_DN21414_c0_g3	21.735	18.597	21.211	6.734	6.74	7.117	1.4583	5.63015	3.49759e-28	2.10224e-26	NA	NA
TRINITY_DN23784_c1_g2	247.039	333.518	349.385	93.522	103.905	84.043	1.52722	7.01762	4.10703e-28	2.46189e-26	5;GO:0003676,molecular_function nucleic acid binding;GO:0003723,molecular_function RNA binding;GO:0006397,biological_process mRNA processing;GO:0009507,cellular_component chloroplast;GO:0030529,cellular_component ribonucleoprotein complex	NCL, NSR1; nucleolin; K11294
TRINITY_DN17280_c6_g1	26.736	27.901	22.361	76.818	77.83	72.522	-1.747	4.79985	4.25836e-28	2.54574e-26	3;GO:0035251,molecular_function UDP-glucosyltransferase activity;GO:0102970,molecular_function 7-deoxyloganetic acid glucosyltransferase activity;GO:1900994,biological_process (-)-secologanin biosynthetic process	UGT8, UGT709C2; 7-deoxyloganetic acid glucosyltransferase [EC:2.4.1.323]; K21373
TRINITY_DN12365_c1_g1	2.568	2.523	2.96	0.345	0.419	0.198	2.90528	2.0963	4.33671e-28	2.58563e-26	NA	NA
TRINITY_DN14232_c0_g1	2.086	2.543	2.635	6.96	6.237	6.838	-1.55715	5.53641	4.35313e-28	2.58849e-26	NA	NA
TRINITY_DN20763_c0_g1	1.748	1.785	1.74	4.949	5.064	4.345	-1.5565	4.60331	4.87703e-28	2.89227e-26	NA	NA
TRINITY_DN14180_c0_g1	3.457	4.408	3.764	10.588	10.811	11.311	-1.59721	6.10987	5.69869e-28	3.36516e-26	6;GO:0005887,cellular_component integral component of plasma membrane;GO:0008519,molecular_function ammonium transmembrane transporter activity;GO:0015695,biological_process organic cation transport;GO:0015696,biological_process ammonium transport;GO:0016020,cellular_component membrane;GO:0072488,biological_process ammonium transmembrane transport	amt, AMT, MEP; ammonium transporter, Amt family; K03320
TRINITY_DN12913_c0_g1	2.433	2.563	2.513	5.853	6.692	6.733	-1.47897	5.58354	5.70468e-28	3.36516e-26	1;GO:0008270,molecular_function zinc ion binding	NA
TRINITY_DN22398_c0_g3	4.152	4.398	3.795	1.13	1.233	1.281	1.61397	4.64622	5.82929e-28	3.42956e-26	4;GO:0003729,molecular_function mRNA binding;GO:0003743,molecular_function translation initiation factor activity;GO:0005634,cellular_component nucleus;GO:0042803,molecular_function protein homodimerization activity	NA
TRINITY_DN17316_c0_g1	43.151	44.584	47.834	15.395	16.198	14.712	1.47853	7.44542	5.8951e-28	3.45913e-26	14;GO:0005315,molecular_function inorganic phosphate transmembrane transporter activity;GO:0005634,cellular_component nucleus;GO:0005773,cellular_component vacuole;GO:0005794,cellular_component Golgi apparatus;GO:0005886,cellular_component plasma membrane;GO:0005887,cellular_component integral component of plasma membrane;GO:0006817,biological_process phosphate ion transport;GO:0009506,cellular_c…	PHO84; MFS transporter, PHS family, inorganic phosphate transporter; K08176
TRINITY_DN15772_c0_g1	7.329	7.858	7.386	2.439	2.586	2.213	1.52726	5.19489	6.10049e-28	3.57023e-26	7;GO:0000139,cellular_component Golgi membrane;GO:0005768,cellular_component endosome;GO:0005794,cellular_component Golgi apparatus;GO:0005802,cellular_component trans-Golgi network;GO:0008168,molecular_function methyltransferase activity;GO:0016021,cellular_component integral component of membrane;GO:0045492,biological_process xylan biosynthetic process	NA
TRINITY_DN20659_c1_g2	0.657	0.808	0.692	2.011	2.047	2.295	-1.68139	4.47602	6.4895e-28	3.78793e-26	8;GO:0004553,molecular_function hydrolase activity, hydrolyzing O-glycosyl compounds;GO:0005578,cellular_component extracellular matrix;GO:0005975,biological_process carbohydrate metabolic process;GO:0009505,cellular_component plant-type cell wall;GO:0010214,biological_process seed coat development;GO:0016798,molecular_function hydrolase activity, acting on glycosyl bonds;GO:0046556,molecular_fun…	NA
TRINITY_DN14774_c0_g1	0.512	0.568	0.519	0.083	0.06	0.035	3.06016	1.97126	7.46227e-28	4.34433e-26	9;GO:0004252,molecular_function serine-type endopeptidase activity;GO:0005576,cellular_component extracellular region;GO:0005618,cellular_component cell wall;GO:0006508,biological_process proteolysis;GO:0009505,cellular_component plant-type cell wall;GO:0010214,biological_process seed coat development;GO:0048046,cellular_component apoplast;GO:0048359,biological_process mucilage metabolic process …	NA
TRINITY_DN15564_c3_g2	2.211	2.692	2.442	6.258	6.273	6.395	-1.57645	4.76384	7.64147e-28	4.43704e-26	5;GO:0005737,cellular_component cytoplasm;GO:0009408,biological_process response to heat;GO:0009644,biological_process response to high light intensity;GO:0010286,biological_process heat acclimation;GO:0042542,biological_process response to hydrogen peroxide	HSP20; HSP20 family protein; K13993
TRINITY_DN24157_c2_g1	4.055	3.749	3.632	1.095	0.886	1.211	1.59557	4.88822	8.32431e-28	4.82095e-26	8;GO:0004673,molecular_function protein histidine kinase activity;GO:0005524,molecular_function ATP binding;GO:0005975,biological_process carbohydrate metabolic process;GO:0009507,cellular_component chloroplast;GO:0016301,molecular_function kinase activity;GO:0016310,biological_process phosphorylation;GO:0046872,molecular_function metal ion binding;GO:0050521,molecular_function alpha-glucan, wate…	R1; alpha-glucan, water dikinase [EC:2.7.9.4]; K08244
TRINITY_DN21408_c0_g1	0.309	0.299	0.193	1.106	1.077	1.083	-2.09774	2.97304	8.68152e-28	5.01476e-26	3;GO:0005215,molecular_function transporter activity;GO:0016021,cellular_component integral component of membrane;GO:0055085,biological_process transmembrane transport	NA
TRINITY_DN17915_c3_g1	23.927	25.917	22.89	62.661	60.052	65.603	-1.45808	7.27551	1.10208e-27	6.34954e-26	8;GO:0005887,cellular_component integral component of plasma membrane;GO:0008519,molecular_function ammonium transmembrane transporter activity;GO:0009624,biological_process response to nematode;GO:0015695,biological_process organic cation transport;GO:0015696,biological_process ammonium transport;GO:0015843,biological_process methylammonium transport;GO:0016020,cellular_component membrane;GO:007…	amt, AMT, MEP; ammonium transporter, Amt family; K03320
TRINITY_DN20851_c2_g2	1.651	1.566	1.445	3.783	4.358	4.869	-1.58801	5.14708	1.19193e-27	6.84943e-26	14;GO:0005783,cellular_component endoplasmic reticulum;GO:0005789,cellular_component endoplasmic reticulum membrane;GO:0006633,biological_process fatty acid biosynthetic process;GO:0009409,biological_process response to cold;GO:0009416,biological_process response to light stimulus;GO:0009826,biological_process unidimensional cell growth;GO:0010025,biological_process wax biosynthetic process;GO:00…	KCS; 3-ketoacyl-CoA synthase [EC:2.3.1.199]; K15397
TRINITY_DN23306_c0_g4	18.211	17.86	18.057	6.151	6.321	6.278	1.4051	6.63154	1.21086e-27	6.94031e-26	21;GO:0003677,molecular_function DNA binding;GO:0003700,molecular_function DNA-binding transcription factor activity;GO:0004672,molecular_function protein kinase activity;GO:0004675,molecular_function transmembrane receptor protein serine/threonine kinase activity;GO:0005524,molecular_function ATP binding;GO:0005634,cellular_component nucleus;GO:0005737,cellular_component cytoplasm;GO:0005768,cel…	NA
TRINITY_DN14126_c10_g1	72.417	96.218	98.934	235.19	271.214	220.386	-1.60105	7.79857	1.33689e-27	7.64294e-26	5;GO:0005829,cellular_component cytosol;GO:0016099,biological_process monoterpenoid biosynthetic process;GO:0016628,molecular_function oxidoreductase activity, acting on the CH-CH group of donors, NAD or NADP as acceptor;GO:0042802,molecular_function identical protein binding;GO:0042803,molecular_function protein homodimerization activity	CrISY; (S)-8-oxocitronellyl enol synthase [EC:1.3.1.122]; K20144
TRINITY_DN17280_c3_g4	49.282	45.232	41.059	128.106	123.659	138.627	-1.68957	6.36695	1.40289e-27	7.99971e-26	5;GO:0008152,biological_process metabolic process;GO:0016758,molecular_function transferase activity, transferring hexosyl groups;GO:0035251,molecular_function UDP-glucosyltransferase activity;GO:0102970,molecular_function 7-deoxyloganetic acid glucosyltransferase activity;GO:1900994,biological_process (-)-secologanin biosynthetic process	UGT8, UGT709C2; 7-deoxyloganetic acid glucosyltransferase [EC:2.4.1.323]; K21373
TRINITY_DN19304_c4_g1	5.977	5.604	4.71	1.951	1.305	1.91	2.1827	3.01407	1.45424e-27	8.27133e-26	NA	NA
TRINITY_DN20694_c5_g1	223.257	245.706	195.385	51.264	50.462	55.178	1.4474	8.54386	1.76983e-27	1.00406e-25	17;GO:0003824,molecular_function catalytic activity;GO:0005829,cellular_component cytosol;GO:0006527,biological_process arginine catabolic process;GO:0006596,biological_process polyamine biosynthetic process;GO:0006970,biological_process response to osmotic stress;GO:0006979,biological_process response to oxidative stress;GO:0008295,biological_process spermidine biosynthetic process;GO:0008792,mo…	E4.1.1.19; arginine decarboxylase [EC:4.1.1.19]; K01583
TRINITY_DN15462_c0_g1	1.101	1.027	1.231	0.309	0.18	0.186	2.31963	2.92085	1.96173e-27	1.1101e-25	10;GO:0005524,molecular_function ATP binding;GO:0005829,cellular_component cytosol;GO:0005886,cellular_component plasma membrane;GO:0006457,biological_process protein folding;GO:0009408,biological_process response to heat;GO:0009506,cellular_component plasmodesma;GO:0016020,cellular_component membrane;GO:0031072,molecular_function heat shock protein binding;GO:0046872,molecular_function metal ion…	DNAJA2; DnaJ homolog subfamily A member 2; K09503
TRINITY_DN19568_c0_g1	3.07	3.151	3.54	1.071	0.97	1.002	1.571	4.56376	2.09392e-27	1.1819e-25	11;GO:0004672,molecular_function protein kinase activity;GO:0004675,molecular_function transmembrane receptor protein serine/threonine kinase activity;GO:0005524,molecular_function ATP binding;GO:0005886,cellular_component plasma membrane;GO:0006468,biological_process protein phosphorylation;GO:0007166,biological_process cell surface receptor signaling pathway;GO:0008061,molecular_function chitin…	NA
TRINITY_DN19323_c0_g1	6.74	6.671	7.08	2.177	2.382	2.388	1.44553	5.23591	2.60911e-27	1.46588e-25	8;GO:0004601,molecular_function peroxidase activity;GO:0005576,cellular_component extracellular region;GO:0006979,biological_process response to oxidative stress;GO:0009651,biological_process response to salt stress;GO:0020037,molecular_function heme binding;GO:0042744,biological_process hydrogen peroxide catabolic process;GO:0046872,molecular_function metal ion binding;GO:0055114,biological_proc…	E1.11.1.7; peroxidase [EC:1.11.1.7]; K00430
TRINITY_DN19077_c1_g1	6.952	7.21	8.301	21.652	21.298	19.185	-1.54855	6.51388	2.61023e-27	1.46588e-25	7;GO:0003924,molecular_function GTPase activity;GO:0005525,molecular_function GTP binding;GO:0005783,cellular_component endoplasmic reticulum;GO:0005794,cellular_component Golgi apparatus;GO:0005886,cellular_component plasma membrane;GO:0006886,biological_process intracellular protein transport;GO:0016192,biological_process vesicle-mediated transport	SAR1; GTP-binding protein SAR1 [EC:3.6.5.-]; K07953
TRINITY_DN20917_c0_g2	3.495	4.657	3.703	10.541	9.661	10.845	-1.60472	4.11012	2.79693e-27	1.56678e-25	NA	NA
TRINITY_DN20108_c1_g2	1.11	1.037	1.048	0.178	0.263	0.221	2.17684	2.84168	2.90058e-27	1.62075e-25	4;GO:0000062,molecular_function fatty-acyl-CoA binding;GO:0005615,cellular_component extracellular space;GO:0005783,cellular_component endoplasmic reticulum;GO:0008289,molecular_function lipid binding	NA
TRINITY_DN15545_c0_g1	31.477	30.374	29.868	10.886	11.302	10.507	1.41373	7.51546	2.91252e-27	1.62334e-25	6;GO:0004553,molecular_function hydrolase activity, hydrolyzing O-glycosyl compounds;GO:0005975,biological_process carbohydrate metabolic process;GO:0006952,biological_process defense response;GO:0009607,biological_process response to biotic stimulus;GO:0042973,molecular_function glucan endo-1,3-beta-D-glucosidase activity;GO:0048046,cellular_component apoplast	NA
TRINITY_DN19611_c0_g1	8.082	10.101	10.163	2.831	2.742	3.378	1.6248	6.03443	2.93831e-27	1.63363e-25	4;GO:0000741,biological_process karyogamy;GO:0009651,biological_process response to salt stress;GO:0010197,biological_process polar nucleus fusion;GO:0016021,cellular_component integral component of membrane	NA
TRINITY_DN23538_c0_g1	1.593	1.845	2.248	0.523	0.443	0.629	1.57157	4.48323	3.28211e-27	1.82022e-25	17;GO:0003676,molecular_function nucleic acid binding;GO:0003677,molecular_function DNA binding;GO:0003723,molecular_function RNA binding;GO:0004386,molecular_function helicase activity;GO:0004525,molecular_function ribonuclease III activity;GO:0005515,molecular_function protein binding;GO:0005524,molecular_function ATP binding;GO:0005634,cellular_component nucleus;GO:0005737,cellular_component c…	DICER1, DCR1; endoribonuclease Dicer [EC:3.1.26.-]; K11592
TRINITY_DN22363_c0_g1	1.275	1.227	1.109	0.333	0.347	0.384	1.75874	3.57936	3.80149e-27	2.10302e-25	5;GO:0003700,molecular_function DNA-binding transcription factor activity;GO:0005634,cellular_component nucleus;GO:0006351,biological_process transcription, DNA-templated;GO:0006355,biological_process regulation of transcription, DNA-templated;GO:0043565,molecular_function sequence-specific DNA binding	NA
TRINITY_DN22369_c0_g1	0.599	0.519	0.671	1.618	1.58	1.538	-1.54626	4.25138	4.01322e-27	2.21464e-25	15;GO:0005524,molecular_function ATP binding;GO:0005634,cellular_component nucleus;GO:0005829,cellular_component cytosol;GO:0006355,biological_process regulation of transcription, DNA-templated;GO:0008134,molecular_function transcription factor binding;GO:0009408,biological_process response to heat;GO:0009570,cellular_component chloroplast stroma;GO:0009644,biological_process response to high lig…	clpB; ATP-dependent Clp protease ATP-binding subunit ClpB; K03695
TRINITY_DN23231_c1_g1	46.241	49.66	46.298	23.068	20.915	20.559	1.45719	7.19185	4.21098e-27	2.31802e-25	16;GO:0005315,molecular_function inorganic phosphate transmembrane transporter activity;GO:0005634,cellular_component nucleus;GO:0005773,cellular_component vacuole;GO:0005794,cellular_component Golgi apparatus;GO:0005886,cellular_component plasma membrane;GO:0005887,cellular_component integral component of plasma membrane;GO:0006817,biological_process phosphate ion transport;GO:0009506,cellular_c…	PHO84; MFS transporter, PHS family, inorganic phosphate transporter; K08176
TRINITY_DN20985_c1_g1	4.78	5.225	4.873	1.701	1.688	1.596	1.39128	5.87145	4.70889e-27	2.5857e-25	23;GO:0001653,molecular_function peptide receptor activity;GO:0004672,molecular_function protein kinase activity;GO:0004674,molecular_function protein serine/threonine kinase activity;GO:0004714,molecular_function transmembrane receptor protein tyrosine kinase activity;GO:0005515,molecular_function protein binding;GO:0005524,molecular_function ATP binding;GO:0005886,cellular_component plasma memb…	NA
TRINITY_DN19813_c0_g1	0.454	0.429	0.397	0.036	0.036	0.047	3.25284	1.64149	5.0003e-27	2.73896e-25	9;GO:0005506,molecular_function iron ion binding;GO:0005789,cellular_component endoplasmic reticulum membrane;GO:0009611,biological_process response to wounding;GO:0016021,cellular_component integral component of membrane;GO:0016705,molecular_function oxidoreductase activity, acting on paired donors, with incorporation or reduction of molecular oxygen;GO:0018685,molecular_function alkane 1-monoox…	CYP94C1; 12-hydroxyjasmonoyl-L-amino acid 12-hydroxylase / fatty acid hydroxylase [EC:1.14.14.49]; K20624
TRINITY_DN20535_c0_g1	7.551	6.193	7.691	2.498	2.873	2.295	1.57373	4.95644	6.12692e-27	3.34783e-25	4;GO:0005887,cellular_component integral component of plasma membrane;GO:0008643,biological_process carbohydrate transport;GO:0016021,cellular_component integral component of membrane;GO:0051119,molecular_function sugar transmembrane transporter activity	SLC50A, SWEET; solute carrier family 50 (sugar transporter); K15382
TRINITY_DN14308_c1_g1	5.031	4.966	5.575	1.713	1.449	1.351	1.73282	3.86085	6.48962e-27	3.53732e-25	11;GO:0004310,molecular_function farnesyl-diphosphate farnesyltransferase activity;GO:0005783,cellular_component endoplasmic reticulum;GO:0005789,cellular_component endoplasmic reticulum membrane;GO:0005886,cellular_component plasma membrane;GO:0006696,biological_process ergosterol biosynthetic process;GO:0008299,biological_process isoprenoid biosynthetic process;GO:0016021,cellular_component int…	FDFT1; farnesyl-diphosphate farnesyltransferase [EC:2.5.1.21]; K00801
TRINITY_DN23534_c1_g3	18.037	15.676	20.489	5.853	4.31	4.916	1.74907	5.09774	7.27486e-27	3.95564e-25	19;GO:0004553,molecular_function hydrolase activity, hydrolyzing O-glycosyl compounds;GO:0005634,cellular_component nucleus;GO:0005829,cellular_component cytosol;GO:0005975,biological_process carbohydrate metabolic process;GO:0006952,biological_process defense response;GO:0008422,molecular_function beta-glucosidase activity;GO:0009617,biological_process response to bacterium;GO:0009866,biological…	E3.2.1.21; beta-glucosidase [EC:3.2.1.21]; K01188
TRINITY_DN19875_c3_g2	10.496	11.328	8.545	2.927	2.754	2.528	1.75391	4.12515	8.89619e-27	4.82543e-25	18;GO:0003677,molecular_function DNA binding;GO:0005634,cellular_component nucleus;GO:0006351,biological_process transcription, DNA-templated;GO:0006355,biological_process regulation of transcription, DNA-templated;GO:0008361,biological_process regulation of cell size;GO:0009416,biological_process response to light stimulus;GO:0009611,biological_process response to wounding;GO:0009620,biological_…	NA
TRINITY_DN18106_c0_g1	1.748	2.104	2.024	4.747	5.375	5.58	-1.52845	5.61678	1.10066e-26	5.95561e-25	NA	NA
TRINITY_DN17565_c0_g2	3.399	3.101	3.327	8.042	7.53	7.548	-1.34195	5.58358	1.10362e-26	5.95716e-25	7;GO:0005773,cellular_component vacuole;GO:0005811,cellular_component lipid droplet;GO:0019915,biological_process lipid storage;GO:0034389,biological_process lipid droplet organization;GO:0045927,biological_process positive regulation of growth;GO:0080186,biological_process developmental vegetative growth;GO:1902584,biological_process positive regulation of response to water deprivation	NA
TRINITY_DN22420_c1_g2	3.167	3.261	3.011	0.868	0.934	1.107	1.73673	3.54631	1.69592e-26	9.1321e-25	5;GO:0003700,molecular_function DNA-binding transcription factor activity;GO:0005515,molecular_function protein binding;GO:0005634,cellular_component nucleus;GO:0006355,biological_process regulation of transcription, DNA-templated;GO:0008270,molecular_function zinc ion binding	NA
TRINITY_DN16555_c18_g1	53.647	71.368	69.523	147.462	146.98	128.947	-1.34061	5.6556	1.90598e-26	1.02384e-24	12;GO:0009416,biological_process response to light stimulus;GO:0009522,cellular_component photosystem I;GO:0009523,cellular_component photosystem II;GO:0009535,cellular_component chloroplast thylakoid membrane;GO:0009768,biological_process photosynthesis, light harvesting in photosystem I;GO:0009941,cellular_component chloroplast envelope;GO:0010287,cellular_component plastoglobule;GO:0016021,cel…	LHCB3; light-harvesting complex II chlorophyll a/b binding protein 3; K08914
TRINITY_DN23346_c4_g1	174.728	232.264	288.591	62.352	73.281	64.275	1.62136	6.8684	1.95159e-26	1.04582e-24	22;GO:0000302,biological_process response to reactive oxygen species;GO:0005739,cellular_component mitochondrion;GO:0006952,biological_process defense response;GO:0006979,biological_process response to oxidative stress;GO:0009409,biological_process response to cold;GO:0009414,biological_process response to water deprivation;GO:0009416,biological_process response to light stimulus;GO:0009611,biolo…	NA
TRINITY_DN21026_c2_g1	0.84	1.087	0.844	2.629	3.412	2.994	-1.77345	4.69996	2.32432e-26	1.24256e-24	7;GO:0009690,biological_process cytokinin metabolic process;GO:0009823,biological_process cytokinin catabolic process;GO:0016491,molecular_function oxidoreductase activity;GO:0016614,molecular_function oxidoreductase activity, acting on CH-OH group of donors;GO:0019139,molecular_function cytokinin dehydrogenase activity;GO:0050660,molecular_function flavin adenine dinucleotide binding;GO:0055114,…	CKX; cytokinin dehydrogenase [EC:1.5.99.12]; K00279
TRINITY_DN13576_c0_g1	0.319	0.299	0.254	0.036	0.024	0.058	2.85943	2.0618	2.42266e-26	1.29202e-24	15;GO:0004672,molecular_function protein kinase activity;GO:0004675,molecular_function transmembrane receptor protein serine/threonine kinase activity;GO:0005515,molecular_function protein binding;GO:0005524,molecular_function ATP binding;GO:0005768,cellular_component endosome;GO:0005886,cellular_component plasma membrane;GO:0006468,biological_process protein phosphorylation;GO:0006898,biological…	FLS2; LRR receptor-like serine/threonine-protein kinase FLS2 [EC:2.7.11.1]; K13420
TRINITY_DN4185_c0_g1	2.993	3.051	3.561	0.714	0.742	0.641	2.07268	2.95156	3.23925e-26	1.72339e-24	NA	NA
TRINITY_DN17671_c0_g1	0.425	0.479	0.346	1.582	1.508	1.27	-1.91113	3.56251	3.71323e-26	1.97085e-24	5;GO:0003723,molecular_function RNA binding;GO:0004519,molecular_function endonuclease activity;GO:0008270,molecular_function zinc ion binding;GO:0009451,biological_process RNA modification;GO:0043231,cellular_component intracellular membrane-bounded organelle	NA
TRINITY_DN15065_c0_g2	2.568	2.722	2.818	0.797	0.85	0.711	1.67032	3.89827	3.92055e-26	2.07593e-24	NA	NA
TRINITY_DN13225_c0_g1	4.567	5.305	5.524	1.463	1.616	1.689	1.58241	4.83752	4.02871e-26	2.12813e-24	7;GO:0006952,biological_process defense response;GO:0008270,molecular_function zinc ion binding;GO:0010200,biological_process response to chitin;GO:0016021,cellular_component integral component of membrane;GO:0043161,biological_process proteasome-mediated ubiquitin-dependent protein catabolic process;GO:0046872,molecular_function metal ion binding;GO:0061630,molecular_function ubiquitin protein l…	NA
TRINITY_DN15308_c0_g1	9.028	8.277	8.8	1.808	2.131	3.075	1.64895	4.3125	4.64514e-26	2.44794e-24	7;GO:0003677,molecular_function DNA binding;GO:0003700,molecular_function DNA-binding transcription factor activity;GO:0005634,cellular_component nucleus;GO:0006351,biological_process transcription, DNA-templated;GO:0006355,biological_process regulation of transcription, DNA-templated;GO:0006952,biological_process defense response;GO:0009873,biological_process ethylene-activated signaling pathway	NA
TRINITY_DN16168_c0_g1	4.413	3.959	4.446	2.058	1.868	2.143	1.36187	5.57615	4.66526e-26	2.45274e-24	3;GO:0005886,cellular_component plasma membrane;GO:0016020,cellular_component membrane;GO:0016021,cellular_component integral component of membrane	NA
TRINITY_DN15985_c0_g1	16.521	16.045	10.743	4.116	3.759	3.471	1.81688	6.51174	5.16905e-26	2.71119e-24	3;GO:0005524,molecular_function ATP binding;GO:0016021,cellular_component integral component of membrane;GO:0016887,molecular_function ATPase activity	NA
TRINITY_DN14126_c1_g4	321.822	291.038	277.594	785.637	798.508	832.331	-1.63235	8.5443	5.19675e-26	2.71931e-24	5;GO:0005829,cellular_component cytosol;GO:0016099,biological_process monoterpenoid biosynthetic process;GO:0016628,molecular_function oxidoreductase activity, acting on the CH-CH group of donors, NAD or NADP as acceptor;GO:0042802,molecular_function identical protein binding;GO:0042803,molecular_function protein homodimerization activity	CrISY; (S)-8-oxocitronellyl enol synthase [EC:1.3.1.122]; K20144
TRINITY_DN12639_c0_g2	3.196	3.53	4.435	0.94	0.79	0.978	1.93781	3.89666	5.32107e-26	2.77782e-24	4;GO:0003677,molecular_function DNA binding;GO:0003700,molecular_function DNA-binding transcription factor activity;GO:0005634,cellular_component nucleus;GO:0006351,biological_process transcription, DNA-templated	NA
TRINITY_DN2985_c0_g1	0.106	0.13	0.315	1.428	1.413	1.281	-3.02976	2.02877	6.28238e-26	3.27198e-24	1;GO:0006950,biological_process response to stress	NA
TRINITY_DN20993_c0_g1	4.248	4.747	4.191	1.368	1.508	1.142	1.67982	3.83319	9.31792e-26	4.84162e-24	NA	NA
TRINITY_DN12557_c0_g1	4.741	5.116	5.432	12.004	12.128	12.522	-1.37721	5.32796	9.6798e-26	5.01793e-24	13;GO:0004842,molecular_function ubiquitin-protein transferase activity;GO:0005634,cellular_component nucleus;GO:0005680,cellular_component anaphase-promoting complex;GO:0005737,cellular_component cytoplasm;GO:0008270,molecular_function zinc ion binding;GO:0009651,biological_process response to salt stress;GO:0009738,biological_process abscisic acid-activated signaling pathway;GO:0009789,biologic…	RHA2; E3 ubiquitin-protein ligase RHA2 [EC:2.3.2.27]; K16282
TRINITY_DN11483_c0_g1	0.396	0.339	0.407	1.297	1.329	1.223	-1.86411	3.05108	1.15463e-25	5.9716e-24	2;GO:0005886,cellular_component plasma membrane;GO:0016021,cellular_component integral component of membrane	NA
TRINITY_DN23199_c0_g1	44.232	43.038	37.783	103.86	118.511	114.538	-1.61608	5.23415	1.20284e-25	6.20647e-24	10;GO:0004161,molecular_function dimethylallyltranstransferase activity;GO:0004311,molecular_function farnesyltranstransferase activity;GO:0004337,molecular_function geranyltranstransferase activity;GO:0008299,biological_process isoprenoid biosynthetic process;GO:0009507,cellular_component chloroplast;GO:0016117,biological_process carotenoid biosynthetic process;GO:0033384,biological_process gera…	NA
TRINITY_DN23105_c1_g2	4.393	3.859	4.334	1.499	1.532	1.444	1.38853	5.13842	1.30509e-25	6.71851e-24	1;GO:0005515,molecular_function protein binding	NA
TRINITY_DN22425_c0_g1	6.981	6.801	7.671	17.227	17.97	17.636	-1.38515	7.4437	1.40324e-25	7.20709e-24	6;GO:0008237,molecular_function metallopeptidase activity;GO:0009408,biological_process response to heat;GO:0009644,biological_process response to high light intensity;GO:0016021,cellular_component integral component of membrane;GO:0031969,cellular_component chloroplast membrane;GO:0042542,biological_process response to hydrogen peroxide	NA
TRINITY_DN21588_c1_g1	0.917	0.798	0.865	0.167	0.275	0.163	2.16864	2.81975	1.41668e-25	7.25934e-24	NA	NA
TRINITY_DN16249_c4_g1	6.759	6.901	9.146	1.451	2.239	1.899	1.91405	4.6157	1.59759e-25	8.16755e-24	5;GO:0005737,cellular_component cytoplasm;GO:0030001,biological_process metal ion transport;GO:0046872,molecular_function metal ion binding;GO:0046914,molecular_function transition metal ion binding;GO:0046916,biological_process cellular transition metal ion homeostasis	NA
TRINITY_DN19202_c0_g2	0.772	0.927	0.936	0.178	0.192	0.186	2.14289	2.88571	1.89006e-25	9.6406e-24	2;GO:0016021,cellular_component integral component of membrane;GO:0016757,molecular_function transferase activity, transferring glycosyl groups	NA
TRINITY_DN30934_c0_g1	0.463	0.449	0.376	0.048	0.048	0.047	3.08541	1.68433	2.63894e-25	1.34296e-23	11;GO:0005507,molecular_function copper ion binding;GO:0008131,molecular_function primary amine oxidase activity;GO:0009308,biological_process amine metabolic process;GO:0048038,molecular_function quinone binding;GO:0052593,molecular_function tryptamine:oxygen oxidoreductase (deaminating) activity;GO:0052594,molecular_function aminoacetone:oxygen oxidoreductase(deaminating) activity;GO:0052595,mo…	AOC3, AOC2, tynA; primary-amine oxidase [EC:1.4.3.21]; K00276
TRINITY_DN18396_c0_g2	303.003	348.805	477.902	83.861	94.818	88.504	1.4846	8.68644	2.68303e-25	1.36228e-23	23;GO:0000302,biological_process response to reactive oxygen species;GO:0005739,cellular_component mitochondrion;GO:0006950,biological_process response to stress;GO:0006952,biological_process defense response;GO:0006979,biological_process response to oxidative stress;GO:0009409,biological_process response to cold;GO:0009414,biological_process response to water deprivation;GO:0009416,biological_pr…	NA
TRINITY_DN13800_c0_g2	20.595	15.576	14.741	2.463	2.825	3.46	2.38605	3.38426	3.1083e-25	1.57461e-23	3;GO:0005576,cellular_component extracellular region;GO:0006952,biological_process defense response;GO:0009607,biological_process response to biotic stimulus	PR1; pathogenesis-related protein 1; K13449
TRINITY_DN22619_c1_g1	5.175	5.475	4.486	11.052	11.373	12.499	-1.39859	5.8094	4.22187e-25	2.13387e-23	2;GO:0005576,cellular_component extracellular region;GO:0005618,cellular_component cell wall	NA
TRINITY_DN20474_c0_g1	1.178	1.237	1.434	0.25	0.239	0.221	2.95806	2.54265	4.83718e-25	2.43932e-23	7;GO:0003723,molecular_function RNA binding;GO:0004652,molecular_function polynucleotide adenylyltransferase activity;GO:0005524,molecular_function ATP binding;GO:0006351,biological_process transcription, DNA-templated;GO:0006378,biological_process mRNA polyadenylation;GO:0006396,biological_process RNA processing;GO:0016779,molecular_function nucleotidyltransferase activity	pcnB; poly(A) polymerase [EC:2.7.7.19]; K00970
TRINITY_DN22437_c2_g2	17.873	17.929	18.383	6.972	6.261	6.08	1.37587	6.12852	5.83026e-25	2.93346e-23	10;GO:0003979,molecular_function UDP-glucose 6-dehydrogenase activity;GO:0005634,cellular_component nucleus;GO:0005829,cellular_component cytosol;GO:0005975,biological_process carbohydrate metabolic process;GO:0006024,biological_process glycosaminoglycan biosynthetic process;GO:0006065,biological_process UDP-glucuronate biosynthetic process;GO:0016616,molecular_function oxidoreductase activity, a…	UGDH, ugd; UDPglucose 6-dehydrogenase [EC:1.1.1.22]; K00012
TRINITY_DN20167_c0_g1	2.655	2.383	2.258	5.925	5.351	4.729	-1.38335	5.32966	6.41286e-25	3.21931e-23	6;GO:0003723,molecular_function RNA binding;GO:0004519,molecular_function endonuclease activity;GO:0009451,biological_process RNA modification;GO:0009507,cellular_component chloroplast;GO:0009658,biological_process chloroplast organization;GO:0043231,cellular_component intracellular membrane-bounded organelle	NA
TRINITY_DN23688_c3_g1	280.95	292.194	320.301	658.721	663.392	692.586	-1.34521	9.18495	6.85312e-25	3.43258e-23	9;GO:0005829,cellular_component cytosol;GO:0005975,biological_process carbohydrate metabolic process;GO:0006281,biological_process DNA repair;GO:0008152,biological_process metabolic process;GO:0008967,molecular_function phosphoglycolate phosphatase activity;GO:0016311,biological_process dephosphorylation;GO:0016787,molecular_function hydrolase activity;GO:0046295,biological_process glycolate bios…	gph; phosphoglycolate phosphatase [EC:3.1.3.18]; K01091
TRINITY_DN14339_c1_g1	1.178	1.246	1.516	5.818	7.099	5.929	-2.29566	2.1771	7.26248e-25	3.62944e-23	NA	NA
TRINITY_DN20711_c0_g1	0.145	0.12	0.132	0.488	0.515	0.606	-2.12923	2.5833	7.37761e-25	3.67871e-23	NA	NA
TRINITY_DN15594_c4_g3	560.809	393.678	422.825	89.275	83.169	106.279	2.13995	7.61976	8.47427e-25	4.21609e-23	1;GO:0003723,molecular_function RNA binding	NA
TRINITY_DN23884_c1_g1	16.115	17.441	16.501	6.555	5.627	5.603	1.36965	7.64927	8.58e-25	4.25917e-23	6;GO:0005737,cellular_component cytoplasm;GO:0005975,biological_process carbohydrate metabolic process;GO:0008184,molecular_function glycogen phosphorylase activity;GO:0030170,molecular_function pyridoxal phosphate binding;GO:0102250,molecular_function linear malto-oligosaccharide phosphorylase activity;GO:0102499,molecular_function SHG alpha-glucan phosphorylase activity	PYG, glgP; glycogen phosphorylase [EC:2.4.1.1]; K00688
TRINITY_DN9002_c0_g1	4.973	5.764	7.091	1.701	1.712	1.549	1.735	4.63079	8.83209e-25	4.37454e-23	14;GO:0004364,molecular_function glutathione transferase activity;GO:0005515,molecular_function protein binding;GO:0005737,cellular_component cytoplasm;GO:0005829,cellular_component cytosol;GO:0006749,biological_process glutathione metabolic process;GO:0009407,biological_process toxin catabolic process;GO:0009507,cellular_component chloroplast;GO:0009651,biological_process response to salt stress…	GST, gst; glutathione S-transferase [EC:2.5.1.18]; K00799
TRINITY_DN20428_c0_g2	8.082	9.064	9.369	2.855	2.778	2.912	1.50942	4.39447	1.01266e-24	5.00456e-23	6;GO:0003677,molecular_function DNA binding;GO:0005634,cellular_component nucleus;GO:0006351,biological_process transcription, DNA-templated;GO:0006355,biological_process regulation of transcription, DNA-templated;GO:0009908,biological_process flower development;GO:0048262,biological_process determination of dorsal/ventral asymmetry	NA
TRINITY_DN12024_c0_g2	2.819	2.573	2.665	0.619	0.563	0.676	2.00145	2.77453	1.1638e-24	5.73875e-23	NA	NA
TRINITY_DN23776_c1_g1	1.757	2.024	1.963	0.476	0.539	0.547	1.63786	4.09053	1.34631e-24	6.62405e-23	10;GO:0004672,molecular_function protein kinase activity;GO:0004674,molecular_function protein serine/threonine kinase activity;GO:0005515,molecular_function protein binding;GO:0005524,molecular_function ATP binding;GO:0005886,cellular_component plasma membrane;GO:0006468,biological_process protein phosphorylation;GO:0009506,cellular_component plasmodesma;GO:0009861,biological_process jasmonic ac…	NA
TRINITY_DN21405_c1_g2	58.648	65.046	59.848	18.761	21.945	22.842	1.41558	6.99843	1.52431e-24	7.48327e-23	7;GO:0004058,molecular_function aromatic-L-amino-acid decarboxylase activity;GO:0004837,molecular_function tyrosine decarboxylase activity;GO:0006520,biological_process cellular amino acid metabolic process;GO:0009058,biological_process biosynthetic process;GO:0016831,molecular_function carboxy-lyase activity;GO:0019752,biological_process carboxylic acid metabolic process;GO:0030170,molecular_fun…	NA
TRINITY_DN14861_c0_g1	6.025	6.282	6.022	2.784	2.49	2.586	1.33871	5.38888	1.61727e-24	7.92213e-23	3;GO:0009725,biological_process response to hormone;GO:0009744,biological_process response to sucrose;GO:0016021,cellular_component integral component of membrane	ADIPOR; adiponectin receptor; K07297
TRINITY_DN23903_c0_g3	11.596	9.952	10.427	4.461	3.616	3.844	1.34467	5.76453	1.73589e-24	8.4845e-23	2;GO:0005634,cellular_component nucleus;GO:0080167,biological_process response to karrikin	NA
TRINITY_DN17211_c1_g1	7.667	8.087	8.627	3.069	2.885	2.528	1.42272	5.31725	1.8101e-24	8.8278e-23	20;GO:0004364,molecular_function glutathione transferase activity;GO:0004602,molecular_function glutathione peroxidase activity;GO:0005507,molecular_function copper ion binding;GO:0005515,molecular_function protein binding;GO:0005737,cellular_component cytoplasm;GO:0005773,cellular_component vacuole;GO:0005829,cellular_component cytosol;GO:0005886,cellular_component plasma membrane;GO:0006749,bio…	GST, gst; glutathione S-transferase [EC:2.5.1.18]; K00799
TRINITY_DN22819_c1_g2	4.528	4.777	4.73	1.202	1.317	1.701	1.90595	2.88554	1.83518e-24	8.93055e-23	5;GO:0008643,biological_process carbohydrate transport;GO:0015293,molecular_function symporter activity;GO:0016021,cellular_component integral component of membrane;GO:0022857,molecular_function transmembrane transporter activity;GO:0055085,biological_process transmembrane transport	NA
TRINITY_DN12780_c0_g1	2.549	2.902	3.194	8.042	8.356	7.606	-1.46282	6.33632	2.43186e-24	1.18083e-22	13;GO:0000209,biological_process protein polyubiquitination;GO:0005737,cellular_component cytoplasm;GO:0005829,cellular_component cytosol;GO:0008270,molecular_function zinc ion binding;GO:0043161,biological_process proteasome-mediated ubiquitin-dependent protein catabolic process;GO:0046872,molecular_function metal ion binding;GO:0051787,molecular_function misfolded protein binding;GO:0051865,bio…	NA
TRINITY_DN15476_c0_g1	1.612	1.725	1.628	0.523	0.515	0.547	1.54417	3.91503	2.63072e-24	1.27184e-22	8;GO:0004672,molecular_function protein kinase activity;GO:0005515,molecular_function protein binding;GO:0005524,molecular_function ATP binding;GO:0005774,cellular_component vacuolar membrane;GO:0005886,cellular_component plasma membrane;GO:0006468,biological_process protein phosphorylation;GO:0009506,cellular_component plasmodesma;GO:0016021,cellular_component integral component of membrane	NA
TRINITY_DN12542_c0_g1	17.486	19.026	20.072	43.935	42.584	44.403	-1.33531	5.11388	2.62675e-24	1.27184e-22	NA	NA
TRINITY_DN14477_c0_g1	3.293	3.55	3.672	1.273	1.077	1.083	1.51867	4.38464	2.65642e-24	1.28148e-22	6;GO:0009409,biological_process response to cold;GO:0009414,biological_process response to water deprivation;GO:0009534,cellular_component chloroplast thylakoid;GO:0009651,biological_process response to salt stress;GO:0044183,molecular_function protein folding chaperone;GO:0061077,biological_process chaperone-mediated protein folding	NA
TRINITY_DN16356_c0_g1	0.454	0.598	0.498	0.071	0.036	0.047	3.45821	1.74378	2.67568e-24	1.28798e-22	4;GO:0005886,cellular_component plasma membrane;GO:0016020,cellular_component membrane;GO:0016021,cellular_component integral component of membrane;GO:0022857,molecular_function transmembrane transporter activity	NA
TRINITY_DN20538_c0_g2	4.992	5.076	5.097	1.737	1.904	1.747	1.38189	4.8961	2.82518e-24	1.357e-22	7;GO:0005743,cellular_component mitochondrial inner membrane;GO:0009916,molecular_function alternative oxidase activity;GO:0016021,cellular_component integral component of membrane;GO:0046872,molecular_function metal ion binding;GO:0055114,biological_process oxidation-reduction process;GO:0070469,cellular_component respirasome;GO:0102721,molecular_function ubiquinol:oxygen oxidoreductase activity	AOX1, AOX2; ubiquinol oxidase [EC:1.10.3.11]; K17893
TRINITY_DN20945_c0_g1	2.481	2.403	2.36	0.69	0.706	0.652	1.39104	4.64713	3.56927e-24	1.71071e-22	7;GO:0003676,molecular_function nucleic acid binding;GO:0003677,molecular_function DNA binding;GO:0004386,molecular_function helicase activity;GO:0005524,molecular_function ATP binding;GO:0006281,biological_process DNA repair;GO:0009507,cellular_component chloroplast;GO:0016787,molecular_function hydrolase activity	NA
TRINITY_DN16997_c0_g1	2.23	2.214	2.106	0.916	0.706	0.699	1.50489	4.24761	3.586e-24	1.71503e-22	8;GO:0004672,molecular_function protein kinase activity;GO:0004674,molecular_function protein serine/threonine kinase activity;GO:0005524,molecular_function ATP binding;GO:0005886,cellular_component plasma membrane;GO:0006468,biological_process protein phosphorylation;GO:0007166,biological_process cell surface receptor signaling pathway;GO:0016021,cellular_component integral component of membrane…	NA
TRINITY_DN21683_c0_g1	0.415	0.489	0.397	0.059	0.048	0.035	3.00205	1.72318	3.79024e-24	1.80882e-22	3;GO:0008152,biological_process metabolic process;GO:0016758,molecular_function transferase activity, transferring hexosyl groups;GO:0035251,molecular_function UDP-glucosyltransferase activity	UGT85A23_24; 7-deoxyloganetin glucosyltransferase [EC:2.4.1.324]; K21374
TRINITY_DN12839_c0_g2	1.796	1.725	2.014	0.333	0.467	0.443	2.03926	2.88845	4.16387e-24	1.98288e-22	NA	NA
TRINITY_DN14151_c0_g1	1.381	1.705	2.208	0.369	0.335	0.315	2.26205	3.31925	4.33674e-24	2.06078e-22	NA	NA
TRINITY_DN13956_c3_g1	182.665	208.122	193.004	429.931	439.959	442.823	-1.31583	9.00569	4.7205e-24	2.23836e-22	8;GO:0009522,cellular_component photosystem I;GO:0009523,cellular_component photosystem II;GO:0009535,cellular_component chloroplast thylakoid membrane;GO:0009765,biological_process photosynthesis, light harvesting;GO:0016021,cellular_component integral component of membrane;GO:0016168,molecular_function chlorophyll binding;GO:0018298,biological_process protein-chromophore linkage;GO:0046872,mole…	NA
TRINITY_DN20688_c1_g1	3.331	2.932	3.917	0.75	0.934	0.978	1.82861	3.77033	4.7544e-24	2.24964e-22	NA	NA
TRINITY_DN16695_c0_g2	3.196	3.121	2.94	0.999	1.077	1.188	1.40144	4.66947	5.78127e-24	2.72972e-22	10;GO:0005886,cellular_component plasma membrane;GO:0007155,biological_process cell adhesion;GO:0009651,biological_process response to salt stress;GO:0009825,biological_process multidimensional cell growth;GO:0009897,cellular_component external side of plasma membrane;GO:0010192,biological_process mucilage biosynthetic process;GO:0030247,molecular_function polysaccharide binding;GO:0031225,cellul…	NA
TRINITY_DN16155_c11_g1	116.833	124.329	116.747	269.929	285.245	256.95	-1.31655	8.72221	5.95776e-24	2.80709e-22	5;GO:0004022,molecular_function alcohol dehydrogenase (NAD) activity;GO:0005737,cellular_component cytoplasm;GO:0006069,biological_process ethanol oxidation;GO:0008270,molecular_function zinc ion binding;GO:0051903,molecular_function S-(hydroxymethyl)glutathione dehydrogenase activity	frmA, ADH5, adhC; S-(hydroxymethyl)glutathione dehydrogenase / alcohol dehydrogenase [EC:1.1.1.284 1.1.1.1]; K00121
TRINITY_DN22891_c1_g1	5.137	5.624	4.985	2.189	1.808	1.398	1.39136	5.74286	6.14145e-24	2.88752e-22	8;GO:0003824,molecular_function catalytic activity;GO:0004556,molecular_function alpha-amylase activity;GO:0005509,molecular_function calcium ion binding;GO:0005975,biological_process carbohydrate metabolic process;GO:0005983,biological_process starch catabolic process;GO:0009507,cellular_component chloroplast;GO:0009570,cellular_component chloroplast stroma;GO:0103025,molecular_function alpha-am…	NA
TRINITY_DN18398_c0_g1	1.139	1.286	1.15	0.321	0.263	0.28	1.94551	2.87772	6.31247e-24	2.96167e-22	5;GO:0009058,biological_process biosynthetic process;GO:0009693,biological_process ethylene biosynthetic process;GO:0009835,biological_process fruit ripening;GO:0016847,molecular_function 1-aminocyclopropane-1-carboxylate synthase activity;GO:0030170,molecular_function pyridoxal phosphate binding	ACS1_2_6; 1-aminocyclopropane-1-carboxylate synthase 1/2/6 [EC:4.4.1.14]; K20772
TRINITY_DN16405_c1_g1	10.37	10.67	10.102	3.426	3.747	3.879	1.36503	5.93276	6.83857e-24	3.20175e-22	7;GO:0000139,cellular_component Golgi membrane;GO:0005345,molecular_function purine nucleobase transmembrane transporter activity;GO:0006863,biological_process purine nucleobase transport;GO:0015165,molecular_function pyrimidine nucleotide-sugar transmembrane transporter activity;GO:0016020,cellular_component membrane;GO:0016021,cellular_component integral component of membrane;GO:0090481,biologi…	NA
TRINITY_DN10854_c0_g1	3.07	2.274	2.838	0.583	0.623	0.699	1.9932	3.0865	7.92818e-24	3.70409e-22	NA	NA
TRINITY_DN11314_c0_g1	1.835	1.645	1.77	0.25	0.443	0.384	2.17784	2.7029	8.91339e-24	4.15566e-22	NA	NA
TRINITY_DN11472_c0_g1	7.85	7.08	8.159	2.522	2.694	2.341	1.48912	4.2988	9.51433e-24	4.42655e-22	2;GO:0005634,cellular_component nucleus;GO:0048511,biological_process rhythmic process	NA
TRINITY_DN23606_c0_g2	8.275	9.393	10.234	3.331	3.256	2.889	1.45146	5.81572	9.84736e-24	4.57193e-22	8;GO:0005737,cellular_component cytoplasm;GO:0005739,cellular_component mitochondrion;GO:0005829,cellular_component cytosol;GO:0006535,biological_process cysteine biosynthetic process from serine;GO:0008270,molecular_function zinc ion binding;GO:0009001,molecular_function serine O-acetyltransferase activity;GO:0019344,biological_process cysteine biosynthetic process;GO:0046686,biological_process …	cysE; serine O-acetyltransferase [EC:2.3.1.30]; K00640
TRINITY_DN23306_c0_g5	23.019	23.314	22.269	8.399	8.105	9.225	1.29156	5.65051	1.07589e-23	4.98472e-22	17;GO:0003677,molecular_function DNA binding;GO:0003700,molecular_function DNA-binding transcription factor activity;GO:0005634,cellular_component nucleus;GO:0006351,biological_process transcription, DNA-templated;GO:0009269,biological_process response to desiccation;GO:0009611,biological_process response to wounding;GO:0009737,biological_process response to abscisic acid;GO:0009738,biological_pr…	MYC2; transcription factor MYC2; K13422
TRINITY_DN22499_c0_g1	0.724	0.828	0.763	0.238	0.227	0.175	1.77873	3.34395	1.21444e-23	5.61493e-22	19;GO:0004575,molecular_function sucrose alpha-glucosidase activity;GO:0005739,cellular_component mitochondrion;GO:0005975,biological_process carbohydrate metabolic process;GO:0005987,biological_process sucrose catabolic process;GO:0007623,biological_process circadian rhythm;GO:0009416,biological_process response to light stimulus;GO:0009686,biological_process gibberellin biosynthetic process;GO:…	E1.14.11.13; gibberellin 2beta-dioxygenase [EC:1.14.11.13]; K04125
TRINITY_DN16209_c0_g1	0.396	0.339	0.295	0.868	1.066	0.967	-1.70525	3.34699	1.2214e-23	5.62395e-22	3;GO:0005515,molecular_function protein binding;GO:0005829,cellular_component cytosol;GO:2000762,biological_process regulation of phenylpropanoid metabolic process	NA
TRINITY_DN4420_c0_g1	1.323	1.406	1.404	3.593	3.149	3.39	-1.39848	4.4686	1.22144e-23	5.62395e-22	5;GO:0005737,cellular_component cytoplasm;GO:0008146,molecular_function sulfotransferase activity;GO:0009694,biological_process jasmonic acid metabolic process;GO:0009753,biological_process response to jasmonic acid;GO:0080131,molecular_function hydroxyjasmonate sulfotransferase activity	ST2A, SOT15; hydroxyjasmonate sulfotransferase [EC:2.8.2.39]; K22312
TRINITY_DN15499_c0_g1	4.123	2.782	3.123	1.213	0.982	0.92	1.70539	4.30192	1.30933e-23	6.01617e-22	4;GO:0009507,cellular_component chloroplast;GO:0009570,cellular_component chloroplast stroma;GO:0010275,biological_process NAD(P)H dehydrogenase complex assembly;GO:0016020,cellular_component membrane	NA
TRINITY_DN19386_c0_g1	0.28	0.289	0.326	0.012	0.012	0.035	3.70486	1.24466	1.31802e-23	6.04361e-22	2;GO:0016020,cellular_component membrane;GO:0016757,molecular_function transferase activity, transferring glycosyl groups	NA
TRINITY_DN12920_c0_g2	0.859	0.997	0.712	0.048	0.12	0.012	3.69333	1.54746	1.32819e-23	6.0777e-22	NA	NA
TRINITY_DN19791_c1_g1	3.495	3.5	3.774	1.178	1.508	1.188	1.39124	4.94126	1.36309e-23	6.2246e-22	2;GO:0004674,molecular_function protein serine/threonine kinase activity;GO:0005524,molecular_function ATP binding	ADCK, ABC1; aarF domain-containing kinase; K08869
TRINITY_DN14126_c3_g1	138.114	120.141	130.877	359.156	461.868	364.092	-1.7942	6.52015	1.53205e-23	6.98182e-22	5;GO:0005829,cellular_component cytosol;GO:0016099,biological_process monoterpenoid biosynthetic process;GO:0016628,molecular_function oxidoreductase activity, acting on the CH-CH group of donors, NAD or NADP as acceptor;GO:0042802,molecular_function identical protein binding;GO:0042803,molecular_function protein homodimerization activity	CrISY; (S)-8-oxocitronellyl enol synthase [EC:1.3.1.122]; K20144
TRINITY_DN19856_c0_g1	9.569	10.002	9.258	22.259	21.238	21.736	-1.29996	7.27856	1.61986e-23	7.36689e-22	11;GO:0009639,biological_process response to red or far red light;GO:0009686,biological_process gibberellin biosynthetic process;GO:0009739,biological_process response to gibberellin;GO:0009740,biological_process gibberellic acid mediated signaling pathway;GO:0009826,biological_process unidimensional cell growth;GO:0009908,biological_process flower development;GO:0016491,molecular_function oxidor…	E1.14.11.12; gibberellin-44 dioxygenase [EC:1.14.11.12]; K05282
TRINITY_DN17708_c0_g1	1.912	1.705	1.719	0.595	0.611	0.687	1.39054	4.522	1.6712e-23	7.58487e-22	7;GO:0005215,molecular_function transporter activity;GO:0005524,molecular_function ATP binding;GO:0006869,biological_process lipid transport;GO:0016021,cellular_component integral component of membrane;GO:0016887,molecular_function ATPase activity;GO:0042626,molecular_function ATPase activity, coupled to transmembrane movement of substances;GO:0043231,cellular_component intracellular membrane-bou…	NA
TRINITY_DN19107_c0_g3	2.51	2.333	2.228	5.615	6.333	6.325	-1.48664	4.12274	1.75926e-23	7.96825e-22	4;GO:0005737,cellular_component cytoplasm;GO:0009055,molecular_function electron transfer activity;GO:0015035,molecular_function protein disulfide oxidoreductase activity;GO:0045454,biological_process cell redox homeostasis	NA
TRINITY_DN14994_c1_g2	2.337	2.254	2.299	0.607	0.682	0.617	1.75497	3.10111	2.1793e-23	9.85071e-22	4;GO:0008152,biological_process metabolic process;GO:0043231,cellular_component intracellular membrane-bounded organelle;GO:0080043,molecular_function quercetin 3-O-glucosyltransferase activity;GO:0080044,molecular_function quercetin 7-O-glucosyltransferase activity	NA
TRINITY_DN13956_c10_g1	100.747	111.076	115.638	234.512	251.268	235.308	-1.34276	6.49173	2.21089e-23	9.97324e-22	19;GO:0009409,biological_process response to cold;GO:0009507,cellular_component chloroplast;GO:0009522,cellular_component photosystem I;GO:0009534,cellular_component chloroplast thylakoid;GO:0009535,cellular_component chloroplast thylakoid membrane;GO:0009579,cellular_component thylakoid;GO:0009644,biological_process response to high light intensity;GO:0009645,biological_process response to low l…	LHCA4; light-harvesting complex I chlorophyll a/b binding protein 4; K08910
TRINITY_DN11327_c3_g1	171.59	163.528	176.961	29.683	37.233	32.173	2.16008	4.02069	2.44414e-23	1.10031e-21	2;GO:0003723,molecular_function RNA binding;GO:0005634,cellular_component nucleus	NA
TRINITY_DN22898_c0_g5	27.702	26.326	26.257	9.006	9.326	10.856	1.33144	5.55935	2.86699e-23	1.28806e-21	4;GO:0003677,molecular_function DNA binding;GO:0003700,molecular_function DNA-binding transcription factor activity;GO:0006355,biological_process regulation of transcription, DNA-templated;GO:0046872,molecular_function metal ion binding	NA
TRINITY_DN13956_c2_g1	143.27	190.462	178.62	341.739	391.807	361.506	-1.3056	7.2775	2.89744e-23	1.29912e-21	19;GO:0009409,biological_process response to cold;GO:0009507,cellular_component chloroplast;GO:0009522,cellular_component photosystem I;GO:0009534,cellular_component chloroplast thylakoid;GO:0009535,cellular_component chloroplast thylakoid membrane;GO:0009579,cellular_component thylakoid;GO:0009644,biological_process response to high light intensity;GO:0009645,biological_process response to low l…	LHCA4; light-harvesting complex I chlorophyll a/b binding protein 4; K08910
TRINITY_DN23217_c1_g3	0.966	1.107	1.17	2.82	2.718	2.714	-1.45641	4.29267	4.15824e-23	1.86066e-21	7;GO:0005509,molecular_function calcium ion binding;GO:0005887,cellular_component integral component of plasma membrane;GO:0009705,cellular_component plant-type vacuole membrane;GO:0022841,molecular_function potassium ion leak channel activity;GO:0030322,biological_process stabilization of membrane potential;GO:0046872,molecular_function metal ion binding;GO:0071805,biological_process potassium i…	KCNKF; potassium channel subfamily K, other eukaryote; K05389
TRINITY_DN13536_c0_g1	2.153	2.044	1.852	0.738	0.611	0.571	1.58901	4.08196	4.21477e-23	1.88218e-21	5;GO:0004190,molecular_function aspartic-type endopeptidase activity;GO:0005886,cellular_component plasma membrane;GO:0006508,biological_process proteolysis;GO:0030163,biological_process protein catabolic process;GO:0031225,cellular_component anchored component of membrane	NA
TRINITY_DN20207_c0_g3	3.418	3.39	2.269	0.654	0.623	0.501	1.86258	2.93441	4.24005e-23	1.88967e-21	NA	NA
TRINITY_DN14126_c1_g2	116.717	100.606	96.929	325.25	328.104	348.762	-1.85368	6.7265	4.29099e-23	1.90855e-21	5;GO:0005829,cellular_component cytosol;GO:0016099,biological_process monoterpenoid biosynthetic process;GO:0016628,molecular_function oxidoreductase activity, acting on the CH-CH group of donors, NAD or NADP as acceptor;GO:0042802,molecular_function identical protein binding;GO:0042803,molecular_function protein homodimerization activity	CrISY; (S)-8-oxocitronellyl enol synthase [EC:1.3.1.122]; K20144
TRINITY_DN24170_c1_g1	5.272	4.447	3.255	1.071	1.257	1.037	1.80658	4.46756	4.44585e-23	1.97348e-21	6;GO:0005524,molecular_function ATP binding;GO:0005886,cellular_component plasma membrane;GO:0016020,cellular_component membrane;GO:0016021,cellular_component integral component of membrane;GO:0016887,molecular_function ATPase activity;GO:0042626,molecular_function ATPase activity, coupled to transmembrane movement of substances	NA
TRINITY_DN20308_c0_g2	0.637	0.638	0.631	0.119	0.108	0.128	2.30567	2.14161	4.61827e-23	2.04593e-21	7;GO:0004097,molecular_function catechol oxidase activity;GO:0008152,biological_process metabolic process;GO:0009543,cellular_component chloroplast thylakoid lumen;GO:0016491,molecular_function oxidoreductase activity;GO:0046148,biological_process pigment biosynthetic process;GO:0046872,molecular_function metal ion binding;GO:0055114,biological_process oxidation-reduction process	NA
TRINITY_DN19942_c1_g3	0.309	0.199	0.203	0	0	0	8.2457	0.690623	4.62978e-23	2.04695e-21	NA	NA
TRINITY_DN19219_c0_g1	2.568	2.373	2.391	1.095	0.934	0.932	1.33609	4.80849	5.34809e-23	2.35985e-21	9;GO:0003677,molecular_function DNA binding;GO:0003700,molecular_function DNA-binding transcription factor activity;GO:0005634,cellular_component nucleus;GO:0006351,biological_process transcription, DNA-templated;GO:0006355,biological_process regulation of transcription, DNA-templated;GO:0007623,biological_process circadian rhythm;GO:0009734,biological_process auxin-activated signaling pathway;GO…	NA
TRINITY_DN22398_c0_g1	8.062	8.107	8.027	2.879	3.185	3.064	1.3006	5.95288	6.20765e-23	2.7337e-21	4;GO:0003729,molecular_function mRNA binding;GO:0003743,molecular_function translation initiation factor activity;GO:0005634,cellular_component nucleus;GO:0042803,molecular_function protein homodimerization activity	NA
TRINITY_DN16122_c0_g1	0.869	0.967	0.895	0.178	0.012	0.047	3.75719	1.16347	6.48723e-23	2.85118e-21	14;GO:0002237,biological_process response to molecule of bacterial origin;GO:0003700,molecular_function DNA-binding transcription factor activity;GO:0005634,cellular_component nucleus;GO:0006351,biological_process transcription, DNA-templated;GO:0006355,biological_process regulation of transcription, DNA-templated;GO:0009611,biological_process response to wounding;GO:0009751,biological_process re…	NA
TRINITY_DN13956_c12_g1	226.289	254.341	259.811	513.138	542.176	536.824	-1.27473	8.64401	7.88128e-23	3.45704e-21	19;GO:0009409,biological_process response to cold;GO:0009507,cellular_component chloroplast;GO:0009522,cellular_component photosystem I;GO:0009534,cellular_component chloroplast thylakoid;GO:0009535,cellular_component chloroplast thylakoid membrane;GO:0009579,cellular_component thylakoid;GO:0009644,biological_process response to high light intensity;GO:0009645,biological_process response to low l…	LHCA4; light-harvesting complex I chlorophyll a/b binding protein 4; K08910
TRINITY_DN19896_c0_g1	19.697	22.616	21.516	8.649	8.177	8.026	1.35045	7.37706	8.01583e-23	3.50914e-21	12;GO:0009228,biological_process thiamine biosynthetic process;GO:0009229,biological_process thiamine diphosphate biosynthetic process;GO:0009507,cellular_component chloroplast;GO:0009536,cellular_component plastid;GO:0009570,cellular_component chloroplast stroma;GO:0010266,biological_process response to vitamin B1;GO:0016830,molecular_function carbon-carbon lyase activity;GO:0019904,molecular_fu…	thiC; phosphomethylpyrimidine synthase [EC:4.1.99.17]; K03147
TRINITY_DN12922_c0_g1	16.231	16.134	16.552	34.703	37.736	39.977	-1.31957	5.62262	8.17947e-23	3.57374e-21	4;GO:0006869,biological_process lipid transport;GO:0006952,biological_process defense response;GO:0008289,molecular_function lipid binding;GO:0009607,biological_process response to biotic stimulus	NA
TRINITY_DN16155_c10_g1	86.437	87.782	97.153	197.929	201.8	189.961	-1.29281	7.02491	8.96611e-23	3.90975e-21	16;GO:0001523,biological_process retinoid metabolic process;GO:0003016,biological_process respiratory system process;GO:0004022,molecular_function alcohol dehydrogenase (NAD) activity;GO:0005504,molecular_function fatty acid binding;GO:0005739,cellular_component mitochondrion;GO:0006069,biological_process ethanol oxidation;GO:0008270,molecular_function zinc ion binding;GO:0018119,biological_proce…	frmA, ADH5, adhC; S-(hydroxymethyl)glutathione dehydrogenase / alcohol dehydrogenase [EC:1.1.1.284 1.1.1.1]; K00121
TRINITY_DN23631_c1_g3	225.942	221.624	215.914	79.186	85.731	81.294	1.27979	7.28567	9.14376e-23	3.97941e-21	NA	NA
TRINITY_DN19655_c0_g1	0.309	0.449	0.448	0.059	0.12	0.07	2.42899	2.60971	9.21554e-23	4.00282e-21	6;GO:0003700,molecular_function DNA-binding transcription factor activity;GO:0005634,cellular_component nucleus;GO:0005737,cellular_component cytoplasm;GO:0006351,biological_process transcription, DNA-templated;GO:0006355,biological_process regulation of transcription, DNA-templated;GO:0043565,molecular_function sequence-specific DNA binding	HSF1; heat shock transcription factor 1; K09414
TRINITY_DN17457_c1_g1	1.535	1.346	1.373	0.464	0.539	0.489	1.43358	4.23332	1.01007e-22	4.37021e-21	20;GO:0003682,molecular_function chromatin binding;GO:0004842,molecular_function ubiquitin-protein transferase activity;GO:0005634,cellular_component nucleus;GO:0005720,cellular_component nuclear heterochromatin;GO:0008327,molecular_function methyl-CpG binding;GO:0010216,biological_process maintenance of DNA methylation;GO:0010369,cellular_component chromocenter;GO:0010385,molecular_function doub…	UHRF1, NP95; E3 ubiquitin-protein ligase UHRF1 [EC:2.3.2.27]; K10638
TRINITY_DN22478_c1_g2	159.231	195.368	204.907	378.037	461.389	432.793	-1.42485	6.42278	1.00846e-22	4.37021e-21	NA	NA
TRINITY_DN14379_c0_g1	8.642	8.566	8.271	3.105	3.304	3.436	1.26393	5.75142	1.02399e-22	4.42186e-21	NA	NA
TRINITY_DN15307_c0_g1	4.393	4.806	5.158	11.219	10.056	11.963	-1.33317	5.53904	1.12431e-22	4.84564e-21	NA	NA
TRINITY_DN12406_c0_g1	2.057	2.194	2.91	0.357	0.311	0.326	2.69287	2.29044	1.22948e-22	5.28867e-21	NA	NA
TRINITY_DN16996_c0_g2	2.549	2.413	2.421	0.702	0.778	0.524	1.74433	3.2925	1.27944e-22	5.49296e-21	7;GO:0003700,molecular_function DNA-binding transcription factor activity;GO:0005634,cellular_component nucleus;GO:0006351,biological_process transcription, DNA-templated;GO:0006355,biological_process regulation of transcription, DNA-templated;GO:0009867,biological_process jasmonic acid mediated signaling pathway;GO:0043565,molecular_function sequence-specific DNA binding;GO:0050832,biological_pr…	NA
TRINITY_DN20923_c3_g1	307.464	348.087	318.449	71.453	72.239	81.107	1.8704	5.10531	1.2886e-22	5.52159e-21	4;GO:0005789,cellular_component endoplasmic reticulum membrane;GO:0006636,biological_process unsaturated fatty acid biosynthetic process;GO:0016021,cellular_component integral component of membrane;GO:0016717,molecular_function oxidoreductase activity, acting on paired donors, with oxidation of a pair of donors resulting in the reduction of molecular oxygen to two molecules of water	FAD2; omega-6 fatty acid desaturase / acyl-lipid omega-6 desaturase (Delta-12 desaturase) [EC:1.14.19.6 1.14.19.22]; K10256
TRINITY_DN18743_c0_g3	18.944	22.038	20.061	6.436	5.866	5.3	1.61609	3.41085	1.34224e-22	5.7404e-21	3;GO:0005524,molecular_function ATP binding;GO:0016021,cellular_component integral component of membrane;GO:0016887,molecular_function ATPase activity	NA
TRINITY_DN17959_c0_g1	6.228	6.422	6.877	2.011	2.466	2.26	1.37766	5.39144	1.35958e-22	5.8034e-21	12;GO:0004842,molecular_function ubiquitin-protein transferase activity;GO:0005680,cellular_component anaphase-promoting complex;GO:0005886,cellular_component plasma membrane;GO:0008270,molecular_function zinc ion binding;GO:0009814,biological_process defense response, incompatible interaction;GO:0009816,biological_process defense response to bacterium, incompatible interaction;GO:0010200,biologi…	ATL6S; E3 ubiquitin-protein ligase ATL6/9/15/31/42/55 [EC:2.3.2.27]; K10664
TRINITY_DN17280_c3_g6	14.097	11.278	15.85	38.415	31.522	35.888	-1.49807	5.51406	1.49059e-22	6.35041e-21	NA	NA
TRINITY_DN20199_c0_g2	0.869	0.778	0.987	0.095	0.096	0.14	2.95602	1.68673	1.51792e-22	6.4545e-21	NA	NA
TRINITY_DN13527_c0_g1	0.241	0.1	0.203	0.892	1.185	0.862	-2.54711	2.43448	1.54358e-22	6.55107e-21	4;GO:0009698,biological_process phenylpropanoid metabolic process;GO:0009718,biological_process anthocyanin-containing compound biosynthetic process;GO:0016747,molecular_function transferase activity, transferring acyl groups other than amino-acyl groups;GO:0033810,molecular_function anthocyanin 5-O-glucoside 6'''-O-malonyltransferase activity	5MaT1; anthocyanin 5-O-glucoside-6'''-O-malonyltransferase [EC:2.3.1.172]; K12934
TRINITY_DN15298_c1_g1	2.877	3.111	3.642	0.738	0.934	0.629	2.00508	3.05728	1.57643e-22	6.67776e-21	NA	NA
TRINITY_DN13824_c2_g2	99.55	107.526	105.668	217.155	249.041	234.574	-1.36117	6.54153	1.70238e-22	7.19757e-21	9;GO:0005506,molecular_function iron ion binding;GO:0005789,cellular_component endoplasmic reticulum membrane;GO:0016021,cellular_component integral component of membrane;GO:0016099,biological_process monoterpenoid biosynthetic process;GO:0016705,molecular_function oxidoreductase activity, acting on paired donors, with incorporation or reduction of molecular oxygen;GO:0016709,molecular_function o…	CYP76B6, G10H; geraniol 8-hydroxylase [EC:1.14.14.83]; K15099
TRINITY_DN13824_c29_g1	57.451	66.741	58.902	126.702	138.289	135.47	-1.28715	6.95426	1.77595e-22	7.49438e-21	7;GO:0005506,molecular_function iron ion binding;GO:0005789,cellular_component endoplasmic reticulum membrane;GO:0016021,cellular_component integral component of membrane;GO:0016099,biological_process monoterpenoid biosynthetic process;GO:0016709,molecular_function oxidoreductase activity, acting on paired donors, with incorporation or reduction of molecular oxygen, NAD(P)H as one donor, and inco…	CYP76B6, G10H; geraniol 8-hydroxylase [EC:1.14.14.83]; K15099
TRINITY_DN20738_c0_g2	9.839	9.912	9.369	3.724	3.651	4.24	1.25344	5.63174	1.80873e-22	7.61826e-21	1;GO:0005509,molecular_function calcium ion binding	NA
TRINITY_DN16804_c0_g2	10.167	11.238	11.475	3.89	4.094	4.112	1.33749	6.14545	1.86889e-22	7.85675e-21	20;GO:0004672,molecular_function protein kinase activity;GO:0004674,molecular_function protein serine/threonine kinase activity;GO:0004702,molecular_function obsolete signal transducer, downstream of receptor, with serine/threonine kinase activity;GO:0004709,molecular_function MAP kinase kinase kinase activity;GO:0005524,molecular_function ATP binding;GO:0005634,cellular_component nucleus;GO:0005…	MAPKKK17_18; mitogen-activated protein kinase kinase kinase 17/18; K20716
TRINITY_DN12618_c0_g1	7.599	7.14	9.776	19.57	20.005	20.478	-1.38395	5.61288	2.09625e-22	8.79596e-21	NA	NA
TRINITY_DN16864_c2_g1	1.67	1.456	2.157	0.333	0.407	0.326	2.30093	2.44515	2.21661e-22	9.28348e-21	5;GO:0003677,molecular_function DNA binding;GO:0005634,cellular_component nucleus;GO:0006351,biological_process transcription, DNA-templated;GO:0006355,biological_process regulation of transcription, DNA-templated;GO:0046983,molecular_function protein dimerization activity	NA
TRINITY_DN17298_c0_g1	2.597	3.121	2.981	0.904	0.946	0.967	1.50697	4.28757	2.42642e-22	1.01431e-20	6;GO:0003677,molecular_function DNA binding;GO:0003700,molecular_function DNA-binding transcription factor activity;GO:0005634,cellular_component nucleus;GO:0006351,biological_process transcription, DNA-templated;GO:0006355,biological_process regulation of transcription, DNA-templated;GO:0006952,biological_process defense response	PTI6; pathogenesis-related genes transcriptional activator PTI6; K13434
TRINITY_DN14306_c1_g2	5.571	5.066	5.432	12.052	13.72	12.033	-1.36012	4.57525	2.50842e-22	1.04662e-20	NA	NA
TRINITY_DN23608_c2_g1	2.762	2.483	2.381	0.964	0.994	0.85	1.34719	4.6482	2.58301e-22	1.07572e-20	4;GO:0005525,molecular_function GTP binding;GO:0005730,cellular_component nucleolus;GO:0016020,cellular_component membrane;GO:0042254,biological_process ribosome biogenesis	NOG1; nucleolar GTP-binding protein; K06943
TRINITY_DN21329_c0_g2	3.737	3.949	4.293	1.285	1.449	1.258	1.47542	4.25166	2.69595e-22	1.12066e-20	NA	NA
TRINITY_DN13118_c0_g2	3.109	4.138	3.347	0.892	0.658	0.827	2.02927	2.92973	2.81713e-22	1.16885e-20	6;GO:0006865,biological_process amino acid transport;GO:0009615,biological_process response to virus;GO:0016021,cellular_component integral component of membrane;GO:0019048,biological_process modulation by virus of host morphology or physiology;GO:0032940,biological_process secretion by cell;GO:0080143,biological_process regulation of amino acid export	NA
TRINITY_DN17280_c5_g1	22.044	25.189	13.744	81.363	80.859	76.238	-2.15769	3.83729	3.00567e-22	1.24475e-20	3;GO:0035251,molecular_function UDP-glucosyltransferase activity;GO:0102970,molecular_function 7-deoxyloganetic acid glucosyltransferase activity;GO:1900994,biological_process (-)-secologanin biosynthetic process	UGT8, UGT709C2; 7-deoxyloganetic acid glucosyltransferase [EC:2.4.1.323]; K21373
TRINITY_DN18194_c0_g1	1.371	1.925	1.994	5.235	4.597	4.706	-1.4994	4.82194	3.30841e-22	1.36758e-20	6;GO:0004842,molecular_function ubiquitin-protein transferase activity;GO:0005680,cellular_component anaphase-promoting complex;GO:0008270,molecular_function zinc ion binding;GO:0016567,biological_process protein ubiquitination;GO:0016740,molecular_function transferase activity;GO:0046872,molecular_function metal ion binding	NA
TRINITY_DN22762_c1_g1	22.073	21.11	27.193	9.41	9.637	10.344	1.3945	6.54676	3.31975e-22	1.36972e-20	4;GO:0005886,cellular_component plasma membrane;GO:0016020,cellular_component membrane;GO:0016021,cellular_component integral component of membrane;GO:0022857,molecular_function transmembrane transporter activity	NA
TRINITY_DN21414_c0_g1	68.941	74.32	74.457	23.235	22.771	25.568	1.27966	7.0137	3.54988e-22	1.46196e-20	NA	NA
TRINITY_DN19729_c1_g1	15.681	15.147	16.867	5.187	6.501	6.325	1.30845	5.70494	3.61576e-22	1.48634e-20	NA	NA
TRINITY_DN21293_c0_g1	2.568	2.662	2.513	5.568	5.22	5.335	-1.21438	5.55905	4.24805e-22	1.74303e-20	2;GO:0008375,molecular_function acetylglucosaminyltransferase activity;GO:0016020,cellular_component membrane	NA
TRINITY_DN18533_c0_g1	1.11	1.316	1.424	0.333	0.395	0.315	1.82119	3.46837	4.42405e-22	1.8119e-20	8;GO:0005886,cellular_component plasma membrane;GO:0009705,cellular_component plant-type vacuole membrane;GO:0015112,molecular_function nitrate transmembrane transporter activity;GO:0015706,biological_process nitrate transport;GO:0016021,cellular_component integral component of membrane;GO:0042128,biological_process nitrate assimilation;GO:0055085,biological_process transmembrane transport;GO:007…	NRT, narK, nrtP, nasA; MFS transporter, NNP family, nitrate/nitrite transporter; K02575
TRINITY_DN19636_c2_g3	11.162	9.962	9.003	2.903	2.562	2.469	1.78185	3.33933	4.93125e-22	2.01592e-20	4;GO:0004351,molecular_function glutamate decarboxylase activity;GO:0005516,molecular_function calmodulin binding;GO:0006536,biological_process glutamate metabolic process;GO:0030170,molecular_function pyridoxal phosphate binding	NA
TRINITY_DN23316_c0_g1	3.312	3.4	3.53	1.237	1.149	1.409	1.34019	5.09256	5.13532e-22	2.0955e-20	3;GO:0009725,biological_process response to hormone;GO:0009744,biological_process response to sucrose;GO:0016021,cellular_component integral component of membrane	NA
TRINITY_DN19340_c1_g1	14.57	17.271	16.531	5.746	8.081	8.457	1.52727	3.95488	5.44355e-22	2.2172e-20	NA	NA
TRINITY_DN23341_c2_g3	7.86	7.469	7.101	2.558	2.766	3.029	1.30343	4.75362	5.497e-22	2.23488e-20	4;GO:0009507,cellular_component chloroplast;GO:0009611,biological_process response to wounding;GO:0010193,biological_process response to ozone;GO:0010224,biological_process response to UV-B	NA
TRINITY_DN19616_c0_g3	0.502	0.558	0.702	0.059	0.12	0.07	2.75839	2.08596	5.84658e-22	2.37266e-20	9;GO:0004672,molecular_function protein kinase activity;GO:0004674,molecular_function protein serine/threonine kinase activity;GO:0005524,molecular_function ATP binding;GO:0005618,cellular_component cell wall;GO:0005739,cellular_component mitochondrion;GO:0005886,cellular_component plasma membrane;GO:0006468,biological_process protein phosphorylation;GO:0016021,cellular_component integral compone…	NA
TRINITY_DN24118_c2_g1	0.425	0.638	0.509	0.036	0.06	0.035	3.2086	1.95025	5.97313e-22	2.41623e-20	6;GO:0000272,biological_process polysaccharide catabolic process;GO:0003796,molecular_function lysozyme activity;GO:0004568,molecular_function chitinase activity;GO:0005773,cellular_component vacuole;GO:0005975,biological_process carbohydrate metabolic process;GO:0006032,biological_process chitin catabolic process	NA
TRINITY_DN23616_c0_g2	1.371	1.366	1.19	0.416	0.467	0.419	1.48315	4.04412	5.97565e-22	2.41623e-20	3;GO:0004842,molecular_function ubiquitin-protein transferase activity;GO:0005680,cellular_component anaphase-promoting complex;GO:0046872,molecular_function metal ion binding	NA
TRINITY_DN21056_c2_g2	1.873	1.945	2.208	0.631	0.623	0.78	1.5074	4.3564	6.04876e-22	2.44135e-20	21;GO:0000786,cellular_component nucleosome;GO:0003677,molecular_function DNA binding;GO:0004672,molecular_function protein kinase activity;GO:0004674,molecular_function protein serine/threonine kinase activity;GO:0005509,molecular_function calcium ion binding;GO:0005524,molecular_function ATP binding;GO:0005634,cellular_component nucleus;GO:0005773,cellular_component vacuole;GO:0005886,cellular_…	H3; histone H3; K11253
TRINITY_DN11427_c0_g1	4.654	3.849	4.191	1.13	1.317	1.363	1.62577	3.56226	6.49974e-22	2.61862e-20	NA	NA
TRINITY_DN21325_c1_g1	8.478	8.087	7.935	3.224	3.711	3.029	1.28575	4.71749	6.79733e-22	2.73356e-20	5;GO:0008643,biological_process carbohydrate transport;GO:0015293,molecular_function symporter activity;GO:0016021,cellular_component integral component of membrane;GO:0022857,molecular_function transmembrane transporter activity;GO:0055085,biological_process transmembrane transport	NA
TRINITY_DN22609_c1_g2	4.567	3.002	3.642	0.75	0.67	0.92	2.16242	2.81642	7.62874e-22	3.06237e-20	16;GO:0004672,molecular_function protein kinase activity;GO:0004674,molecular_function protein serine/threonine kinase activity;GO:0004675,molecular_function transmembrane receptor protein serine/threonine kinase activity;GO:0005516,molecular_function calmodulin binding;GO:0005524,molecular_function ATP binding;GO:0005773,cellular_component vacuole;GO:0005886,cellular_component plasma membrane;GO…	NA
TRINITY_DN16661_c1_g1	2.916	2.712	3.042	6.853	6.309	6.418	-1.28971	4.57433	7.65254e-22	3.06639e-20	9;GO:0004842,molecular_function ubiquitin-protein transferase activity;GO:0005524,molecular_function ATP binding;GO:0005737,cellular_component cytoplasm;GO:0005829,cellular_component cytosol;GO:0006511,biological_process ubiquitin-dependent protein catabolic process;GO:0016567,biological_process protein ubiquitination;GO:0016740,molecular_function transferase activity;GO:0031625,molecular_functio…	UBE2H, UBC8; ubiquitin-conjugating enzyme E2 H [EC:2.3.2.23]; K10576
TRINITY_DN19819_c0_g2	2.926	2.972	2.95	0.892	0.97	1.083	1.37872	4.60313	8.42145e-22	3.36843e-20	7;GO:0004672,molecular_function protein kinase activity;GO:0004674,molecular_function protein serine/threonine kinase activity;GO:0005524,molecular_function ATP binding;GO:0005886,cellular_component plasma membrane;GO:0006468,biological_process protein phosphorylation;GO:0016021,cellular_component integral component of membrane;GO:0030246,molecular_function carbohydrate binding	NA
TRINITY_DN22371_c0_g1	2.414	2.294	2.533	0.88	0.946	0.885	1.26541	5.4547	8.73719e-22	3.48844e-20	8;GO:0004672,molecular_function protein kinase activity;GO:0004674,molecular_function protein serine/threonine kinase activity;GO:0005524,molecular_function ATP binding;GO:0005886,cellular_component plasma membrane;GO:0006468,biological_process protein phosphorylation;GO:0006952,biological_process defense response;GO:0016021,cellular_component integral component of membrane;GO:0030246,molecular_f…	NA
TRINITY_DN19551_c2_g2	3.775	3.959	4.761	9.672	9.302	11.357	-1.40909	5.27012	9.00462e-22	3.58878e-20	5;GO:0003700,molecular_function DNA-binding transcription factor activity;GO:0005634,cellular_component nucleus;GO:0006351,biological_process transcription, DNA-templated;GO:0006355,biological_process regulation of transcription, DNA-templated;GO:0043565,molecular_function sequence-specific DNA binding	HSFF; heat shock transcription factor, other eukaryote; K09419
TRINITY_DN10058_c0_g1	1.255	1.625	1.587	0.119	0.204	0.315	2.70156	2.11165	9.08748e-22	3.61532e-20	3;GO:0004364,molecular_function glutathione transferase activity;GO:0005515,molecular_function protein binding;GO:0009734,biological_process auxin-activated signaling pathway	GST, gst; glutathione S-transferase [EC:2.5.1.18]; K00799
TRINITY_DN20865_c0_g1	8.594	9.423	9.441	2.998	3.173	2.784	1.3338	4.57204	9.34508e-22	3.71116e-20	6;GO:0003839,molecular_function gamma-glutamylcyclotransferase activity;GO:0005737,cellular_component cytoplasm;GO:0006751,biological_process glutathione catabolic process;GO:0010288,biological_process response to lead ion;GO:0016829,molecular_function lyase activity;GO:0046686,biological_process response to cadmium ion	NA
TRINITY_DN12220_c0_g1	0.927	0.967	1.007	0.286	0.239	0.268	1.79003	2.94892	9.6295e-22	3.8173e-20	10;GO:0004857,molecular_function enzyme inhibitor activity;GO:0005576,cellular_component extracellular region;GO:0005618,cellular_component cell wall;GO:0009617,biological_process response to bacterium;GO:0030599,molecular_function pectinesterase activity;GO:0042545,biological_process cell wall modification;GO:0045330,molecular_function aspartyl esterase activity;GO:0045490,biological_process pec…	NA
TRINITY_DN18976_c0_g1	13.943	13.542	13.306	6.175	5.771	6.337	1.19631	5.6066	1.08881e-21	4.30854e-20	13;GO:0005576,cellular_component extracellular region;GO:0005618,cellular_component cell wall;GO:0005794,cellular_component Golgi apparatus;GO:0005829,cellular_component cytosol;GO:0006486,biological_process protein glycosylation;GO:0009506,cellular_component plasmodesma;GO:0009832,biological_process plant-type cell wall biogenesis;GO:0016866,molecular_function intramolecular transferase activity…	RGP, UTM; reversibly glycosylated polypeptide / UDP-arabinopyranose mutase [EC:2.4.1.- 5.4.99.30]; K13379
TRINITY_DN23374_c2_g1	11.239	10.46	10.692	3.867	3.843	4.112	1.26646	4.91093	1.13868e-21	4.49788e-20	4;GO:0003676,molecular_function nucleic acid binding;GO:0003723,molecular_function RNA binding;GO:0005730,cellular_component nucleolus;GO:0006364,biological_process rRNA processing	NCL, NSR1; nucleolin; K11294
TRINITY_DN10827_c0_g1	0.212	0.239	0.183	1.725	1.628	1.491	-2.99805	1.17048	1.17288e-21	4.62477e-20	NA	NA
TRINITY_DN12287_c0_g2	0.512	0.489	0.6	0	0.06	0.023	4.09388	1.005	1.23242e-21	4.85093e-20	3;GO:0005783,cellular_component endoplasmic reticulum;GO:0016036,biological_process cellular response to phosphate starvation;GO:0080040,biological_process positive regulation of cellular response to phosphate starvation	NA
TRINITY_DN17536_c0_g2	0.811	0.858	0.661	1.999	2.167	1.922	-1.48862	4.04909	1.24311e-21	4.88435e-20	7;GO:0004657,molecular_function proline dehydrogenase activity;GO:0005739,cellular_component mitochondrion;GO:0006562,biological_process proline catabolic process;GO:0006970,biological_process response to osmotic stress;GO:0009414,biological_process response to water deprivation;GO:0010133,biological_process proline catabolic process to glutamate;GO:0071949,molecular_function FAD binding	PRODH, fadM, putB; proline dehydrogenase [EC:1.5.5.2]; K00318
TRINITY_DN21000_c2_g1	10.293	10.849	10.631	4.069	3.879	4.287	1.25796	5.96551	1.31211e-21	5.14638e-20	3;GO:0009617,biological_process response to bacterium;GO:0009682,biological_process induced systemic resistance;GO:0009723,biological_process response to ethylene	NA
TRINITY_DN17814_c0_g1	1.313	1.336	1.18	0.464	0.419	0.466	1.41105	4.15854	1.37266e-21	5.37441e-20	8;GO:0000166,molecular_function nucleotide binding;GO:0005524,molecular_function ATP binding;GO:0005886,cellular_component plasma membrane;GO:0007165,biological_process signal transduction;GO:0009626,biological_process plant-type hypersensitive response;GO:0012505,cellular_component endomembrane system;GO:0019897,cellular_component extrinsic component of plasma membrane;GO:0043531,molecular_funct…	RPM1, RPS3; disease resistance protein RPM1; K13457
TRINITY_DN10510_c0_g1	2.626	3.041	4.14	9.518	9.841	8.666	-1.68646	3.47308	1.53115e-21	5.9844e-20	NA	NA
TRINITY_DN21405_c2_g1	47.525	61.307	60.123	18.071	19.275	19.278	1.35905	4.28304	1.62475e-21	6.33907e-20	4;GO:0004058,molecular_function aromatic-L-amino-acid decarboxylase activity;GO:0004837,molecular_function tyrosine decarboxylase activity;GO:0006520,biological_process cellular amino acid metabolic process;GO:0030170,molecular_function pyridoxal phosphate binding	NA
TRINITY_DN20392_c0_g2	3.833	4.318	4.13	1.773	1.724	1.701	1.29087	4.83653	1.85652e-21	7.23066e-20	5;GO:0005337,molecular_function nucleoside transmembrane transporter activity;GO:0005886,cellular_component plasma membrane;GO:0015858,biological_process nucleoside transport;GO:0016021,cellular_component integral component of membrane;GO:1901642,biological_process nucleoside transmembrane transport	SLC29A1_2_3, ENT1_2_3; solute carrier family 29 (equilibrative nucleoside transporter), member 1/2/3; K15014
TRINITY_DN22074_c1_g2	16.347	13.801	11.272	3.403	2.574	3.762	1.9591	3.7644	1.97423e-21	7.67567e-20	6;GO:0003700,molecular_function DNA-binding transcription factor activity;GO:0005634,cellular_component nucleus;GO:0006351,biological_process transcription, DNA-templated;GO:0043565,molecular_function sequence-specific DNA binding;GO:0044212,molecular_function transcription regulatory region DNA binding;GO:0045892,biological_process negative regulation of transcription, DNA-templated	NA
TRINITY_DN19311_c0_g2	2.163	2.034	3.174	0.916	0.658	0.699	1.38135	4.12395	2.02037e-21	7.84138e-20	7;GO:0003951,molecular_function NAD+ kinase activity;GO:0004143,molecular_function diacylglycerol kinase activity;GO:0005524,molecular_function ATP binding;GO:0006952,biological_process defense response;GO:0007205,biological_process protein kinase C-activating G protein-coupled receptor signaling pathway;GO:0009507,cellular_component chloroplast;GO:0016301,molecular_function kinase activity	dgkA, DGK; diacylglycerol kinase (ATP) [EC:2.7.1.107]; K00901
TRINITY_DN23199_c0_g2	1.603	1.546	1.546	3.379	3.364	3.273	-1.19743	5.72369	2.14761e-21	8.32068e-20	10;GO:0004161,molecular_function dimethylallyltranstransferase activity;GO:0004311,molecular_function farnesyltranstransferase activity;GO:0004337,molecular_function geranyltranstransferase activity;GO:0008299,biological_process isoprenoid biosynthetic process;GO:0009507,cellular_component chloroplast;GO:0016117,biological_process carotenoid biosynthetic process;GO:0033384,biological_process gera…	NA
TRINITY_DN15594_c4_g2	153.003	139.516	134.295	28.636	29.834	26.873	2.20505	4.04128	2.24406e-21	8.67923e-20	NA	NA
TRINITY_DN20645_c0_g2	21.802	25.967	28.037	7.9	9.075	9.225	1.4296	6.94918	2.33539e-21	9.01679e-20	2;GO:0005622,cellular_component intracellular;GO:0008270,molecular_function zinc ion binding	NA
TRINITY_DN19678_c0_g1	8.912	9.613	8.179	20.439	19.897	20.233	-1.27992	7.79622	2.71098e-21	1.04488e-19	NA	NA
TRINITY_DN18823_c5_g1	5.436	5.764	5.555	1.939	2.095	2.353	1.28364	5.41317	2.74168e-21	1.05488e-19	23;GO:0000149,molecular_function SNARE binding;GO:0005484,molecular_function SNAP receptor activity;GO:0005802,cellular_component trans-Golgi network;GO:0005886,cellular_component plasma membrane;GO:0006612,biological_process protein targeting to membrane;GO:0006887,biological_process exocytosis;GO:0006906,biological_process vesicle fusion;GO:0006952,biological_process defense response;GO:0009504…	STX1B_2_3; syntaxin 1B/2/3; K08486
TRINITY_DN24024_c2_g2	18.056	15.057	16.43	5.699	5.399	6.022	1.40011	4.51577	2.81038e-21	1.07945e-19	17;GO:0005310,molecular_function dicarboxylic acid transmembrane transporter activity;GO:0005743,cellular_component mitochondrial inner membrane;GO:0006839,biological_process mitochondrial transport;GO:0008272,biological_process sulfate transport;GO:0015116,molecular_function sulfate transmembrane transporter activity;GO:0015117,molecular_function thiosulfate transmembrane transporter activity;GO…	SLC25A11, OGC; solute carrier family 25 (mitochondrial oxoglutarate transporter), member 11; K15104
TRINITY_DN22071_c3_g1	0.212	0.219	0.112	0.88	0.718	0.722	-2.21655	2.4892	2.89184e-21	1.10882e-19	5;GO:0009507,cellular_component chloroplast;GO:0010287,cellular_component plastoglobule;GO:0016702,molecular_function oxidoreductase activity, acting on single donors with incorporation of molecular oxygen, incorporation of two atoms of oxygen;GO:0046872,molecular_function metal ion binding;GO:0055114,biological_process oxidation-reduction process	NCED; 9-cis-epoxycarotenoid dioxygenase [EC:1.13.11.51]; K09840
TRINITY_DN15667_c0_g1	0.154	0.11	0.142	0.631	0.742	0.897	-2.57797	1.83338	2.96171e-21	1.13366e-19	7;GO:0004126,molecular_function cytidine deaminase activity;GO:0005829,cellular_component cytosol;GO:0006216,biological_process cytidine catabolic process;GO:0008270,molecular_function zinc ion binding;GO:0009972,biological_process cytidine deamination;GO:0042803,molecular_function protein homodimerization activity;GO:0047844,molecular_function deoxycytidine deaminase activity	cdd, CDA; cytidine deaminase [EC:3.5.4.5]; K01489
TRINITY_DN11433_c1_g1	1.332	1.406	1.618	3.343	3.46	3.413	-1.33902	4.58076	3.05235e-21	1.16634e-19	7;GO:0005737,cellular_component cytoplasm;GO:0006629,biological_process lipid metabolic process;GO:0008970,molecular_function phospholipase A1 activity;GO:0009507,cellular_component chloroplast;GO:0009650,biological_process UV protection;GO:0016042,biological_process lipid catabolic process;GO:0071493,biological_process cellular response to UV-B	NA
TRINITY_DN13112_c0_g1	6.923	7	5.656	2.26	2.287	2.458	1.35705	4.95651	3.07029e-21	1.17119e-19	5;GO:0005886,cellular_component plasma membrane;GO:0009734,biological_process auxin-activated signaling pathway;GO:0031225,cellular_component anchored component of membrane;GO:0046872,molecular_function metal ion binding;GO:0055114,biological_process oxidation-reduction process	NA
TRINITY_DN23185_c1_g1	2.955	2.872	2.991	0.845	0.994	0.967	1.39078	4.26319	3.19262e-21	1.21577e-19	18;GO:0005634,cellular_component nucleus;GO:0006355,biological_process regulation of transcription, DNA-templated;GO:0006486,biological_process protein glycosylation;GO:0008152,biological_process metabolic process;GO:0009690,biological_process cytokinin metabolic process;GO:0009965,biological_process leaf morphogenesis;GO:0010015,biological_process root morphogenesis;GO:0010083,biological_process…	ZOG1; zeatin O-glucosyltransferase [EC:2.4.1.203]; K13492; TFIIB, GTF2B, SUA7, tfb; transcription initiation factor TFIIB; K03124
TRINITY_DN16990_c0_g2	2.897	2.972	2.574	1.106	0.838	0.745	1.52641	4.80509	3.37092e-21	1.28147e-19	14;GO:0003677,molecular_function DNA binding;GO:0003700,molecular_function DNA-binding transcription factor activity;GO:0005634,cellular_component nucleus;GO:0006351,biological_process transcription, DNA-templated;GO:0006355,biological_process regulation of transcription, DNA-templated;GO:0006952,biological_process defense response;GO:0009723,biological_process response to ethylene;GO:0009751,bio…	NA
TRINITY_DN17916_c0_g1	0.483	0.548	0.417	0.036	0.06	0.047	3.21669	1.394	3.45651e-21	1.31176e-19	NA	NA
TRINITY_DN22622_c0_g2	1.748	1.725	1.668	0.654	0.658	0.582	1.32223	4.42734	3.56321e-21	1.34995e-19	6;GO:0004497,molecular_function monooxygenase activity;GO:0005506,molecular_function iron ion binding;GO:0016021,cellular_component integral component of membrane;GO:0016705,molecular_function oxidoreductase activity, acting on paired donors, with incorporation or reduction of molecular oxygen;GO:0020037,molecular_function heme binding;GO:0055114,biological_process oxidation-reduction process	NA
TRINITY_DN15326_c1_g1	5.726	6.372	6.826	2.32	2.394	2.271	1.33367	5.99815	3.66663e-21	1.38677e-19	7;GO:0005618,cellular_component cell wall;GO:0005886,cellular_component plasma membrane;GO:0016491,molecular_function oxidoreductase activity;GO:0016614,molecular_function oxidoreductase activity, acting on CH-OH group of donors;GO:0048046,cellular_component apoplast;GO:0050660,molecular_function flavin adenine dinucleotide binding;GO:0055114,biological_process oxidation-reduction process	NA
TRINITY_DN17396_c3_g2	2.385	2.204	2.594	5.342	5.794	6.174	-1.32649	4.63713	3.70233e-21	1.3979e-19	NA	NA
TRINITY_DN6320_c0_g1	1.188	1.416	1.546	3.343	3.987	3.96	-1.55665	3.9934	3.75092e-21	1.41384e-19	NA	NA
TRINITY_DN21689_c1_g2	10.978	11.158	11.923	25.019	27.5	28.003	-1.25453	6.11565	3.92255e-21	1.47603e-19	5;GO:0005737,cellular_component cytoplasm;GO:0030001,biological_process metal ion transport;GO:0046872,molecular_function metal ion binding;GO:0046914,molecular_function transition metal ion binding;GO:0046916,biological_process cellular transition metal ion homeostasis	NA
TRINITY_DN19427_c0_g2	1.284	1.117	1.506	0.286	0.287	0.21	2.22624	2.36073	4.86273e-21	1.82673e-19	6;GO:0005737,cellular_component cytoplasm;GO:0005886,cellular_component plasma membrane;GO:0030001,biological_process metal ion transport;GO:0046872,molecular_function metal ion binding;GO:0046914,molecular_function transition metal ion binding;GO:0046916,biological_process cellular transition metal ion homeostasis	NA
TRINITY_DN20828_c0_g1	0.164	0.12	0.112	0.702	0.623	0.513	-2.29135	2.1897	4.90062e-21	1.83786e-19	7;GO:0003676,molecular_function nucleic acid binding;GO:0003964,molecular_function RNA-directed DNA polymerase activity;GO:0004190,molecular_function aspartic-type endopeptidase activity;GO:0004519,molecular_function endonuclease activity;GO:0006310,biological_process DNA recombination;GO:0015074,biological_process DNA integration;GO:0046872,molecular_function metal ion binding	NA
TRINITY_DN15158_c0_g1	2.955	2.473	2.431	0.452	0.227	0.617	2.47709	2.23062	5.14451e-21	1.92607e-19	NA	NA
TRINITY_DN22978_c0_g5	26.254	20.113	29.634	4.021	4.729	4.892	2.31415	2.71186	5.20594e-21	1.9458e-19	3;GO:0008152,biological_process metabolic process;GO:0042802,molecular_function identical protein binding;GO:0050275,molecular_function scopoletin glucosyltransferase activity	NA
TRINITY_DN20170_c0_g1	8.584	7.389	8.901	2.32	3.436	3.902	1.23744	5.09483	5.30362e-21	1.97898e-19	12;GO:0004439,molecular_function phosphatidylinositol-4,5-bisphosphate 5-phosphatase activity;GO:0004445,molecular_function inositol-polyphosphate 5-phosphatase activity;GO:0009737,biological_process response to abscisic acid;GO:0009738,biological_process abscisic acid-activated signaling pathway;GO:0009845,biological_process seed germination;GO:0032957,biological_process inositol trisphosphate m…	NA
TRINITY_DN15274_c0_g1	1.777	1.775	1.974	0.535	0.646	0.582	1.54297	3.53874	5.36331e-21	1.9979e-19	13;GO:0004672,molecular_function protein kinase activity;GO:0004674,molecular_function protein serine/threonine kinase activity;GO:0005524,molecular_function ATP binding;GO:0005634,cellular_component nucleus;GO:0005737,cellular_component cytoplasm;GO:0005886,cellular_component plasma membrane;GO:0006468,biological_process protein phosphorylation;GO:0006952,biological_process defense response;GO:0…	OXI1; serine/threonine-protein kinase OXI1 [EC:2.7.11.1]; K20714
TRINITY_DN23385_c0_g1	11.722	12.574	13.805	5.758	5.938	5.393	1.28872	6.15962	6.10016e-21	2.26858e-19	5;GO:0005802,cellular_component trans-Golgi network;GO:0006952,biological_process defense response;GO:0016021,cellular_component integral component of membrane;GO:0030148,biological_process sphingolipid biosynthetic process;GO:0045140,molecular_function inositol phosphoceramide synthase activity	NA
TRINITY_DN9708_c0_g1	0.029	0	0.031	1.475	1.616	0.967	-5.53387	0.384447	6.71962e-21	2.49479e-19	NA	NA
TRINITY_DN20380_c2_g1	27.267	36.028	36.847	7.269	5.507	6.581	2.11205	2.33481	7.03505e-21	2.60754e-19	NA	NA
TRINITY_DN14449_c0_g2	2.24	2.393	2.35	0.845	0.802	0.78	1.4198	3.87158	7.3274e-21	2.71138e-19	1;GO:0005515,molecular_function protein binding	NA
TRINITY_DN20764_c0_g1	11.365	10.879	11.353	26.613	27.871	27.362	-1.24464	7.86689	7.9406e-21	2.9334e-19	3;GO:0005515,molecular_function protein binding;GO:0016567,biological_process protein ubiquitination;GO:0031463,cellular_component Cul3-RING ubiquitin ligase complex	NA
TRINITY_DN21169_c1_g3	47.844	48.653	46.99	103.408	127.598	120.257	-1.49037	5.01945	8.31343e-21	3.06604e-19	11;GO:0003729,molecular_function mRNA binding;GO:0005634,cellular_component nucleus;GO:0005773,cellular_component vacuole;GO:0005886,cellular_component plasma membrane;GO:0005887,cellular_component integral component of plasma membrane;GO:0009506,cellular_component plasmodesma;GO:0009737,biological_process response to abscisic acid;GO:0015250,molecular_function water channel activity;GO:0016020,c…	PIP; aquaporin PIP; K09872
TRINITY_DN23921_c2_g1	3.659	3.929	3.001	1.273	1.365	1.375	1.36603	4.6365	8.5496e-21	3.14792e-19	4;GO:0003677,molecular_function DNA binding;GO:0005634,cellular_component nucleus;GO:0006351,biological_process transcription, DNA-templated;GO:0006355,biological_process regulation of transcription, DNA-templated	NA
TRINITY_DN13824_c27_g1	33.717	41.652	36.226	74.07	89.598	72.359	-1.28052	4.99059	8.65501e-21	3.18147e-19	7;GO:0005506,molecular_function iron ion binding;GO:0005789,cellular_component endoplasmic reticulum membrane;GO:0016021,cellular_component integral component of membrane;GO:0016099,biological_process monoterpenoid biosynthetic process;GO:0016709,molecular_function oxidoreductase activity, acting on paired donors, with incorporation or reduction of molecular oxygen, NAD(P)H as one donor, and inco…	CYP76B6, G10H; geraniol 8-hydroxylase [EC:1.14.14.83]; K15099
TRINITY_DN23606_c0_g1	4.751	4.049	5.361	2.07	1.688	1.817	1.30067	5.86883	9.8493e-21	3.6145e-19	18;GO:0004497,molecular_function monooxygenase activity;GO:0005506,molecular_function iron ion binding;GO:0005634,cellular_component nucleus;GO:0005737,cellular_component cytoplasm;GO:0005789,cellular_component endoplasmic reticulum membrane;GO:0005829,cellular_component cytosol;GO:0006535,biological_process cysteine biosynthetic process from serine;GO:0009001,molecular_function serine O-acetyltr…	cysE; serine O-acetyltransferase [EC:2.3.1.30]; K00640; CYP71D55; premnaspirodiene oxygenase [EC:1.14.14.151]; K15472; CYP71D12; tabersonine 16-hydroxylase [EC:1.14.14.103]; K12696
TRINITY_DN24166_c0_g1	4.809	3.929	4.191	0.964	1.401	1.188	1.74156	3.31218	9.93206e-21	3.63887e-19	8;GO:0005515,molecular_function protein binding;GO:0005634,cellular_component nucleus;GO:0005829,cellular_component cytosol;GO:0009658,biological_process chloroplast organization;GO:0009908,biological_process flower development;GO:0010224,biological_process response to UV-B;GO:0043496,biological_process regulation of protein homodimerization activity;GO:0080008,cellular_component Cul4-RING E3 ubi…	RFWD2, COP1; E3 ubiquitin-protein ligase RFWD2 [EC:2.3.2.27]; K10143
TRINITY_DN21405_c1_g4	112.112	129.075	133.298	41.425	49.756	47.455	1.22902	5.55801	1.01559e-20	3.71477e-19	6;GO:0004058,molecular_function aromatic-L-amino-acid decarboxylase activity;GO:0004837,molecular_function tyrosine decarboxylase activity;GO:0006520,biological_process cellular amino acid metabolic process;GO:0016831,molecular_function carboxy-lyase activity;GO:0019752,biological_process carboxylic acid metabolic process;GO:0030170,molecular_function pyridoxal phosphate binding	NA
TRINITY_DN9401_c0_g1	3.534	4.218	5.402	0.571	0.419	0.338	3.09601	1.50431	1.08607e-20	3.96604e-19	NA	NA
TRINITY_DN22095_c0_g2	0.56	0.598	0.621	0.214	0.168	0.163	1.69498	3.12997	1.12161e-20	4.08909e-19	NA	NA
TRINITY_DN21566_c1_g1	1.622	1.615	1.984	3.748	3.771	3.762	-1.27578	4.44893	1.24519e-20	4.53221e-19	6;GO:0005773,cellular_component vacuole;GO:0005783,cellular_component endoplasmic reticulum;GO:0009058,biological_process biosynthetic process;GO:0016020,cellular_component membrane;GO:0016788,molecular_function hydrolase activity, acting on ester bonds;GO:0016844,molecular_function strictosidine synthase activity	NA
TRINITY_DN17596_c3_g1	233.85	239.982	234.511	93.914	97.045	87.933	1.21031	8.4233	1.31125e-20	4.76484e-19	5;GO:0003676,molecular_function nucleic acid binding;GO:0003723,molecular_function RNA binding;GO:0006397,biological_process mRNA processing;GO:0009507,cellular_component chloroplast;GO:0030529,cellular_component ribonucleoprotein complex	NCL, NSR1; nucleolin; K11294
TRINITY_DN24118_c11_g1	38.14	35.819	35.718	5.425	5.208	3.064	2.79768	2.28884	1.43222e-20	5.19595e-19	7;GO:0005783,cellular_component endoplasmic reticulum;GO:0005789,cellular_component endoplasmic reticulum membrane;GO:0016021,cellular_component integral component of membrane;GO:0030148,biological_process sphingolipid biosynthetic process;GO:0046872,molecular_function metal ion binding;GO:0052631,molecular_function sphingolipid delta-8 desaturase activity;GO:0070417,biological_process cellular r…	SLD; sphingolipid 8-(E/Z)-desaturase [EC:1.14.19.29]; K21734
TRINITY_DN17280_c7_g1	34.104	32.169	32.93	105.002	110.561	117.683	-1.95585	3.68475	1.5482e-20	5.60757e-19	NA	NA
TRINITY_DN20636_c1_g3	0.686	0.668	0.57	0.119	0.239	0.128	2.00847	2.35223	1.55528e-20	5.62406e-19	10;GO:0005524,molecular_function ATP binding;GO:0005634,cellular_component nucleus;GO:0006351,biological_process transcription, DNA-templated;GO:0006355,biological_process regulation of transcription, DNA-templated;GO:0009624,biological_process response to nematode;GO:0019760,biological_process glucosinolate metabolic process;GO:0032502,biological_process developmental process;GO:0043565,molecula…	NA
TRINITY_DN17280_c3_g3	36.556	26.635	25.667	115.198	99.571	110.962	-2.03159	4.97902	1.55993e-20	5.63172e-19	3;GO:0035251,molecular_function UDP-glucosyltransferase activity;GO:0102970,molecular_function 7-deoxyloganetic acid glucosyltransferase activity;GO:1900994,biological_process (-)-secologanin biosynthetic process	UGT8, UGT709C2; 7-deoxyloganetic acid glucosyltransferase [EC:2.4.1.323]; K21373
TRINITY_DN16155_c3_g1	51.716	59.292	63.572	122.503	124.748	118.906	-1.22008	7.07835	1.58649e-20	5.7183e-19	4;GO:0004022,molecular_function alcohol dehydrogenase (NAD) activity;GO:0005829,cellular_component cytosol;GO:0008270,molecular_function zinc ion binding;GO:0055114,biological_process oxidation-reduction process	frmA, ADH5, adhC; S-(hydroxymethyl)glutathione dehydrogenase / alcohol dehydrogenase [EC:1.1.1.284 1.1.1.1]; K00121
TRINITY_DN13269_c0_g2	145.848	169.681	159.311	321.467	333.3	341.342	-1.21961	7.28488	1.65678e-20	5.96199e-19	8;GO:0009507,cellular_component chloroplast;GO:0009534,cellular_component chloroplast thylakoid;GO:0009535,cellular_component chloroplast thylakoid membrane;GO:0009543,cellular_component chloroplast thylakoid lumen;GO:0009579,cellular_component thylakoid;GO:0010206,biological_process photosystem II repair;GO:0010207,biological_process photosystem II assembly;GO:0071484,biological_process cellular…	psb27; photosystem II Psb27 protein; K08902
TRINITY_DN8684_c0_g1	0.869	1.037	1.119	2.796	2.813	2.959	-1.61696	3.17887	1.70723e-20	6.13363e-19	3;GO:0005576,cellular_component extracellular region;GO:0006952,biological_process defense response;GO:0009607,biological_process response to biotic stimulus	NA
TRINITY_DN13476_c1_g1	23.511	23.892	25.748	8.078	10.164	9.365	1.27592	5.37236	1.7254e-20	6.18891e-19	17;GO:0005310,molecular_function dicarboxylic acid transmembrane transporter activity;GO:0005743,cellular_component mitochondrial inner membrane;GO:0006839,biological_process mitochondrial transport;GO:0008272,biological_process sulfate transport;GO:0015116,molecular_function sulfate transmembrane transporter activity;GO:0015117,molecular_function thiosulfate transmembrane transporter activity;GO…	SLC25A11, OGC; solute carrier family 25 (mitochondrial oxoglutarate transporter), member 11; K15104
TRINITY_DN15563_c36_g1	59.044	77.81	64.243	17.905	21.011	24.217	1.46562	4.74936	1.83022e-20	6.55431e-19	4;GO:0006950,biological_process response to stress;GO:0009228,biological_process thiamine biosynthetic process;GO:0009507,cellular_component chloroplast;GO:0046872,molecular_function metal ion binding	THI4, THI1; cysteine-dependent adenosine diphosphate thiazole synthase [EC:2.4.2.60]; K03146
TRINITY_DN20923_c1_g1	12.282	14.728	11.831	4.604	4.609	4.962	1.35673	4.6055	1.89492e-20	6.77509e-19	6;GO:0005789,cellular_component endoplasmic reticulum membrane;GO:0006636,biological_process unsaturated fatty acid biosynthetic process;GO:0016021,cellular_component integral component of membrane;GO:0016717,molecular_function oxidoreductase activity, acting on paired donors, with oxidation of a pair of donors resulting in the reduction of molecular oxygen to two molecules of water;GO:0055114,bi…	NA
TRINITY_DN17648_c0_g1	2.346	2.214	2.33	0.738	0.778	0.769	1.3068	4.44224	1.90089e-20	6.78552e-19	7;GO:0004345,molecular_function glucose-6-phosphate dehydrogenase activity;GO:0006006,biological_process glucose metabolic process;GO:0009051,biological_process pentose-phosphate shunt, oxidative branch;GO:0009507,cellular_component chloroplast;GO:0009570,cellular_component chloroplast stroma;GO:0050661,molecular_function NADP binding;GO:0055114,biological_process oxidation-reduction process	G6PD, zwf; glucose-6-phosphate 1-dehydrogenase [EC:1.1.1.49 1.1.1.363]; K00036
TRINITY_DN11181_c0_g1	0.55	0.588	0.509	0.036	0.012	0	4.80205	0.589348	2.04408e-20	7.285e-19	NA	NA
TRINITY_DN11327_c0_g1	395.379	355.097	383.018	88.656	97.739	111.591	1.72413	6.47741	2.18995e-20	7.79237e-19	2;GO:0003723,molecular_function RNA binding;GO:0005634,cellular_component nucleus	NA
TRINITY_DN17560_c0_g1	9.115	8.895	10.997	18.179	21.346	19.173	-1.29101	5.34762	2.3662e-20	8.40605e-19	8;GO:0005634,cellular_component nucleus;GO:0005737,cellular_component cytoplasm;GO:0006950,biological_process response to stress;GO:0009415,biological_process response to water;GO:0010555,biological_process response to mannitol;GO:0042631,biological_process cellular response to water deprivation;GO:0071472,biological_process cellular response to salt stress;GO:0071482,biological_process cellular …	NA
TRINITY_DN17121_c0_g1	1.12	1.137	1.048	0.262	0.395	0.326	1.63752	3.51637	2.48377e-20	8.80965e-19	3;GO:0005886,cellular_component plasma membrane;GO:0009860,biological_process pollen tube growth;GO:0031347,biological_process regulation of defense response	NA
TRINITY_DN21215_c0_g1	13.199	14.659	14.415	29.695	31.223	29.925	-1.22832	6.78734	2.66599e-20	9.44092e-19	NA	NA
TRINITY_DN21390_c0_g1	0.377	0.469	0.448	0.131	0.096	0.082	2.00282	2.78477	2.74774e-20	9.71495e-19	7;GO:0003677,molecular_function DNA binding;GO:0003700,molecular_function DNA-binding transcription factor activity;GO:0005634,cellular_component nucleus;GO:0006351,biological_process transcription, DNA-templated;GO:0006355,biological_process regulation of transcription, DNA-templated;GO:0007623,biological_process circadian rhythm;GO:0009909,biological_process regulation of flower development	NA
TRINITY_DN15594_c4_g1	850.593	813.502	800.217	194.11	232.173	223.298	1.71148	7.16136	2.80705e-20	9.90887e-19	NA	NA
TRINITY_DN13995_c0_g1	0.628	0.828	0.794	0.095	0.18	0.175	2.277	2.4271	2.99003e-20	1.05381e-18	2;GO:0009793,biological_process embryo development ending in seed dormancy;GO:0030246,molecular_function carbohydrate binding	NA
TRINITY_DN14095_c1_g1	2.366	2.543	2.228	0.773	0.754	0.827	1.48277	3.61902	3.02413e-20	1.06414e-18	2;GO:0004860,molecular_function protein kinase inhibitor activity;GO:0007049,biological_process cell cycle	NA
TRINITY_DN22403_c0_g1	3.766	3.979	4.425	1.368	1.353	1.642	1.36304	4.56252	3.15373e-20	1.10799e-18	9;GO:0006631,biological_process fatty acid metabolic process;GO:0009247,biological_process glycolipid biosynthetic process;GO:0009707,cellular_component chloroplast outer membrane;GO:0016036,biological_process cellular response to phosphate starvation;GO:0016758,molecular_function transferase activity, transferring hexosyl groups;GO:0019374,biological_process galactolipid metabolic process;GO:003…	MGD; 1,2-diacylglycerol 3-beta-galactosyltransferase [EC:2.4.1.46]; K03715
TRINITY_DN21946_c3_g4	83.531	90.145	74.457	42.127	44.177	53.582	1.2218	6.02616	3.21658e-20	1.12829e-18	12;GO:0000981,molecular_function DNA-binding transcription factor activity, RNA polymerase II-specific;GO:0001135,molecular_function RNA polymerase II transcription regulator recruiting activity;GO:0003700,molecular_function DNA-binding transcription factor activity;GO:0005634,cellular_component nucleus;GO:0006351,biological_process transcription, DNA-templated;GO:0006357,biological_process regul…	MYBP; transcription factor MYB, plant; K09422
TRINITY_DN18002_c0_g1	1.651	1.795	1.638	0.512	0.491	0.443	1.64478	3.1572	3.25203e-20	1.13893e-18	NA	NA
TRINITY_DN21551_c0_g1	2.549	2.473	2.553	5.199	5.184	5.451	-1.15028	5.55349	3.4512e-20	1.20678e-18	7;GO:0005739,cellular_component mitochondrion;GO:0008453,molecular_function alanine-glyoxylate transaminase activity;GO:0008483,molecular_function transaminase activity;GO:0009853,biological_process photorespiration;GO:0030170,molecular_function pyridoxal phosphate binding;GO:0042802,molecular_function identical protein binding;GO:0043562,biological_process cellular response to nitrogen levels	AGXT2; alanine-glyoxylate transaminase / (R)-3-amino-2-methylpropionate-pyruvate transaminase [EC:2.6.1.44 2.6.1.40]; K00827
TRINITY_DN21689_c1_g1	0.328	0.499	0.153	5.96	4.92	4.391	-4.07199	0.587127	3.52697e-20	1.23134e-18	NA	NA
TRINITY_DN17407_c0_g2	1.39	1.316	1.618	0.428	0.539	0.384	1.56859	4.15788	3.70485e-20	1.29141e-18	10;GO:0000145,cellular_component exocyst;GO:0005576,cellular_component extracellular region;GO:0005829,cellular_component cytosol;GO:0005886,cellular_component plasma membrane;GO:0006887,biological_process exocytosis;GO:0012505,cellular_component endomembrane system;GO:0015031,biological_process protein transport;GO:0070062,cellular_component extracellular exosome;GO:1903533,biological_process re…	EXOC7, EXO70; exocyst complex component 7; K07195
TRINITY_DN15272_c2_g1	0.126	0.15	0.163	0.642	0.682	0.676	-2.3913	1.65384	3.89294e-20	1.35485e-18	10;GO:0004553,molecular_function hydrolase activity, hydrolyzing O-glycosyl compounds;GO:0005618,cellular_component cell wall;GO:0005975,biological_process carbohydrate metabolic process;GO:0006073,biological_process cellular glucan metabolic process;GO:0010411,biological_process xyloglucan metabolic process;GO:0016762,molecular_function xyloglucan:xyloglucosyl transferase activity;GO:0016998,bio…	E2.4.1.207; xyloglucan:xyloglucosyl transferase [EC:2.4.1.207]; K08235
TRINITY_DN20923_c3_g3	158.777	139.875	124.773	34.013	36.263	34.013	1.8371	4.99347	4.27256e-20	1.48465e-18	6;GO:0005789,cellular_component endoplasmic reticulum membrane;GO:0006636,biological_process unsaturated fatty acid biosynthetic process;GO:0016021,cellular_component integral component of membrane;GO:0031090,cellular_component organelle membrane;GO:0045485,molecular_function omega-6 fatty acid desaturase activity;GO:0102985,molecular_function Delta12-fatty-acid desaturase activity	FAD2; omega-6 fatty acid desaturase / acyl-lipid omega-6 desaturase (Delta-12 desaturase) [EC:1.14.19.6 1.14.19.22]; K10256
TRINITY_DN23917_c0_g2	0.734	0.638	0.56	1.951	1.82	1.864	-1.65376	2.91684	4.42458e-20	1.53507e-18	NA	NA
TRINITY_DN10328_c0_g1	2.771	2.802	3.968	0.904	0.982	0.909	1.6761	4.17845	4.65562e-20	1.61272e-18	NA	NA
TRINITY_DN10954_c0_g1	8.671	8.506	8.24	3.355	3.759	3.401	1.18297	5.54367	4.90134e-20	1.69519e-18	11;GO:0004568,molecular_function chitinase activity;GO:0005576,cellular_component extracellular region;GO:0005618,cellular_component cell wall;GO:0005975,biological_process carbohydrate metabolic process;GO:0006032,biological_process chitin catabolic process;GO:0008061,molecular_function chitin binding;GO:0008843,molecular_function endochitinase activity;GO:0009651,biological_process response to …	E3.2.1.14; chitinase [EC:3.2.1.14]; K01183
TRINITY_DN16610_c0_g2	0.435	0.349	0.315	0.036	0.06	0.047	2.83102	1.63633	4.95923e-20	1.71255e-18	4;GO:0004518,molecular_function nuclease activity;GO:0005634,cellular_component nucleus;GO:0016788,molecular_function hydrolase activity, acting on ester bonds;GO:0046872,molecular_function metal ion binding	NA
TRINITY_DN23688_c7_g1	74.049	83.704	99.788	205.222	209.522	204.731	-1.51878	4.45958	5.21188e-20	1.79701e-18	NA	NA
TRINITY_DN18530_c0_g2	2.173	2.074	2.004	0.678	0.874	0.757	1.32254	4.59702	5.34013e-20	1.83838e-18	10;GO:0004672,molecular_function protein kinase activity;GO:0004674,molecular_function protein serine/threonine kinase activity;GO:0005524,molecular_function ATP binding;GO:0005886,cellular_component plasma membrane;GO:0006468,biological_process protein phosphorylation;GO:0006979,biological_process response to oxidative stress;GO:0009816,biological_process defense response to bacterium, incompati…	NA
TRINITY_DN15440_c0_g1	0.657	0.828	0.865	0.095	0.108	0.105	2.81158	1.61662	5.60894e-20	1.92793e-18	14;GO:0000139,cellular_component Golgi membrane;GO:0005768,cellular_component endosome;GO:0005794,cellular_component Golgi apparatus;GO:0005802,cellular_component trans-Golgi network;GO:0005886,cellular_component plasma membrane;GO:0008460,molecular_function dTDP-glucose 4,6-dehydratase activity;GO:0016020,cellular_component membrane;GO:0016021,cellular_component integral component of membrane;GO…	UXS1, uxs; UDP-glucuronate decarboxylase [EC:4.1.1.35]; K08678
TRINITY_DN15833_c0_g1	17.061	18.877	18.576	7.257	7.351	7.327	1.21337	6.95554	5.86492e-20	2.01281e-18	7;GO:0005381,molecular_function iron ion transmembrane transporter activity;GO:0005739,cellular_component mitochondrion;GO:0005743,cellular_component mitochondrial inner membrane;GO:0006839,biological_process mitochondrial transport;GO:0016021,cellular_component integral component of membrane;GO:0048250,biological_process iron import into the mitochondrion;GO:0055072,biological_process iron ion h…	SLC25A28_37, MFRN; solute carrier family 25 (mitochondrial iron transporter), member 28/37; K15113
TRINITY_DN17915_c3_g3	7.86	8.336	8.393	16.537	16.952	19.092	-1.21236	5.83487	6.1381e-20	2.10332e-18	7;GO:0005887,cellular_component integral component of plasma membrane;GO:0008519,molecular_function ammonium transmembrane transporter activity;GO:0009624,biological_process response to nematode;GO:0015695,biological_process organic cation transport;GO:0015696,biological_process ammonium transport;GO:0015843,biological_process methylammonium transport;GO:0072488,biological_process ammonium transm…	NA
TRINITY_DN13386_c0_g1	0.879	0.878	0.804	0.214	0.239	0.21	1.83378	2.60044	6.27028e-20	2.1453e-18	6;GO:0004806,molecular_function triglyceride lipase activity;GO:0006629,biological_process lipid metabolic process;GO:0008970,molecular_function phospholipase A1 activity;GO:0009507,cellular_component chloroplast;GO:0016042,biological_process lipid catabolic process;GO:0047714,molecular_function galactolipase activity	NA
TRINITY_DN19646_c0_g1	0.222	0.329	0.295	0.88	1.018	0.862	-1.97353	2.68932	6.29492e-20	2.15042e-18	4;GO:0000166,molecular_function nucleotide binding;GO:0005515,molecular_function protein binding;GO:0006281,biological_process DNA repair;GO:0009507,cellular_component chloroplast	NA
TRINITY_DN13824_c13_g1	107.631	140.353	144.896	242.412	280.24	245.64	-1.18083	6.70959	6.32392e-20	2.15702e-18	7;GO:0005506,molecular_function iron ion binding;GO:0005789,cellular_component endoplasmic reticulum membrane;GO:0016021,cellular_component integral component of membrane;GO:0016099,biological_process monoterpenoid biosynthetic process;GO:0016709,molecular_function oxidoreductase activity, acting on paired donors, with incorporation or reduction of molecular oxygen, NAD(P)H as one donor, and inco…	CYP76B6, G10H; geraniol 8-hydroxylase [EC:1.14.14.83]; K15099
TRINITY_DN15850_c0_g1	1.41	1.486	2.014	6.46	4.885	6.558	-1.67054	3.31297	6.68111e-20	2.27536e-18	NA	NA
TRINITY_DN19376_c0_g1	1.284	1.266	1.312	0.464	0.347	0.396	1.58993	3.64203	6.71293e-20	2.28271e-18	23;GO:0005524,molecular_function ATP binding;GO:0005739,cellular_component mitochondrion;GO:0005829,cellular_component cytosol;GO:0005886,cellular_component plasma membrane;GO:0006457,biological_process protein folding;GO:0006458,biological_process 'de novo' protein folding;GO:0007005,biological_process mitochondrion organization;GO:0008219,biological_process cell death;GO:0009409,biological_proc…	groEL, HSPD1; chaperonin GroEL; K04077
TRINITY_DN13009_c0_g1	28.503	26.395	26.654	11.385	12.032	12.464	1.19717	7.0457	7.18597e-20	2.43983e-18	10;GO:0000373,biological_process Group II intron splicing;GO:0003676,molecular_function nucleic acid binding;GO:0003723,molecular_function RNA binding;GO:0004386,molecular_function helicase activity;GO:0005524,molecular_function ATP binding;GO:0005634,cellular_component nucleus;GO:0008270,molecular_function zinc ion binding;GO:0009570,cellular_component chloroplast stroma;GO:0009658,biological_pr…	DDX21; ATP-dependent RNA helicase DDX21 [EC:3.6.4.13]; K16911
TRINITY_DN20132_c1_g2	2.81	2.633	2.706	1.083	1.066	1.025	1.25246	4.47135	7.24344e-20	2.45559e-18	6;GO:0003993,molecular_function acid phosphatase activity;GO:0005576,cellular_component extracellular region;GO:0005615,cellular_component extracellular space;GO:0016787,molecular_function hydrolase activity;GO:0030145,molecular_function manganese ion binding;GO:0046872,molecular_function metal ion binding	NA
TRINITY_DN24089_c1_g2	43.788	39.289	45.067	19.368	18.497	22.248	1.21279	7.73437	7.64977e-20	2.58939e-18	9;GO:0005471,molecular_function ATP:ADP antiporter activity;GO:0005524,molecular_function ATP binding;GO:0005737,cellular_component cytoplasm;GO:0006862,biological_process nucleotide transport;GO:0009507,cellular_component chloroplast;GO:0009536,cellular_component plastid;GO:0009941,cellular_component chloroplast envelope;GO:0016021,cellular_component integral component of membrane;GO:0031969,cel…	TC.AAA; ATP:ADP antiporter, AAA family; K03301
TRINITY_DN17682_c1_g2	0.483	0.499	0.895	0.036	0.12	0.023	3.56257	1.4319	7.71076e-20	2.60607e-18	NA	NA
TRINITY_DN17989_c0_g1	7.068	7.05	7.162	2.831	2.861	3.192	1.19464	5.8203	8.00918e-20	2.70282e-18	12;GO:0000139,cellular_component Golgi membrane;GO:0000271,biological_process polysaccharide biosynthetic process;GO:0005794,cellular_component Golgi apparatus;GO:0008152,biological_process metabolic process;GO:0009056,biological_process catabolic process;GO:0016021,cellular_component integral component of membrane;GO:0016757,molecular_function transferase activity, transferring glycosyl groups;G…	NA
TRINITY_DN22771_c1_g2	0.367	0.389	0.336	0.012	0.012	0.023	4.51033	0.677111	8.64546e-20	2.91313e-18	5;GO:0009686,biological_process gibberellin biosynthetic process;GO:0016491,molecular_function oxidoreductase activity;GO:0045543,molecular_function gibberellin 2-beta-dioxygenase activity;GO:0046872,molecular_function metal ion binding;GO:0055114,biological_process oxidation-reduction process	NA
TRINITY_DN21961_c0_g2	2.462	1.994	2.035	3.938	4.262	5.475	-1.28207	5.24195	9.23749e-20	3.10791e-18	8;GO:0003700,molecular_function DNA-binding transcription factor activity;GO:0005634,cellular_component nucleus;GO:0006351,biological_process transcription, DNA-templated;GO:0006355,biological_process regulation of transcription, DNA-templated;GO:0007275,biological_process multicellular organism development;GO:0043565,molecular_function sequence-specific DNA binding;GO:0048366,biological_process …	NA
TRINITY_DN23296_c1_g1	1.371	1.695	1.567	0.607	0.515	0.513	1.49205	3.70981	9.30955e-20	3.12742e-18	1;GO:0030247,molecular_function polysaccharide binding	NA
TRINITY_DN21757_c0_g2	1.149	1.167	1.16	0.333	0.419	0.338	1.57534	3.33746	9.55212e-20	3.20407e-18	6;GO:0004553,molecular_function hydrolase activity, hydrolyzing O-glycosyl compounds;GO:0005975,biological_process carbohydrate metabolic process;GO:0008810,molecular_function cellulase activity;GO:0016021,cellular_component integral component of membrane;GO:0030245,biological_process cellulose catabolic process;GO:0071555,biological_process cell wall organization	NA
TRINITY_DN22022_c3_g3	10.602	10.082	11.007	4.188	3.065	4.135	1.36028	4.686	9.58517e-20	3.21031e-18	6;GO:0004478,molecular_function methionine adenosyltransferase activity;GO:0005524,molecular_function ATP binding;GO:0005737,cellular_component cytoplasm;GO:0006556,biological_process S-adenosylmethionine biosynthetic process;GO:0006730,biological_process one-carbon metabolic process;GO:0046872,molecular_function metal ion binding	NA
TRINITY_DN15522_c0_g1	2.153	2.284	2.34	0.595	0.862	0.711	1.54346	3.86499	9.9561e-20	3.32953e-18	3;GO:0000479,biological_process endonucleolytic cleavage of tricistronic rRNA transcript (SSU-rRNA, 5.8S rRNA, LSU-rRNA);GO:0004521,molecular_function endoribonuclease activity;GO:0005730,cellular_component nucleolus	RCL1; RNA 3'-terminal phosphate cyclase-like protein; K11108
TRINITY_DN13824_c25_g1	271.835	323.127	292.63	603.543	656.029	587.04	-1.27339	7.44705	1.06881e-19	3.56895e-18	7;GO:0005506,molecular_function iron ion binding;GO:0005789,cellular_component endoplasmic reticulum membrane;GO:0016021,cellular_component integral component of membrane;GO:0016099,biological_process monoterpenoid biosynthetic process;GO:0016709,molecular_function oxidoreductase activity, acting on paired donors, with incorporation or reduction of molecular oxygen, NAD(P)H as one donor, and inco…	CYP76B6, G10H; geraniol 8-hydroxylase [EC:1.14.14.83]; K15099
TRINITY_DN17280_c4_g1	43.373	33.725	44.446	116.852	127.609	111.486	-1.73435	4.47664	1.16473e-19	3.88342e-18	3;GO:0035251,molecular_function UDP-glucosyltransferase activity;GO:0102970,molecular_function 7-deoxyloganetic acid glucosyltransferase activity;GO:1900994,biological_process (-)-secologanin biosynthetic process	UGT8, UGT709C2; 7-deoxyloganetic acid glucosyltransferase [EC:2.4.1.323]; K21373
TRINITY_DN17598_c0_g1	3.254	3.311	2.92	1.297	1.233	1.235	1.22637	4.92419	1.16729e-19	3.88613e-18	6;GO:0000139,cellular_component Golgi membrane;GO:0005509,molecular_function calcium ion binding;GO:0015031,biological_process protein transport;GO:0016021,cellular_component integral component of membrane;GO:0030665,cellular_component clathrin-coated vesicle membrane;GO:0031902,cellular_component late endosome membrane	NA
TRINITY_DN18396_c0_g1	156.798	139.596	219.699	28.362	28.445	30.554	2.29768	3.33418	1.17693e-19	3.91237e-18	NA	NA
TRINITY_DN18399_c1_g3	11.229	12.086	11.73	4.461	4.657	4.927	1.21092	5.95145	1.20112e-19	3.98681e-18	13;GO:0000289,biological_process nuclear-transcribed mRNA poly(A) tail shortening;GO:0000932,cellular_component P-body;GO:0003723,molecular_function RNA binding;GO:0004535,molecular_function poly(A)-specific ribonuclease activity;GO:0005634,cellular_component nucleus;GO:0006351,biological_process transcription, DNA-templated;GO:0006355,biological_process regulation of transcription, DNA-templated…	CNOT7_8, CAF1, POP2; CCR4-NOT transcription complex subunit 7/8; K12581
TRINITY_DN17139_c0_g1	0.241	0.359	0.366	0.036	0.024	0.023	3.37761	1.44688	1.33716e-19	4.43175e-18	NA	NA
TRINITY_DN22750_c0_g1	0.917	0.947	0.885	0.321	0.311	0.315	1.36271	3.82572	1.53139e-19	5.06793e-18	21;GO:0003723,molecular_function RNA binding;GO:0004519,molecular_function endonuclease activity;GO:0004672,molecular_function protein kinase activity;GO:0004674,molecular_function protein serine/threonine kinase activity;GO:0004714,molecular_function transmembrane receptor protein tyrosine kinase activity;GO:0005515,molecular_function protein binding;GO:0005524,molecular_function ATP binding;GO:…	E2.7.11.-; protein-serine/threonine kinase [EC:2.7.11.-]; K08286; E2.7.1.-; kinase [EC:2.7.1.-]; K00924
TRINITY_DN13557_c0_g1	2.424	2.313	2.075	0.631	0.67	0.722	1.63861	3.05334	1.57661e-19	5.20984e-18	2;GO:0005739,cellular_component mitochondrion;GO:0005759,cellular_component mitochondrial matrix	C1QBP; complement component 1 Q subcomponent-binding protein, mitochondrial; K15414
TRINITY_DN22403_c0_g2	8.024	8.326	8.362	3.165	3.352	3.064	1.22017	6.05888	1.61075e-19	5.31476e-18	9;GO:0006631,biological_process fatty acid metabolic process;GO:0009247,biological_process glycolipid biosynthetic process;GO:0009707,cellular_component chloroplast outer membrane;GO:0016036,biological_process cellular response to phosphate starvation;GO:0016758,molecular_function transferase activity, transferring hexosyl groups;GO:0019374,biological_process galactolipid metabolic process;GO:003…	MGD; 1,2-diacylglycerol 3-beta-galactosyltransferase [EC:2.4.1.46]; K03715
TRINITY_DN9945_c0_g1	1.584	1.735	1.77	4.164	3.999	4.426	-1.42573	3.56401	1.615e-19	5.32087e-18	NA	NA
TRINITY_DN18888_c0_g1	2.462	1.825	2.136	4.485	4.023	4.228	-1.22572	4.76391	1.63106e-19	5.36584e-18	8;GO:0004857,molecular_function enzyme inhibitor activity;GO:0005623,cellular_component cell;GO:0009507,cellular_component chloroplast;GO:0010214,biological_process seed coat development;GO:0045454,biological_process cell redox homeostasis;GO:0046910,molecular_function pectinesterase inhibitor activity;GO:0048046,cellular_component apoplast;GO:0055114,biological_process oxidation-reduction process	NA
TRINITY_DN18323_c2_g2	1.979	2.024	1.872	0.738	0.67	0.804	1.31003	4.38846	1.75509e-19	5.76536e-18	14;GO:0005506,molecular_function iron ion binding;GO:0009639,biological_process response to red or far red light;GO:0009687,biological_process abscisic acid metabolic process;GO:0010114,biological_process response to red light;GO:0010268,biological_process brassinosteroid homeostasis;GO:0010295,molecular_function (+)-abscisic acid 8'-hydroxylase activity;GO:0016021,cellular_component integral com…	CYP707A; (+)-abscisic acid 8'-hydroxylase [EC:1.14.14.137]; K09843
TRINITY_DN11194_c3_g1	63.022	79.336	67.356	17.179	17.503	21.153	1.67299	3.77595	1.88369e-19	6.17868e-18	2;GO:0003723,molecular_function RNA binding;GO:0005634,cellular_component nucleus	NA
TRINITY_DN20965_c2_g2	13.981	17.87	14.832	31.039	35.269	34.63	-1.28081	4.57967	1.89366e-19	6.20222e-18	8;GO:0005887,cellular_component integral component of plasma membrane;GO:0009705,cellular_component plant-type vacuole membrane;GO:0015250,molecular_function water channel activity;GO:0015267,molecular_function channel activity;GO:0016020,cellular_component membrane;GO:0034220,biological_process ion transmembrane transport;GO:0042807,cellular_component central vacuole;GO:0055085,biological_proces…	TIP; aquaporin TIP; K09873
TRINITY_DN23387_c3_g1	0.019	0.04	0.031	0.178	0.18	0.175	-2.65364	1.40092	1.98599e-19	6.49508e-18	7;GO:0004672,molecular_function protein kinase activity;GO:0004674,molecular_function protein serine/threonine kinase activity;GO:0005515,molecular_function protein binding;GO:0005524,molecular_function ATP binding;GO:0005886,cellular_component plasma membrane;GO:0006468,biological_process protein phosphorylation;GO:0016021,cellular_component integral component of membrane	NA
TRINITY_DN10599_c0_g2	0.985	1.256	1.343	0.214	0.132	0.128	2.79385	1.59924	2.25401e-19	7.36079e-18	NA	NA
TRINITY_DN13714_c0_g1	2.288	2.662	2.513	0.833	0.898	0.955	1.36745	4.31732	2.43483e-19	7.93961e-18	7;GO:0004097,molecular_function catechol oxidase activity;GO:0008152,biological_process metabolic process;GO:0009543,cellular_component chloroplast thylakoid lumen;GO:0016491,molecular_function oxidoreductase activity;GO:0046148,biological_process pigment biosynthetic process;GO:0046872,molecular_function metal ion binding;GO:0055114,biological_process oxidation-reduction process	NA
TRINITY_DN23111_c1_g1	0.463	0.489	0.498	0.071	0.108	0.07	2.3672	2.08207	2.44064e-19	7.9469e-18	11;GO:0005381,molecular_function iron ion transmembrane transporter activity;GO:0005384,molecular_function manganese ion transmembrane transporter activity;GO:0005783,cellular_component endoplasmic reticulum;GO:0005789,cellular_component endoplasmic reticulum membrane;GO:0006880,biological_process intracellular sequestering of iron ion;GO:0010168,cellular_component ER body;GO:0016020,cellular_com…	NA
TRINITY_DN20205_c0_g2	1.535	1.885	2.055	0.69	0.611	0.559	1.4518	5.03514	2.59759e-19	8.44559e-18	6;GO:0003723,molecular_function RNA binding;GO:0004519,molecular_function endonuclease activity;GO:0005509,molecular_function calcium ion binding;GO:0008270,molecular_function zinc ion binding;GO:0009451,biological_process RNA modification;GO:0043231,cellular_component intracellular membrane-bounded organelle	NA
TRINITY_DN19560_c0_g1	3.486	3.4	3.947	1.57	1.473	1.375	1.24997	5.09413	2.65554e-19	8.62138e-18	11;GO:0003677,molecular_function DNA binding;GO:0003700,molecular_function DNA-binding transcription factor activity;GO:0005634,cellular_component nucleus;GO:0006351,biological_process transcription, DNA-templated;GO:0006355,biological_process regulation of transcription, DNA-templated;GO:0009507,cellular_component chloroplast;GO:0009965,biological_process leaf morphogenesis;GO:0030154,biological…	NA
TRINITY_DN13824_c9_g1	55.771	51.893	53.155	112.105	116.104	119.756	-1.28216	6.22748	2.67651e-19	8.67682e-18	7;GO:0005506,molecular_function iron ion binding;GO:0005789,cellular_component endoplasmic reticulum membrane;GO:0016021,cellular_component integral component of membrane;GO:0016099,biological_process monoterpenoid biosynthetic process;GO:0016709,molecular_function oxidoreductase activity, acting on paired donors, with incorporation or reduction of molecular oxygen, NAD(P)H as one donor, and inco…	CYP76B6, G10H; geraniol 8-hydroxylase [EC:1.14.14.83]; K15099
TRINITY_DN19173_c1_g3	1.893	2.224	2.116	4.735	5.064	4.589	-1.32618	4.24721	2.81391e-19	9.10895e-18	NA	NA
TRINITY_DN31145_c0_g1	713.31	829.686	740.725	278.329	306.627	290.474	1.19802	8.55984	3.06856e-19	9.91068e-18	4;GO:0006950,biological_process response to stress;GO:0009228,biological_process thiamine biosynthetic process;GO:0009507,cellular_component chloroplast;GO:0046872,molecular_function metal ion binding	THI4, THI1; cysteine-dependent adenosine diphosphate thiazole synthase [EC:2.4.2.60]; K03146
TRINITY_DN23683_c31_g1	55.327	78.279	71.029	129.201	139.246	121.76	-1.17213	4.95348	3.07049e-19	9.91068e-18	6;GO:0006979,biological_process response to oxidative stress;GO:0009506,cellular_component plasmodesma;GO:0016757,molecular_function transferase activity, transferring glycosyl groups;GO:0034484,biological_process raffinose catabolic process;GO:0052692,molecular_function raffinose alpha-galactosidase activity;GO:0080167,biological_process response to karrikin	E2.4.1.82; raffinose synthase [EC:2.4.1.82]; K06617
TRINITY_DN13787_c0_g1	1.226	0.828	1.109	2.724	2.287	2.854	-1.59269	3.53432	3.16625e-19	1.0205e-17	5;GO:0003006,biological_process developmental process involved in reproduction;GO:0009553,biological_process embryo sac development;GO:0009555,biological_process pollen development;GO:0010183,biological_process pollen tube guidance;GO:0048443,biological_process stamen development	NA
TRINITY_DN21762_c0_g1	0.183	0.229	0.224	0.012	0.036	0.023	3.04262	1.24745	3.29209e-19	1.05952e-17	11;GO:0001653,molecular_function peptide receptor activity;GO:0004383,molecular_function guanylate cyclase activity;GO:0004672,molecular_function protein kinase activity;GO:0004674,molecular_function protein serine/threonine kinase activity;GO:0005515,molecular_function protein binding;GO:0005524,molecular_function ATP binding;GO:0005886,cellular_component plasma membrane;GO:0006468,biological_pr…	NA
TRINITY_DN15738_c0_g2	0.763	0.887	0.824	0.155	0.144	0.082	2.61776	1.55421	3.29863e-19	1.06009e-17	NA	NA
TRINITY_DN22568_c1_g1	11.075	13.352	15.087	4.699	4.849	5.009	1.37287	6.28457	3.4518e-19	1.10771e-17	4;GO:0003677,molecular_function DNA binding;GO:0005634,cellular_component nucleus;GO:0006351,biological_process transcription, DNA-templated;GO:0006355,biological_process regulation of transcription, DNA-templated	NA
TRINITY_DN16849_c1_g1	8.391	9.752	10.265	3.438	3.472	3.867	1.29751	6.0311	3.64277e-19	1.16731e-17	12;GO:0003700,molecular_function DNA-binding transcription factor activity;GO:0005634,cellular_component nucleus;GO:0005737,cellular_component cytoplasm;GO:0006351,biological_process transcription, DNA-templated;GO:0006355,biological_process regulation of transcription, DNA-templated;GO:0008270,molecular_function zinc ion binding;GO:0009640,biological_process photomorphogenesis;GO:0009785,biologi…	NA
TRINITY_DN24077_c1_g1	13.672	14.758	13.062	4.878	5.435	5.731	1.26018	7.77922	3.67029e-19	1.17444e-17	2;GO:0005634,cellular_component nucleus;GO:0048511,biological_process rhythmic process	NA
TRINITY_DN11818_c0_g1	0.618	0.588	0.692	0.083	0.096	0.07	2.83155	1.34938	3.70245e-19	1.18303e-17	6;GO:0003677,molecular_function DNA binding;GO:0003700,molecular_function DNA-binding transcription factor activity;GO:0005634,cellular_component nucleus;GO:0006351,biological_process transcription, DNA-templated;GO:0006355,biological_process regulation of transcription, DNA-templated;GO:0043565,molecular_function sequence-specific DNA binding	NA
TRINITY_DN14741_c0_g1	1.342	1.027	1.211	0.286	0.204	0.151	2.36024	1.95502	3.84214e-19	1.2259e-17	4;GO:0000287,molecular_function magnesium ion binding;GO:0010333,molecular_function terpene synthase activity;GO:0016114,biological_process terpenoid biosynthetic process;GO:0016829,molecular_function lyase activity	CDS; (+)-gamma-cadinene synthase [EC:4.2.3.92]; K22059
TRINITY_DN23112_c0_g1	0.241	0.289	0.254	0.024	0.012	0.07	2.8421	1.42179	3.86212e-19	1.23051e-17	7;GO:0004672,molecular_function protein kinase activity;GO:0004674,molecular_function protein serine/threonine kinase activity;GO:0005515,molecular_function protein binding;GO:0005524,molecular_function ATP binding;GO:0005886,cellular_component plasma membrane;GO:0006468,biological_process protein phosphorylation;GO:0016021,cellular_component integral component of membrane	NA
TRINITY_DN16555_c10_g1	1311.04	1210.19	1206.21	2357.78	2401.33	2505.44	-1.25284	10.5024	3.8903e-19	1.23772e-17	24;GO:0005198,molecular_function structural molecule activity;GO:0009416,biological_process response to light stimulus;GO:0009507,cellular_component chloroplast;GO:0009522,cellular_component photosystem I;GO:0009523,cellular_component photosystem II;GO:0009534,cellular_component chloroplast thylakoid;GO:0009535,cellular_component chloroplast thylakoid membrane;GO:0009579,cellular_component thylak…	LHCB3; light-harvesting complex II chlorophyll a/b binding protein 3; K08914
TRINITY_DN22074_c0_g1	7.097	7.439	8.149	3.355	2.742	3.005	1.27482	5.54518	3.94965e-19	1.2548e-17	12;GO:0004842,molecular_function ubiquitin-protein transferase activity;GO:0005887,cellular_component integral component of plasma membrane;GO:0006511,biological_process ubiquitin-dependent protein catabolic process;GO:0016055,biological_process Wnt signaling pathway;GO:0016567,biological_process protein ubiquitination;GO:0038018,biological_process Wnt receptor catabolic process;GO:0043161,biolog…	NA
TRINITY_DN23944_c0_g1	6.411	6.621	7.386	14.598	14.546	14.525	-1.20267	6.27157	4.07848e-19	1.29389e-17	9;GO:0003677,molecular_function DNA binding;GO:0003700,molecular_function DNA-binding transcription factor activity;GO:0005634,cellular_component nucleus;GO:0006351,biological_process transcription, DNA-templated;GO:0009658,biological_process chloroplast organization;GO:0009910,biological_process negative regulation of flower development;GO:0010380,biological_process regulation of chlorophyll bio…	NA
TRINITY_DN12160_c0_g1	0.531	0.389	0.366	0.012	0	0	5.95014	0.419665	4.08828e-19	1.29515e-17	6;GO:0003677,molecular_function DNA binding;GO:0003700,molecular_function DNA-binding transcription factor activity;GO:0005634,cellular_component nucleus;GO:0006351,biological_process transcription, DNA-templated;GO:0006355,biological_process regulation of transcription, DNA-templated;GO:0046983,molecular_function protein dimerization activity	NA
TRINITY_DN21498_c0_g1	0.406	0.309	0.417	0.059	0.036	0.058	2.53979	1.67222	4.09975e-19	1.29693e-17	7;GO:0005886,cellular_component plasma membrane;GO:0009674,molecular_function potassium:sodium symporter activity;GO:0010107,biological_process potassium ion import across plasma membrane;GO:0015079,molecular_function potassium ion transmembrane transporter activity;GO:0016020,cellular_component membrane;GO:0016021,cellular_component integral component of membrane;GO:0071805,biological_process po…	kup; KUP system potassium uptake protein; K03549
TRINITY_DN22738_c0_g1	2.578	2.453	2.411	5.401	4.849	5.288	-1.15193	6.3336	4.17707e-19	1.31952e-17	7;GO:0005247,molecular_function voltage-gated chloride channel activity;GO:0006821,biological_process chloride transport;GO:0016020,cellular_component membrane;GO:0034707,cellular_component chloride channel complex;GO:0034765,biological_process regulation of ion transmembrane transport;GO:0055085,biological_process transmembrane transport;GO:1902476,biological_process chloride transmembrane trans…	CLCN7; chloride channel 7; K05016
TRINITY_DN19551_c2_g1	2.597	2.852	2.94	1.095	1.03	0.978	1.32967	4.20512	4.67262e-19	1.47396e-17	5;GO:0003700,molecular_function DNA-binding transcription factor activity;GO:0005634,cellular_component nucleus;GO:0006351,biological_process transcription, DNA-templated;GO:0006355,biological_process regulation of transcription, DNA-templated;GO:0043565,molecular_function sequence-specific DNA binding	HSFF; heat shock transcription factor, other eukaryote; K09419
TRINITY_DN23784_c2_g3	99.163	79.864	82.565	29.837	25.476	31.008	1.55372	5.36032	4.98177e-19	1.56926e-17	4;GO:0003723,molecular_function RNA binding;GO:0006397,biological_process mRNA processing;GO:0009507,cellular_component chloroplast;GO:0030529,cellular_component ribonucleoprotein complex	NA
TRINITY_DN19674_c0_g1	23.289	23.474	24.904	10.077	10.631	9.796	1.18805	7.2313	5.30927e-19	1.67006e-17	6;GO:0004497,molecular_function monooxygenase activity;GO:0005506,molecular_function iron ion binding;GO:0016021,cellular_component integral component of membrane;GO:0016705,molecular_function oxidoreductase activity, acting on paired donors, with incorporation or reduction of molecular oxygen;GO:0020037,molecular_function heme binding;GO:0055114,biological_process oxidation-reduction process	CYP716A; beta-amyrin 28-monooxygenase [EC:1.14.14.126]; K20667
TRINITY_DN18399_c1_g4	4.857	5.056	5.504	1.606	2.011	2.038	1.33617	4.58717	5.38581e-19	1.69174e-17	15;GO:0000289,biological_process nuclear-transcribed mRNA poly(A) tail shortening;GO:0000932,cellular_component P-body;GO:0002213,biological_process defense response to insect;GO:0003723,molecular_function RNA binding;GO:0004535,molecular_function poly(A)-specific ribonuclease activity;GO:0005634,cellular_component nucleus;GO:0006351,biological_process transcription, DNA-templated;GO:0006355,biol…	CNOT7_8, CAF1, POP2; CCR4-NOT transcription complex subunit 7/8; K12581
TRINITY_DN23341_c1_g1	44.59	59.392	41.028	10.077	8.955	8.224	2.38972	2.90839	5.93723e-19	1.86232e-17	4;GO:0006665,biological_process sphingolipid metabolic process;GO:0016021,cellular_component integral component of membrane;GO:0016491,molecular_function oxidoreductase activity;GO:0046872,molecular_function metal ion binding	NA
TRINITY_DN23206_c1_g3	0.435	0.439	0.458	0.012	0.024	0.07	3.59455	0.89392	6.08324e-19	1.90543e-17	4;GO:0003824,molecular_function catalytic activity;GO:0016104,biological_process triterpenoid biosynthetic process;GO:0016866,molecular_function intramolecular transferase activity;GO:0042300,molecular_function beta-amyrin synthase activity	LUP4; beta-amyrin synthase [EC:5.4.99.39]; K15813
TRINITY_DN16889_c2_g1	0.647	0.848	0.732	2.367	2.442	2.458	-1.83659	2.36058	6.23152e-19	1.94912e-17	NA	NA
TRINITY_DN21405_c1_g1	76.473	76.673	75.688	21.664	19.61	21.06	1.63948	4.00724	6.4547e-19	2.0161e-17	4;GO:0004058,molecular_function aromatic-L-amino-acid decarboxylase activity;GO:0004837,molecular_function tyrosine decarboxylase activity;GO:0006520,biological_process cellular amino acid metabolic process;GO:0030170,molecular_function pyridoxal phosphate binding	NA
TRINITY_DN22418_c0_g1	4.162	3.889	4.09	1.57	1.437	1.514	1.21713	4.74183	6.76379e-19	2.10968e-17	4;GO:0005509,molecular_function calcium ion binding;GO:0005634,cellular_component nucleus;GO:0009409,biological_process response to cold;GO:0016021,cellular_component integral component of membrane	NA
TRINITY_DN11925_c0_g2	1.815	1.396	1.862	0.274	0.192	0.396	2.42475	1.98165	7.14221e-19	2.22459e-17	3;GO:0005576,cellular_component extracellular region;GO:0005618,cellular_component cell wall;GO:0016853,molecular_function isomerase activity	NA
TRINITY_DN23688_c2_g1	0.241	0.309	0.366	1.38	1.221	1.083	-2.10577	2.12906	7.36019e-19	2.28928e-17	NA	NA
TRINITY_DN12533_c7_g1	47.486	73.692	63.602	112.355	126.328	116.355	-1.191	4.94773	7.88547e-19	2.44923e-17	6;GO:0009523,cellular_component photosystem II;GO:0009535,cellular_component chloroplast thylakoid membrane;GO:0009765,biological_process photosynthesis, light harvesting;GO:0016021,cellular_component integral component of membrane;GO:0016168,molecular_function chlorophyll binding;GO:0018298,biological_process protein-chromophore linkage	NA
TRINITY_DN16155_c9_g1	23.28	29.417	27.071	55.404	55.131	47.397	-1.1651	5.15119	8.07047e-19	2.5032e-17	6;GO:0004022,molecular_function alcohol dehydrogenase (NAD) activity;GO:0005737,cellular_component cytoplasm;GO:0006069,biological_process ethanol oxidation;GO:0008270,molecular_function zinc ion binding;GO:0051903,molecular_function S-(hydroxymethyl)glutathione dehydrogenase activity;GO:0055114,biological_process oxidation-reduction process	frmA, ADH5, adhC; S-(hydroxymethyl)glutathione dehydrogenase / alcohol dehydrogenase [EC:1.1.1.284 1.1.1.1]; K00121
TRINITY_DN14716_c0_g1	3.283	2.822	2.553	6.175	6.309	7.373	-1.23562	5.36773	8.71611e-19	2.69969e-17	10;GO:0003690,molecular_function double-stranded DNA binding;GO:0003727,molecular_function single-stranded RNA binding;GO:0006353,biological_process DNA-templated transcription, termination;GO:0006355,biological_process regulation of transcription, DNA-templated;GO:0008380,biological_process RNA splicing;GO:0009507,cellular_component chloroplast;GO:0009658,biological_process chloroplast organizat…	MTERFD; mTERF domain-containing protein, mitochondrial; K15032
TRINITY_DN20428_c0_g1	2.945	3.42	3.703	0.904	0.838	0.874	1.78857	2.74284	8.90401e-19	2.75405e-17	6;GO:0003677,molecular_function DNA binding;GO:0005634,cellular_component nucleus;GO:0006351,biological_process transcription, DNA-templated;GO:0006355,biological_process regulation of transcription, DNA-templated;GO:0009908,biological_process flower development;GO:0048262,biological_process determination of dorsal/ventral asymmetry	NA
TRINITY_DN21055_c0_g3	15.053	15.596	16.45	6.769	6.082	6.826	1.14046	5.55784	9.31327e-19	2.87664e-17	10;GO:0004420,molecular_function hydroxymethylglutaryl-CoA reductase (NADPH) activity;GO:0005789,cellular_component endoplasmic reticulum membrane;GO:0008299,biological_process isoprenoid biosynthetic process;GO:0015936,biological_process coenzyme A metabolic process;GO:0016021,cellular_component integral component of membrane;GO:0031966,cellular_component mitochondrial membrane;GO:0042170,cellul…	NA
TRINITY_DN15055_c1_g1	1.188	1.306	1.211	0.428	0.419	0.349	1.5523	3.21596	9.39609e-19	2.89819e-17	7;GO:0003676,molecular_function nucleic acid binding;GO:0003723,molecular_function RNA binding;GO:0004004,molecular_function ATP-dependent RNA helicase activity;GO:0005524,molecular_function ATP binding;GO:0005730,cellular_component nucleolus;GO:0005737,cellular_component cytoplasm;GO:0010501,biological_process RNA secondary structure unwinding	DDX18, HAS1; ATP-dependent RNA helicase DDX18/HAS1 [EC:3.6.4.13]; K13179
TRINITY_DN17374_c0_g1	0.686	0.917	1.058	0.238	0.287	0.186	2.16997	2.63899	9.95281e-19	3.06566e-17	21;GO:0005543,molecular_function phospholipid binding;GO:0005548,molecular_function phospholipid transporter activity;GO:0005622,cellular_component intracellular;GO:0005654,cellular_component nucleoplasm;GO:0005737,cellular_component cytoplasm;GO:0005794,cellular_component Golgi apparatus;GO:0005829,cellular_component cytosol;GO:0007165,biological_process signal transduction;GO:0007409,biological…	NA
TRINITY_DN9108_c0_g1	1.188	1.147	1.363	0.214	0.192	0.163	2.55694	1.5529	1.09404e-18	3.36233e-17	NA	NA
TRINITY_DN14480_c0_g1	0.087	0.1	0.061	0.44	0.551	0.582	-2.76879	1.25716	1.09462e-18	3.36233e-17	NA	NA
TRINITY_DN21408_c0_g2	7.908	8.426	8.739	3.545	3.4	3.588	1.19471	6.0917	1.11212e-18	3.41136e-17	12;GO:0005313,molecular_function L-glutamate transmembrane transporter activity;GO:0005887,cellular_component integral component of plasma membrane;GO:0015180,molecular_function L-alanine transmembrane transporter activity;GO:0015181,molecular_function arginine transmembrane transporter activity;GO:0015185,molecular_function gamma-aminobutyric acid transmembrane transporter activity;GO:0015189,mo…	NA
TRINITY_DN15951_c0_g1	2.124	2.114	2.319	0.678	0.874	0.827	1.37572	4.09533	1.14634e-18	3.5115e-17	8;GO:0004842,molecular_function ubiquitin-protein transferase activity;GO:0005634,cellular_component nucleus;GO:0005886,cellular_component plasma membrane;GO:0009738,biological_process abscisic acid-activated signaling pathway;GO:0009789,biological_process positive regulation of abscisic acid-activated signaling pathway;GO:0046872,molecular_function metal ion binding;GO:0070534,biological_process…	RGLG; E3 ubiquitin-protein ligase RGLG [EC:2.3.2.27]; K16280
TRINITY_DN23565_c0_g1	3.901	3.64	3.398	1.166	1.389	1.433	1.34281	4.16649	1.19801e-18	3.66473e-17	NA	NA
TRINITY_DN17505_c0_g1	1.767	1.685	1.852	0.75	0.623	0.699	1.29706	4.09944	1.23168e-18	3.76253e-17	2;GO:0005515,molecular_function protein binding;GO:0016567,biological_process protein ubiquitination	NA
TRINITY_DN23199_c0_g4	11.587	10.62	11.038	23.104	21.538	22.866	-1.14189	5.94965	1.29535e-18	3.95161e-17	10;GO:0004161,molecular_function dimethylallyltranstransferase activity;GO:0004311,molecular_function farnesyltranstransferase activity;GO:0004337,molecular_function geranyltranstransferase activity;GO:0008299,biological_process isoprenoid biosynthetic process;GO:0009507,cellular_component chloroplast;GO:0016117,biological_process carotenoid biosynthetic process;GO:0033384,biological_process gera…	NA
TRINITY_DN19801_c0_g1	7.358	5.475	6.511	2.522	2.167	2.376	1.34287	4.51773	1.30353e-18	3.97112e-17	18;GO:0005315,molecular_function inorganic phosphate transmembrane transporter activity;GO:0005774,cellular_component vacuolar membrane;GO:0009624,biological_process response to nematode;GO:0009643,biological_process photosynthetic acclimation;GO:0009744,biological_process response to sucrose;GO:0009749,biological_process response to glucose;GO:0010109,biological_process regulation of photosynthe…	SLC35E1; solute carrier family 35, member E1; K15283
TRINITY_DN18167_c0_g1	0.386	1.127	0.631	0.048	0.132	0.082	3.43553	1.57752	1.38564e-18	4.21551e-17	10;GO:0000162,biological_process tryptophan biosynthetic process;GO:0004834,molecular_function tryptophan synthase activity;GO:0005886,cellular_component plasma membrane;GO:0006979,biological_process response to oxidative stress;GO:0009507,cellular_component chloroplast;GO:0009570,cellular_component chloroplast stroma;GO:0009651,biological_process response to salt stress;GO:0009684,biological_pro…	trpB; tryptophan synthase beta chain [EC:4.2.1.20]; K01696
TRINITY_DN16570_c0_g1	1.516	1.625	1.394	0.619	0.563	0.559	1.32115	4.10827	1.51226e-18	4.59441e-17	11;GO:0004842,molecular_function ubiquitin-protein transferase activity;GO:0005515,molecular_function protein binding;GO:0005634,cellular_component nucleus;GO:0005737,cellular_component cytoplasm;GO:0005829,cellular_component cytosol;GO:0016567,biological_process protein ubiquitination;GO:0042742,biological_process defense response to bacterium;GO:0043066,biological_process negative regulation of…	NA
TRINITY_DN15429_c0_g1	1.535	1.705	1.455	0.512	0.515	0.466	1.51186	3.33388	1.78336e-18	5.41067e-17	2;GO:0005576,cellular_component extracellular region;GO:0019953,biological_process sexual reproduction	NA
TRINITY_DN13956_c6_g1	202.759	278.742	277.339	444.493	574.704	443.055	-1.17392	7.21405	1.8139e-18	5.49583e-17	19;GO:0009409,biological_process response to cold;GO:0009507,cellular_component chloroplast;GO:0009522,cellular_component photosystem I;GO:0009534,cellular_component chloroplast thylakoid;GO:0009535,cellular_component chloroplast thylakoid membrane;GO:0009579,cellular_component thylakoid;GO:0009644,biological_process response to high light intensity;GO:0009645,biological_process response to low l…	LHCA4; light-harvesting complex I chlorophyll a/b binding protein 4; K08910
TRINITY_DN21287_c0_g1	1.632	1.685	1.628	0.678	0.527	0.594	1.44436	3.42058	1.87553e-18	5.67482e-17	14;GO:0005507,molecular_function copper ion binding;GO:0005829,cellular_component cytosol;GO:0010038,biological_process response to metal ion;GO:0015446,molecular_function ATPase-coupled arsenite transmembrane transporter activity;GO:0015700,biological_process arsenite transport;GO:0016756,molecular_function glutathione gamma-glutamylcysteinyltransferase activity;GO:0042344,biological_process ind…	E2.3.2.15; glutathione gamma-glutamylcysteinyltransferase [EC:2.3.2.15]; K05941
TRINITY_DN23903_c0_g2	28.619	27.263	27.335	10.196	12.391	10.926	1.17837	5.86854	2.05352e-18	6.20492e-17	2;GO:0005634,cellular_component nucleus;GO:0080167,biological_process response to karrikin	NA
TRINITY_DN22898_c0_g4	18.114	16.763	17.905	5.318	4.729	6.243	1.3691	4.25567	2.09996e-18	6.33662e-17	8;GO:0003677,molecular_function DNA binding;GO:0003700,molecular_function DNA-binding transcription factor activity;GO:0005634,cellular_component nucleus;GO:0006355,biological_process regulation of transcription, DNA-templated;GO:0009409,biological_process response to cold;GO:0010200,biological_process response to chitin;GO:0046872,molecular_function metal ion binding;GO:0050832,biological_proces…	NA
TRINITY_DN23900_c0_g2	7	7.778	7.915	2.32	1.568	2.423	1.65204	3.03397	2.29867e-18	6.92685e-17	7;GO:0004672,molecular_function protein kinase activity;GO:0004674,molecular_function protein serine/threonine kinase activity;GO:0005524,molecular_function ATP binding;GO:0005886,cellular_component plasma membrane;GO:0006468,biological_process protein phosphorylation;GO:0016021,cellular_component integral component of membrane;GO:0042742,biological_process defense response to bacterium	NA
TRINITY_DN16155_c15_g1	44.947	45.9	37.986	86.562	95.094	89.843	-1.22063	6.67718	2.48873e-18	7.48944e-17	6;GO:0004022,molecular_function alcohol dehydrogenase (NAD) activity;GO:0005737,cellular_component cytoplasm;GO:0006069,biological_process ethanol oxidation;GO:0008270,molecular_function zinc ion binding;GO:0051903,molecular_function S-(hydroxymethyl)glutathione dehydrogenase activity;GO:0055114,biological_process oxidation-reduction process	frmA, ADH5, adhC; S-(hydroxymethyl)glutathione dehydrogenase / alcohol dehydrogenase [EC:1.1.1.284 1.1.1.1]; K00121
TRINITY_DN19082_c0_g2	2.607	2.363	2.838	0.702	1.006	0.757	1.52244	3.8588	2.71622e-18	8.16297e-17	1;GO:0010075,biological_process regulation of meristem growth	NA
TRINITY_DN17574_c0_g3	0.492	0.588	0.458	0.036	0.06	0.07	3.02973	1.38317	2.79607e-18	8.39161e-17	13;GO:0000302,biological_process response to reactive oxygen species;GO:0004672,molecular_function protein kinase activity;GO:0004674,molecular_function protein serine/threonine kinase activity;GO:0005524,molecular_function ATP binding;GO:0005773,cellular_component vacuole;GO:0005886,cellular_component plasma membrane;GO:0006468,biological_process protein phosphorylation;GO:0006979,biological_pro…	NA
TRINITY_DN17813_c1_g2	1.979	2.024	1.994	0.809	0.527	0.92	1.37442	3.58646	2.83427e-18	8.49479e-17	4;GO:0004022,molecular_function alcohol dehydrogenase (NAD) activity;GO:0005737,cellular_component cytoplasm;GO:0008270,molecular_function zinc ion binding;GO:0055114,biological_process oxidation-reduction process	E1.1.1.1, adh; alcohol dehydrogenase [EC:1.1.1.1]; K00001
TRINITY_DN21585_c0_g2	0.415	0.558	0.539	1.356	1.245	1.223	-1.43811	3.80714	3.01238e-18	9.01645e-17	7;GO:0005886,cellular_component plasma membrane;GO:0015706,biological_process nitrate transport;GO:0016020,cellular_component membrane;GO:0016021,cellular_component integral component of membrane;GO:0022857,molecular_function transmembrane transporter activity;GO:0055085,biological_process transmembrane transport;GO:0080054,molecular_function low-affinity nitrate transmembrane transporter activity	NA
TRINITY_DN21163_c2_g1	64.529	58.415	83.013	17.512	17.731	15.504	1.80101	3.52362	3.07187e-18	9.18218e-17	4;GO:0005576,cellular_component extracellular region;GO:0006952,biological_process defense response;GO:0009607,biological_process response to biotic stimulus;GO:0016787,molecular_function hydrolase activity	NA
TRINITY_DN18706_c0_g2	1.902	1.915	2.167	0.642	0.467	0.501	1.77141	2.68979	3.18601e-18	9.51057e-17	2;GO:0006952,biological_process defense response;GO:0009607,biological_process response to biotic stimulus	NA
TRINITY_DN14955_c0_g1	3.244	3.719	4.629	1.106	1.113	1.037	1.63379	3.27887	3.73308e-18	1.11287e-16	NA	NA
TRINITY_DN16366_c0_g1	1.516	1.356	1.465	0.464	0.419	0.513	1.5364	3.05184	3.79767e-18	1.13061e-16	7;GO:0003723,molecular_function RNA binding;GO:0003924,molecular_function GTPase activity;GO:0005730,cellular_component nucleolus;GO:0006364,biological_process rRNA processing;GO:0030687,cellular_component preribosome, large subunit precursor;GO:0034399,cellular_component nuclear periphery;GO:0042273,biological_process ribosomal large subunit biogenesis	EBP2, EBNA1BP2; rRNA-processing protein EBP2; K14823
TRINITY_DN21530_c1_g2	3.264	2.822	2.472	0.785	0.982	0.629	1.71971	3.20435	3.9402e-18	1.17147e-16	4;GO:0003729,molecular_function mRNA binding;GO:0003743,molecular_function translation initiation factor activity;GO:0005634,cellular_component nucleus;GO:0042803,molecular_function protein homodimerization activity	NA
TRINITY_DN18889_c1_g1	1.39	1.566	1.618	0.523	0.611	0.559	1.44664	3.50726	3.9582e-18	1.17525e-16	1;GO:0005634,cellular_component nucleus	NA
TRINITY_DN11652_c0_g1	1.738	1.645	1.526	0.631	0.563	0.466	1.43883	3.577	4.26604e-18	1.26497e-16	3;GO:0003333,biological_process amino acid transmembrane transport;GO:0015171,molecular_function amino acid transmembrane transporter activity;GO:0016021,cellular_component integral component of membrane	NA
TRINITY_DN12533_c5_g1	40.283	53.838	47.458	83.802	100.601	91.381	-1.15282	5.76559	4.4818e-18	1.32717e-16	10;GO:0009416,biological_process response to light stimulus;GO:0009523,cellular_component photosystem II;GO:0009535,cellular_component chloroplast thylakoid membrane;GO:0009768,biological_process photosynthesis, light harvesting in photosystem I;GO:0009941,cellular_component chloroplast envelope;GO:0010287,cellular_component plastoglobule;GO:0016021,cellular_component integral component of membra…	LHCB6; light-harvesting complex II chlorophyll a/b binding protein 6; K08917
TRINITY_DN20107_c1_g4	16.192	16.463	16.999	4.913	6.154	6.803	1.33706	4.36625	4.65417e-18	1.37638e-16	12;GO:0000981,molecular_function DNA-binding transcription factor activity, RNA polymerase II-specific;GO:0001135,molecular_function RNA polymerase II transcription regulator recruiting activity;GO:0003700,molecular_function DNA-binding transcription factor activity;GO:0005634,cellular_component nucleus;GO:0006351,biological_process transcription, DNA-templated;GO:0006357,biological_process regul…	MYBP; transcription factor MYB, plant; K09422
TRINITY_DN9402_c0_g1	2.974	3.271	4.456	0.785	0.646	0.78	2.13859	2.3753	4.9345e-18	1.45735e-16	NA	NA
TRINITY_DN17661_c0_g1	0.801	0.728	0.855	0.428	0.311	0.338	1.40943	3.57021	5.01772e-18	1.47996e-16	NA	NA
TRINITY_DN21928_c0_g2	3.824	5.006	5.371	1.606	1.341	1.479	1.56664	3.77561	5.07781e-18	1.4957e-16	14;GO:0005634,cellular_component nucleus;GO:0005737,cellular_component cytoplasm;GO:0005783,cellular_component endoplasmic reticulum;GO:0008429,molecular_function phosphatidylethanolamine binding;GO:0009908,biological_process flower development;GO:0009909,biological_process regulation of flower development;GO:0009911,biological_process positive regulation of flower development;GO:0010119,biologic…	FT; protein FLOWERING LOCUS T; K16223
TRINITY_DN17507_c0_g1	4.277	4.049	4.507	1.785	2.035	1.969	1.18757	5.05325	5.15157e-18	1.51542e-16	7;GO:0004672,molecular_function protein kinase activity;GO:0004707,molecular_function MAP kinase activity;GO:0005524,molecular_function ATP binding;GO:0005622,cellular_component intracellular;GO:0006468,biological_process protein phosphorylation;GO:0016020,cellular_component membrane;GO:0016773,molecular_function phosphotransferase activity, alcohol group as acceptor	NA
TRINITY_DN6829_c0_g1	0.183	0.13	0.265	1.106	1.317	1.037	-2.69233	1.29197	5.27681e-18	1.55021e-16	4;GO:0005634,cellular_component nucleus;GO:0009507,cellular_component chloroplast;GO:0009536,cellular_component plastid;GO:0009570,cellular_component chloroplast stroma	NA
TRINITY_DN17679_c0_g1	2.018	2.303	2.167	0.75	0.623	0.419	1.73877	2.99145	5.32441e-18	1.56213e-16	7;GO:0005737,cellular_component cytoplasm;GO:0008171,molecular_function O-methyltransferase activity;GO:0009718,biological_process anthocyanin-containing compound biosynthetic process;GO:0033485,biological_process cyanidin 3-O-glucoside biosynthetic process;GO:0033486,biological_process delphinidin 3-O-glucoside biosynthetic process;GO:0043473,biological_process pigmentation;GO:0046872,molecular_…	NA
TRINITY_DN21259_c0_g1	1.477	1.785	1.709	0.559	0.623	0.501	1.5116	3.24316	5.42245e-18	1.5888e-16	NA	NA
TRINITY_DN16155_c16_g1	50.595	49.41	41.913	99.161	108.095	105.545	-1.30822	5.99084	5.47586e-18	1.60234e-16	5;GO:0004022,molecular_function alcohol dehydrogenase (NAD) activity;GO:0005737,cellular_component cytoplasm;GO:0006069,biological_process ethanol oxidation;GO:0008270,molecular_function zinc ion binding;GO:0051903,molecular_function S-(hydroxymethyl)glutathione dehydrogenase activity	frmA, ADH5, adhC; S-(hydroxymethyl)glutathione dehydrogenase / alcohol dehydrogenase [EC:1.1.1.284 1.1.1.1]; K00121
TRINITY_DN22428_c2_g2	11.423	11.906	10.366	23.556	21.969	23.716	-1.14175	7.02493	5.54393e-18	1.62013e-16	2;GO:0016020,cellular_component membrane;GO:0016021,cellular_component integral component of membrane	NA
TRINITY_DN20954_c1_g1	0.888	0.738	1.048	2.189	2.167	2.236	-1.39226	3.8949	5.5718e-18	1.62613e-16	4;GO:0002094,molecular_function polyprenyltransferase activity;GO:0006486,biological_process protein glycosylation;GO:0016094,biological_process polyprenol biosynthetic process;GO:0016765,molecular_function transferase activity, transferring alkyl or aryl (other than methyl) groups	DHDDS, RER2, SRT1; ditrans,polycis-polyprenyl diphosphate synthase [EC:2.5.1.87]; K11778
TRINITY_DN23884_c1_g3	0.705	0.459	0.895	0.024	0.06	0.07	3.66752	1.32994	5.93298e-18	1.72927e-16	6;GO:0005737,cellular_component cytoplasm;GO:0005975,biological_process carbohydrate metabolic process;GO:0008184,molecular_function glycogen phosphorylase activity;GO:0030170,molecular_function pyridoxal phosphate binding;GO:0102250,molecular_function linear malto-oligosaccharide phosphorylase activity;GO:0102499,molecular_function SHG alpha-glucan phosphorylase activity	NA
TRINITY_DN15852_c1_g1	3.457	3.43	3.052	1.416	1.245	1.433	1.17757	4.83747	6.25194e-18	1.81986e-16	4;GO:0004190,molecular_function aspartic-type endopeptidase activity;GO:0006508,biological_process proteolysis;GO:0009505,cellular_component plant-type cell wall;GO:0030163,biological_process protein catabolic process	NA
TRINITY_DN15563_c6_g1	446.766	622.88	562.787	191.326	226.546	195.203	1.25571	8.96522	6.40895e-18	1.86312e-16	6;GO:0005506,molecular_function iron ion binding;GO:0005829,cellular_component cytosol;GO:0006950,biological_process response to stress;GO:0009228,biological_process thiamine biosynthetic process;GO:0009507,cellular_component chloroplast;GO:0052837,biological_process thiazole biosynthetic process	THI4, THI1; cysteine-dependent adenosine diphosphate thiazole synthase [EC:2.4.2.60]; K03146
TRINITY_DN22428_c0_g1	4.084	3.949	3.235	7.483	8.704	9.121	-1.27647	4.94991	6.64718e-18	1.92985e-16	NA	NA
TRINITY_DN17280_c14_g1	6.344	8.167	14.527	32.752	33.522	25.23	-1.92511	2.57343	7.14544e-18	2.0718e-16	3;GO:0035251,molecular_function UDP-glucosyltransferase activity;GO:0102970,molecular_function 7-deoxyloganetic acid glucosyltransferase activity;GO:1900994,biological_process (-)-secologanin biosynthetic process	UGT8, UGT709C2; 7-deoxyloganetic acid glucosyltransferase [EC:2.4.1.323]; K21373
TRINITY_DN20493_c0_g3	35.948	38.89	42.208	15.752	16.869	14.339	1.19449	6.91516	7.38249e-18	2.13775e-16	1;GO:0016021,cellular_component integral component of membrane	NA
TRINITY_DN20394_c0_g1	1.719	2.014	2.096	0.607	0.563	0.745	1.3818	4.02474	7.83613e-18	2.26616e-16	1;GO:0016021,cellular_component integral component of membrane	NA
TRINITY_DN15403_c0_g1	1.603	1.685	1.689	0.202	0.287	0.128	2.64205	1.66573	7.88133e-18	2.27627e-16	10;GO:0000287,molecular_function magnesium ion binding;GO:0005829,cellular_component cytosol;GO:0008152,biological_process metabolic process;GO:0010333,molecular_function terpene synthase activity;GO:0010334,molecular_function sesquiterpene synthase activity;GO:0016114,biological_process terpenoid biosynthetic process;GO:0016829,molecular_function lyase activity;GO:0045338,biological_process farn…	TPSA; gamma-curcumene synthase [EC:4.2.3.94]; K21933; CDS; (+)-gamma-cadinene synthase [EC:4.2.3.92]; K22059
TRINITY_DN23495_c1_g1	9.916	9.413	9.593	3.403	3.496	3.984	1.27963	4.0308	8.0653e-18	2.32638e-16	NA	NA
TRINITY_DN21169_c1_g5	40.766	42.829	40.092	80.447	79.362	89.005	-1.18532	5.71082	8.5074e-18	2.45073e-16	13;GO:0003729,molecular_function mRNA binding;GO:0005634,cellular_component nucleus;GO:0005773,cellular_component vacuole;GO:0005886,cellular_component plasma membrane;GO:0005887,cellular_component integral component of plasma membrane;GO:0009506,cellular_component plasmodesma;GO:0009737,biological_process response to abscisic acid;GO:0015250,molecular_function water channel activity;GO:0015267,m…	PIP; aquaporin PIP; K09872
TRINITY_DN20381_c0_g3	1.893	2.074	1.953	0.619	0.527	0.536	1.70324	2.63919	9.15591e-18	2.63073e-16	9;GO:0004672,molecular_function protein kinase activity;GO:0004674,molecular_function protein serine/threonine kinase activity;GO:0005524,molecular_function ATP binding;GO:0005886,cellular_component plasma membrane;GO:0006468,biological_process protein phosphorylation;GO:0009506,cellular_component plasmodesma;GO:0009861,biological_process jasmonic acid and ethylene-dependent systemic resistance;G…	NA
TRINITY_DN12929_c0_g2	0.898	0.887	1.007	2.058	2.55	2.644	-1.48714	3.48824	9.14572e-18	2.63073e-16	10;GO:0006970,biological_process response to osmotic stress;GO:0009651,biological_process response to salt stress;GO:0009687,biological_process abscisic acid metabolic process;GO:0009688,biological_process abscisic acid biosynthetic process;GO:0009739,biological_process response to gibberellin;GO:0010200,biological_process response to chitin;GO:0016021,cellular_component integral component of mem…	XERICO; RING/U-box domain-containing protein [EC:2.3.2.27]; K16285
TRINITY_DN15563_c32_g1	318.114	314.362	301.287	102.23	110.502	100.257	1.37846	6.32158	9.94899e-18	2.85491e-16	6;GO:0005506,molecular_function iron ion binding;GO:0005829,cellular_component cytosol;GO:0006950,biological_process response to stress;GO:0009228,biological_process thiamine biosynthetic process;GO:0009507,cellular_component chloroplast;GO:0052837,biological_process thiazole biosynthetic process	THI4, THI1; cysteine-dependent adenosine diphosphate thiazole synthase [EC:2.4.2.60]; K03146
TRINITY_DN17584_c0_g1	0.531	0.538	0.661	1.344	1.616	1.479	-1.46092	3.58979	1.00452e-17	2.87881e-16	10;GO:0004497,molecular_function monooxygenase activity;GO:0005506,molecular_function iron ion binding;GO:0016021,cellular_component integral component of membrane;GO:0016705,molecular_function oxidoreductase activity, acting on paired donors, with incorporation or reduction of molecular oxygen;GO:0016709,molecular_function oxidoreductase activity, acting on paired donors, with incorporation or r…	CYP72A; 11-oxo-beta-amyrin 30-oxidase [EC:1.14.14.115]; K17873
TRINITY_DN19427_c0_g1	5.735	5.654	5.26	2.32	2.382	1.805	1.25267	5.09959	1.01366e-17	2.90127e-16	11;GO:0005507,molecular_function copper ion binding;GO:0005634,cellular_component nucleus;GO:0005730,cellular_component nucleolus;GO:0005737,cellular_component cytoplasm;GO:0005886,cellular_component plasma membrane;GO:0008270,molecular_function zinc ion binding;GO:0009910,biological_process negative regulation of flower development;GO:0030001,biological_process metal ion transport;GO:0046872,mol…	NA
TRINITY_DN13257_c0_g1	0.55	0.668	0.692	0.119	0.108	0.116	2.35683	1.78928	1.03635e-17	2.96239e-16	NA	NA
TRINITY_DN21818_c0_g1	2.25	2.044	2.319	0.999	0.646	0.769	1.36155	4.29386	1.08469e-17	3.09658e-16	7;GO:0000154,biological_process rRNA modification;GO:0005730,cellular_component nucleolus;GO:0009506,cellular_component plasmodesma;GO:0016020,cellular_component membrane;GO:0030515,molecular_function snoRNA binding;GO:0031428,cellular_component box C/D snoRNP complex;GO:0032040,cellular_component small-subunit processome	NOP58; nucleolar protein 58; K14565
TRINITY_DN19194_c0_g2	1.043	0.927	0.966	0.274	0.287	0.303	1.60426	2.7989	1.13586e-17	3.23852e-16	NA	NA
TRINITY_DN12171_c0_g1	6.218	6.721	7.487	2.712	2.634	2.469	1.26736	4.35607	1.15815e-17	3.29783e-16	3;GO:0005509,molecular_function calcium ion binding;GO:0005515,molecular_function protein binding;GO:0005739,cellular_component mitochondrion	CML; calcium-binding protein CML; K13448
TRINITY_DN23784_c2_g2	225.169	217.007	232.547	93.236	76.776	78.451	1.21407	6.40042	1.17916e-17	3.35181e-16	5;GO:0003676,molecular_function nucleic acid binding;GO:0003723,molecular_function RNA binding;GO:0006397,biological_process mRNA processing;GO:0009507,cellular_component chloroplast;GO:0030529,cellular_component ribonucleoprotein complex	NCL, NSR1; nucleolin; K11294
TRINITY_DN23966_c0_g5	7.029	9.932	6.674	1.154	1.293	0.804	2.74247	1.45173	1.18012e-17	3.35181e-16	5;GO:0005576,cellular_component extracellular region;GO:0005618,cellular_component cell wall;GO:0006949,biological_process syncytium formation;GO:0009664,biological_process plant-type cell wall organization;GO:0016020,cellular_component membrane	NA
TRINITY_DN13824_c8_g1	26.804	44.883	33.337	76.402	90.101	76.087	-1.47699	3.27095	1.18526e-17	3.36211e-16	7;GO:0005506,molecular_function iron ion binding;GO:0005789,cellular_component endoplasmic reticulum membrane;GO:0016021,cellular_component integral component of membrane;GO:0016099,biological_process monoterpenoid biosynthetic process;GO:0016709,molecular_function oxidoreductase activity, acting on paired donors, with incorporation or reduction of molecular oxygen, NAD(P)H as one donor, and inco…	CYP76B6, G10H; geraniol 8-hydroxylase [EC:1.14.14.83]; K15099
TRINITY_DN18522_c2_g1	164.213	214.334	225.416	402.747	456.145	397.476	-1.21494	8.76844	1.19789e-17	3.39362e-16	NA	NA
TRINITY_DN18078_c0_g1	7.657	8.017	7.905	2.784	3.759	3.005	1.17882	5.4838	1.21512e-17	3.43805e-16	10;GO:0003677,molecular_function DNA binding;GO:0003700,molecular_function DNA-binding transcription factor activity;GO:0005634,cellular_component nucleus;GO:0006351,biological_process transcription, DNA-templated;GO:0006355,biological_process regulation of transcription, DNA-templated;GO:0009414,biological_process response to water deprivation;GO:0009735,biological_process response to cytokinin;…	HD-ZIP; homeobox-leucine zipper protein; K09338
TRINITY_DN21636_c0_g1	2.694	3.071	2.36	4.521	3.723	4.135	-1.12143	5.42897	1.27143e-17	3.5928e-16	18;GO:0004672,molecular_function protein kinase activity;GO:0004674,molecular_function protein serine/threonine kinase activity;GO:0004842,molecular_function ubiquitin-protein transferase activity;GO:0005524,molecular_function ATP binding;GO:0005769,cellular_component early endosome;GO:0005802,cellular_component trans-Golgi network;GO:0006468,biological_process protein phosphorylation;GO:0006952,…	KEG; E3 ubiquitin-protein ligase KEG [EC:2.7.11.1 2.3.2.27]; K16279
TRINITY_DN17448_c1_g2	4.142	4.228	4.201	8.578	8.56	8.282	-1.11004	6.40314	1.43948e-17	4.06251e-16	5;GO:0008152,biological_process metabolic process;GO:0016758,molecular_function transferase activity, transferring hexosyl groups;GO:0043231,cellular_component intracellular membrane-bounded organelle;GO:0080043,molecular_function quercetin 3-O-glucosyltransferase activity;GO:0080044,molecular_function quercetin 7-O-glucosyltransferase activity	NA
TRINITY_DN23017_c0_g1	1.777	1.825	1.902	0.333	0.036	0.128	3.47041	1.15406	1.48045e-17	4.17285e-16	1;GO:0016021,cellular_component integral component of membrane	NA
TRINITY_DN16691_c0_g1	1.893	1.665	1.577	3.771	3.34	3.483	-1.1588	4.71556	1.50644e-17	4.24073e-16	21;GO:0000902,biological_process cell morphogenesis;GO:0005524,molecular_function ATP binding;GO:0005618,cellular_component cell wall;GO:0005634,cellular_component nucleus;GO:0005739,cellular_component mitochondrion;GO:0005774,cellular_component vacuolar membrane;GO:0005794,cellular_component Golgi apparatus;GO:0005829,cellular_component cytosol;GO:0005886,cellular_component plasma membrane;GO:00…	HSPA1s; heat shock 70kDa protein 1/2/6/8; K03283
TRINITY_DN21329_c0_g1	1.371	2.124	2.085	0.393	0.515	0.128	2.18553	2.38869	1.51041e-17	4.24652e-16	NA	NA
TRINITY_DN8532_c0_g1	8.931	8.745	9.217	16.572	17.85	17.694	-1.07539	5.55696	1.52429e-17	4.28015e-16	NA	NA
TRINITY_DN22127_c0_g1	0.521	0.459	0.641	0.119	0.096	0.116	2.17568	1.98351	1.56649e-17	4.39309e-16	7;GO:0005506,molecular_function iron ion binding;GO:0005789,cellular_component endoplasmic reticulum membrane;GO:0016021,cellular_component integral component of membrane;GO:0016705,molecular_function oxidoreductase activity, acting on paired donors, with incorporation or reduction of molecular oxygen;GO:0018674,molecular_function (S)-limonene 3-monooxygenase activity;GO:0020037,molecular_functio…	CYP71D13_15_95; (S)-limonene 3-monooxygenase [EC:1.14.14.99]; K15089
TRINITY_DN19722_c0_g1	1.236	1.346	1.74	0.333	0.383	0.21	2.09612	2.54536	1.60321e-17	4.4904e-16	7;GO:0004601,molecular_function peroxidase activity;GO:0005576,cellular_component extracellular region;GO:0006979,biological_process response to oxidative stress;GO:0020037,molecular_function heme binding;GO:0042744,biological_process hydrogen peroxide catabolic process;GO:0046872,molecular_function metal ion binding;GO:0055114,biological_process oxidation-reduction process	E1.11.1.7; peroxidase [EC:1.11.1.7]; K00430
TRINITY_DN16462_c0_g1	3.544	3.959	4.14	1.451	1.628	1.584	1.21504	4.95634	1.69456e-17	4.7403e-16	2;GO:0006807,biological_process nitrogen compound metabolic process;GO:0060776,biological_process simple leaf morphogenesis	NA
TRINITY_DN14126_c6_g1	6.769	5.504	5.829	16.739	14.785	16.762	-1.58002	3.26855	1.71709e-17	4.79729e-16	5;GO:0005829,cellular_component cytosol;GO:0016099,biological_process monoterpenoid biosynthetic process;GO:0016628,molecular_function oxidoreductase activity, acting on the CH-CH group of donors, NAD or NADP as acceptor;GO:0042802,molecular_function identical protein binding;GO:0042803,molecular_function protein homodimerization activity	CrISY; (S)-8-oxocitronellyl enol synthase [EC:1.3.1.122]; K20144
TRINITY_DN14651_c0_g1	3.109	2.553	2.818	0.845	0.85	1.281	1.42463	3.80619	1.72686e-17	4.81852e-16	2;GO:0006952,biological_process defense response;GO:0009607,biological_process response to biotic stimulus	NA
TRINITY_DN19646_c0_g3	1.584	1.675	2.024	3.867	3.891	3.774	-1.23473	4.57006	1.73256e-17	4.82836e-16	4;GO:0000166,molecular_function nucleotide binding;GO:0005515,molecular_function protein binding;GO:0006281,biological_process DNA repair;GO:0009507,cellular_component chloroplast	NA
TRINITY_DN18578_c1_g1	1.361	1.615	1.607	0.476	0.503	0.513	1.51939	3.25817	1.75073e-17	4.87289e-16	10;GO:0003824,molecular_function catalytic activity;GO:0004722,molecular_function protein serine/threonine phosphatase activity;GO:0005634,cellular_component nucleus;GO:0009536,cellular_component plastid;GO:0009611,biological_process response to wounding;GO:0009620,biological_process response to fungus;GO:0009738,biological_process abscisic acid-activated signaling pathway;GO:0010440,biological_p…	NA
TRINITY_DN17773_c0_g1	0.097	0.15	0.102	0.535	0.515	0.431	-2.171	1.88669	1.84555e-17	5.13039e-16	11;GO:0005576,cellular_component extracellular region;GO:0005618,cellular_component cell wall;GO:0009506,cellular_component plasmodesma;GO:0009793,biological_process embryo development ending in seed dormancy;GO:0010197,biological_process polar nucleus fusion;GO:0016491,molecular_function oxidoreductase activity;GO:0045551,molecular_function cinnamyl-alcohol dehydrogenase activity;GO:0050268,mole…	NA
TRINITY_DN18155_c1_g1	350.422	361.967	388.043	175.539	167.764	156.705	1.17454	6.39247	2.01191e-17	5.58589e-16	21;GO:0009409,biological_process response to cold;GO:0009522,cellular_component photosystem I;GO:0009523,cellular_component photosystem II;GO:0009535,cellular_component chloroplast thylakoid membrane;GO:0010030,biological_process positive regulation of seed germination;GO:0010114,biological_process response to red light;GO:0010117,biological_process photoprotection;GO:0010218,biological_process r…	NA
TRINITY_DN19999_c2_g2	20.47	17.55	21.241	46.053	42.465	43.285	-1.25249	4.83112	2.36893e-17	6.5689e-16	NA	NA
TRINITY_DN12533_c12_g1	26.949	26.954	28.729	52.561	54.688	54.514	-1.14841	4.9761	2.45577e-17	6.80122e-16	10;GO:0009416,biological_process response to light stimulus;GO:0009523,cellular_component photosystem II;GO:0009535,cellular_component chloroplast thylakoid membrane;GO:0009768,biological_process photosynthesis, light harvesting in photosystem I;GO:0009941,cellular_component chloroplast envelope;GO:0010287,cellular_component plastoglobule;GO:0016021,cellular_component integral component of membra…	LHCB6; light-harvesting complex II chlorophyll a/b binding protein 6; K08917
TRINITY_DN22834_c1_g1	0.676	0.778	0.631	1.606	1.616	1.654	-1.36968	3.45877	2.54258e-17	7.03288e-16	8;GO:0000139,cellular_component Golgi membrane;GO:0000271,biological_process polysaccharide biosynthetic process;GO:0005794,cellular_component Golgi apparatus;GO:0016021,cellular_component integral component of membrane;GO:0016757,molecular_function transferase activity, transferring glycosyl groups;GO:0045489,biological_process pectin biosynthetic process;GO:0047262,molecular_function polygalact…	NA
TRINITY_DN13936_c0_g1	4.847	4.886	4.517	1.915	2.071	1.677	1.21529	4.49356	2.70774e-17	7.48043e-16	5;GO:0000272,biological_process polysaccharide catabolic process;GO:0004568,molecular_function chitinase activity;GO:0005975,biological_process carbohydrate metabolic process;GO:0006032,biological_process chitin catabolic process;GO:0008061,molecular_function chitin binding	NA
TRINITY_DN16199_c0_g1	111.571	111.864	108.384	38.558	41.136	42.563	1.26614	5.78898	2.72076e-17	7.50707e-16	5;GO:0005618,cellular_component cell wall;GO:0009734,biological_process auxin-activated signaling pathway;GO:0030145,molecular_function manganese ion binding;GO:0045735,molecular_function nutrient reservoir activity;GO:0048046,cellular_component apoplast	NA
TRINITY_DN22056_c0_g1	3.466	3.341	3.52	0.619	1.03	1.258	1.71081	3.27222	2.76353e-17	7.61564e-16	NA	NA
TRINITY_DN15950_c0_g2	1.275	1.456	1.343	2.939	2.825	2.959	-1.20849	4.24157	2.83182e-17	7.79417e-16	1;GO:0016021,cellular_component integral component of membrane	NA
TRINITY_DN18619_c0_g1	1.815	2.254	2.35	0.714	0.814	0.711	1.45684	3.74099	3.25012e-17	8.93441e-16	6;GO:0003677,molecular_function DNA binding;GO:0005634,cellular_component nucleus;GO:0006351,biological_process transcription, DNA-templated;GO:0006355,biological_process regulation of transcription, DNA-templated;GO:0009908,biological_process flower development;GO:0048262,biological_process determination of dorsal/ventral asymmetry	NA
TRINITY_DN21518_c0_g2	2.819	3.45	3.042	1.225	1.353	1.153	1.20226	4.72767	3.33463e-17	9.15542e-16	9;GO:0004506,molecular_function squalene monooxygenase activity;GO:0005783,cellular_component endoplasmic reticulum;GO:0009611,biological_process response to wounding;GO:0009753,biological_process response to jasmonic acid;GO:0016021,cellular_component integral component of membrane;GO:0016126,biological_process sterol biosynthetic process;GO:0050660,molecular_function flavin adenine dinucleotide…	SQLE, ERG1; squalene monooxygenase [EC:1.14.14.17]; K00511
TRINITY_DN23478_c1_g3	2.124	1.935	1.363	0.071	0.359	0.326	2.90094	1.75133	3.34082e-17	9.1611e-16	NA	NA
TRINITY_DN18971_c0_g1	0.521	0.219	0.549	0.916	0.802	0.78	-1.63257	2.73636	3.35772e-17	9.19611e-16	8;GO:0005773,cellular_component vacuole;GO:0005774,cellular_component vacuolar membrane;GO:0006855,biological_process drug transmembrane transport;GO:0015238,molecular_function drug transmembrane transporter activity;GO:0015297,molecular_function antiporter activity;GO:0016020,cellular_component membrane;GO:0016021,cellular_component integral component of membrane;GO:0055085,biological_process tr…	TC.MATE, SLC47A, norM, mdtK, dinF; multidrug resistance protein, MATE family; K03327
TRINITY_DN18498_c0_g1	2.839	3.051	2.696	0.821	1.03	0.711	1.59909	3.00196	3.42483e-17	9.36837e-16	6;GO:0004222,molecular_function metalloendopeptidase activity;GO:0005886,cellular_component plasma membrane;GO:0006508,biological_process proteolysis;GO:0008270,molecular_function zinc ion binding;GO:0031012,cellular_component extracellular matrix;GO:0031225,cellular_component anchored component of membrane	NA
TRINITY_DN12221_c0_g1	15.488	16.643	17.884	7.281	7.399	7.117	1.09482	5.63315	3.54076e-17	9.67357e-16	NA	NA
TRINITY_DN10898_c0_g1	0.386	0.339	0.356	1.558	1.113	1.386	-2.01668	2.05441	3.60156e-17	9.82761e-16	6;GO:0005783,cellular_component endoplasmic reticulum;GO:0005789,cellular_component endoplasmic reticulum membrane;GO:0009705,cellular_component plant-type vacuole membrane;GO:0009838,biological_process abscission;GO:0010256,biological_process endomembrane system organization;GO:0016021,cellular_component integral component of membrane	NA
TRINITY_DN15434_c1_g1	2.906	3.131	3.266	6.282	6.142	6.546	-1.13075	6.06178	3.71027e-17	1.01118e-15	7;GO:0004672,molecular_function protein kinase activity;GO:0004674,molecular_function protein serine/threonine kinase activity;GO:0005524,molecular_function ATP binding;GO:0005886,cellular_component plasma membrane;GO:0006468,biological_process protein phosphorylation;GO:0016021,cellular_component integral component of membrane;GO:0030246,molecular_function carbohydrate binding	NA
TRINITY_DN17548_c0_g1	0.686	0.598	0.692	0.119	0.18	0.175	1.89657	2.24876	3.90572e-17	1.06315e-15	2;GO:0006952,biological_process defense response;GO:0010267,biological_process production of ta-siRNAs involved in RNA interference	NA
TRINITY_DN20834_c0_g1	3.997	4.128	4.405	1.796	1.844	1.829	1.10259	5.84224	4.01079e-17	1.09041e-15	5;GO:0004185,molecular_function serine-type carboxypeptidase activity;GO:0005576,cellular_component extracellular region;GO:0005773,cellular_component vacuole;GO:0006508,biological_process proteolysis;GO:0051603,biological_process proteolysis involved in cellular protein catabolic process	SCPL-II; serine carboxypeptidase-like clade II [EC:3.4.16.-]; K16297
TRINITY_DN20440_c1_g1	1.033	0.907	1.139	0.274	0.192	0.163	2.27905	1.726	4.04001e-17	1.09702e-15	NA	NA
TRINITY_DN22978_c0_g2	14.203	17.67	26.094	1.713	2.047	1.701	3.1112	1.14167	4.16747e-17	1.13025e-15	3;GO:0008152,biological_process metabolic process;GO:0042802,molecular_function identical protein binding;GO:0050275,molecular_function scopoletin glucosyltransferase activity	NA
TRINITY_DN12918_c0_g1	0.232	0.249	0.214	2.867	1.975	1.84	-3.03623	0.933545	4.23107e-17	1.1461e-15	6;GO:0006952,biological_process defense response;GO:0010200,biological_process response to chitin;GO:0016021,cellular_component integral component of membrane;GO:0043161,biological_process proteasome-mediated ubiquitin-dependent protein catabolic process;GO:0046872,molecular_function metal ion binding;GO:0061630,molecular_function ubiquitin protein ligase activity	NA
TRINITY_DN15715_c1_g1	1.67	1.655	1.607	0.654	0.587	0.757	1.19946	4.22785	4.56757e-17	1.23574e-15	13;GO:0004672,molecular_function protein kinase activity;GO:0004674,molecular_function protein serine/threonine kinase activity;GO:0005509,molecular_function calcium ion binding;GO:0005524,molecular_function ATP binding;GO:0005623,cellular_component cell;GO:0006468,biological_process protein phosphorylation;GO:0007166,biological_process cell surface receptor signaling pathway;GO:0009311,biologica…	NA
TRINITY_DN15358_c0_g1	0.666	0.808	1.078	0.167	0.132	0.128	2.38792	1.66716	4.82923e-17	1.30495e-15	NA	NA
TRINITY_DN13824_c2_g1	60.686	77.79	58.15	125.132	139.558	128.935	-1.20621	5.65873	4.83936e-17	1.3061e-15	7;GO:0005506,molecular_function iron ion binding;GO:0005789,cellular_component endoplasmic reticulum membrane;GO:0016021,cellular_component integral component of membrane;GO:0016099,biological_process monoterpenoid biosynthetic process;GO:0016709,molecular_function oxidoreductase activity, acting on paired donors, with incorporation or reduction of molecular oxygen, NAD(P)H as one donor, and inco…	CYP76B6, G10H; geraniol 8-hydroxylase [EC:1.14.14.83]; K15099
TRINITY_DN23966_c0_g3	1.081	1.326	1.272	3.022	3.46	2.994	-1.49168	3.19111	4.90521e-17	1.32227e-15	4;GO:0005576,cellular_component extracellular region;GO:0005618,cellular_component cell wall;GO:0009664,biological_process plant-type cell wall organization;GO:0016020,cellular_component membrane	NA
TRINITY_DN19354_c0_g1	97.57	81.45	93.766	38.546	38.646	41.235	1.15364	5.79119	4.97987e-17	1.34077e-15	NA	NA
TRINITY_DN17464_c0_g1	0.174	0.16	0.173	0.036	0.012	0.023	2.52978	1.48213	5.05768e-17	1.36007e-15	6;GO:0005388,molecular_function calcium-transporting ATPase activity;GO:0005516,molecular_function calmodulin binding;GO:0005524,molecular_function ATP binding;GO:0005887,cellular_component integral component of plasma membrane;GO:0043231,cellular_component intracellular membrane-bounded organelle;GO:0046872,molecular_function metal ion binding	ATP2C; P-type Ca2+ transporter type 2C [EC:7.2.2.10]; K01537
TRINITY_DN23694_c0_g1	2.259	2.583	2.594	0.964	0.766	0.815	1.43821	3.43963	5.08184e-17	1.36491e-15	8;GO:0005794,cellular_component Golgi apparatus;GO:0006952,biological_process defense response;GO:0008146,molecular_function sulfotransferase activity;GO:0009651,biological_process response to salt stress;GO:0009751,biological_process response to salicylic acid;GO:0016131,biological_process brassinosteroid metabolic process;GO:0080118,molecular_function brassinosteroid sulfotransferase activity;G…	NA
TRINITY_DN11105_c0_g1	0.724	0.917	1.058	0.095	0.108	0.151	2.83149	1.41107	5.13148e-17	1.37659e-15	2;GO:0006952,biological_process defense response;GO:0016020,cellular_component membrane	NA
TRINITY_DN23869_c1_g3	1.052	1.735	1.333	0.321	0.335	0.21	2.157	2.77233	5.51671e-17	1.47815e-15	8;GO:0000023,biological_process maltose metabolic process;GO:0005363,molecular_function maltose transmembrane transporter activity;GO:0005975,biological_process carbohydrate metabolic process;GO:0005983,biological_process starch catabolic process;GO:0009624,biological_process response to nematode;GO:0009706,cellular_component chloroplast inner membrane;GO:0009941,cellular_component chloroplast en…	NA
TRINITY_DN15563_c5_g8	541.768	505.861	459.57	147.32	140.06	151.778	1.60165	6.58512	5.68604e-17	1.52168e-15	4;GO:0006950,biological_process response to stress;GO:0009228,biological_process thiamine biosynthetic process;GO:0009507,cellular_component chloroplast;GO:0046872,molecular_function metal ion binding	NA
TRINITY_DN20572_c0_g1	0.183	0.249	0.295	0.773	1.006	0.99	-1.83631	2.88696	5.69722e-17	1.52284e-15	1;GO:0005515,molecular_function protein binding	NA
TRINITY_DN11743_c0_g1	6.421	9.084	9.003	16.953	18.736	19.767	-1.30744	5.23584	5.80376e-17	1.54946e-15	NA	NA
TRINITY_DN31145_c3_g1	20.258	34.592	34.304	8.709	7.327	7.723	1.64142	2.95372	6.01825e-17	1.60479e-15	6;GO:0005506,molecular_function iron ion binding;GO:0005829,cellular_component cytosol;GO:0006950,biological_process response to stress;GO:0009228,biological_process thiamine biosynthetic process;GO:0009507,cellular_component chloroplast;GO:0052837,biological_process thiazole biosynthetic process	THI4, THI1; cysteine-dependent adenosine diphosphate thiazole synthase [EC:2.4.2.60]; K03146
TRINITY_DN11181_c0_g2	2.984	3.311	3.103	1.083	1.161	1.246	1.3202	3.67131	6.22273e-17	1.65733e-15	NA	NA
TRINITY_DN11922_c0_g1	0.512	0.568	0.621	0.036	0.024	0.093	3.45244	0.771794	6.36429e-17	1.69301e-15	26;GO:0006636,biological_process unsaturated fatty acid biosynthetic process;GO:0007623,biological_process circadian rhythm;GO:0009507,cellular_component chloroplast;GO:0009611,biological_process response to wounding;GO:0009625,biological_process response to insect;GO:0009637,biological_process response to blue light;GO:0009646,biological_process response to absence of light;GO:0009651,biological…	NA
TRINITY_DN23734_c1_g1	0.348	0.419	0.346	1.083	1.173	0.944	-1.65007	2.75559	6.76588e-17	1.79769e-15	5;GO:0004185,molecular_function serine-type carboxypeptidase activity;GO:0005576,cellular_component extracellular region;GO:0005773,cellular_component vacuole;GO:0006508,biological_process proteolysis;GO:0051603,biological_process proteolysis involved in cellular protein catabolic process	SCPL-IV; serine carboxypeptidase-like clade IV [EC:3.4.16.-]; K16298
TRINITY_DN23767_c1_g1	4.355	5.385	6.256	2.022	2.789	3.343	1.1929	4.65087	6.962e-17	1.84759e-15	6;GO:0003677,molecular_function DNA binding;GO:0003700,molecular_function DNA-binding transcription factor activity;GO:0005634,cellular_component nucleus;GO:0006351,biological_process transcription, DNA-templated;GO:0006355,biological_process regulation of transcription, DNA-templated;GO:0046983,molecular_function protein dimerization activity	NA
TRINITY_DN11194_c1_g2	74.831	82.996	80.744	15.002	13.648	18.381	2.08983	2.82094	6.99291e-17	1.85358e-15	NA	NA
TRINITY_DN24089_c1_g3	19.504	20.293	21.587	8.53	9.051	9.027	1.10403	4.68469	7.00926e-17	1.8557e-15	5;GO:0005471,molecular_function ATP:ADP antiporter activity;GO:0005524,molecular_function ATP binding;GO:0006862,biological_process nucleotide transport;GO:0016021,cellular_component integral component of membrane;GO:0031969,cellular_component chloroplast membrane	TC.AAA; ATP:ADP antiporter, AAA family; K03301
TRINITY_DN23111_c0_g2	2.559	2.144	2.401	4.545	4.478	4.799	-1.06662	5.7049	7.05333e-17	1.86515e-15	5;GO:0004190,molecular_function aspartic-type endopeptidase activity;GO:0005783,cellular_component endoplasmic reticulum;GO:0008233,molecular_function peptidase activity;GO:0012501,biological_process programmed cell death;GO:0030163,biological_process protein catabolic process	NA
TRINITY_DN15877_c0_g1	2.617	3.081	2.838	1.118	1.006	0.944	1.35732	3.7762	7.23886e-17	1.91194e-15	6;GO:0004672,molecular_function protein kinase activity;GO:0004674,molecular_function protein serine/threonine kinase activity;GO:0005524,molecular_function ATP binding;GO:0005829,cellular_component cytosol;GO:0006468,biological_process protein phosphorylation;GO:0035556,biological_process intracellular signal transduction	WNK, PRKWNK; WNK lysine deficient protein kinase [EC:2.7.11.1]; K08867
TRINITY_DN22071_c3_g2	126.547	125.884	99.808	274.224	278.516	253.677	-1.39411	6.86791	7.27342e-17	1.91879e-15	NA	NA
TRINITY_DN16155_c0_g1	56.08	60.489	55.85	111.998	123.288	101.142	-1.11616	6.83767	7.3959e-17	1.94879e-15	4;GO:0046872,molecular_function metal ion binding;GO:0052920,molecular_function (2R)-2-hydroxy-2-methylbutanenitrile lyase activity;GO:0052921,molecular_function acetone-cyanohydrin acetone-lyase (cyanide-forming) activity;GO:0055114,biological_process oxidation-reduction process	E4.1.2.46; aliphatic (R)-hydroxynitrile lyase [EC:4.1.2.46]; K14577
TRINITY_DN10703_c0_g1	7.329	8.157	6.175	1.677	2.047	2.667	1.63151	3.52984	7.48109e-17	1.9689e-15	8;GO:0005634,cellular_component nucleus;GO:0005829,cellular_component cytosol;GO:0009908,biological_process flower development;GO:0010114,biological_process response to red light;GO:0010218,biological_process response to far red light;GO:0010224,biological_process response to UV-B;GO:0043496,biological_process regulation of protein homodimerization activity;GO:0080008,cellular_component Cul4-RING…	RFWD2, COP1; E3 ubiquitin-protein ligase RFWD2 [EC:2.3.2.27]; K10143
TRINITY_DN20625_c0_g1	0.406	0.529	1.261	0.083	0.491	0.093	2.26528	1.88002	7.67475e-17	2.01748e-15	7;GO:0003677,molecular_function DNA binding;GO:0003700,molecular_function DNA-binding transcription factor activity;GO:0005634,cellular_component nucleus;GO:0006351,biological_process transcription, DNA-templated;GO:0006355,biological_process regulation of transcription, DNA-templated;GO:0010200,biological_process response to chitin;GO:0046983,molecular_function protein dimerization activity	NA
TRINITY_DN13956_c7_g1	26.92	30.005	32.727	56.011	58.986	57.939	-1.15454	4.55553	8.28867e-17	2.17629e-15	8;GO:0009522,cellular_component photosystem I;GO:0009523,cellular_component photosystem II;GO:0009535,cellular_component chloroplast thylakoid membrane;GO:0009765,biological_process photosynthesis, light harvesting;GO:0016021,cellular_component integral component of membrane;GO:0016168,molecular_function chlorophyll binding;GO:0018298,biological_process protein-chromophore linkage;GO:0046872,mole…	NA
TRINITY_DN10806_c0_g1	1.67	1.635	1.831	0.5	0.551	0.478	1.62258	2.68196	8.83319e-17	2.31653e-15	7;GO:0005634,cellular_component nucleus;GO:0005829,cellular_component cytosol;GO:0009507,cellular_component chloroplast;GO:0009793,biological_process embryo development ending in seed dormancy;GO:0010183,biological_process pollen tube guidance;GO:0036033,molecular_function mediator complex binding;GO:0050832,biological_process defense response to fungus	NA
TRINITY_DN21312_c2_g1	2.887	3.56	3.978	6.995	8.333	7.839	-1.28158	5.17185	9.11216e-17	2.38687e-15	20;GO:0000326,cellular_component protein storage vacuole;GO:0005618,cellular_component cell wall;GO:0005773,cellular_component vacuole;GO:0005774,cellular_component vacuolar membrane;GO:0005794,cellular_component Golgi apparatus;GO:0005886,cellular_component plasma membrane;GO:0005887,cellular_component integral component of plasma membrane;GO:0006833,biological_process water transport;GO:0009505…	TIP; aquaporin TIP; K09873
TRINITY_DN16996_c0_g1	1.574	1.496	1.841	0.428	0.527	0.268	1.89981	2.6767	9.89628e-17	2.58922e-15	7;GO:0003700,molecular_function DNA-binding transcription factor activity;GO:0005634,cellular_component nucleus;GO:0006351,biological_process transcription, DNA-templated;GO:0006355,biological_process regulation of transcription, DNA-templated;GO:0009867,biological_process jasmonic acid mediated signaling pathway;GO:0043565,molecular_function sequence-specific DNA binding;GO:0050832,biological_pr…	NA
TRINITY_DN18130_c0_g1	1.497	1.476	1.211	0.595	0.491	0.513	1.29808	4.14839	9.96632e-17	2.60448e-15	NA	NA
TRINITY_DN17179_c0_g1	17.467	15.805	15.779	7.055	7.279	7.443	1.08005	6.62688	1.03744e-16	2.70794e-15	1;GO:0009507,cellular_component chloroplast	NA
TRINITY_DN22674_c0_g1	96.585	101.972	76.471	55.69	56.903	56.657	1.12158	4.79529	1.03931e-16	2.70964e-15	NA	NA
TRINITY_DN21883_c0_g1	8.352	7.499	7.314	3.403	3.508	3.296	1.08037	6.60773	1.08537e-16	2.82641e-15	7;GO:0005515,molecular_function protein binding;GO:0005634,cellular_component nucleus;GO:0005886,cellular_component plasma membrane;GO:0007165,biological_process signal transduction;GO:0009651,biological_process response to salt stress;GO:0016021,cellular_component integral component of membrane;GO:0034613,biological_process cellular protein localization	NA
TRINITY_DN20053_c0_g2	1.081	1.237	1.017	2.486	2.155	2.434	-1.12375	4.70535	1.11079e-16	2.88922e-15	4;GO:0003723,molecular_function RNA binding;GO:0004519,molecular_function endonuclease activity;GO:0009451,biological_process RNA modification;GO:0043231,cellular_component intracellular membrane-bounded organelle	NA
TRINITY_DN19732_c0_g1	0.251	0.239	0.234	0.048	0.072	0.035	2.10472	1.89913	1.20352e-16	3.12677e-15	5;GO:0003677,molecular_function DNA binding;GO:0005634,cellular_component nucleus;GO:0006351,biological_process transcription, DNA-templated;GO:0006355,biological_process regulation of transcription, DNA-templated;GO:0009908,biological_process flower development	NA
TRINITY_DN14375_c0_g1	2.887	2.992	3.54	1.13	1.293	1.246	1.25429	4.51002	1.20951e-16	3.13865e-15	5;GO:0005471,molecular_function ATP:ADP antiporter activity;GO:0005524,molecular_function ATP binding;GO:0006862,biological_process nucleotide transport;GO:0016021,cellular_component integral component of membrane;GO:0031969,cellular_component chloroplast membrane	TC.AAA; ATP:ADP antiporter, AAA family; K03301
TRINITY_DN20645_c0_g5	68.903	73.831	70.723	29.469	30.96	32.173	1.07744	7.11003	1.23266e-16	3.19501e-15	2;GO:0005622,cellular_component intracellular;GO:0008270,molecular_function zinc ion binding	NA
TRINITY_DN15068_c0_g1	0.435	0.409	0.366	0.071	0.084	0.07	2.21696	1.74657	1.28288e-16	3.32046e-15	7;GO:0005515,molecular_function protein binding;GO:0005634,cellular_component nucleus;GO:0005886,cellular_component plasma membrane;GO:0007165,biological_process signal transduction;GO:0009651,biological_process response to salt stress;GO:0016021,cellular_component integral component of membrane;GO:0034613,biological_process cellular protein localization	NA
TRINITY_DN24152_c0_g1	3.032	3.341	2.889	1.451	1.353	1.375	1.09379	5.51185	1.28405e-16	3.32046e-15	14;GO:0003676,molecular_function nucleic acid binding;GO:0003729,molecular_function mRNA binding;GO:0005515,molecular_function protein binding;GO:0005634,cellular_component nucleus;GO:0005829,cellular_component cytosol;GO:0006351,biological_process transcription, DNA-templated;GO:0006355,biological_process regulation of transcription, DNA-templated;GO:0006417,biological_process regulation of tran…	ELF2C, AGO; eukaryotic translation initiation factor 2C; K11593
TRINITY_DN12276_c0_g1	0.917	0.957	1.18	0.274	0.215	0.21	2.02867	2.11515	1.35336e-16	3.49562e-15	6;GO:0003677,molecular_function DNA binding;GO:0003700,molecular_function DNA-binding transcription factor activity;GO:0005634,cellular_component nucleus;GO:0006351,biological_process transcription, DNA-templated;GO:0006355,biological_process regulation of transcription, DNA-templated;GO:0006952,biological_process defense response	PTI5; pathogenesis-related genes transcriptional activator PTI5; K13433
TRINITY_DN21759_c0_g2	5.137	4.886	4.792	2.332	2.071	2.155	1.08427	6.1853	1.37239e-16	3.54068e-15	9;GO:0005886,cellular_component plasma membrane;GO:0006820,biological_process anion transport;GO:0008381,molecular_function mechanosensitive ion channel activity;GO:0010150,biological_process leaf senescence;GO:0016020,cellular_component membrane;GO:0016021,cellular_component integral component of membrane;GO:0050982,biological_process detection of mechanical stimulus;GO:0055085,biological_proces…	MSL4S; mechanosensitive ion channel protein 4/5/6/7/8/9/10; K22048
TRINITY_DN13824_c18_g1	20.035	22.108	21.211	42.877	42.956	37.543	-1.14569	4.43667	1.42256e-16	3.66586e-15	7;GO:0005506,molecular_function iron ion binding;GO:0005789,cellular_component endoplasmic reticulum membrane;GO:0016021,cellular_component integral component of membrane;GO:0016099,biological_process monoterpenoid biosynthetic process;GO:0016709,molecular_function oxidoreductase activity, acting on paired donors, with incorporation or reduction of molecular oxygen, NAD(P)H as one donor, and inco…	CYP76B6, G10H; geraniol 8-hydroxylase [EC:1.14.14.83]; K15099
TRINITY_DN13608_c0_g1	3.341	4.248	5.087	1.416	1.269	1.549	1.4733	4.59347	1.51394e-16	3.89683e-15	NA	NA
TRINITY_DN10268_c1_g1	0.975	1.027	1.119	2.843	3.484	2.388	-1.60037	3.24812	1.565e-16	4.02359e-15	10;GO:0005381,molecular_function iron ion transmembrane transporter activity;GO:0005384,molecular_function manganese ion transmembrane transporter activity;GO:0005774,cellular_component vacuolar membrane;GO:0006880,biological_process intracellular sequestering of iron ion;GO:0010039,biological_process response to iron ion;GO:0016020,cellular_component membrane;GO:0016021,cellular_component integr…	NA
TRINITY_DN17915_c3_g2	27.799	39.857	30.611	82.196	69.33	85.615	-1.52331	4.0331	1.57509e-16	4.04486e-15	7;GO:0005886,cellular_component plasma membrane;GO:0005887,cellular_component integral component of plasma membrane;GO:0008519,molecular_function ammonium transmembrane transporter activity;GO:0009624,biological_process response to nematode;GO:0015696,biological_process ammonium transport;GO:0015843,biological_process methylammonium transport;GO:0072488,biological_process ammonium transmembrane t…	amt, AMT, MEP; ammonium transporter, Amt family; K03320
TRINITY_DN13440_c0_g1	3.186	3.729	3.53	6.615	7.159	7.49	-1.1357	5.17934	1.63565e-16	4.19553e-15	4;GO:0008152,biological_process metabolic process;GO:0009056,biological_process catabolic process;GO:0016787,molecular_function hydrolase activity;GO:0052689,molecular_function carboxylic ester hydrolase activity	NA
TRINITY_DN11608_c0_g1	0.975	1.077	1.058	0.381	0.359	0.384	1.36329	3.39441	1.65484e-16	4.23985e-15	6;GO:0004842,molecular_function ubiquitin-protein transferase activity;GO:0005515,molecular_function protein binding;GO:0005634,cellular_component nucleus;GO:0005737,cellular_component cytoplasm;GO:0010029,biological_process regulation of seed germination;GO:0016567,biological_process protein ubiquitination	NA
TRINITY_DN12828_c8_g1	249.955	295.365	308.917	496.923	588.926	516.032	-1.09087	8.39034	1.70479e-16	4.3628e-15	8;GO:0009522,cellular_component photosystem I;GO:0009523,cellular_component photosystem II;GO:0009535,cellular_component chloroplast thylakoid membrane;GO:0009765,biological_process photosynthesis, light harvesting;GO:0016021,cellular_component integral component of membrane;GO:0016168,molecular_function chlorophyll binding;GO:0018298,biological_process protein-chromophore linkage;GO:0046872,mole…	LHCB1; light-harvesting complex II chlorophyll a/b binding protein 1; K08912
TRINITY_DN13058_c0_g1	8.874	9.393	8.515	3.962	3.927	3.611	1.10154	6.60406	1.78474e-16	4.56216e-15	8;GO:0009507,cellular_component chloroplast;GO:0009536,cellular_component plastid;GO:0009658,biological_process chloroplast organization;GO:0009706,cellular_component chloroplast inner membrane;GO:0009941,cellular_component chloroplast envelope;GO:0010020,biological_process chloroplast fission;GO:0031357,cellular_component integral component of chloroplast inner membrane;GO:0043621,molecular_func…	NA
TRINITY_DN21562_c1_g1	1.68	1.785	1.729	0.631	0.694	0.711	1.28614	3.63103	1.80969e-16	4.62064e-15	16;GO:0003824,molecular_function catalytic activity;GO:0003854,molecular_function 3-beta-hydroxy-delta5-steroid dehydrogenase activity;GO:0003978,molecular_function UDP-glucose 4-epimerase activity;GO:0005794,cellular_component Golgi apparatus;GO:0006012,biological_process galactose metabolic process;GO:0006694,biological_process steroid biosynthetic process;GO:0009832,biological_process plant-ty…	UXE, uxe; UDP-arabinose 4-epimerase [EC:5.1.3.5]; K12448
TRINITY_DN16466_c0_g1	1.844	1.536	1.699	0.738	0.419	0.606	1.69473	2.65968	1.85143e-16	4.72178e-15	6;GO:0004497,molecular_function monooxygenase activity;GO:0005506,molecular_function iron ion binding;GO:0016021,cellular_component integral component of membrane;GO:0016705,molecular_function oxidoreductase activity, acting on paired donors, with incorporation or reduction of molecular oxygen;GO:0020037,molecular_function heme binding;GO:0055114,biological_process oxidation-reduction process	NA
TRINITY_DN15747_c3_g3	0.85	1.007	0.855	0.119	0.251	0.163	2.23954	1.66179	1.88049e-16	4.7904e-15	10;GO:0003677,molecular_function DNA binding;GO:0003700,molecular_function DNA-binding transcription factor activity;GO:0005634,cellular_component nucleus;GO:0006351,biological_process transcription, DNA-templated;GO:0006355,biological_process regulation of transcription, DNA-templated;GO:0009793,biological_process embryo development ending in seed dormancy;GO:0009825,biological_process multidime…	NA
TRINITY_DN21693_c0_g1	6.17	6.611	6.633	3.069	2.933	2.947	1.06172	5.44468	1.96489e-16	4.99969e-15	7;GO:0006631,biological_process fatty acid metabolic process;GO:0006633,biological_process fatty acid biosynthetic process;GO:0009507,cellular_component chloroplast;GO:0045300,molecular_function acyl-[acyl-carrier-protein] desaturase activity;GO:0046872,molecular_function metal ion binding;GO:0055114,biological_process oxidation-reduction process;GO:0102786,molecular_function stearoyl-[acp] desat…	NA
TRINITY_DN16555_c10_g2	793.075	861.675	857.207	1480.53	1534.75	1540.36	-1.10501	9.63512	2.03595e-16	5.17458e-15	24;GO:0005198,molecular_function structural molecule activity;GO:0009507,cellular_component chloroplast;GO:0009522,cellular_component photosystem I;GO:0009523,cellular_component photosystem II;GO:0009534,cellular_component chloroplast thylakoid;GO:0009535,cellular_component chloroplast thylakoid membrane;GO:0009579,cellular_component thylakoid;GO:0009635,biological_process response to herbicide;G…	LHCB3; light-harvesting complex II chlorophyll a/b binding protein 3; K08914
TRINITY_DN14126_c14_g1	22.401	45.501	36.074	79.436	95.106	85.138	-1.51044	5.95209	2.04588e-16	5.19388e-15	5;GO:0005829,cellular_component cytosol;GO:0016099,biological_process monoterpenoid biosynthetic process;GO:0016628,molecular_function oxidoreductase activity, acting on the CH-CH group of donors, NAD or NADP as acceptor;GO:0042802,molecular_function identical protein binding;GO:0042803,molecular_function protein homodimerization activity	CrISY; (S)-8-oxocitronellyl enol synthase [EC:1.3.1.122]; K20144
TRINITY_DN20923_c4_g1	131.133	130.481	99.564	29.826	28.266	33.617	1.77733	4.62535	2.13945e-16	5.42523e-15	4;GO:0005789,cellular_component endoplasmic reticulum membrane;GO:0006636,biological_process unsaturated fatty acid biosynthetic process;GO:0016021,cellular_component integral component of membrane;GO:0102985,molecular_function Delta12-fatty-acid desaturase activity	NA
TRINITY_DN24173_c2_g1	0.743	0.608	0.875	0	0.072	0.105	3.53699	0.846781	2.25491e-16	5.71149e-15	NA	NA
TRINITY_DN14600_c0_g1	0.309	0.299	0.407	0.048	0.024	0.035	3.12117	1.05764	2.26999e-16	5.74315e-15	5;GO:0005886,cellular_component plasma membrane;GO:0005901,cellular_component caveola;GO:0009877,biological_process nodulation;GO:0016324,cellular_component apical plasma membrane;GO:0051819,biological_process induction by symbiont of nodulation, tumor or growth in host	FLOT; flotillin; K07192
TRINITY_DN17893_c1_g1	2.327	2.772	2.126	0.833	0.898	0.932	1.32666	4.19459	2.32626e-16	5.87883e-15	7;GO:0009814,biological_process defense response, incompatible interaction;GO:0030570,molecular_function pectate lyase activity;GO:0031225,cellular_component anchored component of membrane;GO:0042547,biological_process cell wall modification involved in multidimensional cell growth;GO:0045490,biological_process pectin catabolic process;GO:0046658,cellular_component anchored component of plasma me…	pel; pectate lyase [EC:4.2.2.2]; K01728
TRINITY_DN9398_c0_g1	1.941	2.373	2.655	0.512	0.527	0.745	1.84505	2.68308	2.52212e-16	6.36655e-15	7;GO:0003677,molecular_function DNA binding;GO:0003700,molecular_function DNA-binding transcription factor activity;GO:0005634,cellular_component nucleus;GO:0006351,biological_process transcription, DNA-templated;GO:0009637,biological_process response to blue light;GO:0009646,biological_process response to absence of light;GO:0043565,molecular_function sequence-specific DNA binding	NA
TRINITY_DN21670_c1_g5	1.506	1.187	1.394	0.286	0.395	0.431	1.77809	2.51681	2.53583e-16	6.39391e-15	NA	NA
TRINITY_DN23296_c1_g2	3.785	3.66	4.252	1.547	1.58	1.759	1.15387	4.7043	2.55461e-16	6.43398e-15	9;GO:0004672,molecular_function protein kinase activity;GO:0004674,molecular_function protein serine/threonine kinase activity;GO:0005524,molecular_function ATP binding;GO:0005886,cellular_component plasma membrane;GO:0006468,biological_process protein phosphorylation;GO:0007166,biological_process cell surface receptor signaling pathway;GO:0016021,cellular_component integral component of membrane…	NA
TRINITY_DN21975_c3_g3	39.849	31.91	38.841	9.755	10.775	9.913	1.67903	3.54101	2.56969e-16	6.46462e-15	NA	NA
TRINITY_DN22898_c0_g1	44.686	48.892	40.642	17.441	18.425	19.045	1.13241	7.31424	2.6328e-16	6.61591e-15	9;GO:0003677,molecular_function DNA binding;GO:0003700,molecular_function DNA-binding transcription factor activity;GO:0005515,molecular_function protein binding;GO:0005634,cellular_component nucleus;GO:0006355,biological_process regulation of transcription, DNA-templated;GO:0009409,biological_process response to cold;GO:0010200,biological_process response to chitin;GO:0046872,molecular_function …	NA
TRINITY_DN11518_c0_g1	0.937	0.778	0.661	0.071	0.108	0.082	3.08376	1.02982	2.66292e-16	6.68406e-15	1;GO:0046983,molecular_function protein dimerization activity	NA
TRINITY_DN20570_c2_g1	8.198	9.613	10.539	3.426	4.178	3.762	1.26838	5.5804	2.83245e-16	7.10157e-15	4;GO:0005886,cellular_component plasma membrane;GO:0016020,cellular_component membrane;GO:0016021,cellular_component integral component of membrane;GO:0022857,molecular_function transmembrane transporter activity	NA
TRINITY_DN22076_c1_g1	1.091	1.366	1.638	0.262	0.335	0.489	2.09156	2.07198	2.84382e-16	7.12204e-15	22;GO:0004553,molecular_function hydrolase activity, hydrolyzing O-glycosyl compounds;GO:0005618,cellular_component cell wall;GO:0005737,cellular_component cytoplasm;GO:0005794,cellular_component Golgi apparatus;GO:0005886,cellular_component plasma membrane;GO:0005975,biological_process carbohydrate metabolic process;GO:0006073,biological_process cellular glucan metabolic process;GO:0009408,biolo…	E2.4.1.207; xyloglucan:xyloglucosyl transferase [EC:2.4.1.207]; K08235; TCH4; xyloglucan:xyloglucosyl transferase TCH4 [EC:2.4.1.207]; K14504
TRINITY_DN10005_c0_g1	3.862	3.789	5.595	1.463	0.982	1.27	1.71083	3.51786	2.93837e-16	7.35056e-15	NA	NA
TRINITY_DN16558_c0_g1	0.85	0.758	0.885	0.262	0.251	0.326	1.45986	3.19273	2.95923e-16	7.39441e-15	4;GO:0003723,molecular_function RNA binding;GO:0004519,molecular_function endonuclease activity;GO:0009451,biological_process RNA modification;GO:0043231,cellular_component intracellular membrane-bounded organelle	NA
TRINITY_DN23147_c3_g1	0.454	0.658	0.671	0.071	0.096	0.07	2.72108	1.48674	3.03353e-16	7.57156e-15	NA	NA
TRINITY_DN9809_c0_g1	1.294	1.356	1.18	0.238	0.072	0.058	3.21904	0.82839	3.1198e-16	7.77347e-15	NA	NA
TRINITY_DN16300_c2_g1	0.492	0.608	0.478	0.119	0.084	0.07	2.4855	1.62469	3.12141e-16	7.77347e-15	2;GO:0008375,molecular_function acetylglucosaminyltransferase activity;GO:0016020,cellular_component membrane	NA
TRINITY_DN14126_c15_g1	13.827	14.728	14.476	42.329	50.151	36.785	-1.78449	2.28291	3.31473e-16	8.24567e-15	5;GO:0005829,cellular_component cytosol;GO:0016099,biological_process monoterpenoid biosynthetic process;GO:0016628,molecular_function oxidoreductase activity, acting on the CH-CH group of donors, NAD or NADP as acceptor;GO:0042802,molecular_function identical protein binding;GO:0042803,molecular_function protein homodimerization activity	CrISY; (S)-8-oxocitronellyl enol synthase [EC:1.3.1.122]; K20144
TRINITY_DN23784_c9_g1	78.22	133.024	133.054	31.991	32.504	34.304	1.48223	3.05792	3.54242e-16	8.79815e-15	4;GO:0003723,molecular_function RNA binding;GO:0006397,biological_process mRNA processing;GO:0009507,cellular_component chloroplast;GO:0030529,cellular_component ribonucleoprotein complex	NA
TRINITY_DN19238_c1_g2	3.08	2.912	3.093	1.321	1.281	1.351	1.0789	4.65778	3.54474e-16	8.79815e-15	18;GO:0000976,molecular_function transcription regulatory region sequence-specific DNA binding;GO:0003677,molecular_function DNA binding;GO:0003700,molecular_function DNA-binding transcription factor activity;GO:0005634,cellular_component nucleus;GO:0005737,cellular_component cytoplasm;GO:0006351,biological_process transcription, DNA-templated;GO:0006355,biological_process regulation of transcrip…	NA
TRINITY_DN11039_c0_g1	10.65	7.808	8.484	19.511	22.22	24.706	-1.44522	4.28828	3.64798e-16	9.04431e-15	NA	NA
TRINITY_DN24099_c1_g2	64.123	66.512	60.154	26.28	25.357	23.343	1.10922	8.74941	3.69492e-16	9.15049e-15	16;GO:0005634,cellular_component nucleus;GO:0005654,cellular_component nucleoplasm;GO:0005737,cellular_component cytoplasm;GO:0006355,biological_process regulation of transcription, DNA-templated;GO:0007623,biological_process circadian rhythm;GO:0009409,biological_process response to cold;GO:0009585,biological_process red, far-red light phototransduction;GO:0009637,biological_process response to …	GI; GIGANTEA; K12124
TRINITY_DN21315_c0_g1	26.833	31.202	27.101	55.737	61.045	61.072	-1.09578	7.83308	3.78954e-16	9.37437e-15	7;GO:0003677,molecular_function DNA binding;GO:0005634,cellular_component nucleus;GO:0006351,biological_process transcription, DNA-templated;GO:0006355,biological_process regulation of transcription, DNA-templated;GO:0010638,biological_process positive regulation of organelle organization;GO:0045893,biological_process positive regulation of transcription, DNA-templated;GO:1900056,biological_proce…	NA
TRINITY_DN19090_c4_g2	7.387	5.843	6.745	13.574	12.259	16.016	-1.18262	5.5857	3.79651e-16	9.38119e-15	NA	NA
TRINITY_DN22962_c0_g1	0.618	0.499	0.743	0.059	0.096	0.07	2.93561	1.15833	3.82727e-16	9.43776e-15	7;GO:0003677,molecular_function DNA binding;GO:0003700,molecular_function DNA-binding transcription factor activity;GO:0005634,cellular_component nucleus;GO:0006351,biological_process transcription, DNA-templated;GO:0006355,biological_process regulation of transcription, DNA-templated;GO:0006952,biological_process defense response;GO:0009873,biological_process ethylene-activated signaling pathway	EREBP; EREBP-like factor; K09286
TRINITY_DN23272_c1_g1	83.473	77.252	80.347	32.36	28.134	32.312	1.18054	6.02435	3.8279e-16	9.43776e-15	2;GO:0006952,biological_process defense response;GO:0009607,biological_process response to biotic stimulus	NA
TRINITY_DN19000_c11_g1	57.683	64.807	58.587	116.59	114.177	107.258	-1.08646	5.93637	4.36692e-16	1.07548e-14	8;GO:0000287,molecular_function magnesium ion binding;GO:0009507,cellular_component chloroplast;GO:0010333,molecular_function terpene synthase activity;GO:0016114,biological_process terpenoid biosynthetic process;GO:0016787,molecular_function hydrolase activity;GO:0030145,molecular_function manganese ion binding;GO:0033383,biological_process geranyl diphosphate metabolic process;GO:0042803,molecu…	GES; geranyl diphosphate diphosphatase [EC:3.1.7.11]; K20979
TRINITY_DN12097_c1_g1	0.937	0.828	0.977	0.309	0.275	0.186	1.67279	2.73982	4.5704e-16	1.12435e-14	6;GO:0004185,molecular_function serine-type carboxypeptidase activity;GO:0005576,cellular_component extracellular region;GO:0006508,biological_process proteolysis;GO:0009505,cellular_component plant-type cell wall;GO:0009506,cellular_component plasmodesma;GO:0051603,biological_process proteolysis involved in cellular protein catabolic process	SCPL-II; serine carboxypeptidase-like clade II [EC:3.4.16.-]; K16297
TRINITY_DN13824_c3_g5	97.319	97.415	90.347	199.928	174.743	202.296	-1.19004	6.98646	4.61775e-16	1.13474e-14	9;GO:0005506,molecular_function iron ion binding;GO:0005789,cellular_component endoplasmic reticulum membrane;GO:0016021,cellular_component integral component of membrane;GO:0016099,biological_process monoterpenoid biosynthetic process;GO:0016705,molecular_function oxidoreductase activity, acting on paired donors, with incorporation or reduction of molecular oxygen;GO:0016709,molecular_function o…	CYP76B6, G10H; geraniol 8-hydroxylase [EC:1.14.14.83]; K15099
TRINITY_DN22554_c4_g1	3.428	3.859	3.734	1.38	1.353	1.596	1.26241	4.19857	4.80791e-16	1.18017e-14	8;GO:0004784,molecular_function superoxide dismutase activity;GO:0005507,molecular_function copper ion binding;GO:0005615,cellular_component extracellular space;GO:0005737,cellular_component cytoplasm;GO:0006801,biological_process superoxide metabolic process;GO:0008270,molecular_function zinc ion binding;GO:0009507,cellular_component chloroplast;GO:0046872,molecular_function metal ion binding	SOD1; superoxide dismutase, Cu-Zn family [EC:1.15.1.1]; K04565
TRINITY_DN23628_c1_g3	2.279	2.383	2.442	4.545	5.603	5.149	-1.22177	4.22916	5.12041e-16	1.25549e-14	NA	NA
TRINITY_DN18617_c0_g1	6.054	6.791	6.267	12.063	13.133	12.394	-1.09132	6.56684	5.33206e-16	1.30594e-14	2;GO:0016021,cellular_component integral component of membrane;GO:0055085,biological_process transmembrane transport	NA
TRINITY_DN16555_c46_g1	22.778	22.108	29.39	55.808	76.932	60.664	-1.5911	3.11718	5.39731e-16	1.32047e-14	23;GO:0005198,molecular_function structural molecule activity;GO:0009507,cellular_component chloroplast;GO:0009522,cellular_component photosystem I;GO:0009523,cellular_component photosystem II;GO:0009534,cellular_component chloroplast thylakoid;GO:0009535,cellular_component chloroplast thylakoid membrane;GO:0009579,cellular_component thylakoid;GO:0009635,biological_process response to herbicide;G…	LHCB3; light-harvesting complex II chlorophyll a/b binding protein 3; K08914
TRINITY_DN11629_c0_g1	1.786	2.224	1.79	0.607	0.527	0.617	1.59553	2.91011	5.45501e-16	1.33312e-14	14;GO:0002237,biological_process response to molecule of bacterial origin;GO:0003700,molecular_function DNA-binding transcription factor activity;GO:0005634,cellular_component nucleus;GO:0006351,biological_process transcription, DNA-templated;GO:0006355,biological_process regulation of transcription, DNA-templated;GO:0009611,biological_process response to wounding;GO:0009751,biological_process re…	NA
TRINITY_DN16654_c3_g1	8.207	8.157	9.339	15.716	15.983	16.482	-1.0521	6.76978	5.46514e-16	1.33413e-14	9;GO:0004553,molecular_function hydrolase activity, hydrolyzing O-glycosyl compounds;GO:0005618,cellular_component cell wall;GO:0005975,biological_process carbohydrate metabolic process;GO:0006073,biological_process cellular glucan metabolic process;GO:0010411,biological_process xyloglucan metabolic process;GO:0016762,molecular_function xyloglucan:xyloglucosyl transferase activity;GO:0042546,biol…	E2.4.1.207; xyloglucan:xyloglucosyl transferase [EC:2.4.1.207]; K08235
TRINITY_DN21948_c0_g2	1.429	1.376	1.373	0.274	0.515	0.501	1.5629	3.31816	5.54604e-16	1.35239e-14	8;GO:0004851,molecular_function uroporphyrin-III C-methyltransferase activity;GO:0008152,biological_process metabolic process;GO:0008168,molecular_function methyltransferase activity;GO:0009236,biological_process cobalamin biosynthetic process;GO:0019354,biological_process siroheme biosynthetic process;GO:0043115,molecular_function precorrin-2 dehydrogenase activity;GO:0051266,molecular_function …	cysG; uroporphyrin-III C-methyltransferase / precorrin-2 dehydrogenase / sirohydrochlorin ferrochelatase [EC:2.1.1.107 1.3.1.76 4.99.1.4]; K02302
TRINITY_DN16080_c0_g1	22.179	24.062	21.465	10.624	10.835	10.798	1.08235	7.90377	5.57642e-16	1.35831e-14	5;GO:0005524,molecular_function ATP binding;GO:0006952,biological_process defense response;GO:0042742,biological_process defense response to bacterium;GO:0043531,molecular_function ADP binding;GO:0048046,cellular_component apoplast	NA
TRINITY_DN17580_c0_g1	1.69	1.605	1.404	0.476	0.67	0.524	1.38875	3.8515	5.64309e-16	1.37305e-14	6;GO:0003333,biological_process amino acid transmembrane transport;GO:0005774,cellular_component vacuolar membrane;GO:0015171,molecular_function amino acid transmembrane transporter activity;GO:0015175,molecular_function neutral amino acid transmembrane transporter activity;GO:0015804,biological_process neutral amino acid transport;GO:0016021,cellular_component integral component of membrane	SLC36A, PAT; solute carrier family 36 (proton-coupled amino acid transporter); K14209
TRINITY_DN15491_c0_g1	0.367	0.479	0.346	0.059	0.048	0.012	2.9804	0.939352	5.92331e-16	1.43966e-14	4;GO:0003824,molecular_function catalytic activity;GO:0016104,biological_process triterpenoid biosynthetic process;GO:0016866,molecular_function intramolecular transferase activity;GO:0042300,molecular_function beta-amyrin synthase activity	LUP4; beta-amyrin synthase [EC:5.4.99.39]; K15813
TRINITY_DN22806_c0_g2	17.873	20.572	19.695	35.429	36.299	33.71	-1.09304	7.85117	5.93476e-16	1.44086e-14	14;GO:0003824,molecular_function catalytic activity;GO:0003854,molecular_function 3-beta-hydroxy-delta5-steroid dehydrogenase activity;GO:0005737,cellular_component cytoplasm;GO:0005829,cellular_component cytosol;GO:0006694,biological_process steroid biosynthetic process;GO:0009226,biological_process nucleotide-sugar biosynthetic process;GO:0016491,molecular_function oxidoreductase activity;GO:00…	AXS; UDP-apiose/xylose synthase; K12449
TRINITY_DN16140_c0_g1	0.261	0.389	0.417	0.012	0.024	0.07	3.26545	1.27184	6.06317e-16	1.47043e-14	3;GO:0004725,molecular_function protein tyrosine phosphatase activity;GO:0005737,cellular_component cytoplasm;GO:0016791,molecular_function phosphatase activity	SIW14, OCA3; tyrosine-protein phosphatase SIW14 [EC:3.1.3.48]; K18045
TRINITY_DN18032_c0_g1	0.29	0.359	0.315	0.012	0.048	0.047	3.05141	1.09239	6.22203e-16	1.50732e-14	4;GO:0004739,molecular_function pyruvate dehydrogenase (acetyl-transferring) activity;GO:0005759,cellular_component mitochondrial matrix;GO:0006086,biological_process acetyl-CoA biosynthetic process from pyruvate;GO:0006096,biological_process glycolytic process	PDHB, pdhB; pyruvate dehydrogenase E1 component beta subunit [EC:1.2.4.1]; K00162
TRINITY_DN21273_c0_g3	1.738	1.765	1.821	0.75	0.67	0.536	1.34667	3.61377	6.36149e-16	1.53943e-14	NA	NA
TRINITY_DN21581_c0_g1	3.167	3.67	4.039	7.233	8.093	7.665	-1.14504	5.61574	6.40175e-16	1.54748e-14	8;GO:0005783,cellular_component endoplasmic reticulum;GO:0005886,cellular_component plasma membrane;GO:0016020,cellular_component membrane;GO:0016021,cellular_component integral component of membrane;GO:0022857,molecular_function transmembrane transporter activity;GO:1900150,biological_process regulation of defense response to fungus;GO:1900425,biological_process negative regulation of defense re…	NA
TRINITY_DN16088_c0_g2	1.284	1.556	1.434	0.44	0.455	0.489	1.52897	3.01747	6.4785e-16	1.56434e-14	4;GO:0005262,molecular_function calcium channel activity;GO:0005743,cellular_component mitochondrial inner membrane;GO:0015292,molecular_function uniporter activity;GO:0016021,cellular_component integral component of membrane	MCU; calcium uniporter protein, mitochondrial; K20858
TRINITY_DN22617_c0_g1	14.744	14.818	17.294	6.698	7.147	7.385	1.09747	7.14609	7.02153e-16	1.69362e-14	12;GO:0003677,molecular_function DNA binding;GO:0003700,molecular_function DNA-binding transcription factor activity;GO:0005634,cellular_component nucleus;GO:0006351,biological_process transcription, DNA-templated;GO:0006355,biological_process regulation of transcription, DNA-templated;GO:0009414,biological_process response to water deprivation;GO:0009737,biological_process response to abscisic a…	HD-ZIP; homeobox-leucine zipper protein; K09338
TRINITY_DN12463_c0_g1	9.414	9.194	10.102	17.786	18.353	19.662	-1.05946	6.82214	7.06071e-16	1.70123e-14	7;GO:0005634,cellular_component nucleus;GO:0005737,cellular_component cytoplasm;GO:0005829,cellular_component cytosol;GO:0005975,biological_process carbohydrate metabolic process;GO:0006281,biological_process DNA repair;GO:0009409,biological_process response to cold;GO:0016853,molecular_function isomerase activity	NA
TRINITY_DN21125_c2_g3	5.195	3.56	3.469	1.249	0.874	1.398	1.6923	3.63299	7.61935e-16	1.83378e-14	6;GO:0004365,molecular_function glyceraldehyde-3-phosphate dehydrogenase (NAD+) (phosphorylating) activity;GO:0005737,cellular_component cytoplasm;GO:0006006,biological_process glucose metabolic process;GO:0006096,biological_process glycolytic process;GO:0050661,molecular_function NADP binding;GO:0051287,molecular_function NAD binding	NA
TRINITY_DN12428_c0_g1	117.963	148.999	136.798	235.178	253.579	229.344	-1.03062	6.85462	7.62734e-16	1.83378e-14	4;GO:0003958,molecular_function NADPH-hemoprotein reductase activity;GO:0005789,cellular_component endoplasmic reticulum membrane;GO:0010181,molecular_function FMN binding;GO:0016021,cellular_component integral component of membrane	NA
TRINITY_DN23928_c12_g1	76.675	77.86	83.013	146.594	157.887	151.743	-1.13744	5.98948	7.99637e-16	1.92042e-14	10;GO:0009416,biological_process response to light stimulus;GO:0009523,cellular_component photosystem II;GO:0009535,cellular_component chloroplast thylakoid membrane;GO:0009768,biological_process photosynthesis, light harvesting in photosystem I;GO:0009941,cellular_component chloroplast envelope;GO:0010287,cellular_component plastoglobule;GO:0016021,cellular_component integral component of membra…	LHCB6; light-harvesting complex II chlorophyll a/b binding protein 6; K08917
TRINITY_DN21056_c2_g5	2.288	2.493	2.442	0.809	0.886	0.874	1.37703	3.17803	8.05197e-16	1.93169e-14	7;GO:0000786,cellular_component nucleosome;GO:0003677,molecular_function DNA binding;GO:0005634,cellular_component nucleus;GO:0006334,biological_process nucleosome assembly;GO:0010369,cellular_component chromocenter;GO:0031492,molecular_function nucleosomal DNA binding;GO:0046982,molecular_function protein heterodimerization activity	H3; histone H3; K11253
TRINITY_DN18279_c0_g1	25.462	27.452	27.223	11.481	11.697	11.963	1.06651	7.81676	8.28133e-16	1.98458e-14	15;GO:0005351,molecular_function carbohydrate:proton symporter activity;GO:0005355,molecular_function glucose transmembrane transporter activity;GO:0005358,molecular_function high-affinity glucose:proton symporter activity;GO:0005886,cellular_component plasma membrane;GO:0009414,biological_process response to water deprivation;GO:0009506,cellular_component plasmodesma;GO:0009651,biological_proces…	NA
TRINITY_DN12500_c27_g1	53.386	52.242	54.131	95.83	105.198	110.1	-1.14465	5.80065	8.51414e-16	2.03817e-14	5;GO:0004497,molecular_function monooxygenase activity;GO:0005506,molecular_function iron ion binding;GO:0016705,molecular_function oxidoreductase activity, acting on paired donors, with incorporation or reduction of molecular oxygen;GO:0020037,molecular_function heme binding;GO:0055114,biological_process oxidation-reduction process	NA
TRINITY_DN21949_c1_g1	19.9	22.187	22.686	10.172	10.056	9.61	1.08937	7.41808	9.28089e-16	2.21933e-14	10;GO:0003333,biological_process amino acid transmembrane transport;GO:0005886,cellular_component plasma membrane;GO:0005887,cellular_component integral component of plasma membrane;GO:0015171,molecular_function amino acid transmembrane transporter activity;GO:0015293,molecular_function symporter activity;GO:0015800,biological_process acidic amino acid transport;GO:0015802,biological_process basi…	NA
TRINITY_DN15520_c1_g2	0.995	1.027	1.089	0.309	0.299	0.384	1.55426	2.77392	9.30509e-16	2.22273e-14	NA	NA
TRINITY_DN21684_c0_g1	0.705	0.977	0.946	0.297	0.347	0.268	1.71653	3.05838	9.56097e-16	2.2814e-14	4;GO:0005504,molecular_function fatty acid binding;GO:0006631,biological_process fatty acid metabolic process;GO:0009570,cellular_component chloroplast stroma;GO:0016872,molecular_function intramolecular lyase activity	NA
TRINITY_DN13824_c7_g1	50.856	55.074	56.115	91.059	119.349	98.475	-1.12472	5.44223	9.65608e-16	2.30162e-14	9;GO:0005506,molecular_function iron ion binding;GO:0005789,cellular_component endoplasmic reticulum membrane;GO:0016021,cellular_component integral component of membrane;GO:0016099,biological_process monoterpenoid biosynthetic process;GO:0016705,molecular_function oxidoreductase activity, acting on paired donors, with incorporation or reduction of molecular oxygen;GO:0016709,molecular_function o…	CYP76B6, G10H; geraniol 8-hydroxylase [EC:1.14.14.83]; K15099
TRINITY_DN13824_c3_g1	388.832	402.732	383.882	779.034	811.725	842.779	-1.26253	7.99863	1.03398e-15	2.46196e-14	7;GO:0005506,molecular_function iron ion binding;GO:0005789,cellular_component endoplasmic reticulum membrane;GO:0016021,cellular_component integral component of membrane;GO:0016099,biological_process monoterpenoid biosynthetic process;GO:0016709,molecular_function oxidoreductase activity, acting on paired donors, with incorporation or reduction of molecular oxygen, NAD(P)H as one donor, and inco…	CYP76B6, G10H; geraniol 8-hydroxylase [EC:1.14.14.83]; K15099
TRINITY_DN12427_c0_g1	14.281	15.107	16.318	6.163	7.135	6.605	1.08386	5.73954	1.07349e-15	2.55331e-14	4;GO:0005737,cellular_component cytoplasm;GO:0030001,biological_process metal ion transport;GO:0046914,molecular_function transition metal ion binding;GO:0046916,biological_process cellular transition metal ion homeostasis	NA
TRINITY_DN23374_c2_g2	10.1	9.713	10.753	4.568	4.37	4.368	1.02342	6.78065	1.09356e-15	2.59825e-14	4;GO:0003676,molecular_function nucleic acid binding;GO:0003723,molecular_function RNA binding;GO:0005730,cellular_component nucleolus;GO:0006364,biological_process rRNA processing	NCL, NSR1; nucleolin; K11294
TRINITY_DN17450_c0_g1	8.748	9.972	9.319	4.104	4.202	3.762	1.10428	6.06897	1.10953e-15	2.63338e-14	7;GO:0003824,molecular_function catalytic activity;GO:0004556,molecular_function alpha-amylase activity;GO:0005509,molecular_function calcium ion binding;GO:0005975,biological_process carbohydrate metabolic process;GO:0009250,biological_process glucan biosynthetic process;GO:0046527,molecular_function glucosyltransferase activity;GO:0103025,molecular_function alpha-amylase activity (releasing mal…	NA
TRINITY_DN16604_c1_g1	8.371	8.027	9.258	4.342	3.448	3.867	1.03383	5.60999	1.13399e-15	2.68601e-14	15;GO:0000139,cellular_component Golgi membrane;GO:0005768,cellular_component endosome;GO:0005829,cellular_component cytosol;GO:0005886,cellular_component plasma membrane;GO:0006658,biological_process phosphatidylserine metabolic process;GO:0008526,molecular_function phosphatidylinositol transporter activity;GO:0008654,biological_process phospholipid biosynthetic process;GO:0015031,biological_pro…	NA
TRINITY_DN13344_c0_g1	0.917	0.897	0.844	1.773	1.951	2.097	-1.23541	3.7932	1.13412e-15	2.68601e-14	NA	NA
TRINITY_DN20896_c0_g1	0.154	0.289	0.285	0.012	0.012	0.012	4.69348	0.489859	1.1487e-15	2.71765e-14	NA	NA
TRINITY_DN12725_c1_g2	1.535	1.655	1.719	0.583	0.575	0.431	1.51326	2.92742	1.15944e-15	2.74015e-14	11;GO:0004842,molecular_function ubiquitin-protein transferase activity;GO:0005634,cellular_component nucleus;GO:0005737,cellular_component cytoplasm;GO:0009651,biological_process response to salt stress;GO:0009738,biological_process abscisic acid-activated signaling pathway;GO:0009789,biological_process positive regulation of abscisic acid-activated signaling pathway;GO:0016567,biological_proces…	RHA2; E3 ubiquitin-protein ligase RHA2 [EC:2.3.2.27]; K16282
TRINITY_DN22409_c0_g2	3.833	3.879	3.296	1.309	1.233	1.06	1.17185	4.694	1.22182e-15	2.8845e-14	12;GO:0000160,biological_process phosphorelay signal transduction system;GO:0003677,molecular_function DNA binding;GO:0003700,molecular_function DNA-binding transcription factor activity;GO:0005515,molecular_function protein binding;GO:0005634,cellular_component nucleus;GO:0006351,biological_process transcription, DNA-templated;GO:0006355,biological_process regulation of transcription, DNA-templa…	TOC1, APRR1; pseudo-response regulator 1; K12127
TRINITY_DN20694_c5_g2	40.158	54.446	59.258	10.791	8.344	12.475	1.97522	2.12315	1.2525e-15	2.9538e-14	NA	NA
TRINITY_DN19875_c2_g2	74.155	74.27	78.048	31.455	32.025	32.802	1.08657	5.45021	1.25411e-15	2.95447e-14	14;GO:0003677,molecular_function DNA binding;GO:0003700,molecular_function DNA-binding transcription factor activity;GO:0005634,cellular_component nucleus;GO:0006351,biological_process transcription, DNA-templated;GO:0009409,biological_process response to cold;GO:0009611,biological_process response to wounding;GO:0009788,biological_process negative regulation of abscisic acid-activated signaling …	NA
TRINITY_DN13824_c12_g1	43.238	67.08	65.952	105.526	126.843	103.111	-1.13701	5.85573	1.26369e-15	2.97388e-14	7;GO:0005506,molecular_function iron ion binding;GO:0005789,cellular_component endoplasmic reticulum membrane;GO:0016021,cellular_component integral component of membrane;GO:0016099,biological_process monoterpenoid biosynthetic process;GO:0016709,molecular_function oxidoreductase activity, acting on paired donors, with incorporation or reduction of molecular oxygen, NAD(P)H as one donor, and inco…	CYP76B6, G10H; geraniol 8-hydroxylase [EC:1.14.14.83]; K15099
TRINITY_DN22970_c1_g1	0.637	0.618	0.621	0.226	0.168	0.186	1.58273	2.56233	1.34834e-15	3.16975e-14	6;GO:0004672,molecular_function protein kinase activity;GO:0004674,molecular_function protein serine/threonine kinase activity;GO:0005524,molecular_function ATP binding;GO:0005886,cellular_component plasma membrane;GO:0006468,biological_process protein phosphorylation;GO:0016021,cellular_component integral component of membrane	NA
TRINITY_DN15140_c0_g1	0.068	0.09	0.071	0.381	0.395	0.338	-2.35868	1.24438	1.37766e-15	3.23525e-14	5;GO:0008152,biological_process metabolic process;GO:0009718,biological_process anthocyanin-containing compound biosynthetic process;GO:0016758,molecular_function transferase activity, transferring hexosyl groups;GO:0035251,molecular_function UDP-glucosyltransferase activity;GO:0047213,molecular_function anthocyanidin 3-O-glucosyltransferase activity	NA
TRINITY_DN14368_c0_g1	0.753	0.718	0.732	1.487	1.508	1.642	-1.18726	3.787	1.43039e-15	3.35554e-14	7;GO:0000139,cellular_component Golgi membrane;GO:0005794,cellular_component Golgi apparatus;GO:0016021,cellular_component integral component of membrane;GO:0042546,biological_process cell wall biogenesis;GO:0045489,biological_process pectin biosynthetic process;GO:0048531,molecular_function beta-1,3-galactosyltransferase activity;GO:0071555,biological_process cell wall organization	NA
TRINITY_DN22191_c6_g1	119.759	133.004	135.282	234.833	237.716	222.32	-1.03126	6.94314	1.51117e-15	3.54129e-14	11;GO:0004760,molecular_function serine-pyruvate transaminase activity;GO:0005777,cellular_component peroxisome;GO:0005886,cellular_component plasma membrane;GO:0008453,molecular_function alanine-glyoxylate transaminase activity;GO:0009507,cellular_component chloroplast;GO:0009570,cellular_component chloroplast stroma;GO:0009853,biological_process photorespiration;GO:0016020,cellular_component me…	AGXT; alanine-glyoxylate transaminase / serine-glyoxylate transaminase / serine-pyruvate transaminase [EC:2.6.1.44 2.6.1.45 2.6.1.51]; K00830
TRINITY_DN17574_c0_g2	3.698	4.098	4.649	1.368	1.257	1.689	1.36155	3.97148	1.52547e-15	3.57105e-14	8;GO:0000302,biological_process response to reactive oxygen species;GO:0004672,molecular_function protein kinase activity;GO:0004674,molecular_function protein serine/threonine kinase activity;GO:0005524,molecular_function ATP binding;GO:0005886,cellular_component plasma membrane;GO:0006468,biological_process protein phosphorylation;GO:0016021,cellular_component integral component of membrane;GO:…	NA
TRINITY_DN17765_c0_g3	9.791	10.411	11.241	20.772	20.987	20.175	-1.06006	7.27078	1.6047e-15	3.75257e-14	3;GO:0009570,cellular_component chloroplast stroma;GO:0044183,molecular_function protein folding chaperone;GO:0061077,biological_process chaperone-mediated protein folding	NA
TRINITY_DN21428_c1_g1	0.367	0.409	0.315	0.024	0.096	0.023	3.04238	1.2469	1.6085e-15	3.7575e-14	5;GO:0003700,molecular_function DNA-binding transcription factor activity;GO:0005515,molecular_function protein binding;GO:0005634,cellular_component nucleus;GO:0005886,cellular_component plasma membrane;GO:0008270,molecular_function zinc ion binding	NA
TRINITY_DN22591_c0_g2	0.27	0.249	0.214	0.916	0.754	0.641	-1.77029	2.37601	1.62832e-15	3.79981e-14	3;GO:0009718,biological_process anthocyanin-containing compound biosynthetic process;GO:0016747,molecular_function transferase activity, transferring acyl groups other than amino-acyl groups;GO:0102453,molecular_function anthocyanidin 3-O-glucoside 6''-O-acyltransferase activity	3AT; anthocyanidin 3-O-glucoside 6''-O-acyltransferase [EC:2.3.1.215]; K21383
TRINITY_DN21795_c0_g1	0.27	0.289	0.285	0.071	0.072	0.093	1.9262	2.22778	1.73491e-15	4.0443e-14	13;GO:0004842,molecular_function ubiquitin-protein transferase activity;GO:0005515,molecular_function protein binding;GO:0005634,cellular_component nucleus;GO:0005737,cellular_component cytoplasm;GO:0005886,cellular_component plasma membrane;GO:0008270,molecular_function zinc ion binding;GO:0010115,biological_process regulation of abscisic acid biosynthetic process;GO:0010150,biological_process l…	NA
TRINITY_DN21902_c0_g2	0.126	0.12	0.153	0	0	0	7.4438	-0.0166535	2.22037e-15	5.16515e-14	NA	NA
TRINITY_DN19899_c1_g1	1.39	1.536	1.19	0.488	0.383	0.489	1.46281	3.2083	2.24857e-15	5.22527e-14	6;GO:0003677,molecular_function DNA binding;GO:0003700,molecular_function DNA-binding transcription factor activity;GO:0005634,cellular_component nucleus;GO:0006351,biological_process transcription, DNA-templated;GO:0045892,biological_process negative regulation of transcription, DNA-templated;GO:0080167,biological_process response to karrikin	NA
TRINITY_DN23451_c15_g1	31.844	36.846	36.796	64.208	65.834	59.337	-1.04649	4.73375	2.25726e-15	5.24001e-14	2;GO:0008270,molecular_function zinc ion binding;GO:0047924,molecular_function geraniol dehydrogenase activity	NA
TRINITY_DN23900_c1_g2	5.842	5.455	4.313	2.189	1.975	2.236	1.187	4.8806	2.30142e-15	5.33695e-14	10;GO:0000302,biological_process response to reactive oxygen species;GO:0004672,molecular_function protein kinase activity;GO:0004674,molecular_function protein serine/threonine kinase activity;GO:0005524,molecular_function ATP binding;GO:0005773,cellular_component vacuole;GO:0005886,cellular_component plasma membrane;GO:0006468,biological_process protein phosphorylation;GO:0009737,biological_pro…	NA
TRINITY_DN17136_c2_g1	1.023	1.127	1.16	0.131	0.335	0.256	2.05206	2.22775	2.3094e-15	5.34441e-14	NA	NA
TRINITY_DN11680_c0_g1	1.023	0.987	1.068	2.07	2.239	2.248	-1.18947	3.76603	2.30945e-15	5.34441e-14	5;GO:0005543,molecular_function phospholipid binding;GO:0005794,cellular_component Golgi apparatus;GO:0005905,cellular_component clathrin-coated pit;GO:0006897,biological_process endocytosis;GO:0030136,cellular_component clathrin-coated vesicle	NA
TRINITY_DN15089_c0_g1	0.396	0.329	0.326	0.809	0.898	1.002	-1.47168	2.90048	2.38676e-15	5.51759e-14	NA	NA
TRINITY_DN19798_c0_g1	0.705	0.778	0.722	1.404	1.449	1.631	-1.11709	4.40185	2.42768e-15	5.60635e-14	2;GO:0005874,cellular_component microtubule;GO:0008017,molecular_function microtubule binding	NA
TRINITY_DN16862_c0_g2	15.603	20.911	13.896	44.935	57.023	60.059	-1.91454	2.65395	2.45124e-15	5.6549e-14	NA	NA
TRINITY_DN19237_c0_g1	2.539	2.692	2.492	4.771	4.585	5.009	-1.01111	5.32209	2.51974e-15	5.8069e-14	7;GO:0002229,biological_process defense response to oomycetes;GO:0009507,cellular_component chloroplast;GO:0009536,cellular_component plastid;GO:0016021,cellular_component integral component of membrane;GO:0031969,cellular_component chloroplast membrane;GO:0034635,biological_process glutathione transport;GO:0046686,biological_process response to cadmium ion	NA
TRINITY_DN12489_c4_g1	182.308	235.634	231.072	368.531	446.555	371.267	-1.05885	7.89886	2.69637e-15	6.2075e-14	NA	NA
TRINITY_DN20645_c0_g3	62.993	55.134	67.143	29.017	18.964	24.951	1.18359	5.06687	2.77467e-15	6.38117e-14	NA	NA
TRINITY_DN23216_c1_g1	1.593	1.685	1.628	0.69	0.766	0.594	1.21262	4.28365	3.00594e-15	6.90591e-14	9;GO:0000166,molecular_function nucleotide binding;GO:0004812,molecular_function aminoacyl-tRNA ligase activity;GO:0004819,molecular_function glutamine-tRNA ligase activity;GO:0005524,molecular_function ATP binding;GO:0005737,cellular_component cytoplasm;GO:0005829,cellular_component cytosol;GO:0006418,biological_process tRNA aminoacylation for protein translation;GO:0006425,biological_process gl…	QARS, glnS; glutaminyl-tRNA synthetase [EC:6.1.1.18]; K01886
TRINITY_DN11747_c0_g1	0.203	0.249	0.275	0.964	1.089	1.176	-2.27021	1.29039	3.15885e-15	7.2497e-14	2;GO:0016853,molecular_function isomerase activity;GO:0048046,cellular_component apoplast	NA
TRINITY_DN19815_c1_g4	102.987	103.099	122.952	46.362	57.442	52.021	1.10494	5.45167	3.27228e-15	7.50229e-14	NA	NA
TRINITY_DN13824_c21_g1	10.563	16.553	17.335	29.861	38.993	29.82	-1.32998	4.60365	3.28486e-15	7.52339e-14	9;GO:0005506,molecular_function iron ion binding;GO:0005789,cellular_component endoplasmic reticulum membrane;GO:0016021,cellular_component integral component of membrane;GO:0016099,biological_process monoterpenoid biosynthetic process;GO:0016705,molecular_function oxidoreductase activity, acting on paired donors, with incorporation or reduction of molecular oxygen;GO:0016709,molecular_function o…	CYP76B6, G10H; geraniol 8-hydroxylase [EC:1.14.14.83]; K15099
TRINITY_DN14964_c0_g1	1.989	1.935	1.821	0.857	0.778	0.827	1.12321	4.06161	3.29988e-15	7.54999e-14	10;GO:0005886,cellular_component plasma membrane;GO:0005887,cellular_component integral component of plasma membrane;GO:0006817,biological_process phosphate ion transport;GO:0015114,molecular_function phosphate ion transmembrane transporter activity;GO:0015293,molecular_function symporter activity;GO:0015415,molecular_function ATPase-coupled phosphate ion transmembrane transporter activity;GO:001…	PHO84; MFS transporter, PHS family, inorganic phosphate transporter; K08176
TRINITY_DN13824_c33_g1	94.702	129.574	127.113	229.67	244.42	221.831	-1.13484	8.17773	3.59495e-15	8.21667e-14	9;GO:0005506,molecular_function iron ion binding;GO:0005789,cellular_component endoplasmic reticulum membrane;GO:0016021,cellular_component integral component of membrane;GO:0016099,biological_process monoterpenoid biosynthetic process;GO:0016705,molecular_function oxidoreductase activity, acting on paired donors, with incorporation or reduction of molecular oxygen;GO:0016709,molecular_function o…	CYP76B6, G10H; geraniol 8-hydroxylase [EC:1.14.14.83]; K15099
TRINITY_DN3948_c0_g1	3.061	4.318	4.039	7.614	9.326	9.389	-1.34068	3.9237	3.7398e-15	8.53895e-14	3;GO:0009523,cellular_component photosystem II;GO:0015979,biological_process photosynthesis;GO:0016020,cellular_component membrane	NA
TRINITY_DN22897_c0_g1	8.323	8.975	9.054	15.668	15.875	16.611	-1.02998	7.58564	3.82837e-15	8.73222e-14	16;GO:0000822,molecular_function inositol hexakisphosphate binding;GO:0004842,molecular_function ubiquitin-protein transferase activity;GO:0005515,molecular_function protein binding;GO:0005634,cellular_component nucleus;GO:0006952,biological_process defense response;GO:0007049,biological_process cell cycle;GO:0009733,biological_process response to auxin;GO:0009734,biological_process auxin-activat…	TIR1; transport inhibitor response 1; K14485
TRINITY_DN12087_c0_g1	1.062	1.007	1.109	2.13	2.239	2.528	-1.22756	3.67627	3.91923e-15	8.9303e-14	NA	NA
TRINITY_DN21995_c0_g2	0.377	0.449	0.376	0.119	0.06	0.116	1.92482	2.10312	4.21995e-15	9.60567e-14	7;GO:0005737,cellular_component cytoplasm;GO:0006898,biological_process receptor-mediated endocytosis;GO:0007015,biological_process actin filament organization;GO:0009903,biological_process chloroplast avoidance movement;GO:0009904,biological_process chloroplast accumulation movement;GO:0031982,cellular_component vesicle;GO:0071483,biological_process cellular response to blue light	NA
TRINITY_DN21274_c0_g1	0.734	0.678	0.692	0.19	0.132	0.315	1.73106	2.86424	4.23459e-15	9.62914e-14	6;GO:0005524,molecular_function ATP binding;GO:0005739,cellular_component mitochondrion;GO:0005743,cellular_component mitochondrial inner membrane;GO:0007005,biological_process mitochondrion organization;GO:0016021,cellular_component integral component of membrane;GO:0042645,cellular_component mitochondrial nucleoid	ATAD3A_B; ATPase family AAA domain-containing protein 3A/B; K17681
TRINITY_DN16555_c9_g3	1443.56	1569.93	1511.64	2618.28	2899.2	2806.42	-1.02012	11.9539	4.40709e-15	1.00112e-13	8;GO:0009522,cellular_component photosystem I;GO:0009523,cellular_component photosystem II;GO:0009535,cellular_component chloroplast thylakoid membrane;GO:0009765,biological_process photosynthesis, light harvesting;GO:0016021,cellular_component integral component of membrane;GO:0016168,molecular_function chlorophyll binding;GO:0018298,biological_process protein-chromophore linkage;GO:0046872,mole…	NA
TRINITY_DN22478_c2_g1	9.221	6.841	8.342	18.405	15.899	18.323	-1.06359	5.52282	4.43349e-15	1.00608e-13	NA	NA
TRINITY_DN19292_c2_g1	1.12	1.057	1.038	0.393	0.395	0.361	1.33236	3.0979	4.89105e-15	1.10766e-13	5;GO:0004325,molecular_function ferrochelatase activity;GO:0005739,cellular_component mitochondrion;GO:0006783,biological_process heme biosynthetic process;GO:0006979,biological_process response to oxidative stress;GO:0009507,cellular_component chloroplast	hemH, FECH; protoporphyrin/coproporphyrin ferrochelatase [EC:4.99.1.1 4.99.1.9]; K01772
TRINITY_DN20186_c4_g2	3.013	3.49	3.744	6.722	6.896	6.686	-1.08992	5.8434	4.88977e-15	1.10766e-13	NA	NA
TRINITY_DN22578_c0_g1	5.311	5.704	5.809	3.486	2.347	2.877	1.00815	5.81013	4.92027e-15	1.11293e-13	6;GO:0003677,molecular_function DNA binding;GO:0003700,molecular_function DNA-binding transcription factor activity;GO:0005634,cellular_component nucleus;GO:0006351,biological_process transcription, DNA-templated;GO:0006355,biological_process regulation of transcription, DNA-templated;GO:0046983,molecular_function protein dimerization activity	NA
TRINITY_DN21215_c0_g2	3.573	2.633	2.95	6.829	5.351	6.22	-1.17343	4.32723	4.92435e-15	1.11293e-13	NA	NA
TRINITY_DN16277_c1_g2	2.887	3.161	3.235	6.139	6.213	6.313	-1.10739	4.17097	5.13627e-15	1.15965e-13	5;GO:0005634,cellular_component nucleus;GO:0007623,biological_process circadian rhythm;GO:0008270,molecular_function zinc ion binding;GO:0009909,biological_process regulation of flower development;GO:0030674,molecular_function protein binding, bridging	NA
TRINITY_DN16951_c2_g1	379.572	360.083	320.219	683.526	677.555	678.212	-1.14354	8.57991	5.14959e-15	1.16148e-13	4;GO:0008270,molecular_function zinc ion binding;GO:0047924,molecular_function geraniol dehydrogenase activity;GO:0055114,biological_process oxidation-reduction process;GO:0102311,molecular_function 8-hydroxygeraniol dehydrogenase activity	NA
TRINITY_DN16824_c0_g1	1.149	0.907	0.977	0.143	0.335	0.221	2.07805	1.98922	5.17808e-15	1.16672e-13	4;GO:0005634,cellular_component nucleus;GO:0005737,cellular_component cytoplasm;GO:0120009,biological_process intermembrane lipid transfer;GO:0120013,molecular_function intermembrane lipid transfer activity	NA
TRINITY_DN18974_c0_g1	0.483	0.519	0.549	0.19	0.156	0.163	1.50693	2.85326	5.35734e-15	1.20589e-13	4;GO:0005515,molecular_function protein binding;GO:0005524,molecular_function ATP binding;GO:0006952,biological_process defense response;GO:0043531,molecular_function ADP binding	NA
TRINITY_DN19044_c1_g2	106.366	95.271	106.594	31.408	18.88	22.062	1.81349	3.88813	5.48879e-15	1.23423e-13	20;GO:0003677,molecular_function DNA binding;GO:0003700,molecular_function DNA-binding transcription factor activity;GO:0005634,cellular_component nucleus;GO:0006351,biological_process transcription, DNA-templated;GO:0006979,biological_process response to oxidative stress;GO:0009409,biological_process response to cold;GO:0009414,biological_process response to water deprivation;GO:0009611,biologic…	NA
TRINITY_DN15777_c0_g2	0.56	0.738	0.621	0.036	0.12	0.082	2.80521	1.12483	5.69972e-15	1.27791e-13	1;GO:0005509,molecular_function calcium ion binding	NA
TRINITY_DN14970_c0_g1	1.101	1.097	1.007	0.357	0.335	0.419	1.45367	2.78623	5.7003e-15	1.27791e-13	6;GO:0008033,biological_process tRNA processing;GO:0008115,molecular_function sarcosine oxidase activity;GO:0016491,molecular_function oxidoreductase activity;GO:0046653,biological_process tetrahydrofolate metabolic process;GO:0050660,molecular_function flavin adenine dinucleotide binding;GO:0055114,biological_process oxidation-reduction process	PIPOX; sarcosine oxidase / L-pipecolate oxidase [EC:1.5.3.1 1.5.3.7]; K00306
TRINITY_DN15437_c0_g1	1.497	1.885	1.445	3.545	3.879	3.576	-1.30773	3.45744	5.69901e-15	1.27791e-13	5;GO:0004871,molecular_function obsolete signal transducer activity;GO:0009506,cellular_component plasmodesma;GO:0016021,cellular_component integral component of membrane;GO:0046658,cellular_component anchored component of plasma membrane;GO:0051607,biological_process defense response to virus	NA
TRINITY_DN16267_c2_g1	1.284	1.366	1.282	2.451	2.526	2.656	-1.06068	4.52448	5.85378e-15	1.311e-13	4;GO:0004795,molecular_function threonine synthase activity;GO:0009088,biological_process threonine biosynthetic process;GO:0009507,cellular_component chloroplast;GO:0030170,molecular_function pyridoxal phosphate binding	thrC; threonine synthase [EC:4.2.3.1]; K01733
TRINITY_DN13824_c22_g1	51.996	45.89	52.921	100.815	114.56	120.572	-1.35414	5.04988	5.88495e-15	1.31665e-13	7;GO:0005506,molecular_function iron ion binding;GO:0005789,cellular_component endoplasmic reticulum membrane;GO:0016021,cellular_component integral component of membrane;GO:0016099,biological_process monoterpenoid biosynthetic process;GO:0016709,molecular_function oxidoreductase activity, acting on paired donors, with incorporation or reduction of molecular oxygen, NAD(P)H as one donor, and inco…	CYP76B6, G10H; geraniol 8-hydroxylase [EC:1.14.14.83]; K15099
TRINITY_DN22158_c0_g2	4.751	4.886	5.188	8.578	9.566	10.437	-1.05981	5.44336	5.91698e-15	1.32249e-13	5;GO:0004871,molecular_function obsolete signal transducer activity;GO:0005179,molecular_function hormone activity;GO:0005576,cellular_component extracellular region;GO:0005622,cellular_component intracellular;GO:0019722,biological_process calcium-mediated signaling	NA
TRINITY_DN23451_c18_g1	123.322	158.881	143.105	247.206	277.583	246.304	-1.03097	7.66336	6.35949e-15	1.41997e-13	2;GO:0008270,molecular_function zinc ion binding;GO:0102311,molecular_function 8-hydroxygeraniol dehydrogenase activity	NA
TRINITY_DN12500_c15_g1	190.168	157.136	149.016	350.769	344.853	338.954	-1.21018	8.24876	6.36796e-15	1.42043e-13	4;GO:0004497,molecular_function monooxygenase activity;GO:0005506,molecular_function iron ion binding;GO:0016705,molecular_function oxidoreductase activity, acting on paired donors, with incorporation or reduction of molecular oxygen;GO:0020037,molecular_function heme binding	NA
TRINITY_DN17923_c1_g2	27.065	26.465	28.709	12.385	12.487	12.499	1.01507	6.01505	6.64993e-15	1.48184e-13	7;GO:0000326,cellular_component protein storage vacuole;GO:0005783,cellular_component endoplasmic reticulum;GO:0005789,cellular_component endoplasmic reticulum membrane;GO:0005886,cellular_component plasma membrane;GO:0006623,biological_process protein targeting to vacuole;GO:0016021,cellular_component integral component of membrane;GO:0032586,cellular_component protein storage vacuole membrane	NA
TRINITY_DN18888_c0_g2	6.112	6.611	7.213	12.956	12.882	12.58	-1.06686	6.34625	6.72964e-15	1.4981e-13	7;GO:0005623,cellular_component cell;GO:0009507,cellular_component chloroplast;GO:0009570,cellular_component chloroplast stroma;GO:0016671,molecular_function oxidoreductase activity, acting on a sulfur group of donors, disulfide as acceptor;GO:0031969,cellular_component chloroplast membrane;GO:0045454,biological_process cell redox homeostasis;GO:0055114,biological_process oxidation-reduction proc…	NA
TRINITY_DN13979_c0_g1	0.377	0.309	0.356	0.036	0.084	0.012	2.62051	1.29479	7.12035e-15	1.5835e-13	14;GO:0004672,molecular_function protein kinase activity;GO:0004674,molecular_function protein serine/threonine kinase activity;GO:0005496,molecular_function steroid binding;GO:0005524,molecular_function ATP binding;GO:0005886,cellular_component plasma membrane;GO:0006468,biological_process protein phosphorylation;GO:0006952,biological_process defense response;GO:0009506,cellular_component plasmo…	NA
TRINITY_DN20634_c2_g2	0.541	0.818	0.682	0.143	0.144	0.245	1.72421	2.4433	7.34669e-15	1.6322e-13	7;GO:0004672,molecular_function protein kinase activity;GO:0004675,molecular_function transmembrane receptor protein serine/threonine kinase activity;GO:0005524,molecular_function ATP binding;GO:0005886,cellular_component plasma membrane;GO:0006468,biological_process protein phosphorylation;GO:0006952,biological_process defense response;GO:0007166,biological_process cell surface receptor signalin…	E2.7.1.-; kinase [EC:2.7.1.-]; K00924
TRINITY_DN13555_c0_g1	5.436	6.322	5.961	2.653	2.646	2.563	1.06319	5.16693	7.40696e-15	1.64395e-13	7;GO:0005886,cellular_component plasma membrane;GO:0006952,biological_process defense response;GO:0008061,molecular_function chitin binding;GO:0009506,cellular_component plasmodesma;GO:0031225,cellular_component anchored component of membrane;GO:0045087,biological_process innate immune response;GO:0046658,cellular_component anchored component of plasma membrane	NA
TRINITY_DN14643_c1_g1	1875.47	2160.6	2183.66	3505.89	3907.8	3665.46	-1.0351	10.1717	7.47723e-15	1.65789e-13	NA	NA
TRINITY_DN23557_c1_g3	44.146	50.567	41.211	83.421	86.953	78.696	-1.04852	5.76277	7.64073e-15	1.69245e-13	6;GO:0003958,molecular_function NADPH-hemoprotein reductase activity;GO:0005789,cellular_component endoplasmic reticulum membrane;GO:0010181,molecular_function FMN binding;GO:0016021,cellular_component integral component of membrane;GO:0016491,molecular_function oxidoreductase activity;GO:0055114,biological_process oxidation-reduction process	NA
TRINITY_DN22493_c0_g1	0.724	0.848	0.661	0.286	0.239	0.256	1.54395	2.7731	7.82902e-15	1.73243e-13	6;GO:0004497,molecular_function monooxygenase activity;GO:0005506,molecular_function iron ion binding;GO:0016021,cellular_component integral component of membrane;GO:0016705,molecular_function oxidoreductase activity, acting on paired donors, with incorporation or reduction of molecular oxygen;GO:0020037,molecular_function heme binding;GO:0055114,biological_process oxidation-reduction process	NA
TRINITY_DN20836_c3_g1	0.589	0.509	0.509	0.178	0.144	0.175	1.54452	2.5613	7.93575e-15	1.75431e-13	9;GO:0004672,molecular_function protein kinase activity;GO:0004674,molecular_function protein serine/threonine kinase activity;GO:0005524,molecular_function ATP binding;GO:0005886,cellular_component plasma membrane;GO:0006468,biological_process protein phosphorylation;GO:0006952,biological_process defense response;GO:0016021,cellular_component integral component of membrane;GO:0030246,molecular_f…	NA
TRINITY_DN20210_c0_g1	6.913	7.09	7.905	3.295	3.675	3.285	1.09421	6.14082	8.08199e-15	1.78486e-13	5;GO:0005783,cellular_component endoplasmic reticulum;GO:0009611,biological_process response to wounding;GO:0016036,biological_process cellular response to phosphate starvation;GO:0016787,molecular_function hydrolase activity;GO:0046872,molecular_function metal ion binding	NA
TRINITY_DN24160_c15_g1	51.387	65.216	89.473	123.942	219.949	136.577	-1.45062	5.37572	8.10235e-15	1.78758e-13	8;GO:0009522,cellular_component photosystem I;GO:0009523,cellular_component photosystem II;GO:0009535,cellular_component chloroplast thylakoid membrane;GO:0009765,biological_process photosynthesis, light harvesting;GO:0016021,cellular_component integral component of membrane;GO:0016168,molecular_function chlorophyll binding;GO:0018298,biological_process protein-chromophore linkage;GO:0046872,mole…	LHCB1; light-harvesting complex II chlorophyll a/b binding protein 1; K08912
TRINITY_DN20104_c0_g1	1.738	1.945	1.76	0.94	0.694	0.874	1.06069	4.95723	8.34192e-15	1.83861e-13	17;GO:0001077,molecular_function DNA-binding transcription activator activity, RNA polymerase II-specific;GO:0003677,molecular_function DNA binding;GO:0003700,molecular_function DNA-binding transcription factor activity;GO:0005515,molecular_function protein binding;GO:0005516,molecular_function calmodulin binding;GO:0005634,cellular_component nucleus;GO:0006355,biological_process regulation of tr…	CAMTA; calmodulin-binding transcription activator; K21596
TRINITY_DN22778_c0_g1	2.433	2.692	2.614	5.354	5.423	4.648	-1.01125	5.21289	8.47805e-15	1.86677e-13	8;GO:0004411,molecular_function homogentisate 1,2-dioxygenase activity;GO:0005829,cellular_component cytosol;GO:0006559,biological_process L-phenylalanine catabolic process;GO:0006570,biological_process tyrosine metabolic process;GO:0006572,biological_process tyrosine catabolic process;GO:0046872,molecular_function metal ion binding;GO:0055114,biological_process oxidation-reduction process;GO:190…	HGD, hmgA; homogentisate 1,2-dioxygenase [EC:1.13.11.5]; K00451
TRINITY_DN23363_c1_g1	4.345	3.869	3.296	1.392	1.724	1.724	1.19509	3.90847	8.64662e-15	1.902e-13	13;GO:0004310,molecular_function farnesyl-diphosphate farnesyltransferase activity;GO:0005783,cellular_component endoplasmic reticulum;GO:0005789,cellular_component endoplasmic reticulum membrane;GO:0005886,cellular_component plasma membrane;GO:0006696,biological_process ergosterol biosynthetic process;GO:0008299,biological_process isoprenoid biosynthetic process;GO:0009058,biological_process bio…	FDFT1; farnesyl-diphosphate farnesyltransferase [EC:2.5.1.21]; K00801
TRINITY_DN22071_c3_g4	86.36	83.105	80.49	150.092	166.518	174.329	-1.01686	8.01841	8.66431e-15	1.90401e-13	5;GO:0009507,cellular_component chloroplast;GO:0010287,cellular_component plastoglobule;GO:0016702,molecular_function oxidoreductase activity, acting on single donors with incorporation of molecular oxygen, incorporation of two atoms of oxygen;GO:0046872,molecular_function metal ion binding;GO:0055114,biological_process oxidation-reduction process	NCED; 9-cis-epoxycarotenoid dioxygenase [EC:1.13.11.51]; K09840
TRINITY_DN16630_c3_g2	1.246	1.296	1.475	0.393	0.491	0.408	1.52585	2.84864	8.78793e-15	1.92737e-13	8;GO:0003677,molecular_function DNA binding;GO:0003700,molecular_function DNA-binding transcription factor activity;GO:0005634,cellular_component nucleus;GO:0006351,biological_process transcription, DNA-templated;GO:0006355,biological_process regulation of transcription, DNA-templated;GO:0044212,molecular_function transcription regulatory region DNA binding;GO:0046872,molecular_function metal ion…	NA
TRINITY_DN19548_c3_g2	1.651	1.316	1.577	0.238	0.395	0.349	2.0866	1.74218	8.83655e-15	1.93612e-13	12;GO:0000122,biological_process negative regulation of transcription by RNA polymerase II;GO:0000978,molecular_function RNA polymerase II proximal promoter sequence-specific DNA binding;GO:0003700,molecular_function DNA-binding transcription factor activity;GO:0005634,cellular_component nucleus;GO:0006351,biological_process transcription, DNA-templated;GO:0006355,biological_process regulation of…	NA
TRINITY_DN14291_c0_g1	212.347	276.439	305.356	85.42	86.486	90.624	1.17025	5.20162	9.20253e-15	2.01432e-13	1;GO:0003723,molecular_function RNA binding	NA
TRINITY_DN19592_c0_g2	0.647	0.668	0.702	0.19	0.263	0.175	1.61092	2.70915	9.23868e-15	2.02025e-13	4;GO:0003824,molecular_function catalytic activity;GO:0004721,molecular_function phosphoprotein phosphatase activity;GO:0005886,cellular_component plasma membrane;GO:0046872,molecular_function metal ion binding	NA
TRINITY_DN14049_c5_g1	198.655	230.409	226.657	378.191	412.495	382.438	-1.05614	6.94059	9.32119e-15	2.03629e-13	19;GO:0009507,cellular_component chloroplast;GO:0009522,cellular_component photosystem I;GO:0009523,cellular_component photosystem II;GO:0009534,cellular_component chloroplast thylakoid;GO:0009535,cellular_component chloroplast thylakoid membrane;GO:0009579,cellular_component thylakoid;GO:0009637,biological_process response to blue light;GO:0009768,biological_process photosynthesis, light harvest…	LHCB4; light-harvesting complex II chlorophyll a/b binding protein 4; K08915
TRINITY_DN7355_c0_g1	103.788	167.766	138.395	237.582	278.085	208.144	-1.06077	6.05087	9.42233e-15	2.05636e-13	2;GO:0005524,molecular_function ATP binding;GO:0009570,cellular_component chloroplast stroma	NA
TRINITY_DN10136_c0_g1	0.579	0.469	0.671	1.499	2.347	2.411	-1.96721	2.39652	9.7666e-15	2.12941e-13	4;GO:0005634,cellular_component nucleus;GO:0009507,cellular_component chloroplast;GO:0009536,cellular_component plastid;GO:0009570,cellular_component chloroplast stroma	NA
TRINITY_DN12332_c0_g1	0.628	0.529	0.397	0.059	0.072	0.047	2.96709	1.02209	9.85337e-15	2.14622e-13	NA	NA
TRINITY_DN15569_c0_g2	0.57	0.678	0.6	1.511	1.365	1.491	-1.34653	3.01192	9.94591e-15	2.16426e-13	NA	NA
TRINITY_DN15289_c0_g1	2.375	2.124	2.167	4.735	4.298	4.275	-1.02345	4.8122	9.99234e-15	2.17224e-13	8;GO:0001671,molecular_function ATPase activator activity;GO:0005737,cellular_component cytoplasm;GO:0005783,cellular_component endoplasmic reticulum;GO:0005829,cellular_component cytosol;GO:0006950,biological_process response to stress;GO:0045296,molecular_function cadherin binding;GO:0051087,molecular_function chaperone binding;GO:0070062,cellular_component extracellular exosome	NA
TRINITY_DN15793_c0_g1	1.864	2.174	2.187	4.152	3.855	3.96	-1.04022	5.38808	1.00288e-14	2.17802e-13	6;GO:0005887,cellular_component integral component of plasma membrane;GO:0005985,biological_process sucrose metabolic process;GO:0008515,molecular_function sucrose transmembrane transporter activity;GO:0015293,molecular_function symporter activity;GO:0016021,cellular_component integral component of membrane;GO:0055085,biological_process transmembrane transport	NA
TRINITY_DN22571_c3_g1	21.455	19.226	21.903	46.172	41.016	49.703	-1.31672	4.36887	1.0221e-14	2.21761e-13	3;GO:0006508,biological_process proteolysis;GO:0008233,molecular_function peptidase activity;GO:0008234,molecular_function cysteine-type peptidase activity	LGMN; legumain [EC:3.4.22.34]; K01369
TRINITY_DN13956_c1_g1	959.934	983.771	1035.57	2021.12	2259.82	2179.17	-1.34499	8.3643	1.04594e-14	2.26638e-13	21;GO:0009409,biological_process response to cold;GO:0009507,cellular_component chloroplast;GO:0009522,cellular_component photosystem I;GO:0009523,cellular_component photosystem II;GO:0009534,cellular_component chloroplast thylakoid;GO:0009535,cellular_component chloroplast thylakoid membrane;GO:0009579,cellular_component thylakoid;GO:0009644,biological_process response to high light intensity;GO…	LHCA4; light-harvesting complex I chlorophyll a/b binding protein 4; K08910
TRINITY_DN16233_c0_g1	3.466	3.889	3.591	6.377	7.686	7.513	-1.05832	5.56559	1.04662e-14	2.26638e-13	4;GO:0004022,molecular_function alcohol dehydrogenase (NAD) activity;GO:0005737,cellular_component cytoplasm;GO:0008270,molecular_function zinc ion binding;GO:0055114,biological_process oxidation-reduction process	E1.1.1.1, adh; alcohol dehydrogenase [EC:1.1.1.1]; K00001
TRINITY_DN17684_c2_g1	6.131	7.02	7.742	2.867	3.173	2.935	1.11175	5.13122	1.1238e-14	2.43114e-13	9;GO:0003723,molecular_function RNA binding;GO:0004364,molecular_function glutathione transferase activity;GO:0004519,molecular_function endonuclease activity;GO:0005515,molecular_function protein binding;GO:0008270,molecular_function zinc ion binding;GO:0009507,cellular_component chloroplast;GO:0009734,biological_process auxin-activated signaling pathway;GO:0016554,biological_process cytidine to…	GST, gst; glutathione S-transferase [EC:2.5.1.18]; K00799
TRINITY_DN16685_c2_g3	0.985	0.927	0.966	0.309	0.371	0.361	1.35183	3.0321	1.1383e-14	2.46001e-13	NA	NA
TRINITY_DN12533_c4_g1	125.494	140.483	140.674	232.525	244.145	268.459	-1.06382	7.14946	1.13935e-14	2.46001e-13	10;GO:0009416,biological_process response to light stimulus;GO:0009523,cellular_component photosystem II;GO:0009535,cellular_component chloroplast thylakoid membrane;GO:0009768,biological_process photosynthesis, light harvesting in photosystem I;GO:0009941,cellular_component chloroplast envelope;GO:0010287,cellular_component plastoglobule;GO:0016021,cellular_component integral component of membra…	LHCB6; light-harvesting complex II chlorophyll a/b binding protein 6; K08917
TRINITY_DN12533_c9_g1	35.533	30.833	33.775	60.496	68.085	67.49	-1.1371	5.36911	1.16221e-14	2.50693e-13	10;GO:0009416,biological_process response to light stimulus;GO:0009523,cellular_component photosystem II;GO:0009535,cellular_component chloroplast thylakoid membrane;GO:0009768,biological_process photosynthesis, light harvesting in photosystem I;GO:0009941,cellular_component chloroplast envelope;GO:0010287,cellular_component plastoglobule;GO:0016021,cellular_component integral component of membra…	LHCB6; light-harvesting complex II chlorophyll a/b binding protein 6; K08917
TRINITY_DN22951_c0_g2	0.492	0.519	0.56	1.178	1.113	1.037	-1.15036	4.02982	1.17545e-14	2.53302e-13	11;GO:0000989,molecular_function obsolete transcription factor activity, transcription factor binding;GO:0003700,molecular_function DNA-binding transcription factor activity;GO:0005576,cellular_component extracellular region;GO:0005618,cellular_component cell wall;GO:0005634,cellular_component nucleus;GO:0006351,biological_process transcription, DNA-templated;GO:0006355,biological_process regulat…	NA
TRINITY_DN20861_c0_g1	1.304	1.496	1.556	0.583	0.443	0.513	1.40164	3.41327	1.1798e-14	2.53993e-13	9;GO:0000460,biological_process maturation of 5.8S rRNA;GO:0000470,biological_process maturation of LSU-rRNA;GO:0005515,molecular_function protein binding;GO:0005654,cellular_component nucleoplasm;GO:0005730,cellular_component nucleolus;GO:0009506,cellular_component plasmodesma;GO:0030687,cellular_component preribosome, large subunit precursor;GO:0070545,cellular_component PeBoW complex;GO:008000…	WDR12, YTM1; ribosome biogenesis protein; K14863
TRINITY_DN11900_c0_g1	5.253	5.195	5.076	2.165	2.215	2.796	1.04817	4.7214	1.1901e-14	2.55964e-13	3;GO:0004067,molecular_function asparaginase activity;GO:0008798,molecular_function beta-aspartyl-peptidase activity;GO:0016787,molecular_function hydrolase activity	ASRGL1, iaaA; L-asparaginase / beta-aspartyl-peptidase [EC:3.5.1.1 3.4.19.5]; K13051
TRINITY_DN23683_c24_g1	53.174	60.34	55.067	104.253	107.509	98.58	-1.08951	5.01129	1.19276e-14	2.56287e-13	6;GO:0006979,biological_process response to oxidative stress;GO:0009506,cellular_component plasmodesma;GO:0016757,molecular_function transferase activity, transferring glycosyl groups;GO:0034484,biological_process raffinose catabolic process;GO:0052692,molecular_function raffinose alpha-galactosidase activity;GO:0080167,biological_process response to karrikin	E2.4.1.82; raffinose synthase [EC:2.4.1.82]; K06617
TRINITY_DN16370_c2_g1	19.794	15.596	17.701	33.835	38.861	40.07	-1.19885	5.26245	1.21805e-14	2.61469e-13	4;GO:0008270,molecular_function zinc ion binding;GO:0047924,molecular_function geraniol dehydrogenase activity;GO:0055114,biological_process oxidation-reduction process;GO:0102311,molecular_function 8-hydroxygeraniol dehydrogenase activity	NA
TRINITY_DN16419_c0_g1	0.299	0.299	0.519	0.036	0.06	0.023	3.05163	1.46401	1.34813e-14	2.89113e-13	1;GO:0016021,cellular_component integral component of membrane	NA
TRINITY_DN14830_c0_g1	2.25	3.271	3.082	6.317	6.225	6.337	-1.19883	4.92479	1.38683e-14	2.96839e-13	4;GO:0004144,molecular_function diacylglycerol O-acyltransferase activity;GO:0005829,cellular_component cytosol;GO:0006071,biological_process glycerol metabolic process;GO:0019432,biological_process triglyceride biosynthetic process	NA
TRINITY_DN19181_c0_g1	5.871	5.983	5.015	2.677	2.143	2.12	1.04293	4.96747	1.42725e-14	3.05199e-13	NA	NA
TRINITY_DN14021_c0_g1	0.087	0.17	0.132	0.44	0.383	0.501	-2.03947	1.73766	1.45136e-14	3.10056e-13	2;GO:0003824,molecular_function catalytic activity;GO:0009116,biological_process nucleoside metabolic process	NA
TRINITY_DN23928_c9_g1	173.106	202.498	204.337	323.12	352.18	338.989	-1.01215	7.19849	1.46874e-14	3.13468e-13	10;GO:0009416,biological_process response to light stimulus;GO:0009523,cellular_component photosystem II;GO:0009535,cellular_component chloroplast thylakoid membrane;GO:0009768,biological_process photosynthesis, light harvesting in photosystem I;GO:0009941,cellular_component chloroplast envelope;GO:0010287,cellular_component plastoglobule;GO:0016021,cellular_component integral component of membra…	LHCB6; light-harvesting complex II chlorophyll a/b binding protein 6; K08917
TRINITY_DN13824_c5_g1	60.541	77.531	77.712	133.71	136.385	136.542	-1.0585	7.56058	1.48903e-14	3.17493e-13	9;GO:0005506,molecular_function iron ion binding;GO:0005789,cellular_component endoplasmic reticulum membrane;GO:0016021,cellular_component integral component of membrane;GO:0016099,biological_process monoterpenoid biosynthetic process;GO:0016705,molecular_function oxidoreductase activity, acting on paired donors, with incorporation or reduction of molecular oxygen;GO:0016709,molecular_function o…	CYP76B6, G10H; geraniol 8-hydroxylase [EC:1.14.14.83]; K15099
TRINITY_DN11013_c0_g1	4.847	4.577	6.134	2.046	1.844	2.155	1.25211	4.29859	1.60674e-14	3.42263e-13	1;GO:0010112,biological_process regulation of systemic acquired resistance	NA
TRINITY_DN22734_c1_g2	1.197	1.346	1.618	0.512	0.359	0.559	1.4419	3.33606	1.61319e-14	3.43308e-13	5;GO:0005516,molecular_function calmodulin binding;GO:0005886,cellular_component plasma membrane;GO:0006952,biological_process defense response;GO:0009817,biological_process defense response to fungus, incompatible interaction;GO:0016021,cellular_component integral component of membrane	MLO; mlo protein; K08472
TRINITY_DN11787_c0_g1	0.444	0.469	0.397	0.036	0.036	0.058	3.1571	0.658925	1.6631e-14	3.53319e-13	NA	NA
[truncated: 2,019 more rows]

## Sheet: 2-MLT12_vs_MLT0.DEG.anno
Gene	MLT12_1	MLT12_2	MLT12_3	MLT0_1	MLT0_2	MLT0_3	logFC	logCPM	PValue	FDR	GO	KEGG
[truncated: 6,772 more rows]

## Sheet: 3-MLT48_vs_MLT0.DEG.anno
Gene	MLT48_1	MLT48_2	MLT48_3	MLT0_1	MLT0_2	MLT0_3	logFC	logCPM	PValue	FDR	GO	KEGG
[truncated: 6,138 more rows]

[truncated: 6 more sheets: 4-ELT3_vs_ELT0.DEG.anno, 5-ELT12_vs_ELT0.DEG.anno, 6-ELT48_vs_ELT0.DEG.anno, 7-ELT3_vs_MLT3.DEG.anno, 8-ELT12_vs_MLT12.DEG.anno, 9-ELT48_vs_MLT48.DEG.anno]
